# Supplementary material for: CoMiniGut—a small volume in vitro colon model for the screening of gut microbial fermentation processes
Source: PeerJ. 2018 Jan 19;6:e4268. doi: 10.7717/peerj.4268 (PMC5777374; doi:10.7717/peerj.4268)
Supplement: Supplemental Information 3 [file peerj-06-4268-s006.xlsx]

## Sheet: ANOVA_HMO_L7_BABY1
OTU	prob	Bonferroni_corrected	FDR_corrected	N_mean	3SL_mean	OG_mean	6SL_mean	3FL_mean
k__Bacteria;p__Firmicutes;c__Clostridia;o__Clostridiales;f__Veillonellaceae;g__;s__	3.38e-06	0.000158854	0.000158854	0.000196138	5.03e-05	8.42e-05	0.000322942	0.0283364
k__Bacteria;p__Firmicutes;c__Clostridia;o__Clostridiales;f__Veillonellaceae;g__Veillonella;s__	4.1e-06	0.000192559	9.63e-05	0.000448276	7.76e-05	0.000218536	0.0007199	0.0554517
k__Bacteria;p__Proteobacteria;c__Gammaproteobacteria;o__Enterobacteriales;f__Enterobacteriaceae;g__Dickeya;s__	0.00171597	0.0806505	0.0268835	0.000732033	0.000113346	0.00344813	0.00117317	9.59e-05
k__Bacteria;p__Bacteroidetes;c__Bacteroidia;o__Bacteroidales;f__Porphyromonadaceae;g__Parabacteroides;s__distasonis	0.00605139	0.284415	0.0711038	0.0176022	0.142319	0.014375	0.240738	0.313861
k__Bacteria;p__Bacteroidetes;c__Bacteroidia;o__Bacteroidales;f__Porphyromonadaceae;g__Parabacteroides;Other	0.00663319	0.31176	0.062352	0.000139905	0.000649396	4.53e-05	0.00116638	0.00166616
k__Bacteria;p__Bacteroidetes;c__Bacteroidia;o__Bacteroidales;Other;Other;Other	0.00680975	0.320058	0.053343	0.000206742	0.000914548	0.000285789	0.00185946	0.00187209
k__Bacteria;p__Proteobacteria;c__Gammaproteobacteria;o__Enterobacteriales;f__Enterobacteriaceae;g__Enterobacter;Other	0.02265	1.06455	0.152079	0.0031843	0.000312493	0.00581542	0.0016287	0.000670343
k__Bacteria;p__Proteobacteria;c__Gammaproteobacteria;o__Enterobacteriales;f__Enterobacteriaceae;g__Klebsiella;s__	0.0306587	1.44096	0.18012	0.197364	0.00596273	0.236915	0.061764	0.00996687
k__Bacteria;p__Bacteroidetes;c__Bacteroidia;o__Bacteroidales;f__Bacteroidaceae;g__Bacteroides;s__caccae	0.0361419	1.69867	0.188741	0.00457541	0.00370211	0.0360825	0.0039185	0.00576342
k__Bacteria;p__Bacteroidetes;c__Bacteroidia;o__Bacteroidales;f__Porphyromonadaceae;g__Paludibacter;s__	0.0500044	2.35021	0.235021	3.56e-05	3.48e-05	8.25e-05	5.58e-05	0.00016181
k__Bacteria;p__Proteobacteria;c__Gammaproteobacteria;o__Enterobacteriales;f__Enterobacteriaceae;g__Erwinia;Other	0.0620538	2.91653	0.265139	0.000871009	0.000207709	0.0012136	0.000727331	0.000157746
Unassigned;Other;Other;Other;Other;Other;Other	0.0637062	2.99419	0.249516	0.000337358	0.00218579	0.000401689	0.00213169	0.00108189
k__Bacteria;p__Bacteroidetes;c__Bacteroidia;o__Bacteroidales;f__Bacteroidaceae;g__Bacteroides;Other	0.0684405	3.2167	0.247439	0.00109505	0.00144302	0.000389469	0.00226472	0.00276454
k__Bacteria;p__Proteobacteria;c__Gammaproteobacteria;o__Enterobacteriales;f__Enterobacteriaceae;g__Proteus;s__	0.0779892	3.66549	0.261821	4.49e-05	1.18e-05	4.35e-05	1.36e-05	3.56e-06
k__Bacteria;p__Bacteroidetes;c__Bacteroidia;o__Bacteroidales;f__[Barnesiellaceae];g__;s__	0.0859511	4.0397	0.269313	0	8.37e-05	2.53e-06	1.94e-05	4.72e-05
k__Bacteria;p__Actinobacteria;c__Actinobacteria;o__Bifidobacteriales;f__Bifidobacteriaceae;g__Bifidobacterium;Other	0.0942821	4.43126	0.276954	0.000322497	0.00213999	0.000489493	0.0021094	0.00045025
k__Bacteria;p__Proteobacteria;c__Gammaproteobacteria;o__Enterobacteriales;f__Enterobacteriaceae;g__Erwinia;s__	0.129907	6.10563	0.359154	8.15e-05	4.3e-06	6.8e-05	1.31e-05	3.64e-06
k__Bacteria;p__Proteobacteria;c__Gammaproteobacteria;o__Enterobacteriales;f__Enterobacteriaceae;g__Xenorhabdus;Other	0.131456	6.17845	0.343247	3.18e-05	4.35e-06	1.7e-05	6.1e-06	2.44e-06
k__Bacteria;p__Proteobacteria;c__Gammaproteobacteria;o__Enterobacteriales;f__Enterobacteriaceae;Other;Other	0.136816	6.43034	0.338439	0.0396501	0.00852441	0.0334942	0.0105006	0.00569627
k__Bacteria;p__Firmicutes;c__Bacilli;o__Lactobacillales;f__Lactobacillaceae;g__Lactobacillus;s__	0.147796	6.94643	0.347321	2.07e-05	4.79e-05	8.24e-06	6.01e-06	1.74e-05
k__Bacteria;p__Actinobacteria;c__Actinobacteria;o__Bifidobacteriales;f__Bifidobacteriaceae;g__Bifidobacterium;s__	0.154187	7.2468	0.345086	0.0253391	0.156828	0.0367539	0.157591	0.0198632
k__Bacteria;p__Firmicutes;c__Clostridia;o__Clostridiales;f__Clostridiaceae;Other;Other	0.158699	7.45886	0.339039	0.00331031	0.00624431	0.00267041	0.00307407	0.00150296
k__Bacteria;p__Actinobacteria;c__Actinobacteria;o__Bifidobacteriales;f__Bifidobacteriaceae;g__Bifidobacterium;s__adolescentis	0.158858	7.46631	0.324622	0.000197879	0.000144781	0.000101155	5.47e-05	6.71e-05
k__Bacteria;p__Proteobacteria;c__Gammaproteobacteria;o__Enterobacteriales;f__Enterobacteriaceae;g__;s__	0.206189	9.69089	0.403787	0.425169	0.239707	0.371684	0.189974	0.336386
k__Bacteria;p__Proteobacteria;c__Gammaproteobacteria;o__Enterobacteriales;f__Enterobacteriaceae;g__Erwinia;s__dispersa	0.27644	12.9927	0.519707	1.47e-05	3.6e-06	2.96e-05	3.11e-05	1.51e-06
k__Bacteria;p__Firmicutes;c__Bacilli;o__Lactobacillales;f__Enterococcaceae;Other;Other	0.276815	13.0103	0.500396	0.000670034	0.00087217	0.000298444	0.000454749	0.000225938
k__Bacteria;p__Actinobacteria;c__Actinobacteria;o__Bifidobacteriales;f__Bifidobacteriaceae;g__Bifidobacterium;s__longum	0.287958	13.534	0.501261	0.006031	0.0138186	0.00368202	0.00241304	0.003839
k__Bacteria;p__Proteobacteria;c__Gammaproteobacteria;Other;Other;Other;Other	0.320378	15.0578	0.537778	0.00122907	0.00106064	0.000427551	0.00059117	0.000998452
k__Bacteria;p__Firmicutes;c__Bacilli;o__Lactobacillales;f__Enterococcaceae;g__Enterococcus;s__	0.358603	16.8544	0.581185	0.00526394	0.00235374	0.000940265	0.00157341	0.0014826
k__Bacteria;p__Firmicutes;c__Clostridia;o__Clostridiales;f__Clostridiaceae;g__;s__	0.407931	19.1727	0.639092	0.00841526	0.0218784	0.00770901	0.0126216	0.00280541
k__Bacteria;p__Firmicutes;c__Clostridia;o__Clostridiales;f__Lachnospiraceae;Other;Other	0.40946	19.2446	0.620795	0.000143852	0.000307994	0.000130994	0.000139411	6.41e-05
k__Bacteria;p__Bacteroidetes;c__Bacteroidia;o__Bacteroidales;f__Bacteroidaceae;g__Bacteroides;s__ovatus	0.443453	20.8423	0.651322	0.0130596	0.00775247	0.00316768	0.00841559	0.0108265
k__Bacteria;p__Firmicutes;c__Clostridia;o__Clostridiales;Other;Other;Other	0.453533	21.316	0.64594	0.000275939	0.00142868	0.000120806	0.00023154	8.31e-05
k__Bacteria;p__Bacteroidetes;c__Bacteroidia;o__Bacteroidales;f__Bacteroidaceae;g__Bacteroides;s__	0.461839	21.7064	0.638425	0.0213841	0.0461596	0.0467879	0.0666814	0.0863044
k__Bacteria;p__Proteobacteria;c__Gammaproteobacteria;o__Enterobacteriales;f__Enterobacteriaceae;g__Trabulsiella;s__	0.472067	22.1871	0.633918	6.26e-05	1.22e-05	3.89e-05	1.3e-05	5.11e-06
k__Bacteria;p__Bacteroidetes;c__Bacteroidia;o__Bacteroidales;f__Bacteroidaceae;g__Bacteroides;s__uniformis	0.490834	23.0692	0.640811	0.0018558	0.00392738	0.00188898	0.00590639	0.00250459
k__Bacteria;p__Firmicutes;c__Clostridia;o__Clostridiales;f__Clostridiaceae;g__Clostridium;s__	0.496723	23.346	0.630973	0.030777	0.0940141	0.0265153	0.0531451	0.00994799
k__Bacteria;p__Firmicutes;c__Clostridia;o__Clostridiales;f__Peptostreptococcaceae;g__Clostridium;Other	0.54176	25.4627	0.670071	0.000472	0.0042839	2.22e-05	4.58e-05	0
k__Bacteria;p__Actinobacteria;c__Coriobacteriia;o__Coriobacteriales;f__Coriobacteriaceae;g__Eggerthella;s__lenta	0.623796	29.3184	0.751754	4.16e-05	2.25e-05	2.44e-05	3.7e-05	5.41e-05
k__Bacteria;p__Bacteroidetes;c__Bacteroidia;o__Bacteroidales;f__Bacteroidaceae;g__Bacteroides;s__acidifaciens	0.647953	30.4538	0.761345	0.00368667	0.00217639	0.00143728	0.00214835	0.0026205
k__Bacteria;p__Firmicutes;c__Bacilli;o__Lactobacillales;f__Lactobacillaceae;g__Lactobacillus;s__zeae	0.655638	30.815	0.751585	4.11e-05	0.00109936	0.00197858	4.04e-05	0.000105112
k__Bacteria;p__Firmicutes;c__Bacilli;o__Lactobacillales;f__Streptococcaceae;g__Streptococcus;s__	0.672809	31.622	0.752906	9.56e-06	1.23e-05	1.21e-05	7.02e-06	3.25e-06
k__Bacteria;p__Actinobacteria;c__Actinobacteria;o__Actinomycetales;f__Actinomycetaceae;g__Actinomyces;s__	0.700394	32.9185	0.765547	2.83e-05	1.22e-05	1.75e-05	1.06e-05	1.18e-05
k__Bacteria;p__Firmicutes;c__Clostridia;o__Clostridiales;f__Ruminococcaceae;g__;s__	0.706017	33.1828	0.754154	8.24e-06	1.58e-05	9.14e-06	9.49e-06	2.49e-05
k__Bacteria;p__Proteobacteria;c__Gammaproteobacteria;o__Enterobacteriales;f__Enterobacteriaceae;g__Enterobacter;s__cloacae	0.740519	34.8044	0.773431	4.05e-05	1.14e-05	4.25e-05	4.29e-05	8.09e-06
k__Bacteria;p__Firmicutes;c__Clostridia;o__Clostridiales;f__Clostridiaceae;g__Clostridium;Other	0.834061	39.2009	0.852193	0.111481	0.135071	0.0960414	0.0980881	0.0553609
k__Bacteria;p__Firmicutes;c__Clostridia;o__Clostridiales;f__Clostridiaceae;g__Clostridium;s__perfringens	0.849847	39.9428	0.849847	0.0735445	0.0912322	0.063842	0.0654474	0.0367441
