# Supplementary material for: CoMiniGut—a small volume in vitro colon model for the screening of gut microbial fermentation processes
Source: PeerJ. 2018 Jan 19;6:e4268. doi: 10.7717/peerj.4268 (PMC5777374; doi:10.7717/peerj.4268)
Supplement: Supplemental Information 4 [file peerj-06-4268-s007.xls]

OTU	prob	Bonferroni_corrected	FDR_corrected	a_mean	b_mean				
Bacteroidetes	4.27E-08	2.56E-07	2.56E-07	0.789416076	0.101220189	78.9416	10.1220		
Proteobacteria	1.21E-07	7.28E-07	3.64E-07	0.175016135	0.850720123	17.5016	85.0720		
Actinobacteria	0.0010	0.0062	0.0021	0.00523921	0.000781156	0.5239	0.0781		
Firmicutes	0.0120	0.0720	0.0180	0.030244654	0.047191591	3.0245	4.7192		
Tenericutes	0.1671	1.0024	0.2005	4.10E-06	2.16E-05	0.0004	0.0022		
Fusobacteria	0.6061	3.6366	0.6061	7.77E-05	6.04E-05	0.0078	0.0060		
									
									
									
OTU	prob	Bonferroni_corrected	FDR_corrected	Inulin	Lactulose				
Bacteroidetes	4.27E-08	2.56E-07	2.56E-07	0.0000	0.0000				
Proteobacteria	1.21E-07	7.28E-07	3.64E-07	0.0001	0.0000				
Actinobacteria	0.0010	0.0062	0.0021	0.6160	0.2053				
Firmicutes	0.0120	0.0720	0.0180	7.2023	1.8006				
Tenericutes	0.1671	1.0024	0.2005	100.2406	20.0481				
Fusobacteria	0.6061	3.6366	0.6061	363.6595	60.6099				
									
				Inulin 					Lactulose
		OTU	Bacteroidetes	78.94					10.12
			Proteobacteria	17.50					85.07
			Actinobacteria	0.52					0.08
			Firmicutes	3.02					4.72
			Tenericutes	0.00					0.00
			Fusobacteria	0.01					0.01
									
									
		OTU		Lactulose					
			Bacteroidetes	10.12					
			Proteobacteria	85.07					
			Actinobacteria	0.08					
			Firmicutes	4.72					
			Tenericutes	0.00					
			Fusobacteria	0.01					
