# Supplementary material for: CoMiniGut—a small volume in vitro colon model for the screening of gut microbial fermentation processes
Source: PeerJ. 2018 Jan 19;6:e4268. doi: 10.7717/peerj.4268 (PMC5777374; doi:10.7717/peerj.4268)
Supplement: Supplemental Information 5 [file peerj-06-4268-s008.xls]

OTU	prob	Bonferroni_corrected	FDR_corrected	a_mean	b_mean	Inulin	Lactulose						
Bacteroidetes	4.61E-05	0.000	0.000	0.50819	0.14729	50.82	14.73						
Proteobacteria	0.007	0.051	0.026	0.42949	0.72094	42.95	72.09						
Fusobacteria	0.059	0.415	0.138	0.00085	0.00007	0.08	0.01						
Actinobacteria	0.190	1.332	0.333	0.00586	0.07385	0.59	7.39						
Verrucomicrobia	0.247	1.731	0.346	0.00003	0.00008	0.00	0.01						
Tenericutes	0.337	2.357	0.393	0.00001	0.00012	0.00	0.01						
Firmicutes	0.958	6.707	0.958	0.05556	0.05763	5.56	5.76						
													
													
													
								OTU	prob	Bonferroni_corrected	FDR_corrected	Inulin	Lactulose
								Bacteroidetes	4.61E-05	0.000	0.000	50.82	14.73
								Proteobacteria	0.007	0.051	0.026	42.95	72.09
								Fusobacteria	0.059	0.415	0.138	0.08	0.01
						Inulin		Actinobacteria	0.190	1.332	0.333	0.59	7.39
					Bacteroidetes	50.82		Verrucomicrobia	0.247	1.731	0.346	0.00	0.01
					Proteobacteria	42.95		Tenericutes	0.337	2.357	0.393	0.00	0.01
					Fusobacteria	0.08		Firmicutes	0.958	6.707	0.958	5.56	5.76
					Actinobacteria	0.59							
					Verrucomicrobia	0.00							
					Tenericutes	0.00							
					Firmicutes	5.56							
													
													
						Lactulose							
					Bacteroidetes	14.73							
					Proteobacteria	72.09							
					Fusobacteria	0.01							
					Actinobacteria	7.39							
					Verrucomicrobia	0.01							
					Tenericutes	0.01							
					Firmicutes	5.76							
