# Supplementary material for: CoMiniGut—a small volume in vitro colon model for the screening of gut microbial fermentation processes
Source: PeerJ. 2018 Jan 19;6:e4268. doi: 10.7717/peerj.4268 (PMC5777374; doi:10.7717/peerj.4268)
Supplement: Supplemental Information 6 [file peerj-06-4268-s009.zip]

Archive with 10 entries (10 files):
- 1.CDF
- 2C.CDF
- 3.CDF
- 4.CDF
- 5.CDF
- 6C.CDF
- 7.CDF
- 8.CDF
- 9C.CDF
- 10.CDF
