# Supplementary material for: CoMiniGut—a small volume in vitro colon model for the screening of gut microbial fermentation processes
Source: PeerJ. 2018 Jan 19;6:e4268. doi: 10.7717/peerj.4268 (PMC5777374; doi:10.7717/peerj.4268)
Supplement: Supplemental Information 7 [file peerj-06-4268-s010.zip]

Archive with 10 entries (10 files):
- 20.CDF
- 11.CDF
- 12.CDF
- 13.CDF
- 14.CDF
- 15.CDF
- 16.CDF
- 17C.CDF
- 18.CDF
- 19.CDF
