# Supplementary material for: CoMiniGut—a small volume in vitro colon model for the screening of gut microbial fermentation processes
Source: PeerJ. 2018 Jan 19;6:e4268. doi: 10.7717/peerj.4268 (PMC5777374; doi:10.7717/peerj.4268)
Supplement: Supplemental Information 8 [file peerj-06-4268-s011.zip]

Archive with 10 entries (10 files):
- 30C.CDF
- 21.CDF
- 22C.CDF
- 23C.CDF
- 24.CDF
- 25C.CDF
- 26.CDF
- 27C.CDF
- 28.CDF
- 29.CDF
