# Supplementary material for: CoMiniGut—a small volume in vitro colon model for the screening of gut microbial fermentation processes
Source: PeerJ. 2018 Jan 19;6:e4268. doi: 10.7717/peerj.4268 (PMC5777374; doi:10.7717/peerj.4268)
Supplement: Supplemental Information 9 [file peerj-06-4268-s012.zip]

Archive with 10 entries (10 files):
- 47.CDF
- 48C.CDF
- 49C.CDF
- 40C.CDF
- 41C.CDF
- 42.CDF
- 43.CDF
- 44.CDF
- 45.CDF
- 46.CDF
