# Supplementary material for: CoMiniGut—a small volume in vitro colon model for the screening of gut microbial fermentation processes
Source: PeerJ. 2018 Jan 19;6:e4268. doi: 10.7717/peerj.4268 (PMC5777374; doi:10.7717/peerj.4268)
Supplement: Supplemental Information 10 [file peerj-06-4268-s013.zip]

Archive with 10 entries (10 files):
- 59.CDF
- 50.CDF
- 51C.CDF
- 52.CDF
- 53.CDF
- 54.CDF
- 55.CDF
- 56.CDF
- 57.CDF
- 58.CDF
