# Supplementary material for: CoMiniGut—a small volume in vitro colon model for the screening of gut microbial fermentation processes
Source: PeerJ. 2018 Jan 19;6:e4268. doi: 10.7717/peerj.4268 (PMC5777374; doi:10.7717/peerj.4268)
Supplement: Supplemental Information 11 [file peerj-06-4268-s014.zip]

Archive with 10 entries (10 files):
- 69.CDF
- 60.CDF
- 61.CDF
- 62.CDF
- 63.CDF
- 64.CDF
- 65.CDF
- 66.CDF
- 67.CDF
- 68.CDF
