# Supplementary material for: CoMiniGut—a small volume in vitro colon model for the screening of gut microbial fermentation processes
Source: PeerJ. 2018 Jan 19;6:e4268. doi: 10.7717/peerj.4268 (PMC5777374; doi:10.7717/peerj.4268)
Supplement: Supplemental Information 12 — High quality OTU table biom [file peerj-06-4268-s015.biom]

{"id": "None","format": "Biological Observation Matrix 1.0.0","format_url": "http://biom-format.org","type": "OTU table","generated_by": "BIOM-Format 1.3.1","date": "2016-06-06T15:57:16.625439","matrix_type": "sparse","matrix_element_type": "float","shape": [3961, 40],"data": [[0,0,234.0],[0,1,2.0],[0,2,4.0],[0,3,1.0],[0,4,3.0],[0,7,1.0],[0,10,7.0],[0,11,1.0],[0,12,5.0],[0,13,2.0],[0,14,7.0],[0,15,4.0],[0,17,1.0],[0,19,1.0],[0,20,2.0],[0,23,2.0],[0,24,4.0],[0,25,3.0],[0,26,27.0],[0,27,31.0],[0,28,4.0],[0,29,7.0],[0,30,15.0],[0,31,435.0],[0,32,405.0],[0,33,62.0],[0,34,63.0],[0,35,111.0],[0,36,269.0],[0,38,8.0],[0,39,1.0],[1,0,9.0],[1,6,3.0],[1,10,3.0],[1,15,3.0],[1,20,1.0],[1,21,7.0],[1,22,4.0],[1,23,2.0],[1,24,6.0],[1,25,6.0],[1,26,5.0],[1,27,7.0],[1,28,2.0],[1,29,2.0],[1,31,68.0],[1,32,32.0],[1,33,11.0],[1,34,26.0],[1,35,7.0],[1,36,21.0],[1,38,6.0],[1,39,4.0],[2,0,10586.0],[2,1,336.0],[2,2,275.0],[2,3,357.0],[2,4,346.0],[2,5,2.0],[2,6,85.0],[2,7,13.0],[2,8,17.0],[2,9,10.0],[2,10,940.0],[2,11,330.0],[2,12,366.0],[2,13,334.0],[2,14,271.0],[2,15,290.0],[2,16,61.0],[2,17,50.0],[2,18,26.0],[2,19,27.0],[2,20,54.0],[2,21,18.0],[2,22,25.0],[2,23,102.0],[2,24,107.0],[2,25,172.0],[2,26,1857.0],[2,27,3260.0],[2,28,64.0],[2,29,795.0],[2,30,644.0],[2,31,28418.0],[2,32,18841.0],[2,33,4072.0],[2,34,4155.0],[2,35,9895.0],[2,36,20862.0],[2,37,6.0],[2,38,690.0],[2,39,232.0],[3,0,30.0],[3,1,17.0],[3,2,3.0],[3,3,14.0],[3,4,19.0],[3,5,6.0],[3,6,1.0],[3,7,14.0],[3,8,32.0],[3,9,31.0],[3,10,107.0],[3,11,7.0],[3,12,19.0],[3,13,17.0],[3,14,7.0],[3,15,154.0],[3,16,177.0],[3,17,110.0],[3,18,78.0],[3,19,96.0],[3,23,1.0],[3,24,1.0],[3,26,18.0],[3,27,32.0],[3,28,86.0],[3,29,97.0],[3,30,49.0],[3,31,96.0],[3,32,50.0],[3,33,14.0],[3,34,8.0],[3,35,7.0],[3,36,51.0],[3,37,30.0],[3,38,113.0],[3,39,130.0],[4,0,489.0],[4,1,198.0],[4,2,132.0],[4,3,114.0],[4,4,142.0],[4,5,101.0],[4,6,87.0],[4,7,270.0],[4,8,572.0],[4,9,287.0],[4,10,837.0],[4,11,97.0],[4,12,95.0],[4,13,102.0],[4,14,148.0],[4,15,1595.0],[4,16,2132.0],[4,17,1118.0],[4,18,790.0],[4,19,509.0],[4,20,3.0],[4,21,5.0],[4,22,1.0],[4,23,9.0],[4,24,8.0],[4,25,12.0],[4,26,320.0],[4,27,190.0],[4,28,1056.0],[4,29,1075.0],[4,30,684.0],[4,31,789.0],[4,32,838.0],[4,33,156.0],[4,34,160.0],[4,35,47.0],[4,36,372.0],[4,37,238.0],[4,38,713.0],[4,39,1243.0],[5,0,183.0],[5,1,228.0],[5,2,258.0],[5,3,131.0],[5,4,100.0],[5,5,209.0],[5,6,47.0],[5,7,429.0],[5,8,527.0],[5,9,431.0],[5,10,2.0],[5,11,10.0],[5,12,9.0],[5,13,10.0],[5,14,5.0],[5,16,23.0],[5,17,31.0],[5,18,10.0],[5,19,14.0],[5,20,84.0],[5,21,41.0],[5,22,58.0],[5,23,1.0],[5,26,227.0],[5,27,239.0],[5,28,1.0],[5,29,2.0],[5,30,8.0],[5,31,4.0],[5,32,1.0],[5,33,140.0],[5,34,132.0],[5,35,50.0],[5,36,182.0],[5,37,285.0],[5,39,3.0],[6,0,18694.0],[6,1,16829.0],[6,2,11026.0],[6,3,13973.0],[6,4,14029.0],[6,5,8821.0],[6,6,6255.0],[6,7,20087.0],[6,8,32261.0],[6,9,27819.0],[6,10,73952.0],[6,11,10032.0],[6,12,9174.0],[6,13,10112.0],[6,14,13002.0],[6,15,139888.0],[6,16,160660.0],[6,17,109228.0],[6,18,79064.0],[6,19,78105.0],[6,20,125.0],[6,21,185.0],[6,22,157.0],[6,23,485.0],[6,24,524.0],[6,25,542.0],[6,26,24315.0],[6,27,21270.0],[6,28,69255.0],[6,29,80975.0],[6,30,31922.0],[6,31,54793.0],[6,32,35915.0],[6,33,14175.0],[6,34,10023.0],[6,35,4398.0],[6,36,33773.0],[6,37,20939.0],[6,38,60914.0],[6,39,99812.0],[7,0,74.0],[7,1,73.0],[7,2,66.0],[7,3,25.0],[7,4,25.0],[7,5,24.0],[7,6,5.0],[7,7,54.0],[7,8,106.0],[7,9,55.0],[7,12,2.0],[7,13,2.0],[7,14,1.0],[7,18,1.0],[7,20,9.0],[7,21,16.0],[7,22,11.0],[7,24,1.0],[7,26,91.0],[7,27,73.0],[7,33,30.0],[7,34,32.0],[7,35,8.0],[7,36,73.0],[7,37,43.0],[8,0,12454.0],[8,1,11517.0],[8,2,7474.0],[8,3,9741.0],[8,4,9249.0],[8,5,5913.0],[8,6,4291.0],[8,7,13411.0],[8,8,22101.0],[8,9,18544.0],[8,10,49436.0],[8,11,7216.0],[8,12,6273.0],[8,13,6869.0],[8,14,9794.0],[8,15,96440.0],[8,16,110221.0],[8,17,75818.0],[8,18,53264.0],[8,19,56544.0],[8,20,81.0],[8,21,105.0],[8,22,117.0],[8,23,246.0],[8,24,352.0],[8,25,303.0],[8,26,16350.0],[8,27,14559.0],[8,28,45254.0],[8,29,53530.0],[8,30,23501.0],[8,31,36356.0],[8,32,23939.0],[8,33,9196.0],[8,34,6482.0],[8,35,2892.0],[8,36,21051.0],[8,37,13606.0],[8,38,42781.0],[8,39,67319.0],[9,0,1.0],[9,6,2.0],[9,10,3.0],[9,15,2.0],[9,20,40.0],[9,21,23.0],[9,22,12.0],[9,23,8.0],[9,24,14.0],[9,25,23.0],[9,27,1.0],[9,29,1.0],[9,30,1.0],[9,31,6.0],[9,32,6.0],[9,33,5.0],[9,34,2.0],[9,35,6.0],[10,0,430.0],[10,1,97.0],[10,2,102.0],[10,3,65.0],[10,4,58.0],[10,5,130.0],[10,6,61.0],[10,7,300.0],[10,8,372.0],[10,9,225.0],[10,10,1.0],[10,11,1.0],[10,18,1.0],[10,19,1.0],[10,20,250.0],[10,21,157.0],[10,22,163.0],[10,24,3.0],[10,26,732.0],[10,27,655.0],[10,32,1.0],[10,33,137.0],[10,34,149.0],[10,35,123.0],[10,36,638.0],[10,37,259.0],[10,39,2.0],[11,0,2791.0],[11,1,717.0],[11,2,371.0],[11,3,411.0],[11,4,365.0],[11,5,5415.0],[11,6,5731.0],[11,7,5453.0],[11,8,8023.0],[11,9,7799.0],[11,10,8.0],[11,11,1.0],[11,12,4.0],[11,13,10.0],[11,15,5.0],[11,16,2.0],[11,17,9.0],[11,18,12.0],[11,19,54.0],[11,20,4.0],[11,21,12.0],[11,22,3.0],[11,23,7.0],[11,24,4.0],[11,25,9.0],[11,26,305.0],[11,27,1413.0],[11,28,2.0],[11,29,14.0],[11,30,4.0],[11,31,4768.0],[11,32,3074.0],[11,33,11330.0],[11,34,3935.0],[11,35,116.0],[11,36,4935.0],[11,37,13779.0],[11,38,12.0],[11,39,9.0],[12,0,1304.0],[12,1,74.0],[12,2,60.0],[12,3,82.0],[12,4,103.0],[12,5,99.0],[12,6,83.0],[12,7,162.0],[12,8,315.0],[12,9,223.0],[12,10,1.0],[12,11,4.0],[12,12,8.0],[12,13,9.0],[12,14,8.0],[12,15,3.0],[12,16,58.0],[12,17,60.0],[12,18,21.0],[12,19,28.0],[12,20,1.0],[12,21,1.0],[12,22,2.0],[12,25,2.0],[12,26,606.0],[12,27,323.0],[12,28,9.0],[12,29,1.0],[12,32,1.0],[12,33,478.0],[12,34,484.0],[12,35,301.0],[12,36,1956.0],[12,37,174.0],[12,39,2.0],[13,0,155.0],[13,1,112.0],[13,2,76.0],[13,3,136.0],[13,4,94.0],[13,5,63.0],[13,6,75.0],[13,7,124.0],[13,8,190.0],[13,9,205.0],[13,10,435.0],[13,11,60.0],[13,12,38.0],[13,13,62.0],[13,14,58.0],[13,15,630.0],[13,16,634.0],[13,17,469.0],[13,18,323.0],[13,19,538.0],[13,20,3.0],[13,21,2.0],[13,22,4.0],[13,23,6.0],[13,24,10.0],[13,25,6.0],[13,26,156.0],[13,27,193.0],[13,28,234.0],[13,29,436.0],[13,30,152.0],[13,31,513.0],[13,32,280.0],[13,33,132.0],[13,34,124.0],[13,35,72.0],[13,36,288.0],[13,37,171.0],[13,38,328.0],[13,39,417.0],[14,0,5301.0],[14,1,9815.0],[14,2,9181.0],[14,3,3555.0],[14,4,3501.0],[14,5,3325.0],[14,6,1099.0],[14,7,7121.0],[14,8,8931.0],[14,9,6809.0],[14,10,18.0],[14,11,7.0],[14,12,15.0],[14,13,10.0],[14,14,11.0],[14,15,14.0],[14,16,95.0],[14,17,103.0],[14,18,54.0],[14,19,53.0],[14,20,2604.0],[14,21,1556.0],[14,22,1496.0],[14,23,3.0],[14,24,6.0],[14,25,8.0],[14,26,11143.0],[14,27,7375.0],[14,28,4.0],[14,29,8.0],[14,30,4.0],[14,31,7.0],[14,32,13.0],[14,33,3946.0],[14,34,3862.0],[14,35,2148.0],[14,36,8150.0],[14,37,5747.0],[14,38,2.0],[14,39,7.0],[15,0,185.0],[15,1,64.0],[15,2,72.0],[15,3,30.0],[15,4,43.0],[15,5,90.0],[15,6,31.0],[15,7,190.0],[15,8,218.0],[15,9,148.0],[15,11,5.0],[15,12,2.0],[15,13,8.0],[15,14,4.0],[15,15,5.0],[15,16,27.0],[15,17,29.0],[15,18,10.0],[15,19,14.0],[15,20,36.0],[15,21,24.0],[15,22,20.0],[15,23,8.0],[15,24,12.0],[15,25,19.0],[15,26,285.0],[15,27,266.0],[15,28,3.0],[15,29,9.0],[15,31,18.0],[15,32,9.0],[15,33,63.0],[15,34,90.0],[15,35,33.0],[15,36,207.0],[15,37,91.0],[16,0,1530.0],[16,1,1.0],[16,2,19.0],[16,3,1.0],[16,4,1.0],[16,5,3.0],[16,6,511.0],[16,7,2.0],[16,8,7.0],[16,9,3.0],[16,10,1784.0],[16,11,2.0],[16,12,4.0],[16,13,2.0],[16,14,1.0],[16,15,1065.0],[16,16,19.0],[16,17,3.0],[16,18,5.0],[16,19,2.0],[16,20,2175.0],[16,21,1279.0],[16,22,1229.0],[16,23,1965.0],[16,24,2617.0],[16,25,3644.0],[16,26,953.0],[16,27,966.0],[16,28,1081.0],[16,29,2304.0],[16,30,641.0],[16,31,13126.0],[16,32,7882.0],[16,33,3143.0],[16,34,3688.0],[16,35,2424.0],[16,36,2206.0],[16,37,14.0],[16,38,1081.0],[16,39,550.0],[17,0,7.0],[17,1,1.0],[17,5,2.0],[17,6,1.0],[17,7,9.0],[17,8,5.0],[17,9,1.0],[17,20,3.0],[17,21,1.0],[17,22,1.0],[17,26,4.0],[17,27,4.0],[17,34,2.0],[17,35,4.0],[17,36,7.0],[17,37,4.0],[18,0,573.0],[18,1,226.0],[18,2,235.0],[18,3,149.0],[18,4,131.0],[18,5,150.0],[18,6,61.0],[18,7,329.0],[18,8,380.0],[18,9,291.0],[18,10,11.0],[18,11,844.0],[18,12,1070.0],[18,13,1321.0],[18,14,1503.0],[18,15,74.0],[18,16,642.0],[18,17,521.0],[18,18,197.0],[18,19,370.0],[18,20,441.0],[18,21,264.0],[18,22,263.0],[18,23,240.0],[18,24,311.0],[18,25,423.0],[18,26,289.0],[18,27,563.0],[18,28,24.0],[18,29,555.0],[18,30,523.0],[18,31,963.0],[18,32,548.0],[18,33,383.0],[18,34,438.0],[18,35,456.0],[18,36,775.0],[18,37,270.0],[18,39,25.0],[19,0,3677.0],[19,1,11.0],[19,2,8.0],[19,3,1.0],[19,4,4.0],[19,5,3.0],[19,6,2153.0],[19,7,12.0],[19,8,19.0],[19,9,14.0],[19,10,937.0],[19,11,1.0],[19,12,4.0],[19,15,701.0],[19,16,14.0],[19,17,6.0],[19,18,8.0],[19,19,8.0],[19,20,1216.0],[19,21,719.0],[19,22,639.0],[19,23,247.0],[19,24,190.0],[19,25,400.0],[19,26,1905.0],[19,27,2046.0],[19,28,203.0],[19,29,468.0],[19,30,96.0],[19,31,8174.0],[19,32,4544.0],[19,33,6646.0],[19,34,7538.0],[19,35,5317.0],[19,36,5805.0],[19,37,14.0],[19,38,658.0],[19,39,375.0],[20,0,8.0],[20,1,1.0],[20,5,2.0],[20,7,5.0],[20,8,2.0],[20,9,6.0],[20,11,4.0],[20,12,7.0],[20,13,9.0],[20,14,12.0],[20,15,10.0],[20,16,19.0],[20,17,13.0],[20,18,2.0],[20,19,8.0],[20,20,17.0],[20,21,9.0],[20,22,10.0],[20,23,20.0],[20,24,18.0],[20,25,38.0],[20,26,4.0],[20,27,2.0],[20,29,5.0],[20,30,1.0],[20,31,8.0],[20,32,10.0],[20,33,8.0],[20,34,4.0],[20,35,9.0],[20,36,7.0],[20,37,5.0],[20,39,5.0],[21,0,441.0],[21,1,1.0],[21,2,3.0],[21,6,132.0],[21,7,3.0],[21,8,1.0],[21,10,259.0],[21,11,1.0],[21,15,99.0],[21,16,2.0],[21,20,278.0],[21,21,169.0],[21,22,144.0],[21,23,140.0],[21,24,214.0],[21,25,262.0],[21,26,233.0],[21,27,229.0],[21,28,80.0],[21,29,185.0],[21,30,47.0],[21,31,2463.0],[21,32,1588.0],[21,33,767.0],[21,34,1058.0],[21,35,706.0],[21,36,677.0],[21,37,1.0],[21,38,140.0],[21,39,54.0],[22,0,109.0],[22,1,605.0],[22,2,414.0],[22,3,123.0],[22,4,129.0],[22,5,39.0],[22,6,27.0],[22,7,62.0],[22,8,78.0],[22,9,73.0],[22,10,1.0],[22,13,2.0],[22,14,2.0],[22,16,4.0],[22,17,2.0],[22,19,1.0],[22,20,221.0],[22,21,110.0],[22,22,110.0],[22,25,1.0],[22,26,735.0],[22,27,217.0],[22,28,1.0],[22,29,1.0],[22,30,1.0],[22,31,2.0],[22,32,3.0],[22,33,148.0],[22,34,206.0],[22,35,130.0],[22,36,180.0],[22,37,57.0],[23,0,147.0],[23,1,1.0],[23,2,6.0],[23,3,2.0],[23,4,1.0],[23,5,2.0],[23,6,85.0],[23,7,8.0],[23,8,20.0],[23,9,9.0],[23,16,1.0],[23,20,304.0],[23,21,249.0],[23,22,214.0],[23,26,65.0],[23,27,88.0],[23,28,1.0],[23,33,223.0],[23,34,216.0],[23,35,117.0],[23,36,180.0],[23,37,9.0],[24,0,662.0],[24,1,131.0],[24,2,157.0],[24,3,62.0],[24,4,67.0],[24,5,190.0],[24,6,121.0],[24,7,398.0],[24,8,545.0],[24,9,334.0],[24,11,1.0],[24,16,1.0],[24,18,1.0],[24,20,354.0],[24,21,213.0],[24,22,210.0],[24,24,1.0],[24,25,2.0],[24,26,1007.0],[24,27,871.0],[24,28,1.0],[24,32,1.0],[24,33,191.0],[24,34,210.0],[24,35,226.0],[24,36,882.0],[24,37,427.0],[25,0,3679.0],[25,1,1297.0],[25,2,766.0],[25,3,666.0],[25,4,607.0],[25,5,7065.0],[25,6,7328.0],[25,7,7012.0],[25,8,10322.0],[25,9,9367.0],[25,10,8.0],[25,11,3.0],[25,12,4.0],[25,13,13.0],[25,14,5.0],[25,15,9.0],[25,16,1.0],[25,17,9.0],[25,18,76.0],[25,19,50.0],[25,20,2.0],[25,21,15.0],[25,22,1.0],[25,23,6.0],[25,24,10.0],[25,25,12.0],[25,26,487.0],[25,27,1795.0],[25,28,7.0],[25,29,14.0],[25,30,1.0],[25,31,6639.0],[25,32,4129.0],[25,33,15296.0],[25,34,5309.0],[25,35,125.0],[25,36,7101.0],[25,37,18064.0],[25,38,9.0],[25,39,8.0],[26,0,690.0],[26,1,474.0],[26,2,665.0],[26,3,176.0],[26,4,239.0],[26,5,118.0],[26,6,187.0],[26,7,198.0],[26,8,402.0],[26,9,237.0],[26,11,2.0],[26,12,4.0],[26,13,8.0],[26,14,2.0],[26,15,5.0],[26,16,14.0],[26,17,12.0],[26,18,2.0],[26,19,6.0],[26,20,3101.0],[26,21,1957.0],[26,22,1836.0],[26,23,18.0],[26,24,18.0],[26,25,21.0],[26,26,1080.0],[26,27,717.0],[26,28,2.0],[26,30,6.0],[26,31,19.0],[26,32,18.0],[26,33,878.0],[26,34,1016.0],[26,35,868.0],[26,36,1025.0],[26,37,267.0],[26,39,7.0],[27,0,1825.0],[27,1,32.0],[27,2,14.0],[27,3,19.0],[27,4,24.0],[27,5,4.0],[27,6,25.0],[27,7,5.0],[27,8,18.0],[27,9,9.0],[27,10,1.0],[27,11,5.0],[27,14,1.0],[27,17,1.0],[27,18,6.0],[27,19,4.0],[27,20,34.0],[27,21,30.0],[27,22,25.0],[27,24,3.0],[27,25,1.0],[27,26,1009.0],[27,27,1999.0],[27,28,2.0],[27,30,1.0],[27,32,4.0],[27,33,1870.0],[27,34,2569.0],[27,35,7968.0],[27,36,3408.0],[27,37,20.0],[27,38,3.0],[28,0,136.0],[28,1,5.0],[28,2,18.0],[28,3,3.0],[28,4,7.0],[28,5,15.0],[28,6,10.0],[28,7,44.0],[28,8,48.0],[28,9,32.0],[28,10,5.0],[28,11,2.0],[28,12,9.0],[28,13,9.0],[28,14,33.0],[28,15,160.0],[28,16,500.0],[28,17,302.0],[28,18,124.0],[28,19,303.0],[28,20,94.0],[28,21,66.0],[28,22,48.0],[28,23,71.0],[28,24,68.0],[28,25,102.0],[28,26,220.0],[28,27,221.0],[28,28,12.0],[28,29,98.0],[28,30,61.0],[28,31,614.0],[28,32,362.0],[28,33,93.0],[28,34,110.0],[28,35,62.0],[28,36,141.0],[28,37,23.0],[28,38,3.0],[28,39,60.0],[29,0,198.0],[29,1,519.0],[29,2,471.0],[29,3,541.0],[29,4,518.0],[29,5,369.0],[29,6,208.0],[29,7,1245.0],[29,8,1694.0],[29,9,1618.0],[29,10,1.0],[29,11,2.0],[29,12,2.0],[29,13,4.0],[29,14,3.0],[29,15,6.0],[29,16,4.0],[29,17,3.0],[29,18,250.0],[29,19,421.0],[29,20,1.0],[29,21,1.0],[29,24,1.0],[29,25,2.0],[29,26,62.0],[29,27,316.0],[29,28,1.0],[29,29,3.0],[29,31,2.0],[29,32,8.0],[29,33,78.0],[29,34,53.0],[29,35,37.0],[29,36,284.0],[29,37,1076.0],[29,38,1.0],[29,39,4.0],[30,0,529.0],[30,1,111.0],[30,2,148.0],[30,3,101.0],[30,4,95.0],[30,5,73.0],[30,6,45.0],[30,7,211.0],[30,8,267.0],[30,9,207.0],[30,13,1.0],[30,14,2.0],[30,15,3.0],[30,16,17.0],[30,17,11.0],[30,18,9.0],[30,19,2.0],[30,20,725.0],[30,21,473.0],[30,22,454.0],[30,23,1.0],[30,25,3.0],[30,26,1435.0],[30,27,987.0],[30,29,5.0],[30,31,19.0],[30,32,4.0],[30,33,540.0],[30,34,777.0],[30,35,505.0],[30,36,726.0],[30,37,142.0],[31,0,1113.0],[31,1,1.0],[31,2,1.0],[31,3,3.0],[31,4,2.0],[31,6,780.0],[31,7,5.0],[31,8,8.0],[31,9,6.0],[31,10,542.0],[31,14,1.0],[31,15,307.0],[31,17,2.0],[31,18,4.0],[31,19,3.0],[31,20,548.0],[31,21,382.0],[31,22,334.0],[31,23,154.0],[31,24,157.0],[31,25,253.0],[31,26,556.0],[31,27,628.0],[31,28,131.0],[31,29,263.0],[31,30,63.0],[31,31,3828.0],[31,32,2286.0],[31,33,2018.0],[31,34,2342.0],[31,35,1808.0],[31,36,1552.0],[31,37,6.0],[31,38,327.0],[31,39,134.0],[32,0,557.0],[32,1,1.0],[32,2,1.0],[32,4,1.0],[32,5,9.0],[32,6,479.0],[32,7,10.0],[32,8,36.0],[32,9,30.0],[32,10,34.0],[32,15,35.0],[32,16,2.0],[32,17,6.0],[32,18,1.0],[32,20,320.0],[32,21,167.0],[32,22,158.0],[32,23,10.0],[32,24,13.0],[32,25,21.0],[32,26,448.0],[32,27,280.0],[32,28,28.0],[32,29,12.0],[32,30,2.0],[32,31,44.0],[32,32,27.0],[32,33,1424.0],[32,34,1759.0],[32,35,732.0],[32,36,804.0],[32,37,38.0],[32,38,17.0],[32,39,19.0],[33,0,2768.0],[33,1,608.0],[33,2,892.0],[33,3,460.0],[33,4,489.0],[33,5,429.0],[33,6,220.0],[33,7,926.0],[33,8,1361.0],[33,9,1106.0],[33,10,25.0],[33,11,45.0],[33,12,54.0],[33,13,66.0],[33,14,117.0],[33,15,771.0],[33,16,2237.0],[33,17,1574.0],[33,18,651.0],[33,19,1191.0],[33,20,4056.0],[33,21,2628.0],[33,22,2343.0],[33,23,275.0],[33,24,267.0],[33,25,417.0],[33,26,7931.0],[33,27,5207.0],[33,28,111.0],[33,29,467.0],[33,30,237.0],[33,31,3396.0],[33,32,1802.0],[33,33,3058.0],[33,34,4521.0],[33,35,2643.0],[33,36,4220.0],[33,37,729.0],[33,38,24.0],[33,39,389.0],[34,0,59.0],[34,1,68.0],[34,2,36.0],[34,3,55.0],[34,4,49.0],[34,5,29.0],[34,6,23.0],[34,7,84.0],[34,8,140.0],[34,9,105.0],[34,10,246.0],[34,11,54.0],[34,12,35.0],[34,13,45.0],[34,14,67.0],[34,15,472.0],[34,16,534.0],[34,17,392.0],[34,18,308.0],[34,19,260.0],[34,24,1.0],[34,26,93.0],[34,27,76.0],[34,28,241.0],[34,29,273.0],[34,30,117.0],[34,31,202.0],[34,32,115.0],[34,33,47.0],[34,34,31.0],[34,35,10.0],[34,36,125.0],[34,37,71.0],[34,38,208.0],[34,39,373.0],[35,0,113.0],[35,1,2495.0],[35,2,1113.0],[35,3,358.0],[35,4,400.0],[35,6,3.0],[35,7,2.0],[35,8,1.0],[35,9,1.0],[35,10,2.0],[35,13,1.0],[35,16,1.0],[35,17,3.0],[35,18,2.0],[35,20,1402.0],[35,21,892.0],[35,22,855.0],[35,26,2075.0],[35,27,287.0],[35,28,2.0],[35,33,17.0],[35,34,29.0],[35,35,35.0],[35,36,105.0],[36,0,7408.0],[36,1,214.0],[36,2,181.0],[36,3,285.0],[36,4,255.0],[36,6,38.0],[36,7,11.0],[36,8,12.0],[36,9,9.0],[36,10,633.0],[36,11,207.0],[36,12,267.0],[36,13,210.0],[36,14,198.0],[36,15,204.0],[36,16,34.0],[36,17,34.0],[36,18,19.0],[36,19,20.0],[36,20,19.0],[36,21,22.0],[36,22,14.0],[36,23,72.0],[36,24,82.0],[36,25,122.0],[36,26,1196.0],[36,27,2274.0],[36,28,38.0],[36,29,528.0],[36,30,491.0],[36,31,19099.0],[36,32,13000.0],[36,33,2423.0],[36,34,2489.0],[36,35,6842.0],[36,36,13578.0],[36,37,6.0],[36,38,525.0],[36,39,141.0],[37,0,5.0],[37,1,12.0],[37,2,9.0],[37,3,14.0],[37,4,12.0],[37,5,10.0],[37,6,34.0],[37,7,27.0],[37,8,47.0],[37,9,62.0],[37,19,6.0],[37,26,3.0],[37,27,11.0],[37,33,20.0],[37,34,9.0],[37,35,7.0],[37,36,18.0],[37,37,51.0],[38,0,934.0],[38,1,3342.0],[38,2,3497.0],[38,3,3140.0],[38,4,2826.0],[38,5,3469.0],[38,6,2593.0],[38,7,8557.0],[38,8,14356.0],[38,9,13501.0],[38,10,2.0],[38,11,3.0],[38,12,4.0],[38,13,16.0],[38,14,19.0],[38,15,13.0],[38,16,9.0],[38,17,27.0],[38,18,460.0],[38,19,1425.0],[38,20,1.0],[38,21,7.0],[38,22,4.0],[38,24,3.0],[38,25,3.0],[38,26,236.0],[38,27,1229.0],[38,28,3.0],[38,29,8.0],[38,31,4.0],[38,32,7.0],[38,33,1013.0],[38,34,567.0],[38,35,265.0],[38,36,1427.0],[38,37,11404.0],[38,38,2.0],[38,39,4.0],[39,0,485.0],[39,1,3.0],[39,2,1.0],[39,3,7.0],[39,4,4.0],[39,5,2.0],[39,6,109.0],[39,8,3.0],[39,9,3.0],[39,10,139.0],[39,12,2.0],[39,13,5.0],[39,14,3.0],[39,15,127.0],[39,16,1.0],[39,18,2.0],[39,20,1118.0],[39,21,797.0],[39,22,799.0],[39,23,672.0],[39,24,929.0],[39,25,1226.0],[39,26,101.0],[39,27,290.0],[39,28,54.0],[39,29,161.0],[39,30,100.0],[39,31,1204.0],[39,32,783.0],[39,33,620.0],[39,34,713.0],[39,35,400.0],[39,36,559.0],[39,37,1.0],[39,38,101.0],[39,39,71.0],[40,0,83.0],[40,1,3.0],[40,2,4.0],[40,3,6.0],[40,4,1.0],[40,5,34.0],[40,6,17.0],[40,7,49.0],[40,8,56.0],[40,9,44.0],[40,11,6.0],[40,12,14.0],[40,13,12.0],[40,14,34.0],[40,16,26.0],[40,17,35.0],[40,18,3.0],[40,19,17.0],[40,20,28.0],[40,21,19.0],[40,22,10.0],[40,24,1.0],[40,25,2.0],[40,26,24.0],[40,27,74.0],[40,29,18.0],[40,30,17.0],[40,31,17.0],[40,32,14.0],[40,33,44.0],[40,34,69.0],[40,35,47.0],[40,36,99.0],[40,37,25.0],[40,39,4.0],[41,0,34.0],[41,1,28.0],[41,2,16.0],[41,3,24.0],[41,4,22.0],[41,5,15.0],[41,6,10.0],[41,7,27.0],[41,8,41.0],[41,9,39.0],[41,10,60.0],[41,11,19.0],[41,12,17.0],[41,13,15.0],[41,14,19.0],[41,15,196.0],[41,16,201.0],[41,17,126.0],[41,18,89.0],[41,19,110.0],[41,23,2.0],[41,26,33.0],[41,27,32.0],[41,28,62.0],[41,29,115.0],[41,30,43.0],[41,31,78.0],[41,32,47.0],[41,33,16.0],[41,34,7.0],[41,35,8.0],[41,36,48.0],[41,37,26.0],[41,38,58.0],[41,39,130.0],[42,0,5198.0],[42,1,614.0],[42,2,425.0],[42,3,326.0],[42,4,339.0],[42,5,914.0],[42,6,1857.0],[42,7,2133.0],[42,8,2611.0],[42,9,2360.0],[42,10,8.0],[42,11,25.0],[42,12,20.0],[42,13,17.0],[42,14,46.0],[42,15,80.0],[42,16,343.0],[42,17,310.0],[42,18,102.0],[42,19,124.0],[42,20,748.0],[42,21,446.0],[42,22,418.0],[42,23,34.0],[42,24,46.0],[42,25,52.0],[42,26,3301.0],[42,27,6425.0],[42,28,36.0],[42,29,80.0],[42,30,57.0],[42,31,359.0],[42,32,203.0],[42,33,4574.0],[42,34,4802.0],[42,35,1909.0],[42,36,7989.0],[42,37,1531.0],[42,38,8.0],[42,39,55.0],[43,0,113.0],[43,6,53.0],[43,7,2.0],[43,10,86.0],[43,11,1.0],[43,14,1.0],[43,15,24.0],[43,20,54.0],[43,21,50.0],[43,22,40.0],[43,23,22.0],[43,24,34.0],[43,25,31.0],[43,26,58.0],[43,27,58.0],[43,28,21.0],[43,29,41.0],[43,30,4.0],[43,31,766.0],[43,32,396.0],[43,33,214.0],[43,34,236.0],[43,35,217.0],[43,36,163.0],[43,38,45.0],[43,39,19.0],[44,0,3552.0],[44,1,411.0],[44,2,286.0],[44,3,267.0],[44,4,257.0],[44,5,658.0],[44,6,1404.0],[44,7,1589.0],[44,8,1847.0],[44,9,1714.0],[44,10,14.0],[44,11,12.0],[44,12,13.0],[44,13,16.0],[44,14,24.0],[44,15,52.0],[44,16,207.0],[44,17,193.0],[44,18,71.0],[44,19,119.0],[44,20,510.0],[44,21,292.0],[44,22,316.0],[44,23,18.0],[44,24,27.0],[44,25,26.0],[44,26,2287.0],[44,27,4884.0],[44,28,24.0],[44,29,52.0],[44,30,43.0],[44,31,215.0],[44,32,130.0],[44,33,3369.0],[44,34,3228.0],[44,35,1487.0],[44,36,5363.0],[44,37,1123.0],[44,38,6.0],[44,39,39.0],[45,0,260.0],[45,1,3.0],[45,2,1.0],[45,3,1.0],[45,5,4.0],[45,6,91.0],[45,7,5.0],[45,8,9.0],[45,9,6.0],[45,10,171.0],[45,12,6.0],[45,13,33.0],[45,14,1.0],[45,15,141.0],[45,16,4.0],[45,17,1.0],[45,20,849.0],[45,21,524.0],[45,22,531.0],[45,23,1091.0],[45,24,1276.0],[45,25,1806.0],[45,26,204.0],[45,27,200.0],[45,28,17.0],[45,29,85.0],[45,30,59.0],[45,31,905.0],[45,32,570.0],[45,33,448.0],[45,34,713.0],[45,35,407.0],[45,36,351.0],[45,37,4.0],[45,38,103.0],[45,39,80.0],[46,0,5267.0],[46,1,15.0],[46,2,12.0],[46,3,6.0],[46,4,5.0],[46,5,5.0],[46,6,3275.0],[46,7,18.0],[46,8,21.0],[46,9,25.0],[46,10,1431.0],[46,11,6.0],[46,12,6.0],[46,14,3.0],[46,15,973.0],[46,16,21.0],[46,17,4.0],[46,18,16.0],[46,19,17.0],[46,20,1794.0],[46,21,1146.0],[46,22,1046.0],[46,23,308.0],[46,24,339.0],[46,25,524.0],[46,26,2819.0],[46,27,3025.0],[46,28,282.0],[46,29,728.0],[46,30,150.0],[46,31,12192.0],[46,32,6929.0],[46,33,10040.0],[46,34,11470.0],[46,35,7521.0],[46,36,8937.0],[46,37,17.0],[46,38,1104.0],[46,39,645.0],[47,0,46.0],[47,1,57.0],[47,2,69.0],[47,3,34.0],[47,4,31.0],[47,5,29.0],[47,6,18.0],[47,7,58.0],[47,8,68.0],[47,9,50.0],[47,10,12.0],[47,11,8.0],[47,12,10.0],[47,13,34.0],[47,14,26.0],[47,15,18.0],[47,16,9.0],[47,17,14.0],[47,18,3.0],[47,19,6.0],[47,20,98.0],[47,21,59.0],[47,22,72.0],[47,23,37.0],[47,24,29.0],[47,25,62.0],[47,26,55.0],[47,27,37.0],[47,28,6.0],[47,29,11.0],[47,30,13.0],[47,31,65.0],[47,32,33.0],[47,33,48.0],[47,34,51.0],[47,35,57.0],[47,36,80.0],[47,37,41.0],[47,38,5.0],[47,39,13.0],[48,0,70.0],[48,2,3.0],[48,3,2.0],[48,4,3.0],[48,6,46.0],[48,7,5.0],[48,8,9.0],[48,9,3.0],[48,10,255.0],[48,11,1.0],[48,12,6.0],[48,13,5.0],[48,14,13.0],[48,15,357.0],[48,16,14.0],[48,17,16.0],[48,18,12.0],[48,19,11.0],[48,20,83.0],[48,21,55.0],[48,22,60.0],[48,23,239.0],[48,24,230.0],[48,25,363.0],[48,26,35.0],[48,27,32.0],[48,28,153.0],[48,29,151.0],[48,30,59.0],[48,31,826.0],[48,32,516.0],[48,33,103.0],[48,34,123.0],[48,35,87.0],[48,36,105.0],[48,37,5.0],[48,38,167.0],[48,39,229.0],[49,0,12.0],[49,1,12.0],[49,2,6.0],[49,3,7.0],[49,4,2.0],[49,5,12.0],[49,6,6.0],[49,7,13.0],[49,8,18.0],[49,9,13.0],[49,10,47.0],[49,11,5.0],[49,12,1.0],[49,13,2.0],[49,14,8.0],[49,15,117.0],[49,16,121.0],[49,17,66.0],[49,18,56.0],[49,19,67.0],[49,26,15.0],[49,27,16.0],[49,28,42.0],[49,29,51.0],[49,30,21.0],[49,31,40.0],[49,32,31.0],[49,33,5.0],[49,34,8.0],[49,35,1.0],[49,36,21.0],[49,37,14.0],[49,38,58.0],[49,39,80.0],[50,0,414.0],[50,1,1959.0],[50,2,1264.0],[50,3,1138.0],[50,4,1144.0],[50,5,1351.0],[50,6,949.0],[50,7,2574.0],[50,8,3868.0],[50,9,3702.0],[50,11,2.0],[50,12,6.0],[50,13,4.0],[50,14,7.0],[50,15,3.0],[50,16,4.0],[50,17,10.0],[50,18,349.0],[50,19,806.0],[50,21,1.0],[50,22,2.0],[50,24,2.0],[50,25,4.0],[50,26,101.0],[50,27,533.0],[50,28,2.0],[50,29,5.0],[50,31,47.0],[50,32,70.0],[50,33,523.0],[50,34,237.0],[50,35,45.0],[50,36,738.0],[50,37,3883.0],[50,38,4.0],[50,39,5.0],[51,0,110.0],[51,6,5.0],[51,13,1.0],[51,19,1.0],[51,20,3.0],[51,26,111.0],[51,27,258.0],[51,33,527.0],[51,34,826.0],[51,35,1340.0],[51,36,200.0],[51,38,1.0],[52,0,87.0],[52,1,3.0],[52,2,4.0],[52,3,8.0],[52,4,3.0],[52,5,10.0],[52,6,11.0],[52,7,35.0],[52,8,43.0],[52,9,24.0],[52,12,1.0],[52,15,3.0],[52,16,22.0],[52,17,13.0],[52,18,6.0],[52,19,11.0],[52,20,53.0],[52,21,30.0],[52,22,23.0],[52,23,2.0],[52,24,4.0],[52,25,1.0],[52,26,167.0],[52,27,204.0],[52,28,1.0],[52,29,1.0],[52,30,1.0],[52,31,15.0],[52,32,5.0],[52,33,82.0],[52,34,99.0],[52,35,75.0],[52,36,125.0],[52,37,13.0],[52,39,1.0],[53,0,44.0],[53,1,10.0],[53,2,14.0],[53,3,7.0],[53,4,3.0],[53,5,22.0],[53,6,4.0],[53,7,52.0],[53,8,62.0],[53,9,45.0],[53,11,1.0],[53,12,14.0],[53,13,9.0],[53,14,11.0],[53,16,34.0],[53,17,39.0],[53,18,14.0],[53,19,13.0],[53,20,25.0],[53,21,10.0],[53,22,15.0],[53,23,4.0],[53,24,1.0],[53,26,29.0],[53,27,38.0],[53,28,4.0],[53,29,6.0],[53,30,5.0],[53,31,4.0],[53,32,4.0],[53,33,22.0],[53,34,20.0],[53,35,17.0],[53,36,43.0],[53,37,31.0],[54,0,139.0],[54,4,3.0],[54,6,14.0],[54,20,2.0],[54,21,1.0],[54,22,1.0],[54,26,132.0],[54,27,271.0],[54,33,695.0],[54,34,1103.0],[54,35,1733.0],[54,36,210.0],[55,0,170.0],[55,1,5.0],[55,2,1.0],[55,3,6.0],[55,4,2.0],[55,6,4.0],[55,10,5.0],[55,11,4.0],[55,12,1.0],[55,13,3.0],[55,14,2.0],[55,17,3.0],[55,20,1.0],[55,23,2.0],[55,24,3.0],[55,25,2.0],[55,26,20.0],[55,27,34.0],[55,29,13.0],[55,30,8.0],[55,31,358.0],[55,32,330.0],[55,33,41.0],[55,34,42.0],[55,35,77.0],[55,36,222.0],[55,38,5.0],[55,39,3.0],[56,0,331.0],[56,1,203.0],[56,2,300.0],[56,3,194.0],[56,4,185.0],[56,5,84.0],[56,6,16.0],[56,7,160.0],[56,8,212.0],[56,9,177.0],[56,10,3.0],[56,11,85.0],[56,12,154.0],[56,13,178.0],[56,14,452.0],[56,15,239.0],[56,16,1614.0],[56,17,1240.0],[56,18,476.0],[56,19,871.0],[56,20,601.0],[56,21,361.0],[56,22,308.0],[56,23,187.0],[56,24,186.0],[56,25,295.0],[56,26,899.0],[56,27,597.0],[56,28,57.0],[56,29,663.0],[56,30,435.0],[56,31,1760.0],[56,32,1006.0],[56,33,253.0],[56,34,391.0],[56,35,279.0],[56,36,532.0],[56,37,120.0],[56,38,2.0],[56,39,99.0],[57,0,29.0],[57,1,20.0],[57,2,16.0],[57,3,35.0],[57,4,22.0],[57,5,15.0],[57,6,10.0],[57,7,38.0],[57,8,56.0],[57,9,52.0],[57,10,105.0],[57,11,25.0],[57,12,17.0],[57,13,13.0],[57,14,21.0],[57,15,192.0],[57,16,245.0],[57,17,176.0],[57,18,124.0],[57,19,259.0],[57,20,1.0],[57,22,1.0],[57,23,2.0],[57,24,2.0],[57,25,8.0],[57,26,39.0],[57,27,48.0],[57,28,73.0],[57,29,107.0],[57,30,61.0],[57,31,77.0],[57,32,38.0],[57,33,48.0],[57,34,24.0],[57,35,20.0],[57,36,45.0],[57,37,46.0],[57,38,92.0],[57,39,107.0],[58,0,17.0],[58,1,326.0],[58,2,134.0],[58,3,83.0],[58,4,89.0],[58,5,66.0],[58,6,30.0],[58,7,158.0],[58,8,222.0],[58,9,175.0],[58,13,1.0],[58,18,12.0],[58,19,36.0],[58,24,1.0],[58,26,3.0],[58,27,21.0],[58,31,1.0],[58,33,16.0],[58,34,3.0],[58,35,6.0],[58,36,26.0],[58,37,190.0],[59,0,59.0],[59,1,494.0],[59,2,330.0],[59,3,153.0],[59,4,147.0],[59,5,54.0],[59,6,9.0],[59,7,50.0],[59,8,60.0],[59,9,45.0],[59,11,299.0],[59,12,358.0],[59,13,389.0],[59,14,322.0],[59,15,15.0],[59,16,59.0],[59,17,46.0],[59,18,20.0],[59,19,28.0],[59,20,105.0],[59,21,72.0],[59,22,71.0],[59,23,4.0],[59,24,2.0],[59,25,5.0],[59,26,383.0],[59,27,131.0],[59,28,2.0],[59,29,27.0],[59,30,50.0],[59,31,32.0],[59,32,14.0],[59,33,25.0],[59,34,32.0],[59,35,17.0],[59,36,90.0],[59,37,42.0],[59,39,3.0],[60,0,238.0],[60,1,64.0],[60,2,39.0],[60,3,52.0],[60,4,30.0],[60,5,33.0],[60,6,63.0],[60,7,98.0],[60,8,117.0],[60,9,111.0],[60,10,1.0],[60,11,3.0],[60,12,5.0],[60,13,1.0],[60,14,3.0],[60,15,1.0],[60,16,11.0],[60,17,13.0],[60,18,2.0],[60,19,5.0],[60,20,49.0],[60,21,28.0],[60,22,17.0],[60,24,1.0],[60,25,3.0],[60,26,168.0],[60,27,289.0],[60,28,5.0],[60,29,3.0],[60,30,4.0],[60,31,11.0],[60,32,10.0],[60,33,144.0],[60,34,133.0],[60,35,52.0],[60,36,303.0],[60,37,64.0],[61,0,1722.0],[61,1,397.0],[61,2,518.0],[61,3,509.0],[61,4,502.0],[61,5,611.0],[61,6,364.0],[61,7,1194.0],[61,8,1529.0],[61,9,1285.0],[61,10,121.0],[61,11,21610.0],[61,12,27274.0],[61,13,34478.0],[61,14,35938.0],[61,15,313.0],[61,16,2808.0],[61,17,2238.0],[61,18,798.0],[61,19,1447.0],[61,20,1363.0],[61,21,805.0],[61,22,814.0],[61,23,843.0],[61,24,819.0],[61,25,1356.0],[61,26,782.0],[61,27,1375.0],[61,28,182.0],[61,29,5380.0],[61,30,4789.0],[61,31,4105.0],[61,32,2335.0],[61,33,1311.0],[61,34,1292.0],[61,35,1326.0],[61,36,2512.0],[61,37,1201.0],[61,38,80.0],[61,39,156.0],[62,0,617.0],[62,1,3.0],[62,2,2.0],[62,3,4.0],[62,4,3.0],[62,5,17.0],[62,6,3040.0],[62,7,18.0],[62,8,30.0],[62,9,40.0],[62,10,4.0],[62,12,1.0],[62,13,1.0],[62,14,3.0],[62,15,1.0],[62,16,1.0],[62,17,3.0],[62,18,5.0],[62,19,2.0],[62,20,14.0],[62,21,7.0],[62,22,6.0],[62,24,1.0],[62,25,3.0],[62,26,1178.0],[62,27,1323.0],[62,28,1.0],[62,30,3.0],[62,32,5.0],[62,33,13265.0],[62,34,15318.0],[62,35,6567.0],[62,36,985.0],[62,37,235.0],[62,38,1.0],[62,39,1.0],[63,0,1549.0],[63,1,1228.0],[63,2,768.0],[63,3,1010.0],[63,4,814.0],[63,5,528.0],[63,6,523.0],[63,7,1170.0],[63,8,1890.0],[63,9,1517.0],[63,10,3276.0],[63,11,653.0],[63,12,563.0],[63,13,627.0],[63,14,834.0],[63,15,6016.0],[63,16,7180.0],[63,17,4625.0],[63,18,3079.0],[63,19,4040.0],[63,20,9.0],[63,21,15.0],[63,22,16.0],[63,23,30.0],[63,24,41.0],[63,25,47.0],[63,26,1516.0],[63,27,1711.0],[63,28,2795.0],[63,29,3664.0],[63,30,2399.0],[63,31,3378.0],[63,32,2329.0],[63,33,1150.0],[63,34,837.0],[63,35,472.0],[63,36,2335.0],[63,37,1227.0],[63,38,2951.0],[63,39,4433.0],[64,0,227.0],[64,1,6007.0],[64,2,2809.0],[64,3,1167.0],[64,4,1255.0],[64,6,3.0],[64,7,3.0],[64,9,1.0],[64,10,4.0],[64,11,1.0],[64,12,2.0],[64,17,1.0],[64,18,3.0],[64,19,2.0],[64,20,2392.0],[64,21,1645.0],[64,22,1444.0],[64,25,2.0],[64,26,5109.0],[64,27,714.0],[64,28,2.0],[64,29,1.0],[64,30,1.0],[64,32,1.0],[64,33,52.0],[64,34,81.0],[64,35,80.0],[64,36,352.0],[64,37,1.0],[65,0,20.0],[65,1,2.0],[65,3,2.0],[65,4,4.0],[65,5,17.0],[65,6,4.0],[65,7,34.0],[65,8,43.0],[65,9,20.0],[65,11,34.0],[65,12,47.0],[65,13,39.0],[65,14,54.0],[65,15,8.0],[65,16,103.0],[65,17,57.0],[65,18,28.0],[65,19,35.0],[65,20,7.0],[65,21,2.0],[65,22,4.0],[65,23,7.0],[65,24,3.0],[65,25,4.0],[65,26,5.0],[65,27,19.0],[65,28,8.0],[65,29,81.0],[65,30,50.0],[65,31,64.0],[65,32,36.0],[65,33,15.0],[65,34,25.0],[65,35,26.0],[65,36,26.0],[65,37,21.0],[65,39,5.0],[66,0,3845.0],[66,1,6950.0],[66,2,6414.0],[66,3,2857.0],[66,4,2461.0],[66,5,2359.0],[66,6,728.0],[66,7,5151.0],[66,8,6591.0],[66,9,4935.0],[66,10,5.0],[66,11,4.0],[66,12,9.0],[66,13,7.0],[66,14,2.0],[66,15,8.0],[66,16,74.0],[66,17,62.0],[66,18,36.0],[66,19,26.0],[66,20,1856.0],[66,21,1069.0],[66,22,1102.0],[66,23,2.0],[66,24,5.0],[66,25,13.0],[66,26,7990.0],[66,27,5667.0],[66,28,8.0],[66,29,6.0],[66,30,11.0],[66,31,6.0],[66,32,8.0],[66,33,2872.0],[66,34,2814.0],[66,35,1592.0],[66,36,5669.0],[66,37,3953.0],[66,38,4.0],[66,39,5.0],[67,0,7.0],[67,1,5.0],[67,2,10.0],[67,3,7.0],[67,4,11.0],[67,5,7.0],[67,6,2.0],[67,7,5.0],[67,8,12.0],[67,9,16.0],[67,11,1.0],[67,12,3.0],[67,13,9.0],[67,14,4.0],[67,15,7.0],[67,16,18.0],[67,17,8.0],[67,18,2.0],[67,19,6.0],[67,20,10.0],[67,21,7.0],[67,22,3.0],[67,23,1.0],[67,24,1.0],[67,25,1.0],[67,26,5.0],[67,27,4.0],[67,29,1.0],[67,30,1.0],[67,31,14.0],[67,32,3.0],[67,33,3.0],[67,34,4.0],[67,35,1.0],[67,36,10.0],[67,37,11.0],[67,38,1.0],[67,39,2.0],[68,0,558.0],[68,1,3.0],[68,2,3.0],[68,3,1.0],[68,4,1.0],[68,6,487.0],[68,7,6.0],[68,8,4.0],[68,9,6.0],[68,10,460.0],[68,11,1.0],[68,12,1.0],[68,15,286.0],[68,16,5.0],[68,18,1.0],[68,19,3.0],[68,20,94.0],[68,21,55.0],[68,22,58.0],[68,23,25.0],[68,24,27.0],[68,25,59.0],[68,26,301.0],[68,27,461.0],[68,28,145.0],[68,29,197.0],[68,30,42.0],[68,31,1203.0],[68,32,751.0],[68,33,709.0],[68,34,656.0],[68,35,430.0],[68,36,924.0],[68,37,4.0],[68,38,229.0],[68,39,152.0],[69,0,1130.0],[69,1,2.0],[69,2,4.0],[69,3,2.0],[69,4,3.0],[69,6,774.0],[69,7,4.0],[69,8,4.0],[69,9,2.0],[69,10,639.0],[69,11,1.0],[69,12,2.0],[69,14,1.0],[69,15,321.0],[69,16,4.0],[69,17,8.0],[69,18,2.0],[69,19,3.0],[69,20,639.0],[69,21,426.0],[69,22,320.0],[69,23,149.0],[69,24,162.0],[69,25,279.0],[69,26,599.0],[69,27,708.0],[69,28,167.0],[69,29,299.0],[69,30,60.0],[69,31,4143.0],[69,32,2374.0],[69,33,2239.0],[69,34,2681.0],[69,35,1985.0],[69,36,1778.0],[69,37,2.0],[69,38,285.0],[69,39,163.0],[70,0,109.0],[70,1,49.0],[70,2,37.0],[70,3,42.0],[70,4,46.0],[70,5,31.0],[70,6,15.0],[70,7,69.0],[70,8,139.0],[70,9,72.0],[70,10,209.0],[70,11,28.0],[70,12,33.0],[70,13,20.0],[70,14,32.0],[70,15,423.0],[70,16,670.0],[70,17,308.0],[70,18,246.0],[70,19,245.0],[70,21,1.0],[70,22,1.0],[70,23,3.0],[70,24,4.0],[70,25,2.0],[70,26,86.0],[70,27,74.0],[70,28,313.0],[70,29,300.0],[70,30,229.0],[70,31,220.0],[70,32,186.0],[70,33,41.0],[70,34,43.0],[70,35,20.0],[70,36,104.0],[70,37,59.0],[70,38,222.0],[70,39,341.0],[71,0,110.0],[71,3,1.0],[71,4,2.0],[71,6,8.0],[71,8,2.0],[71,9,1.0],[71,11,1.0],[71,18,1.0],[71,25,1.0],[71,26,56.0],[71,27,119.0],[71,33,482.0],[71,34,726.0],[71,35,826.0],[71,36,155.0],[72,0,15.0],[72,1,9.0],[72,2,17.0],[72,3,20.0],[72,4,14.0],[72,5,9.0],[72,6,6.0],[72,7,20.0],[72,8,24.0],[72,9,35.0],[72,10,91.0],[72,11,8.0],[72,12,18.0],[72,13,13.0],[72,14,19.0],[72,15,151.0],[72,16,171.0],[72,17,108.0],[72,18,90.0],[72,19,88.0],[72,23,2.0],[72,26,33.0],[72,27,31.0],[72,28,57.0],[72,29,104.0],[72,30,50.0],[72,31,41.0],[72,32,43.0],[72,33,13.0],[72,34,8.0],[72,35,2.0],[72,36,23.0],[72,37,23.0],[72,38,76.0],[72,39,96.0],[73,0,102.0],[73,1,145.0],[73,2,92.0],[73,3,98.0],[73,4,104.0],[73,5,666.0],[73,6,456.0],[73,7,980.0],[73,8,1396.0],[73,9,1361.0],[73,13,1.0],[73,15,2.0],[73,17,1.0],[73,18,11.0],[73,19,18.0],[73,20,1.0],[73,24,1.0],[73,26,5.0],[73,27,87.0],[73,31,3.0],[73,32,2.0],[73,33,195.0],[73,34,76.0],[73,35,8.0],[73,36,150.0],[73,37,1991.0],[73,38,1.0],[73,39,1.0],[74,0,47.0],[74,6,13.0],[74,10,8.0],[74,15,4.0],[74,20,100.0],[74,21,84.0],[74,22,59.0],[74,23,22.0],[74,24,39.0],[74,25,54.0],[74,26,13.0],[74,27,24.0],[74,29,9.0],[74,30,1.0],[74,31,113.0],[74,32,54.0],[74,33,71.0],[74,34,90.0],[74,35,59.0],[74,36,65.0],[74,38,10.0],[74,39,5.0],[75,0,164.0],[75,1,194.0],[75,2,203.0],[75,3,55.0],[75,4,61.0],[75,5,53.0],[75,6,18.0],[75,7,184.0],[75,8,222.0],[75,9,136.0],[75,11,1.0],[75,12,2.0],[75,13,2.0],[75,14,1.0],[75,15,1.0],[75,16,1.0],[75,17,3.0],[75,19,1.0],[75,20,48.0],[75,21,30.0],[75,22,26.0],[75,25,1.0],[75,26,219.0],[75,27,137.0],[75,30,1.0],[75,31,1.0],[75,32,3.0],[75,33,80.0],[75,34,99.0],[75,35,45.0],[75,36,165.0],[75,37,133.0],[76,0,64.0],[76,1,5.0],[76,2,1.0],[76,3,2.0],[76,4,4.0],[76,5,31.0],[76,6,91.0],[76,7,35.0],[76,8,80.0],[76,9,34.0],[76,19,1.0],[76,25,1.0],[76,26,3.0],[76,27,14.0],[76,31,87.0],[76,32,64.0],[76,33,210.0],[76,34,74.0],[76,36,54.0],[76,37,80.0],[76,38,2.0],[77,0,2334.0],[77,1,592.0],[77,2,698.0],[77,3,704.0],[77,4,680.0],[77,5,921.0],[77,6,491.0],[77,7,1561.0],[77,8,2027.0],[77,9,1731.0],[77,10,178.0],[77,11,27939.0],[77,12,37256.0],[77,13,47508.0],[77,14,48148.0],[77,15,435.0],[77,16,3904.0],[77,17,3110.0],[77,18,1080.0],[77,19,1822.0],[77,20,1760.0],[77,21,1306.0],[77,22,1140.0],[77,23,1198.0],[77,24,1164.0],[77,25,1851.0],[77,26,1081.0],[77,27,1955.0],[77,28,250.0],[77,29,7675.0],[77,30,6112.0],[77,31,5859.0],[77,32,3243.0],[77,33,1769.0],[77,34,1863.0],[77,35,1861.0],[77,36,3532.0],[77,37,1676.0],[77,38,105.0],[77,39,203.0],[78,0,12.0],[78,6,5.0],[78,10,5.0],[78,15,12.0],[78,20,2.0],[78,21,5.0],[78,23,1.0],[78,24,1.0],[78,25,1.0],[78,26,8.0],[78,27,9.0],[78,29,6.0],[78,30,2.0],[78,31,27.0],[78,32,13.0],[78,33,15.0],[78,34,18.0],[78,35,17.0],[78,36,22.0],[78,38,6.0],[78,39,2.0],[79,0,219.0],[79,1,336.0],[79,2,266.0],[79,3,145.0],[79,4,161.0],[79,5,247.0],[79,6,69.0],[79,7,484.0],[79,8,678.0],[79,9,503.0],[79,11,9.0],[79,12,10.0],[79,13,9.0],[79,14,6.0],[79,15,4.0],[79,16,21.0],[79,17,30.0],[79,18,7.0],[79,19,16.0],[79,20,95.0],[79,21,76.0],[79,22,61.0],[79,24,1.0],[79,25,1.0],[79,26,305.0],[79,27,224.0],[79,28,2.0],[79,29,6.0],[79,30,8.0],[79,31,2.0],[79,32,3.0],[79,33,188.0],[79,34,177.0],[79,35,58.0],[79,36,304.0],[79,37,345.0],[79,39,2.0],[80,0,218.0],[80,1,52.0],[80,2,46.0],[80,3,40.0],[80,4,28.0],[80,5,22.0],[80,6,56.0],[80,7,102.0],[80,8,109.0],[80,9,75.0],[80,11,2.0],[80,12,1.0],[80,14,1.0],[80,15,1.0],[80,16,13.0],[80,17,12.0],[80,18,9.0],[80,19,4.0],[80,20,33.0],[80,21,24.0],[80,22,28.0],[80,23,1.0],[80,25,2.0],[80,26,189.0],[80,27,298.0],[80,28,1.0],[80,29,5.0],[80,30,1.0],[80,31,9.0],[80,32,9.0],[80,33,105.0],[80,34,120.0],[80,35,70.0],[80,36,257.0],[80,37,57.0],[81,0,89.0],[81,6,64.0],[81,8,4.0],[81,9,1.0],[81,10,24.0],[81,15,9.0],[81,18,1.0],[81,20,33.0],[81,21,22.0],[81,22,23.0],[81,23,2.0],[81,24,9.0],[81,25,4.0],[81,26,36.0],[81,27,48.0],[81,28,8.0],[81,29,23.0],[81,30,3.0],[81,31,143.0],[81,32,125.0],[81,33,254.0],[81,34,280.0],[81,35,234.0],[81,36,123.0],[81,38,11.0],[81,39,8.0],[82,0,14.0],[82,1,3.0],[82,2,3.0],[82,4,1.0],[82,6,2.0],[82,9,1.0],[82,10,3.0],[82,12,3.0],[82,13,5.0],[82,14,4.0],[82,15,2.0],[82,20,27.0],[82,21,39.0],[82,22,27.0],[82,23,25.0],[82,24,43.0],[82,25,41.0],[82,26,5.0],[82,27,3.0],[82,28,2.0],[82,29,3.0],[82,31,30.0],[82,32,30.0],[82,33,14.0],[82,34,20.0],[82,35,11.0],[82,36,8.0],[82,38,3.0],[82,39,4.0],[83,0,93.0],[83,1,57.0],[83,2,37.0],[83,3,28.0],[83,4,38.0],[83,5,33.0],[83,6,12.0],[83,7,62.0],[83,8,130.0],[83,9,76.0],[83,10,200.0],[83,11,22.0],[83,12,25.0],[83,13,20.0],[83,14,34.0],[83,15,345.0],[83,16,395.0],[83,17,244.0],[83,18,143.0],[83,19,145.0],[83,21,1.0],[83,23,1.0],[83,24,6.0],[83,25,1.0],[83,26,60.0],[83,27,55.0],[83,28,184.0],[83,29,233.0],[83,30,137.0],[83,31,154.0],[83,32,136.0],[83,33,44.0],[83,34,36.0],[83,35,4.0],[83,36,94.0],[83,37,86.0],[83,38,163.0],[83,39,292.0],[84,0,793.0],[84,1,8.0],[84,2,22.0],[84,3,6.0],[84,4,1.0],[84,5,25.0],[84,6,4115.0],[84,7,43.0],[84,8,36.0],[84,9,65.0],[84,10,4.0],[84,11,2.0],[84,12,1.0],[84,14,2.0],[84,17,5.0],[84,18,10.0],[84,19,3.0],[84,20,29.0],[84,21,8.0],[84,22,7.0],[84,24,1.0],[84,25,10.0],[84,26,1679.0],[84,27,1778.0],[84,28,1.0],[84,30,4.0],[84,32,5.0],[84,33,18139.0],[84,34,21863.0],[84,35,9015.0],[84,36,1374.0],[84,37,296.0],[84,38,4.0],[84,39,5.0],[85,0,30.0],[85,1,13.0],[85,2,17.0],[85,3,24.0],[85,4,28.0],[85,5,1.0],[85,6,9.0],[85,7,1.0],[85,8,2.0],[85,9,2.0],[85,10,72.0],[85,11,2.0],[85,12,2.0],[85,13,23.0],[85,15,38.0],[85,20,67.0],[85,21,63.0],[85,22,42.0],[85,23,36.0],[85,24,24.0],[85,25,45.0],[85,26,24.0],[85,27,34.0],[85,28,9.0],[85,29,48.0],[85,30,15.0],[85,31,237.0],[85,32,134.0],[85,33,25.0],[85,34,52.0],[85,35,32.0],[85,36,25.0],[85,37,1.0],[85,38,34.0],[85,39,17.0],[86,0,65.0],[86,1,35.0],[86,2,18.0],[86,3,36.0],[86,4,24.0],[86,5,21.0],[86,6,13.0],[86,7,52.0],[86,8,78.0],[86,9,62.0],[86,10,81.0],[86,11,10.0],[86,12,12.0],[86,13,7.0],[86,14,14.0],[86,15,152.0],[86,16,186.0],[86,17,80.0],[86,18,50.0],[86,19,59.0],[86,20,1.0],[86,21,2.0],[86,22,1.0],[86,24,2.0],[86,26,32.0],[86,27,38.0],[86,28,80.0],[86,29,96.0],[86,30,63.0],[86,31,97.0],[86,32,93.0],[86,33,42.0],[86,34,39.0],[86,35,14.0],[86,36,48.0],[86,37,45.0],[86,38,80.0],[86,39,134.0],[87,0,2505.0],[87,1,62.0],[87,2,39.0],[87,3,34.0],[87,4,44.0],[87,5,4.0],[87,6,33.0],[87,7,14.0],[87,8,21.0],[87,9,25.0],[87,10,2.0],[87,11,5.0],[87,12,5.0],[87,16,1.0],[87,17,1.0],[87,18,3.0],[87,19,10.0],[87,20,69.0],[87,21,29.0],[87,22,40.0],[87,24,1.0],[87,25,3.0],[87,26,1415.0],[87,27,2661.0],[87,28,2.0],[87,32,15.0],[87,33,2517.0],[87,34,3663.0],[87,35,10983.0],[87,36,4809.0],[87,37,22.0],[87,38,3.0],[87,39,1.0],[88,0,450.0],[88,1,894.0],[88,2,715.0],[88,3,838.0],[88,4,858.0],[88,5,612.0],[88,6,322.0],[88,7,1533.0],[88,8,2496.0],[88,9,2223.0],[88,10,772.0],[88,11,104.0],[88,12,109.0],[88,13,133.0],[88,14,151.0],[88,15,1473.0],[88,16,1813.0],[88,17,1216.0],[88,18,1214.0],[88,19,1387.0],[88,20,3.0],[88,21,3.0],[88,23,9.0],[88,24,7.0],[88,25,13.0],[88,26,323.0],[88,27,520.0],[88,28,748.0],[88,29,863.0],[88,30,408.0],[88,31,592.0],[88,32,444.0],[88,33,248.0],[88,34,178.0],[88,35,69.0],[88,36,791.0],[88,37,1610.0],[88,38,710.0],[88,39,1247.0],[89,0,22.0],[89,6,5.0],[89,10,3.0],[89,15,3.0],[89,20,5.0],[89,21,2.0],[89,22,2.0],[89,23,1.0],[89,24,2.0],[89,25,3.0],[89,26,4.0],[89,27,4.0],[89,28,3.0],[89,31,30.0],[89,32,23.0],[89,33,17.0],[89,34,19.0],[89,35,11.0],[89,36,15.0],[89,38,3.0],[89,39,2.0],[90,0,1.0],[90,1,1.0],[90,2,3.0],[90,3,2.0],[90,4,1.0],[90,5,2.0],[90,7,2.0],[90,8,12.0],[90,9,6.0],[90,19,3.0],[90,27,1.0],[90,34,1.0],[90,35,1.0],[90,37,6.0],[91,0,811.0],[91,1,88.0],[91,2,142.0],[91,3,42.0],[91,4,64.0],[91,5,39.0],[91,6,235.0],[91,7,52.0],[91,8,76.0],[91,9,57.0],[91,10,180.0],[91,11,5.0],[91,12,2.0],[91,13,2.0],[91,14,3.0],[91,15,222.0],[91,16,15.0],[91,17,15.0],[91,18,10.0],[91,19,17.0],[91,20,2869.0],[91,21,1806.0],[91,22,1755.0],[91,23,762.0],[91,24,771.0],[91,25,1309.0],[91,26,561.0],[91,27,614.0],[91,28,79.0],[91,29,80.0],[91,30,56.0],[91,31,635.0],[91,32,381.0],[91,33,1181.0],[91,34,1323.0],[91,35,1232.0],[91,36,1387.0],[91,37,36.0],[91,38,135.0],[91,39,118.0],[92,0,1259.0],[92,1,179.0],[92,2,227.0],[92,3,84.0],[92,4,90.0],[92,5,37.0],[92,6,337.0],[92,7,64.0],[92,8,106.0],[92,9,74.0],[92,10,202.0],[92,11,4.0],[92,12,16.0],[92,13,9.0],[92,14,11.0],[92,15,230.0],[92,16,28.0],[92,17,34.0],[92,18,7.0],[92,19,10.0],[92,20,4154.0],[92,21,2659.0],[92,22,2376.0],[92,23,1233.0],[92,24,1281.0],[92,25,1945.0],[92,26,873.0],[92,27,818.0],[92,28,114.0],[92,29,121.0],[92,30,95.0],[92,31,996.0],[92,32,601.0],[92,33,1731.0],[92,34,1902.0],[92,35,1772.0],[92,36,1975.0],[92,37,59.0],[92,38,171.0],[92,39,136.0],[93,0,109.0],[93,1,57.0],[93,2,60.0],[93,3,29.0],[93,4,28.0],[93,5,45.0],[93,6,23.0],[93,7,108.0],[93,8,119.0],[93,9,91.0],[93,10,116.0],[93,11,2237.0],[93,12,2812.0],[93,13,3431.0],[93,14,2213.0],[93,15,929.0],[93,16,2676.0],[93,17,2517.0],[93,18,742.0],[93,19,1169.0],[93,20,32.0],[93,21,38.0],[93,22,18.0],[93,23,163.0],[93,24,155.0],[93,25,229.0],[93,26,152.0],[93,27,137.0],[93,28,224.0],[93,29,753.0],[93,30,790.0],[93,31,1174.0],[93,32,631.0],[93,33,49.0],[93,34,68.0],[93,35,28.0],[93,36,137.0],[93,37,74.0],[93,38,77.0],[93,39,514.0],[94,0,531.0],[94,1,2.0],[94,2,1.0],[94,3,1.0],[94,5,1.0],[94,6,455.0],[94,7,1.0],[94,8,3.0],[94,9,3.0],[94,10,183.0],[94,12,1.0],[94,15,150.0],[94,17,3.0],[94,18,2.0],[94,20,215.0],[94,21,124.0],[94,22,112.0],[94,23,57.0],[94,24,57.0],[94,25,94.0],[94,26,287.0],[94,27,340.0],[94,28,51.0],[94,29,87.0],[94,30,18.0],[94,31,1287.0],[94,32,740.0],[94,33,1750.0],[94,34,2084.0],[94,35,1662.0],[94,36,811.0],[94,37,9.0],[94,38,102.0],[94,39,52.0],[95,0,20.0],[95,1,12.0],[95,2,6.0],[95,3,3.0],[95,4,10.0],[95,5,3.0],[95,6,3.0],[95,7,12.0],[95,8,29.0],[95,9,10.0],[95,10,28.0],[95,12,3.0],[95,13,2.0],[95,14,2.0],[95,15,65.0],[95,16,74.0],[95,17,35.0],[95,18,28.0],[95,19,26.0],[95,21,1.0],[95,24,2.0],[95,25,1.0],[95,26,15.0],[95,27,7.0],[95,28,22.0],[95,29,28.0],[95,30,33.0],[95,31,32.0],[95,32,37.0],[95,33,5.0],[95,34,8.0],[95,36,11.0],[95,37,14.0],[95,38,30.0],[95,39,41.0],[96,0,118.0],[96,1,2.0],[96,2,3.0],[96,3,1.0],[96,5,2.0],[96,6,42.0],[96,7,1.0],[96,8,1.0],[96,9,2.0],[96,10,14.0],[96,15,9.0],[96,20,377.0],[96,21,274.0],[96,22,240.0],[96,23,8.0],[96,24,8.0],[96,25,16.0],[96,26,138.0],[96,27,103.0],[96,28,7.0],[96,29,8.0],[96,31,25.0],[96,32,34.0],[96,33,249.0],[96,34,217.0],[96,35,140.0],[96,36,178.0],[96,37,1.0],[96,38,9.0],[96,39,11.0],[97,0,299.0],[97,1,876.0],[97,2,862.0],[97,3,883.0],[97,4,865.0],[97,5,823.0],[97,6,613.0],[97,7,2087.0],[97,8,3234.0],[97,9,3170.0],[97,11,1.0],[97,12,2.0],[97,13,4.0],[97,14,7.0],[97,15,2.0],[97,16,1.0],[97,17,9.0],[97,18,210.0],[97,19,451.0],[97,20,2.0],[97,21,2.0],[97,25,4.0],[97,26,79.0],[97,27,386.0],[97,28,1.0],[97,29,2.0],[97,31,1.0],[97,32,2.0],[97,33,273.0],[97,34,143.0],[97,35,46.0],[97,36,495.0],[97,37,2737.0],[97,39,1.0],[98,0,241.0],[98,1,6489.0],[98,2,2946.0],[98,3,1317.0],[98,4,1345.0],[98,5,1.0],[98,6,2.0],[98,7,3.0],[98,8,1.0],[98,9,3.0],[98,10,4.0],[98,11,1.0],[98,17,3.0],[98,18,5.0],[98,20,2573.0],[98,21,1755.0],[98,22,1565.0],[98,24,1.0],[98,25,3.0],[98,26,5193.0],[98,27,737.0],[98,28,1.0],[98,30,1.0],[98,32,1.0],[98,33,74.0],[98,34,92.0],[98,35,95.0],[98,36,316.0],[98,37,1.0],[98,38,1.0],[99,0,26.0],[99,1,1.0],[99,6,29.0],[99,7,2.0],[99,8,1.0],[99,9,1.0],[99,20,69.0],[99,21,48.0],[99,22,34.0],[99,26,26.0],[99,27,9.0],[99,33,133.0],[99,34,144.0],[99,35,78.0],[99,36,18.0],[100,0,3.0],[100,1,14.0],[100,2,14.0],[100,3,21.0],[100,4,14.0],[100,5,9.0],[100,6,8.0],[100,7,32.0],[100,8,61.0],[100,9,50.0],[100,10,3.0],[100,18,2.0],[100,19,11.0],[100,26,1.0],[100,27,18.0],[100,29,1.0],[100,33,4.0],[100,34,1.0],[100,35,1.0],[100,36,12.0],[100,37,41.0],[101,0,182.0],[101,1,18.0],[101,2,59.0],[101,3,15.0],[101,4,15.0],[101,5,34.0],[101,6,38.0],[101,7,87.0],[101,8,111.0],[101,9,94.0],[101,20,596.0],[101,21,321.0],[101,22,361.0],[101,26,133.0],[101,27,253.0],[101,33,193.0],[101,34,233.0],[101,35,330.0],[101,36,313.0],[101,37,74.0],[102,0,298.0],[102,1,12.0],[102,2,4.0],[102,3,5.0],[102,4,1.0],[102,5,622.0],[102,6,3463.0],[102,7,565.0],[102,8,1900.0],[102,9,3610.0],[102,10,36.0],[102,11,7.0],[102,13,3.0],[102,14,3.0],[102,15,35.0],[102,16,17.0],[102,17,39.0],[102,18,23.0],[102,19,23.0],[102,20,159.0],[102,21,86.0],[102,22,71.0],[102,23,5.0],[102,24,11.0],[102,25,33.0],[102,26,109.0],[102,27,492.0],[102,28,4.0],[102,29,10.0],[102,30,10.0],[102,31,279.0],[102,32,248.0],[102,33,23196.0],[102,34,22234.0],[102,35,17351.0],[102,36,665.0],[102,37,4520.0],[102,38,25.0],[102,39,74.0],[103,0,41.0],[103,1,3.0],[103,2,1.0],[103,6,4.0],[103,9,2.0],[103,21,3.0],[103,22,2.0],[103,26,2.0],[103,27,3.0],[103,33,16.0],[103,34,19.0],[103,35,1.0],[103,36,68.0],[103,37,1.0],[103,38,1.0],[104,0,2.0],[104,8,2.0],[104,13,2.0],[104,14,6.0],[104,24,1.0],[104,26,1.0],[104,29,2.0],[104,30,1.0],[104,31,1.0],[104,32,1.0],[105,0,63.0],[105,1,63.0],[105,2,41.0],[105,3,40.0],[105,4,49.0],[105,5,28.0],[105,6,26.0],[105,7,94.0],[105,8,113.0],[105,9,109.0],[105,10,270.0],[105,11,32.0],[105,12,29.0],[105,13,31.0],[105,14,54.0],[105,15,534.0],[105,16,548.0],[105,17,400.0],[105,18,306.0],[105,19,266.0],[105,20,1.0],[105,22,1.0],[105,23,3.0],[105,25,1.0],[105,26,77.0],[105,27,60.0],[105,28,250.0],[105,29,264.0],[105,30,125.0],[105,31,198.0],[105,32,122.0],[105,33,72.0],[105,34,31.0],[105,35,10.0],[105,36,113.0],[105,37,65.0],[105,38,235.0],[105,39,393.0],[106,0,122.0],[106,1,22.0],[106,2,28.0],[106,3,27.0],[106,4,25.0],[106,5,63.0],[106,6,26.0],[106,7,105.0],[106,8,145.0],[106,9,102.0],[106,10,6.0],[106,11,600.0],[106,12,629.0],[106,13,817.0],[106,14,958.0],[106,15,48.0],[106,16,356.0],[106,17,245.0],[106,18,86.0],[106,19,182.0],[106,20,98.0],[106,21,62.0],[106,22,45.0],[106,23,37.0],[106,24,50.0],[106,25,64.0],[106,26,22.0],[106,27,68.0],[106,28,18.0],[106,29,578.0],[106,30,396.0],[106,31,270.0],[106,32,176.0],[106,33,80.0],[106,34,107.0],[106,35,101.0],[106,36,146.0],[106,37,73.0],[106,38,4.0],[106,39,13.0],[107,0,19.0],[107,1,109.0],[107,2,135.0],[107,3,80.0],[107,4,66.0],[107,5,8.0],[107,6,1.0],[107,7,6.0],[107,8,8.0],[107,9,7.0],[107,11,32.0],[107,12,38.0],[107,13,56.0],[107,14,25.0],[107,15,1.0],[107,16,3.0],[107,17,7.0],[107,18,4.0],[107,19,2.0],[107,20,5.0],[107,21,3.0],[107,22,3.0],[107,23,1.0],[107,24,1.0],[107,25,3.0],[107,26,9.0],[107,27,24.0],[107,28,1.0],[107,29,3.0],[107,30,1.0],[107,31,4.0],[107,32,2.0],[107,33,1.0],[107,34,5.0],[107,35,5.0],[107,36,12.0],[107,37,15.0],[108,0,360.0],[108,1,3.0],[108,2,1.0],[108,4,5.0],[108,6,229.0],[108,7,3.0],[108,8,2.0],[108,9,3.0],[108,10,102.0],[108,15,69.0],[108,16,2.0],[108,18,2.0],[108,19,3.0],[108,20,1766.0],[108,21,1193.0],[108,22,1158.0],[108,23,440.0],[108,24,503.0],[108,25,711.0],[108,26,272.0],[108,27,328.0],[108,28,21.0],[108,29,73.0],[108,30,45.0],[108,31,691.0],[108,32,471.0],[108,33,991.0],[108,34,1022.0],[108,35,554.0],[108,36,520.0],[108,37,3.0],[108,38,62.0],[108,39,41.0],[109,0,35.0],[109,1,2.0],[109,3,1.0],[109,6,34.0],[109,16,1.0],[109,18,1.0],[109,20,498.0],[109,21,323.0],[109,22,274.0],[109,23,3.0],[109,24,1.0],[109,25,5.0],[109,26,43.0],[109,27,26.0],[109,31,3.0],[109,32,2.0],[109,33,142.0],[109,34,155.0],[109,35,82.0],[109,36,32.0],[110,0,573.0],[110,1,801.0],[110,2,798.0],[110,3,356.0],[110,4,281.0],[110,5,254.0],[110,6,95.0],[110,7,584.0],[110,8,726.0],[110,9,495.0],[110,10,2.0],[110,11,2.0],[110,12,3.0],[110,13,2.0],[110,15,5.0],[110,16,30.0],[110,17,26.0],[110,18,13.0],[110,19,20.0],[110,20,202.0],[110,21,157.0],[110,22,151.0],[110,25,2.0],[110,26,960.0],[110,27,730.0],[110,28,4.0],[110,29,3.0],[110,30,5.0],[110,32,9.0],[110,33,326.0],[110,34,360.0],[110,35,181.0],[110,36,738.0],[110,37,393.0],[110,39,5.0],[111,0,507.0],[111,1,47.0],[111,2,58.0],[111,3,30.0],[111,4,41.0],[111,5,131.0],[111,6,36.0],[111,7,295.0],[111,8,263.0],[111,9,287.0],[111,10,3.0],[111,11,335.0],[111,12,509.0],[111,13,596.0],[111,14,738.0],[111,15,59.0],[111,16,546.0],[111,17,470.0],[111,18,162.0],[111,19,340.0],[111,20,433.0],[111,21,269.0],[111,22,277.0],[111,23,188.0],[111,24,168.0],[111,25,232.0],[111,26,303.0],[111,27,520.0],[111,28,14.0],[111,29,435.0],[111,30,293.0],[111,31,742.0],[111,32,434.0],[111,33,313.0],[111,34,431.0],[111,35,412.0],[111,36,753.0],[111,37,212.0],[111,39,16.0],[112,0,24.0],[112,1,8.0],[112,2,7.0],[112,3,3.0],[112,4,10.0],[112,5,5.0],[112,6,4.0],[112,7,8.0],[112,8,28.0],[112,9,16.0],[112,10,29.0],[112,11,4.0],[112,12,2.0],[112,13,10.0],[112,14,6.0],[112,15,69.0],[112,16,76.0],[112,17,52.0],[112,18,38.0],[112,19,33.0],[112,26,16.0],[112,27,16.0],[112,28,35.0],[112,29,45.0],[112,30,34.0],[112,31,37.0],[112,32,34.0],[112,33,14.0],[112,34,7.0],[112,35,2.0],[112,36,7.0],[112,37,14.0],[112,38,49.0],[112,39,59.0],[113,0,1801.0],[113,1,14.0],[113,2,36.0],[113,3,3.0],[113,4,4.0],[113,5,11.0],[113,6,660.0],[113,7,8.0],[113,8,5.0],[113,9,13.0],[113,10,2082.0],[113,11,2.0],[113,13,3.0],[113,14,1.0],[113,15,1254.0],[113,16,9.0],[113,17,3.0],[113,18,3.0],[113,19,3.0],[113,20,2684.0],[113,21,1794.0],[113,22,1505.0],[113,23,2607.0],[113,24,2925.0],[113,25,4679.0],[113,26,1284.0],[113,27,1231.0],[113,28,1319.0],[113,29,2841.0],[113,30,745.0],[113,31,16414.0],[113,32,9418.0],[113,33,3868.0],[113,34,4721.0],[113,35,3013.0],[113,36,2978.0],[113,37,7.0],[113,38,1426.0],[113,39,702.0],[114,0,6.0],[114,1,27.0],[114,2,20.0],[114,3,10.0],[114,4,22.0],[114,5,22.0],[114,6,24.0],[114,7,68.0],[114,8,119.0],[114,9,100.0],[114,15,1.0],[114,18,2.0],[114,19,4.0],[114,26,2.0],[114,27,7.0],[114,33,10.0],[114,34,3.0],[114,35,3.0],[114,36,8.0],[114,37,95.0],[115,0,46.0],[115,2,1.0],[115,6,10.0],[115,10,33.0],[115,15,18.0],[115,20,59.0],[115,21,31.0],[115,22,21.0],[115,23,40.0],[115,24,101.0],[115,25,85.0],[115,26,22.0],[115,27,16.0],[115,28,12.0],[115,29,47.0],[115,30,20.0],[115,31,269.0],[115,32,234.0],[115,33,58.0],[115,34,82.0],[115,35,46.0],[115,36,40.0],[115,38,11.0],[115,39,12.0],[116,0,1.0],[116,1,1.0],[116,4,2.0],[116,5,2.0],[116,7,1.0],[116,8,6.0],[116,9,11.0],[116,18,1.0],[116,19,3.0],[116,27,1.0],[116,34,1.0],[116,36,1.0],[116,37,4.0],[117,0,66.0],[117,1,2.0],[117,3,1.0],[117,4,2.0],[117,6,4.0],[117,9,1.0],[117,20,1.0],[117,21,1.0],[117,22,2.0],[117,26,33.0],[117,27,56.0],[117,33,52.0],[117,34,100.0],[117,35,205.0],[117,36,105.0],[118,0,836.0],[118,1,984.0],[118,2,683.0],[118,3,734.0],[118,4,630.0],[118,5,278.0],[118,6,173.0],[118,7,585.0],[118,8,716.0],[118,9,564.0],[118,10,229.0],[118,11,888.0],[118,12,950.0],[118,13,982.0],[118,14,1230.0],[118,15,1229.0],[118,16,3157.0],[118,17,2486.0],[118,18,1095.0],[118,19,1481.0],[118,20,7.0],[118,21,2.0],[118,22,4.0],[118,23,21.0],[118,24,29.0],[118,25,48.0],[118,26,1502.0],[118,27,1204.0],[118,28,415.0],[118,29,1488.0],[118,30,857.0],[118,31,1930.0],[118,32,1083.0],[118,33,329.0],[118,34,321.0],[118,35,109.0],[118,36,1170.0],[118,37,295.0],[118,38,153.0],[118,39,683.0],[119,0,20.0],[119,1,6.0],[119,2,11.0],[119,3,1.0],[119,4,2.0],[119,5,1.0],[119,6,4.0],[119,8,3.0],[119,9,3.0],[119,16,1.0],[119,20,261.0],[119,21,184.0],[119,22,154.0],[119,23,2.0],[119,24,3.0],[119,25,1.0],[119,26,15.0],[119,27,27.0],[119,31,2.0],[119,32,1.0],[119,33,31.0],[119,34,43.0],[119,35,78.0],[119,36,55.0],[119,37,2.0],[120,0,58.0],[120,1,1.0],[120,2,2.0],[120,3,1.0],[120,10,1.0],[120,11,1.0],[120,12,2.0],[120,13,2.0],[120,14,1.0],[120,15,1.0],[120,18,2.0],[120,24,2.0],[120,25,1.0],[120,26,15.0],[120,27,15.0],[120,29,3.0],[120,30,2.0],[120,31,129.0],[120,32,81.0],[120,33,6.0],[120,34,7.0],[120,35,28.0],[120,36,88.0],[120,38,3.0],[120,39,2.0],[121,0,168.0],[121,1,111.0],[121,2,106.0],[121,3,46.0],[121,4,40.0],[121,5,71.0],[121,6,43.0],[121,7,176.0],[121,8,204.0],[121,9,150.0],[121,10,114.0],[121,11,2222.0],[121,12,2723.0],[121,13,3407.0],[121,14,2011.0],[121,15,915.0],[121,16,2803.0],[121,17,2448.0],[121,18,735.0],[121,19,1239.0],[121,20,55.0],[121,21,27.0],[121,22,29.0],[121,23,166.0],[121,24,146.0],[121,25,210.0],[121,26,279.0],[121,27,284.0],[121,28,229.0],[121,29,819.0],[121,30,835.0],[121,31,1073.0],[121,32,617.0],[121,33,100.0],[121,34,109.0],[121,35,66.0],[121,36,236.0],[121,37,79.0],[121,38,66.0],[121,39,495.0],[122,0,580.0],[122,1,1290.0],[122,2,1043.0],[122,3,1316.0],[122,4,1268.0],[122,5,856.0],[122,6,417.0],[122,7,2343.0],[122,8,3805.0],[122,9,3435.0],[122,10,1177.0],[122,11,140.0],[122,12,144.0],[122,13,105.0],[122,14,214.0],[122,15,2213.0],[122,16,2482.0],[122,17,1549.0],[122,18,1652.0],[122,19,2350.0],[122,20,5.0],[122,21,6.0],[122,22,3.0],[122,23,7.0],[122,24,11.0],[122,25,7.0],[122,26,505.0],[122,27,878.0],[122,28,1053.0],[122,29,1221.0],[122,30,583.0],[122,31,845.0],[122,32,636.0],[122,33,443.0],[122,34,271.0],[122,35,142.0],[122,36,1094.0],[122,37,2383.0],[122,38,1085.0],[122,39,1647.0],[123,0,12.0],[123,1,9.0],[123,2,20.0],[123,3,9.0],[123,4,2.0],[123,5,4.0],[123,6,1.0],[123,7,8.0],[123,8,13.0],[123,9,12.0],[123,12,4.0],[123,13,3.0],[123,16,2.0],[123,17,1.0],[123,19,1.0],[123,20,16.0],[123,21,15.0],[123,22,14.0],[123,24,1.0],[123,25,1.0],[123,26,20.0],[123,27,18.0],[123,32,1.0],[123,33,9.0],[123,34,8.0],[123,35,15.0],[123,36,8.0],[123,37,5.0],[124,0,15.0],[124,1,16.0],[124,2,17.0],[124,3,4.0],[124,4,4.0],[124,5,3.0],[124,6,2.0],[124,7,13.0],[124,8,16.0],[124,9,15.0],[124,12,1.0],[124,14,1.0],[124,17,2.0],[124,20,3.0],[124,21,1.0],[124,22,2.0],[124,26,16.0],[124,27,12.0],[124,33,9.0],[124,34,6.0],[124,35,1.0],[124,36,13.0],[124,37,9.0],[125,0,359.0],[125,1,1056.0],[125,2,1131.0],[125,3,1182.0],[125,4,1152.0],[125,5,1434.0],[125,6,879.0],[125,7,3609.0],[125,8,5754.0],[125,9,5471.0],[125,10,2.0],[125,11,1.0],[125,12,3.0],[125,13,5.0],[125,14,4.0],[125,15,2.0],[125,16,1.0],[125,17,9.0],[125,18,279.0],[125,19,864.0],[125,21,1.0],[125,25,1.0],[125,26,103.0],[125,27,425.0],[125,29,3.0],[125,30,1.0],[125,31,2.0],[125,32,2.0],[125,33,401.0],[125,34,214.0],[125,35,88.0],[125,36,667.0],[125,37,4272.0],[125,38,5.0],[125,39,1.0],[126,0,502.0],[126,1,92.0],[126,2,94.0],[126,3,53.0],[126,4,52.0],[126,5,115.0],[126,6,64.0],[126,7,345.0],[126,8,536.0],[126,9,482.0],[126,10,10.0],[126,11,22.0],[126,12,51.0],[126,13,54.0],[126,14,72.0],[126,15,114.0],[126,16,606.0],[126,17,401.0],[126,18,160.0],[126,19,279.0],[126,20,341.0],[126,21,226.0],[126,22,216.0],[126,23,122.0],[126,24,147.0],[126,25,161.0],[126,26,425.0],[126,27,563.0],[126,28,60.0],[126,29,72.0],[126,30,59.0],[126,31,682.0],[126,32,400.0],[126,33,304.0],[126,34,403.0],[126,35,212.0],[126,36,759.0],[126,37,290.0],[126,38,8.0],[126,39,66.0],[127,0,3.0],[127,1,1.0],[127,2,2.0],[127,3,1.0],[127,6,1.0],[127,7,8.0],[127,8,5.0],[127,9,7.0],[127,33,1.0],[127,34,4.0],[127,37,10.0],[128,0,32.0],[128,6,11.0],[128,10,7.0],[128,15,7.0],[128,20,5.0],[128,21,1.0],[128,22,6.0],[128,23,1.0],[128,24,2.0],[128,25,2.0],[128,26,9.0],[128,27,12.0],[128,28,3.0],[128,29,2.0],[128,31,48.0],[128,32,50.0],[128,33,47.0],[128,34,52.0],[128,35,17.0],[128,36,25.0],[128,38,6.0],[129,0,61.0],[129,1,2.0],[129,3,1.0],[129,5,10.0],[129,6,15.0],[129,7,31.0],[129,8,57.0],[129,9,54.0],[129,10,250.0],[129,11,7.0],[129,12,50.0],[129,13,179.0],[129,14,6.0],[129,15,467.0],[129,16,9.0],[129,17,12.0],[129,18,6.0],[129,19,12.0],[129,20,367.0],[129,21,258.0],[129,22,256.0],[129,23,1721.0],[129,24,2348.0],[129,25,2938.0],[129,26,76.0],[129,27,60.0],[129,28,69.0],[129,29,209.0],[129,30,121.0],[129,31,2875.0],[129,32,2101.0],[129,33,95.0],[129,34,140.0],[129,35,254.0],[129,36,82.0],[129,37,40.0],[129,38,167.0],[129,39,244.0],[130,0,1181.0],[130,1,4152.0],[130,2,4469.0],[130,3,3954.0],[130,4,4153.0],[130,5,4123.0],[130,6,2961.0],[130,7,10021.0],[130,8,16554.0],[130,9,16543.0],[130,10,6.0],[130,11,8.0],[130,12,4.0],[130,13,15.0],[130,14,15.0],[130,15,15.0],[130,16,13.0],[130,17,29.0],[130,18,630.0],[130,19,1646.0],[130,20,3.0],[130,21,8.0],[130,23,1.0],[130,24,8.0],[130,25,3.0],[130,26,330.0],[130,27,1595.0],[130,28,7.0],[130,29,5.0],[130,30,7.0],[130,31,4.0],[130,32,10.0],[130,33,1336.0],[130,34,725.0],[130,35,370.0],[130,36,2249.0],[130,37,13540.0],[130,38,3.0],[130,39,7.0],[131,0,183.0],[131,1,50.0],[131,2,45.0],[131,3,37.0],[131,4,18.0],[131,5,69.0],[131,6,34.0],[131,7,115.0],[131,8,172.0],[131,9,101.0],[131,17,1.0],[131,19,1.0],[131,20,111.0],[131,21,69.0],[131,22,62.0],[131,23,1.0],[131,24,1.0],[131,26,271.0],[131,27,258.0],[131,31,1.0],[131,33,75.0],[131,34,60.0],[131,35,66.0],[131,36,255.0],[131,37,107.0],[132,0,133.0],[132,6,48.0],[132,7,1.0],[132,8,1.0],[132,10,77.0],[132,12,1.0],[132,13,1.0],[132,15,42.0],[132,20,60.0],[132,21,46.0],[132,22,37.0],[132,23,21.0],[132,24,28.0],[132,25,63.0],[132,26,79.0],[132,27,79.0],[132,28,31.0],[132,29,64.0],[132,30,7.0],[132,31,864.0],[132,32,479.0],[132,33,209.0],[132,34,282.0],[132,35,259.0],[132,36,236.0],[132,38,48.0],[132,39,11.0],[133,0,2.0],[133,8,1.0],[133,10,2.0],[133,13,2.0],[133,15,2.0],[133,20,79.0],[133,21,59.0],[133,22,55.0],[133,23,131.0],[133,24,203.0],[133,25,244.0],[133,27,1.0],[133,28,1.0],[133,29,18.0],[133,30,8.0],[133,31,112.0],[133,32,73.0],[133,33,2.0],[133,34,4.0],[133,35,7.0],[133,38,2.0],[133,39,1.0],[134,0,54.0],[134,26,4.0],[134,27,21.0],[134,31,2.0],[134,33,12.0],[134,34,18.0],[134,35,69.0],[134,36,74.0],[134,39,2.0],[135,0,37.0],[135,1,6.0],[135,2,12.0],[135,3,6.0],[135,4,5.0],[135,5,8.0],[135,6,10.0],[135,7,29.0],[135,8,33.0],[135,9,21.0],[135,13,1.0],[135,15,3.0],[135,16,27.0],[135,17,5.0],[135,18,3.0],[135,19,11.0],[135,20,32.0],[135,21,29.0],[135,22,20.0],[135,23,3.0],[135,24,5.0],[135,25,3.0],[135,26,24.0],[135,27,32.0],[135,28,1.0],[135,29,3.0],[135,30,1.0],[135,31,15.0],[135,32,4.0],[135,33,9.0],[135,34,31.0],[135,35,22.0],[135,36,43.0],[135,37,11.0],[135,39,1.0],[136,0,1009.0],[136,1,3759.0],[136,2,4186.0],[136,3,3417.0],[136,4,3317.0],[136,5,3957.0],[136,6,2825.0],[136,7,9556.0],[136,8,16293.0],[136,9,15853.0],[136,10,3.0],[136,11,2.0],[136,12,5.0],[136,13,19.0],[136,14,18.0],[136,15,7.0],[136,16,8.0],[136,17,29.0],[136,18,387.0],[136,19,875.0],[136,20,2.0],[136,21,3.0],[136,22,2.0],[136,23,5.0],[136,24,3.0],[136,25,3.0],[136,26,283.0],[136,27,1354.0],[136,28,3.0],[136,29,9.0],[136,30,3.0],[136,31,6.0],[136,32,10.0],[136,33,1225.0],[136,34,678.0],[136,35,330.0],[136,36,1800.0],[136,37,13205.0],[136,38,3.0],[136,39,5.0],[137,0,224.0],[137,1,45.0],[137,2,84.0],[137,3,40.0],[137,4,48.0],[137,5,45.0],[137,6,17.0],[137,7,65.0],[137,8,113.0],[137,9,87.0],[137,10,17.0],[137,11,3.0],[137,12,14.0],[137,13,22.0],[137,14,9.0],[137,15,24.0],[137,16,57.0],[137,17,39.0],[137,18,16.0],[137,19,17.0],[137,20,2254.0],[137,21,1473.0],[137,22,1311.0],[137,23,221.0],[137,24,340.0],[137,25,390.0],[137,26,229.0],[137,27,158.0],[137,28,3.0],[137,29,17.0],[137,30,22.0],[137,31,199.0],[137,32,136.0],[137,33,261.0],[137,34,267.0],[137,35,532.0],[137,36,276.0],[137,37,88.0],[137,38,4.0],[137,39,21.0],[138,0,208.0],[138,1,7.0],[138,2,1.0],[138,3,2.0],[138,4,1.0],[138,5,3.0],[138,6,44.0],[138,7,6.0],[138,8,10.0],[138,9,9.0],[138,10,102.0],[138,12,2.0],[138,13,27.0],[138,14,1.0],[138,15,115.0],[138,18,2.0],[138,20,517.0],[138,21,396.0],[138,22,369.0],[138,23,734.0],[138,24,1005.0],[138,25,1228.0],[138,26,154.0],[138,27,170.0],[138,28,4.0],[138,29,83.0],[138,30,34.0],[138,31,537.0],[138,32,362.0],[138,33,303.0],[138,34,460.0],[138,35,267.0],[138,36,217.0],[138,37,5.0],[138,38,70.0],[138,39,42.0],[139,0,54.0],[139,1,1.0],[139,5,2.0],[139,6,48.0],[139,7,2.0],[139,8,6.0],[139,9,1.0],[139,10,7.0],[139,15,31.0],[139,18,2.0],[139,20,41.0],[139,21,14.0],[139,22,25.0],[139,23,62.0],[139,24,69.0],[139,25,104.0],[139,26,12.0],[139,27,22.0],[139,28,4.0],[139,29,8.0],[139,30,6.0],[139,31,160.0],[139,32,80.0],[139,33,170.0],[139,34,186.0],[139,35,147.0],[139,36,91.0],[139,38,8.0],[139,39,21.0],[140,0,184.0],[140,1,5.0],[140,2,3.0],[140,3,5.0],[140,4,2.0],[140,5,107.0],[140,6,493.0],[140,7,60.0],[140,8,134.0],[140,9,184.0],[140,23,1.0],[140,25,1.0],[140,26,10.0],[140,27,75.0],[140,31,283.0],[140,32,165.0],[140,33,1258.0],[140,34,553.0],[140,35,13.0],[140,36,333.0],[140,37,451.0],[140,39,1.0],[141,0,16.0],[141,6,3.0],[141,10,25.0],[141,15,13.0],[141,20,191.0],[141,21,129.0],[141,22,128.0],[141,23,41.0],[141,24,51.0],[141,25,84.0],[141,26,12.0],[141,27,13.0],[141,28,2.0],[141,29,40.0],[141,30,4.0],[141,31,247.0],[141,32,151.0],[141,33,70.0],[141,34,89.0],[141,35,58.0],[141,36,17.0],[141,38,9.0],[141,39,5.0],[142,0,140.0],[142,1,142.0],[142,2,90.0],[142,3,79.0],[142,4,81.0],[142,5,1168.0],[142,6,925.0],[142,7,1442.0],[142,8,1958.0],[142,9,2011.0],[142,11,1.0],[142,13,1.0],[142,19,4.0],[142,21,2.0],[142,22,1.0],[142,23,1.0],[142,26,10.0],[142,27,102.0],[142,29,1.0],[142,31,44.0],[142,32,35.0],[142,33,497.0],[142,34,171.0],[142,35,5.0],[142,36,308.0],[142,37,3282.0],[142,38,1.0],[142,39,1.0],[143,0,235.0],[143,1,777.0],[143,2,725.0],[143,3,901.0],[143,4,788.0],[143,5,592.0],[143,6,329.0],[143,7,1659.0],[143,8,2478.0],[143,9,2314.0],[143,10,1.0],[143,11,3.0],[143,12,2.0],[143,13,3.0],[143,14,9.0],[143,15,4.0],[143,16,6.0],[143,17,11.0],[143,18,299.0],[143,19,593.0],[143,21,3.0],[143,24,1.0],[143,25,1.0],[143,26,93.0],[143,27,430.0],[143,28,2.0],[143,29,4.0],[143,30,2.0],[143,31,2.0],[143,32,3.0],[143,33,93.0],[143,34,99.0],[143,35,41.0],[143,36,453.0],[143,37,1609.0],[143,38,2.0],[143,39,5.0],[144,0,60.0],[144,1,12.0],[144,2,4.0],[144,3,5.0],[144,4,3.0],[144,5,12.0],[144,6,8.0],[144,7,12.0],[144,8,28.0],[144,9,11.0],[144,10,12.0],[144,11,17.0],[144,12,53.0],[144,13,46.0],[144,14,123.0],[144,15,532.0],[144,16,1575.0],[144,17,1135.0],[144,18,381.0],[144,19,1051.0],[144,20,71.0],[144,21,37.0],[144,22,43.0],[144,23,332.0],[144,24,362.0],[144,25,494.0],[144,26,163.0],[144,27,80.0],[144,28,56.0],[144,29,325.0],[144,30,206.0],[144,31,2726.0],[144,32,1541.0],[144,33,45.0],[144,34,64.0],[144,35,32.0],[144,36,96.0],[144,37,13.0],[144,38,8.0],[144,39,266.0],[145,0,191.0],[145,4,1.0],[145,6,60.0],[145,7,2.0],[145,10,788.0],[145,14,1.0],[145,15,391.0],[145,16,7.0],[145,17,2.0],[145,18,2.0],[145,19,3.0],[145,20,157.0],[145,21,96.0],[145,22,111.0],[145,23,638.0],[145,24,733.0],[145,25,978.0],[145,26,146.0],[145,27,126.0],[145,28,697.0],[145,29,908.0],[145,30,189.0],[145,31,5091.0],[145,32,3239.0],[145,33,299.0],[145,34,365.0],[145,35,415.0],[145,36,241.0],[145,37,1.0],[145,38,523.0],[145,39,248.0],[146,0,736.0],[146,1,28.0],[146,2,16.0],[146,3,36.0],[146,4,45.0],[146,6,8.0],[146,8,4.0],[146,10,140.0],[146,11,37.0],[146,12,36.0],[146,13,19.0],[146,14,23.0],[146,15,46.0],[146,16,10.0],[146,17,5.0],[146,18,8.0],[146,19,11.0],[146,20,1.0],[146,23,2.0],[146,25,1.0],[146,26,131.0],[146,27,231.0],[146,28,8.0],[146,29,114.0],[146,30,92.0],[146,31,1600.0],[146,32,1156.0],[146,33,190.0],[146,34,133.0],[146,35,155.0],[146,36,1395.0],[146,38,115.0],[146,39,27.0],[147,0,501.0],[147,1,23.0],[147,2,13.0],[147,3,8.0],[147,5,1073.0],[147,6,5305.0],[147,7,892.0],[147,8,3299.0],[147,9,6230.0],[147,10,53.0],[147,11,3.0],[147,12,2.0],[147,13,3.0],[147,14,6.0],[147,15,83.0],[147,16,25.0],[147,17,51.0],[147,18,33.0],[147,19,25.0],[147,20,218.0],[147,21,129.0],[147,22,105.0],[147,23,15.0],[147,24,17.0],[147,25,60.0],[147,26,159.0],[147,27,726.0],[147,28,14.0],[147,29,23.0],[147,30,12.0],[147,31,399.0],[147,32,386.0],[147,33,35377.0],[147,34,34176.0],[147,35,25494.0],[147,36,1063.0],[147,37,7802.0],[147,38,51.0],[147,39,87.0],[148,0,6.0],[148,5,5.0],[148,6,16.0],[148,7,2.0],[148,8,16.0],[148,9,16.0],[148,10,1.0],[148,17,1.0],[148,21,1.0],[148,31,2.0],[148,32,1.0],[148,33,95.0],[148,34,102.0],[148,35,36.0],[148,36,2.0],[148,37,15.0],[148,39,1.0],[149,0,367.0],[149,1,2.0],[149,2,5.0],[149,3,6.0],[149,4,4.0],[149,6,2.0],[149,10,27.0],[149,11,1.0],[149,12,1.0],[149,13,6.0],[149,15,4.0],[149,16,1.0],[149,20,1.0],[149,21,1.0],[149,22,2.0],[149,23,5.0],[149,24,9.0],[149,25,9.0],[149,26,59.0],[149,27,83.0],[149,29,18.0],[149,30,13.0],[149,31,1244.0],[149,32,807.0],[149,33,86.0],[149,34,126.0],[149,35,273.0],[149,36,535.0],[149,38,8.0],[149,39,2.0],[150,0,14.0],[150,26,8.0],[150,27,7.0],[150,33,9.0],[150,34,10.0],[150,35,35.0],[150,36,8.0],[151,0,13.0],[151,2,1.0],[151,6,25.0],[151,7,1.0],[151,8,1.0],[151,9,2.0],[151,10,2.0],[151,20,6.0],[151,21,5.0],[151,22,4.0],[151,26,4.0],[151,27,8.0],[151,30,2.0],[151,32,1.0],[151,33,40.0],[151,34,36.0],[151,35,11.0],[151,36,21.0],[151,37,2.0],[151,39,1.0],[152,0,10.0],[152,5,2.0],[152,6,9.0],[152,7,1.0],[152,20,14.0],[152,21,6.0],[152,22,10.0],[152,23,1.0],[152,24,1.0],[152,25,1.0],[152,26,11.0],[152,27,14.0],[152,29,2.0],[152,31,3.0],[152,33,42.0],[152,34,45.0],[152,35,24.0],[152,36,18.0],[153,0,690.0],[153,1,147.0],[153,2,162.0],[153,3,295.0],[153,4,286.0],[153,5,10.0],[153,6,336.0],[153,7,8.0],[153,8,8.0],[153,9,10.0],[153,10,747.0],[153,11,8.0],[153,12,54.0],[153,13,256.0],[153,14,2.0],[153,15,587.0],[153,16,2.0],[153,17,2.0],[153,18,6.0],[153,19,2.0],[153,20,1728.0],[153,21,1194.0],[153,22,1127.0],[153,23,646.0],[153,24,680.0],[153,25,1117.0],[153,26,559.0],[153,27,394.0],[153,28,127.0],[153,29,775.0],[153,30,210.0],[153,31,5282.0],[153,32,2987.0],[153,33,935.0],[153,34,1615.0],[153,35,994.0],[153,36,1036.0],[153,37,9.0],[153,38,514.0],[153,39,277.0],[154,0,5.0],[154,4,1.0],[154,5,1.0],[154,6,1.0],[154,7,3.0],[154,8,5.0],[154,9,2.0],[154,20,5.0],[154,22,1.0],[154,26,10.0],[154,27,13.0],[154,33,2.0],[154,34,2.0],[154,35,2.0],[154,36,8.0],[154,37,1.0],[155,0,499.0],[155,1,2059.0],[155,2,2070.0],[155,3,1743.0],[155,4,1830.0],[155,5,1983.0],[155,6,1471.0],[155,7,5053.0],[155,8,8259.0],[155,9,8080.0],[155,10,6.0],[155,11,1.0],[155,13,5.0],[155,14,2.0],[155,15,7.0],[155,16,3.0],[155,17,10.0],[155,18,154.0],[155,19,361.0],[155,21,2.0],[155,23,1.0],[155,24,2.0],[155,25,1.0],[155,26,123.0],[155,27,710.0],[155,30,2.0],[155,31,4.0],[155,32,4.0],[155,33,635.0],[155,34,400.0],[155,35,202.0],[155,36,875.0],[155,37,6510.0],[155,38,2.0],[155,39,3.0],[156,0,3.0],[156,1,2.0],[156,2,10.0],[156,3,6.0],[156,4,3.0],[156,5,8.0],[156,6,5.0],[156,7,17.0],[156,8,33.0],[156,9,23.0],[156,19,9.0],[156,27,1.0],[156,33,1.0],[156,35,1.0],[156,36,3.0],[156,37,26.0],[157,0,92.0],[157,1,31.0],[157,2,12.0],[157,3,68.0],[157,4,80.0],[157,5,4.0],[157,6,71.0],[157,7,5.0],[157,8,4.0],[157,9,1.0],[157,10,119.0],[157,12,3.0],[157,13,32.0],[157,14,2.0],[157,15,68.0],[157,16,1.0],[157,17,1.0],[157,20,57.0],[157,21,37.0],[157,22,32.0],[157,23,38.0],[157,24,48.0],[157,25,90.0],[157,26,72.0],[157,27,50.0],[157,28,16.0],[157,29,122.0],[157,30,25.0],[157,31,548.0],[157,32,367.0],[157,33,217.0],[157,34,357.0],[157,35,319.0],[157,36,112.0],[157,37,15.0],[157,38,58.0],[157,39,41.0],[158,0,3.0],[158,1,7.0],[158,2,17.0],[158,3,5.0],[158,4,13.0],[158,5,14.0],[158,6,6.0],[158,7,28.0],[158,8,72.0],[158,9,33.0],[158,18,1.0],[158,19,6.0],[158,27,1.0],[158,33,2.0],[158,34,3.0],[158,35,1.0],[158,36,3.0],[158,37,45.0],[159,0,12.0],[159,1,174.0],[159,2,213.0],[159,3,106.0],[159,4,106.0],[159,5,1.0],[159,6,4.0],[159,7,4.0],[159,8,3.0],[159,9,4.0],[159,10,1.0],[159,11,2.0],[159,12,2.0],[159,14,7.0],[159,15,1.0],[159,16,5.0],[159,17,5.0],[159,18,5.0],[159,20,21.0],[159,21,12.0],[159,22,10.0],[159,23,5.0],[159,24,7.0],[159,25,4.0],[159,26,20.0],[159,27,35.0],[159,31,4.0],[159,33,24.0],[159,34,14.0],[159,35,5.0],[159,36,15.0],[159,37,5.0],[159,38,1.0],[159,39,1.0],[160,0,152.0],[160,1,430.0],[160,2,466.0],[160,3,495.0],[160,4,373.0],[160,5,493.0],[160,6,301.0],[160,7,1514.0],[160,8,2233.0],[160,9,2239.0],[160,10,1.0],[160,13,1.0],[160,15,1.0],[160,18,2.0],[160,19,5.0],[160,21,1.0],[160,22,1.0],[160,25,1.0],[160,26,23.0],[160,27,182.0],[160,28,2.0],[160,29,1.0],[160,33,146.0],[160,34,78.0],[160,35,51.0],[160,36,209.0],[160,37,1432.0],[161,0,37.0],[161,1,3.0],[161,2,2.0],[161,4,2.0],[161,5,6.0],[161,6,7.0],[161,7,11.0],[161,8,10.0],[161,9,14.0],[161,16,2.0],[161,17,1.0],[161,19,3.0],[161,20,2.0],[161,21,1.0],[161,22,4.0],[161,26,25.0],[161,27,34.0],[161,31,1.0],[161,32,1.0],[161,33,23.0],[161,34,21.0],[161,35,13.0],[161,36,30.0],[161,37,7.0],[162,0,154.0],[162,3,3.0],[162,6,48.0],[162,9,2.0],[162,10,19.0],[162,15,15.0],[162,20,40.0],[162,21,28.0],[162,22,26.0],[162,23,15.0],[162,24,14.0],[162,25,20.0],[162,26,61.0],[162,27,53.0],[162,28,6.0],[162,29,15.0],[162,30,4.0],[162,31,261.0],[162,32,206.0],[162,33,165.0],[162,34,223.0],[162,35,99.0],[162,36,139.0],[162,37,1.0],[162,38,10.0],[162,39,16.0],[163,0,268.0],[163,1,25.0],[163,2,74.0],[163,3,17.0],[163,4,16.0],[163,5,10.0],[163,6,13.0],[163,7,69.0],[163,8,68.0],[163,9,108.0],[163,10,35.0],[163,11,50.0],[163,12,49.0],[163,13,56.0],[163,14,195.0],[163,15,976.0],[163,16,2907.0],[163,17,1998.0],[163,18,699.0],[163,19,1643.0],[163,20,162.0],[163,21,107.0],[163,22,120.0],[163,23,496.0],[163,24,550.0],[163,25,693.0],[163,26,808.0],[163,27,240.0],[163,28,109.0],[163,29,607.0],[163,30,366.0],[163,31,4631.0],[163,32,2647.0],[163,33,214.0],[163,34,261.0],[163,35,154.0],[163,36,360.0],[163,37,42.0],[163,38,24.0],[163,39,447.0],[164,0,136.0],[164,1,19.0],[164,2,16.0],[164,3,22.0],[164,4,14.0],[164,5,16.0],[164,6,38.0],[164,7,33.0],[164,8,26.0],[164,9,23.0],[164,10,496.0],[164,11,10.0],[164,12,19.0],[164,13,22.0],[164,14,4.0],[164,15,530.0],[164,16,11.0],[164,17,5.0],[164,18,10.0],[164,19,4.0],[164,20,1.0],[164,21,1.0],[164,22,2.0],[164,23,9.0],[164,24,17.0],[164,25,15.0],[164,26,142.0],[164,27,115.0],[164,28,340.0],[164,29,558.0],[164,30,185.0],[164,31,888.0],[164,32,539.0],[164,33,78.0],[164,34,77.0],[164,35,44.0],[164,36,179.0],[164,37,25.0],[164,38,354.0],[164,39,252.0],[165,0,51.0],[165,1,45.0],[165,2,51.0],[165,3,53.0],[165,4,49.0],[165,5,38.0],[165,6,124.0],[165,7,99.0],[165,8,164.0],[165,9,202.0],[165,17,1.0],[165,18,3.0],[165,19,10.0],[165,26,6.0],[165,27,62.0],[165,33,85.0],[165,34,80.0],[165,35,49.0],[165,36,87.0],[165,37,223.0],[166,0,6.0],[166,1,110.0],[166,2,49.0],[166,3,26.0],[166,4,18.0],[166,20,59.0],[166,21,23.0],[166,22,27.0],[166,26,105.0],[166,27,8.0],[166,34,2.0],[166,35,3.0],[166,36,8.0],[167,0,8.0],[167,5,1.0],[167,6,7.0],[167,7,2.0],[167,8,1.0],[167,10,27.0],[167,15,11.0],[167,20,17.0],[167,21,17.0],[167,22,9.0],[167,23,30.0],[167,24,40.0],[167,25,50.0],[167,26,8.0],[167,27,7.0],[167,29,5.0],[167,30,4.0],[167,31,158.0],[167,32,106.0],[167,33,51.0],[167,34,67.0],[167,35,16.0],[167,36,9.0],[167,38,3.0],[167,39,3.0],[168,0,20.0],[168,1,14.0],[168,2,15.0],[168,3,15.0],[168,4,19.0],[168,5,11.0],[168,6,11.0],[168,7,30.0],[168,8,37.0],[168,9,30.0],[168,10,79.0],[168,11,22.0],[168,12,7.0],[168,13,23.0],[168,14,27.0],[168,15,151.0],[168,16,203.0],[168,17,128.0],[168,18,97.0],[168,19,90.0],[168,22,1.0],[168,24,1.0],[168,25,1.0],[168,26,39.0],[168,27,19.0],[168,28,113.0],[168,29,104.0],[168,30,41.0],[168,31,66.0],[168,32,47.0],[168,33,18.0],[168,34,15.0],[168,35,5.0],[168,36,54.0],[168,37,26.0],[168,38,85.0],[168,39,119.0],[169,0,69.0],[169,1,32.0],[169,2,13.0],[169,3,20.0],[169,4,26.0],[169,5,5.0],[169,6,27.0],[169,7,13.0],[169,8,43.0],[169,9,43.0],[169,18,1.0],[169,19,1.0],[169,25,1.0],[169,26,9.0],[169,27,57.0],[169,31,5.0],[169,33,34.0],[169,34,24.0],[169,35,20.0],[169,36,112.0],[169,37,55.0],[170,0,3.0],[170,1,1.0],[170,2,3.0],[170,3,4.0],[170,4,3.0],[170,5,1.0],[170,7,1.0],[170,8,3.0],[170,9,1.0],[170,20,4.0],[170,26,1.0],[170,27,1.0],[170,36,3.0],[170,37,3.0],[171,0,82.0],[171,1,16.0],[171,2,17.0],[171,3,35.0],[171,4,53.0],[171,5,1.0],[171,6,28.0],[171,7,1.0],[171,8,1.0],[171,9,1.0],[171,10,114.0],[171,11,2.0],[171,12,8.0],[171,13,46.0],[171,15,64.0],[171,17,1.0],[171,20,346.0],[171,21,202.0],[171,22,186.0],[171,23,185.0],[171,24,175.0],[171,25,242.0],[171,26,40.0],[171,27,37.0],[171,28,14.0],[171,29,116.0],[171,30,36.0],[171,31,735.0],[171,32,496.0],[171,33,67.0],[171,34,143.0],[171,35,81.0],[171,36,56.0],[171,37,1.0],[171,38,72.0],[171,39,44.0],[172,0,155.0],[172,1,2.0],[172,2,7.0],[172,3,4.0],[172,4,5.0],[172,6,4.0],[172,10,5.0],[172,11,1.0],[172,12,1.0],[172,13,3.0],[172,14,1.0],[172,17,1.0],[172,18,2.0],[172,24,2.0],[172,25,2.0],[172,26,48.0],[172,27,78.0],[172,28,1.0],[172,29,7.0],[172,30,10.0],[172,31,189.0],[172,32,124.0],[172,33,232.0],[172,34,248.0],[172,35,625.0],[172,36,245.0],[172,38,4.0],[172,39,1.0],[173,0,37.0],[173,1,48.0],[173,2,65.0],[173,3,29.0],[173,4,21.0],[173,5,15.0],[173,6,4.0],[173,7,46.0],[173,8,62.0],[173,9,51.0],[173,10,1.0],[173,11,352.0],[173,12,564.0],[173,13,949.0],[173,14,557.0],[173,15,13.0],[173,16,101.0],[173,17,97.0],[173,18,36.0],[173,19,45.0],[173,20,42.0],[173,21,25.0],[173,22,34.0],[173,23,21.0],[173,24,18.0],[173,25,30.0],[173,26,28.0],[173,27,44.0],[173,28,15.0],[173,29,59.0],[173,30,27.0],[173,31,101.0],[173,32,68.0],[173,33,28.0],[173,34,29.0],[173,35,21.0],[173,36,91.0],[173,37,30.0],[173,39,7.0],[174,0,445.0],[174,2,2.0],[174,3,1.0],[174,4,2.0],[174,5,1.0],[174,6,410.0],[174,7,4.0],[174,8,2.0],[174,9,3.0],[174,10,316.0],[174,15,200.0],[174,16,4.0],[174,17,4.0],[174,18,1.0],[174,19,5.0],[174,20,80.0],[174,21,54.0],[174,22,51.0],[174,23,22.0],[174,24,26.0],[174,25,39.0],[174,26,244.0],[174,27,316.0],[174,28,84.0],[174,29,162.0],[174,30,36.0],[174,31,919.0],[174,32,597.0],[174,33,566.0],[174,34,485.0],[174,35,368.0],[174,36,640.0],[174,37,3.0],[174,38,171.0],[174,39,102.0],[175,0,53.0],[175,1,8.0],[175,2,14.0],[175,3,10.0],[175,4,7.0],[175,5,14.0],[175,6,5.0],[175,7,30.0],[175,8,49.0],[175,9,34.0],[175,10,8.0],[175,11,2.0],[175,12,3.0],[175,13,3.0],[175,14,9.0],[175,15,204.0],[175,16,531.0],[175,17,302.0],[175,18,132.0],[175,19,332.0],[175,20,61.0],[175,21,47.0],[175,22,47.0],[175,23,26.0],[175,24,42.0],[175,25,52.0],[175,26,109.0],[175,27,114.0],[175,28,21.0],[175,29,58.0],[175,30,45.0],[175,31,398.0],[175,32,240.0],[175,33,75.0],[175,34,116.0],[175,35,52.0],[175,36,82.0],[175,37,17.0],[175,38,3.0],[175,39,78.0],[176,0,931.0],[176,1,1977.0],[176,2,1897.0],[176,3,754.0],[176,4,747.0],[176,5,435.0],[176,6,131.0],[176,7,909.0],[176,8,1236.0],[176,9,875.0],[176,10,2.0],[176,11,241.0],[176,12,334.0],[176,13,418.0],[176,14,258.0],[176,15,12.0],[176,16,94.0],[176,17,125.0],[176,18,28.0],[176,19,55.0],[176,20,378.0],[176,21,262.0],[176,22,227.0],[176,23,6.0],[176,24,7.0],[176,25,5.0],[176,26,1787.0],[176,27,1017.0],[176,28,3.0],[176,29,36.0],[176,30,40.0],[176,31,21.0],[176,32,11.0],[176,33,444.0],[176,34,477.0],[176,35,271.0],[176,36,1112.0],[176,37,717.0],[176,38,1.0],[176,39,5.0],[177,0,66.0],[177,6,28.0],[177,10,15.0],[177,15,16.0],[177,16,1.0],[177,20,30.0],[177,21,10.0],[177,22,3.0],[177,23,2.0],[177,24,6.0],[177,25,8.0],[177,26,30.0],[177,27,28.0],[177,28,3.0],[177,29,7.0],[177,31,134.0],[177,32,89.0],[177,33,85.0],[177,34,100.0],[177,35,71.0],[177,36,70.0],[177,38,3.0],[177,39,6.0],[178,0,4.0],[178,1,1.0],[178,2,5.0],[178,3,2.0],[178,4,4.0],[178,6,1.0],[178,7,4.0],[178,8,3.0],[178,9,4.0],[178,10,4.0],[178,11,2.0],[178,12,1.0],[178,15,6.0],[178,16,12.0],[178,17,9.0],[178,18,5.0],[178,19,5.0],[178,26,3.0],[178,27,5.0],[178,28,4.0],[178,29,11.0],[178,30,4.0],[178,31,8.0],[178,32,1.0],[178,33,3.0],[178,35,1.0],[178,36,1.0],[178,37,6.0],[178,38,11.0],[178,39,17.0],[179,0,60.0],[179,1,153.0],[179,2,132.0],[179,3,170.0],[179,4,169.0],[179,5,259.0],[179,6,141.0],[179,7,591.0],[179,8,782.0],[179,9,718.0],[179,16,1.0],[179,21,1.0],[179,26,9.0],[179,27,59.0],[179,33,50.0],[179,34,23.0],[179,35,10.0],[179,36,76.0],[179,37,610.0],[180,0,49.0],[180,6,27.0],[180,10,18.0],[180,15,7.0],[180,17,1.0],[180,20,27.0],[180,21,16.0],[180,22,13.0],[180,23,6.0],[180,24,7.0],[180,25,5.0],[180,26,20.0],[180,27,21.0],[180,28,2.0],[180,29,5.0],[180,30,1.0],[180,31,100.0],[180,32,83.0],[180,33,94.0],[180,34,97.0],[180,35,79.0],[180,36,69.0],[180,38,14.0],[180,39,3.0],[181,0,197.0],[181,1,3.0],[181,3,1.0],[181,4,1.0],[181,6,93.0],[181,9,2.0],[181,10,152.0],[181,15,72.0],[181,16,1.0],[181,17,1.0],[181,18,1.0],[181,19,3.0],[181,20,104.0],[181,21,67.0],[181,22,77.0],[181,23,37.0],[181,24,54.0],[181,25,69.0],[181,26,118.0],[181,27,135.0],[181,28,1.0],[181,29,118.0],[181,30,34.0],[181,31,771.0],[181,32,441.0],[181,33,778.0],[181,34,709.0],[181,35,390.0],[181,36,296.0],[181,38,110.0],[181,39,54.0],[182,0,145.0],[182,1,433.0],[182,2,436.0],[182,3,376.0],[182,4,445.0],[182,5,438.0],[182,6,357.0],[182,7,1133.0],[182,8,2025.0],[182,9,1859.0],[182,13,2.0],[182,14,2.0],[182,16,2.0],[182,17,2.0],[182,18,38.0],[182,19,124.0],[182,23,1.0],[182,26,23.0],[182,27,182.0],[182,28,2.0],[182,29,3.0],[182,30,2.0],[182,31,1.0],[182,32,2.0],[182,33,157.0],[182,34,86.0],[182,35,46.0],[182,36,227.0],[182,37,1607.0],[183,0,401.0],[183,1,200.0],[183,2,258.0],[183,3,167.0],[183,4,160.0],[183,5,77.0],[183,6,53.0],[183,7,141.0],[183,8,183.0],[183,9,148.0],[183,10,7.0],[183,11,146.0],[183,12,182.0],[183,13,299.0],[183,14,268.0],[183,15,62.0],[183,16,200.0],[183,17,159.0],[183,18,77.0],[183,19,123.0],[183,20,369.0],[183,21,245.0],[183,22,209.0],[183,23,108.0],[183,24,91.0],[183,25,113.0],[183,26,213.0],[183,27,305.0],[183,28,12.0],[183,29,90.0],[183,30,64.0],[183,31,344.0],[183,32,179.0],[183,33,289.0],[183,34,278.0],[183,35,211.0],[183,36,652.0],[183,37,161.0],[183,38,5.0],[183,39,40.0],[184,0,94.0],[184,1,23.0],[184,2,30.0],[184,3,14.0],[184,4,9.0],[184,5,25.0],[184,6,15.0],[184,7,98.0],[184,8,109.0],[184,9,90.0],[184,10,1.0],[184,11,2.0],[184,12,3.0],[184,13,9.0],[184,14,4.0],[184,15,18.0],[184,16,97.0],[184,17,94.0],[184,18,20.0],[184,19,43.0],[184,20,72.0],[184,21,57.0],[184,22,42.0],[184,23,19.0],[184,24,12.0],[184,25,10.0],[184,26,103.0],[184,27,141.0],[184,28,5.0],[184,29,20.0],[184,30,13.0],[184,31,98.0],[184,32,53.0],[184,33,57.0],[184,34,104.0],[184,35,59.0],[184,36,166.0],[184,37,51.0],[184,38,1.0],[184,39,14.0],[185,0,168.0],[185,4,1.0],[185,5,1.0],[185,6,14.0],[185,7,2.0],[185,8,2.0],[185,9,2.0],[185,10,19.0],[185,12,2.0],[185,15,6.0],[185,20,733.0],[185,21,569.0],[185,22,407.0],[185,23,25.0],[185,24,28.0],[185,25,34.0],[185,26,33.0],[185,27,50.0],[185,28,3.0],[185,29,29.0],[185,30,19.0],[185,31,122.0],[185,32,88.0],[185,33,160.0],[185,34,113.0],[185,35,142.0],[185,36,170.0],[185,38,10.0],[185,39,5.0],[186,0,222.0],[186,1,1.0],[186,2,1.0],[186,3,2.0],[186,5,1.0],[186,6,142.0],[186,9,5.0],[186,12,1.0],[186,17,1.0],[186,18,1.0],[186,19,1.0],[186,20,1.0],[186,24,1.0],[186,25,2.0],[186,26,199.0],[186,27,312.0],[186,32,1.0],[186,33,1412.0],[186,34,1980.0],[186,35,2009.0],[186,36,346.0],[186,37,14.0],[186,38,1.0],[187,0,9.0],[187,6,1.0],[187,20,394.0],[187,21,237.0],[187,22,287.0],[187,26,12.0],[187,27,4.0],[187,33,32.0],[187,34,47.0],[187,35,11.0],[187,36,5.0],[188,0,86.0],[188,6,21.0],[188,10,13.0],[188,15,9.0],[188,20,17.0],[188,21,19.0],[188,22,13.0],[188,23,6.0],[188,24,9.0],[188,25,7.0],[188,26,18.0],[188,27,24.0],[188,28,6.0],[188,29,9.0],[188,30,3.0],[188,31,139.0],[188,32,121.0],[188,33,89.0],[188,34,108.0],[188,35,73.0],[188,36,69.0],[188,38,10.0],[188,39,6.0],[189,0,23.0],[189,3,1.0],[189,6,30.0],[189,10,10.0],[189,15,7.0],[189,20,37.0],[189,21,16.0],[189,22,24.0],[189,23,14.0],[189,24,10.0],[189,25,19.0],[189,26,31.0],[189,27,24.0],[189,28,3.0],[189,29,9.0],[189,30,1.0],[189,31,21.0],[189,32,12.0],[189,33,47.0],[189,34,39.0],[189,35,30.0],[189,36,34.0],[189,37,1.0],[189,38,5.0],[189,39,1.0],[190,0,238.0],[190,1,115.0],[190,2,79.0],[190,3,108.0],[190,4,106.0],[190,5,59.0],[190,6,59.0],[190,7,159.0],[190,8,238.0],[190,9,201.0],[190,10,402.0],[190,11,92.0],[190,12,66.0],[190,13,85.0],[190,14,99.0],[190,15,739.0],[190,16,963.0],[190,17,593.0],[190,18,417.0],[190,19,553.0],[190,20,7.0],[190,21,2.0],[190,22,2.0],[190,23,5.0],[190,24,2.0],[190,25,9.0],[190,26,152.0],[190,27,203.0],[190,28,369.0],[190,29,473.0],[190,30,398.0],[190,31,412.0],[190,32,337.0],[190,33,132.0],[190,34,108.0],[190,35,44.0],[190,36,264.0],[190,37,151.0],[190,38,392.0],[190,39,573.0],[191,0,5.0],[191,1,2.0],[191,7,1.0],[191,8,4.0],[191,9,5.0],[191,10,8.0],[191,11,3.0],[191,13,2.0],[191,14,2.0],[191,15,21.0],[191,16,12.0],[191,17,12.0],[191,18,3.0],[191,19,12.0],[191,21,3.0],[191,23,8437.0],[191,24,8256.0],[191,25,13768.0],[191,26,6.0],[191,27,1.0],[191,28,52.0],[191,29,24.0],[191,30,25.0],[191,31,3940.0],[191,32,1591.0],[191,33,6.0],[191,35,1.0],[191,36,3.0],[191,37,1.0],[191,38,3.0],[191,39,7.0],[192,0,103.0],[192,1,101.0],[192,2,81.0],[192,3,40.0],[192,4,49.0],[192,5,74.0],[192,6,17.0],[192,7,105.0],[192,8,134.0],[192,9,101.0],[192,11,24.0],[192,12,27.0],[192,13,31.0],[192,14,26.0],[192,16,11.0],[192,17,13.0],[192,18,1.0],[192,19,2.0],[192,20,25.0],[192,21,18.0],[192,22,27.0],[192,23,3.0],[192,24,3.0],[192,25,2.0],[192,26,213.0],[192,27,151.0],[192,29,1.0],[192,30,5.0],[192,31,6.0],[192,32,1.0],[192,33,27.0],[192,34,16.0],[192,35,25.0],[192,36,118.0],[192,37,46.0],[193,0,16.0],[193,6,12.0],[193,7,1.0],[193,9,1.0],[193,10,66.0],[193,12,3.0],[193,15,138.0],[193,18,2.0],[193,20,54.0],[193,21,44.0],[193,22,41.0],[193,23,78.0],[193,24,93.0],[193,25,119.0],[193,26,16.0],[193,27,12.0],[193,28,11.0],[193,29,46.0],[193,30,54.0],[193,31,375.0],[193,32,343.0],[193,33,49.0],[193,34,43.0],[193,35,16.0],[193,36,10.0],[193,37,1.0],[193,38,48.0],[193,39,73.0],[194,0,137.0],[194,1,34.0],[194,2,35.0],[194,3,16.0],[194,4,26.0],[194,5,19.0],[194,6,17.0],[194,7,80.0],[194,8,56.0],[194,9,51.0],[194,11,1.0],[194,14,3.0],[194,15,5.0],[194,16,21.0],[194,17,19.0],[194,18,7.0],[194,19,10.0],[194,20,19.0],[194,21,18.0],[194,22,8.0],[194,24,2.0],[194,25,4.0],[194,26,115.0],[194,27,216.0],[194,28,1.0],[194,29,12.0],[194,31,18.0],[194,32,16.0],[194,33,93.0],[194,34,123.0],[194,35,44.0],[194,36,185.0],[194,37,41.0],[194,39,3.0],[195,0,33.0],[195,1,12.0],[195,2,11.0],[195,3,9.0],[195,4,9.0],[195,5,10.0],[195,6,8.0],[195,7,24.0],[195,8,54.0],[195,9,34.0],[195,10,43.0],[195,11,6.0],[195,12,6.0],[195,13,3.0],[195,14,5.0],[195,15,127.0],[195,16,116.0],[195,17,77.0],[195,18,47.0],[195,19,49.0],[195,20,1.0],[195,24,1.0],[195,25,2.0],[195,26,31.0],[195,27,15.0],[195,28,77.0],[195,29,55.0],[195,30,33.0],[195,31,50.0],[195,32,67.0],[195,33,15.0],[195,34,8.0],[195,35,2.0],[195,36,36.0],[195,37,14.0],[195,38,48.0],[195,39,92.0],[196,0,6.0],[196,6,1.0],[196,7,1.0],[196,10,5.0],[196,15,2.0],[196,20,5.0],[196,21,5.0],[196,22,5.0],[196,24,2.0],[196,26,7.0],[196,27,1.0],[196,28,2.0],[196,29,1.0],[196,31,8.0],[196,32,4.0],[196,33,18.0],[196,34,31.0],[196,35,15.0],[196,36,6.0],[196,38,1.0],[196,39,1.0],[197,0,88.0],[197,1,20.0],[197,2,8.0],[197,3,3.0],[197,4,6.0],[197,5,72.0],[197,6,79.0],[197,7,90.0],[197,8,187.0],[197,9,96.0],[197,26,9.0],[197,27,15.0],[197,30,1.0],[197,31,94.0],[197,32,98.0],[197,33,153.0],[197,34,54.0],[197,35,1.0],[197,36,57.0],[197,37,174.0],[198,0,12.0],[198,1,8.0],[198,2,4.0],[198,3,12.0],[198,4,5.0],[198,5,5.0],[198,6,2.0],[198,7,12.0],[198,8,18.0],[198,9,13.0],[198,10,13.0],[198,11,4.0],[198,12,1.0],[198,13,3.0],[198,14,1.0],[198,15,21.0],[198,16,48.0],[198,17,23.0],[198,18,16.0],[198,19,14.0],[198,26,5.0],[198,27,7.0],[198,28,19.0],[198,29,19.0],[198,30,9.0],[198,31,8.0],[198,32,9.0],[198,33,3.0],[198,34,2.0],[198,35,3.0],[198,36,13.0],[198,37,9.0],[198,38,10.0],[198,39,28.0],[199,0,161.0],[199,1,222.0],[199,2,256.0],[199,3,119.0],[199,4,158.0],[199,5,72.0],[199,6,31.0],[199,7,92.0],[199,8,121.0],[199,9,107.0],[199,10,4.0],[199,11,39.0],[199,12,41.0],[199,13,67.0],[199,14,56.0],[199,15,54.0],[199,16,259.0],[199,17,128.0],[199,18,64.0],[199,19,84.0],[199,20,192.0],[199,21,139.0],[199,22,126.0],[199,23,104.0],[199,24,100.0],[199,25,116.0],[199,26,123.0],[199,27,120.0],[199,28,6.0],[199,29,36.0],[199,30,27.0],[199,31,260.0],[199,32,137.0],[199,33,120.0],[199,34,111.0],[199,35,71.0],[199,36,280.0],[199,37,101.0],[199,38,1.0],[199,39,15.0],[200,0,623.0],[200,1,10.0],[200,2,8.0],[200,3,8.0],[200,4,15.0],[200,6,2.0],[200,10,45.0],[200,11,9.0],[200,12,12.0],[200,13,10.0],[200,14,9.0],[200,15,16.0],[200,16,2.0],[200,17,1.0],[200,18,1.0],[200,19,3.0],[200,20,1.0],[200,21,2.0],[200,22,3.0],[200,23,14.0],[200,24,10.0],[200,25,9.0],[200,26,86.0],[200,27,150.0],[200,28,3.0],[200,29,27.0],[200,30,34.0],[200,31,1614.0],[200,32,1129.0],[200,33,113.0],[200,34,146.0],[200,35,475.0],[200,36,812.0],[200,38,15.0],[200,39,6.0],[201,0,29.0],[201,1,8.0],[201,2,3.0],[201,3,3.0],[201,4,5.0],[201,5,7.0],[201,6,148.0],[201,7,26.0],[201,8,25.0],[201,9,15.0],[201,10,72.0],[201,14,3.0],[201,15,50.0],[201,16,1.0],[201,17,5.0],[201,18,4.0],[201,20,1086.0],[201,21,739.0],[201,22,577.0],[201,23,139.0],[201,24,201.0],[201,25,260.0],[201,26,114.0],[201,27,37.0],[201,28,21.0],[201,29,24.0],[201,30,10.0],[201,31,161.0],[201,32,101.0],[201,33,644.0],[201,34,646.0],[201,35,221.0],[201,36,37.0],[201,37,9.0],[201,38,37.0],[201,39,34.0],[202,0,275.0],[202,1,129.0],[202,2,77.0],[202,3,88.0],[202,4,112.0],[202,5,66.0],[202,6,50.0],[202,7,202.0],[202,8,414.0],[202,9,203.0],[202,10,452.0],[202,11,74.0],[202,12,47.0],[202,13,73.0],[202,14,96.0],[202,15,981.0],[202,16,1420.0],[202,17,661.0],[202,18,464.0],[202,19,374.0],[202,20,1.0],[202,21,3.0],[202,22,2.0],[202,23,2.0],[202,24,5.0],[202,25,6.0],[202,26,189.0],[202,27,153.0],[202,28,643.0],[202,29,606.0],[202,30,447.0],[202,31,486.0],[202,32,518.0],[202,33,119.0],[202,34,76.0],[202,35,28.0],[202,36,265.0],[202,37,135.0],[202,38,419.0],[202,39,761.0],[203,0,612.0],[203,1,430.0],[203,2,198.0],[203,3,182.0],[203,4,135.0],[203,5,871.0],[203,6,918.0],[203,7,985.0],[203,8,1395.0],[203,9,1251.0],[203,10,3.0],[203,12,2.0],[203,13,2.0],[203,14,1.0],[203,15,5.0],[203,16,2.0],[203,17,4.0],[203,18,24.0],[203,19,34.0],[203,20,3.0],[203,21,4.0],[203,24,2.0],[203,25,6.0],[203,26,67.0],[203,27,313.0],[203,29,2.0],[203,30,2.0],[203,31,949.0],[203,32,675.0],[203,33,2039.0],[203,34,740.0],[203,35,24.0],[203,36,897.0],[203,37,2089.0],[203,38,2.0],[203,39,3.0],[204,0,27.0],[204,6,3.0],[204,10,3.0],[204,15,3.0],[204,20,5.0],[204,21,3.0],[204,22,4.0],[204,23,1.0],[204,24,3.0],[204,26,5.0],[204,27,6.0],[204,29,4.0],[204,31,31.0],[204,32,29.0],[204,33,13.0],[204,34,19.0],[204,35,7.0],[204,36,18.0],[204,38,4.0],[205,0,327.0],[205,1,26.0],[205,2,78.0],[205,3,99.0],[205,4,101.0],[205,5,2.0],[205,6,90.0],[205,7,5.0],[205,8,5.0],[205,9,4.0],[205,10,1.0],[205,20,300.0],[205,21,181.0],[205,22,141.0],[205,26,671.0],[205,27,304.0],[205,31,1.0],[205,33,463.0],[205,34,463.0],[205,35,395.0],[205,36,480.0],[205,37,4.0],[205,38,1.0],[206,0,49.0],[206,1,52.0],[206,2,45.0],[206,3,61.0],[206,4,46.0],[206,6,24.0],[206,8,2.0],[206,18,1.0],[206,20,281.0],[206,21,178.0],[206,22,143.0],[206,26,69.0],[206,27,50.0],[206,28,1.0],[206,33,122.0],[206,34,147.0],[206,35,50.0],[206,36,65.0],[206,37,4.0],[207,0,71.0],[207,1,3.0],[207,2,3.0],[207,3,4.0],[207,4,1.0],[207,5,151.0],[207,6,666.0],[207,7,138.0],[207,8,490.0],[207,9,830.0],[207,10,7.0],[207,11,3.0],[207,13,1.0],[207,15,20.0],[207,16,4.0],[207,17,6.0],[207,18,3.0],[207,19,5.0],[207,20,24.0],[207,21,31.0],[207,22,16.0],[207,23,1.0],[207,24,3.0],[207,25,6.0],[207,26,25.0],[207,27,84.0],[207,28,2.0],[207,29,1.0],[207,30,2.0],[207,31,59.0],[207,32,48.0],[207,33,3416.0],[207,34,3192.0],[207,35,2681.0],[207,36,131.0],[207,37,926.0],[207,38,3.0],[207,39,15.0],[208,0,50.0],[208,1,102.0],[208,2,89.0],[208,3,117.0],[208,4,109.0],[208,5,106.0],[208,6,102.0],[208,7,273.0],[208,8,378.0],[208,9,387.0],[208,14,3.0],[208,18,108.0],[208,19,210.0],[208,26,12.0],[208,27,57.0],[208,30,1.0],[208,33,28.0],[208,34,16.0],[208,35,11.0],[208,36,55.0],[208,37,390.0],[209,0,57.0],[209,1,1.0],[209,2,1.0],[209,5,3.0],[209,6,3.0],[209,8,4.0],[209,9,2.0],[209,26,3.0],[209,27,21.0],[209,31,76.0],[209,32,61.0],[209,33,53.0],[209,34,28.0],[209,36,109.0],[209,37,3.0],[210,0,177.0],[210,1,52.0],[210,2,50.0],[210,3,49.0],[210,4,54.0],[210,5,28.0],[210,6,24.0],[210,7,85.0],[210,8,207.0],[210,9,117.0],[210,10,293.0],[210,11,30.0],[210,12,33.0],[210,13,28.0],[210,14,66.0],[210,15,557.0],[210,16,893.0],[210,17,400.0],[210,18,291.0],[210,19,270.0],[210,21,2.0],[210,22,2.0],[210,23,1.0],[210,24,6.0],[210,25,3.0],[210,26,107.0],[210,27,108.0],[210,28,359.0],[210,29,393.0],[210,30,266.0],[210,31,306.0],[210,32,292.0],[210,33,48.0],[210,34,55.0],[210,35,12.0],[210,36,147.0],[210,37,98.0],[210,38,269.0],[210,39,435.0],[211,0,32.0],[211,22,3.0],[211,26,9.0],[211,27,15.0],[211,33,6.0],[211,34,10.0],[211,35,59.0],[211,36,60.0],[212,0,99.0],[212,1,1.0],[212,2,1.0],[212,3,2.0],[212,4,2.0],[212,10,8.0],[212,12,5.0],[212,14,1.0],[212,15,1.0],[212,23,1.0],[212,24,1.0],[212,25,1.0],[212,26,11.0],[212,27,22.0],[212,28,2.0],[212,29,4.0],[212,30,6.0],[212,31,190.0],[212,32,181.0],[212,33,23.0],[212,34,17.0],[212,35,45.0],[212,36,113.0],[212,38,1.0],[212,39,2.0],[213,0,196.0],[213,1,9.0],[213,2,2.0],[213,3,6.0],[213,4,3.0],[213,6,2.0],[213,10,16.0],[213,11,3.0],[213,12,3.0],[213,13,4.0],[213,14,3.0],[213,15,9.0],[213,16,2.0],[213,17,1.0],[213,18,2.0],[213,19,2.0],[213,20,1.0],[213,23,1.0],[213,24,6.0],[213,25,3.0],[213,26,24.0],[213,27,39.0],[213,28,5.0],[213,29,15.0],[213,30,21.0],[213,31,403.0],[213,32,346.0],[213,33,53.0],[213,34,57.0],[213,35,170.0],[213,36,292.0],[213,37,1.0],[213,38,14.0],[213,39,2.0],[214,0,186.0],[214,3,1.0],[214,6,98.0],[214,9,1.0],[214,10,193.0],[214,14,1.0],[214,15,140.0],[214,16,2.0],[214,17,2.0],[214,20,159.0],[214,21,86.0],[214,22,85.0],[214,23,123.0],[214,24,198.0],[214,25,265.0],[214,26,92.0],[214,27,130.0],[214,28,132.0],[214,29,220.0],[214,30,67.0],[214,31,1246.0],[214,32,800.0],[214,33,670.0],[214,34,905.0],[214,35,740.0],[214,36,289.0],[214,37,1.0],[214,38,94.0],[214,39,48.0],[215,0,178.0],[215,1,512.0],[215,2,673.0],[215,3,554.0],[215,4,587.0],[215,5,748.0],[215,6,655.0],[215,7,1688.0],[215,8,2845.0],[215,9,2744.0],[215,12,1.0],[215,13,1.0],[215,14,7.0],[215,16,2.0],[215,17,5.0],[215,18,175.0],[215,19,228.0],[215,24,1.0],[215,26,52.0],[215,27,267.0],[215,28,1.0],[215,29,2.0],[215,30,1.0],[215,31,1.0],[215,32,2.0],[215,33,252.0],[215,34,179.0],[215,35,56.0],[215,36,408.0],[215,37,2719.0],[215,39,2.0],[216,0,29.0],[216,6,2.0],[216,9,2.0],[216,26,21.0],[216,27,34.0],[216,31,2.0],[216,32,1.0],[216,33,165.0],[216,34,238.0],[216,35,615.0],[216,36,31.0],[217,0,21.0],[217,1,1.0],[217,22,1.0],[217,26,7.0],[217,27,25.0],[217,33,31.0],[217,34,22.0],[217,35,67.0],[217,36,53.0],[217,37,1.0],[218,0,269.0],[218,1,6.0],[218,2,4.0],[218,3,2.0],[218,4,3.0],[218,5,2.0],[218,6,143.0],[218,7,4.0],[218,8,5.0],[218,9,3.0],[218,10,258.0],[218,13,2.0],[218,15,280.0],[218,16,1.0],[218,17,5.0],[218,18,1.0],[218,19,2.0],[218,20,1374.0],[218,21,936.0],[218,22,831.0],[218,23,122.0],[218,24,135.0],[218,25,214.0],[218,26,169.0],[218,27,208.0],[218,28,57.0],[218,29,108.0],[218,30,38.0],[218,31,735.0],[218,32,583.0],[218,33,803.0],[218,34,740.0],[218,35,497.0],[218,36,383.0],[218,37,10.0],[218,38,134.0],[218,39,187.0],[219,0,50.0],[219,1,466.0],[219,2,493.0],[219,3,271.0],[219,4,278.0],[219,5,6.0],[219,7,20.0],[219,8,20.0],[219,9,12.0],[219,15,3.0],[219,16,17.0],[219,17,10.0],[219,18,6.0],[219,19,11.0],[219,20,44.0],[219,21,22.0],[219,22,27.0],[219,23,2.0],[219,24,8.0],[219,25,7.0],[219,26,21.0],[219,27,59.0],[219,29,5.0],[219,30,1.0],[219,31,36.0],[219,32,11.0],[219,33,66.0],[219,34,64.0],[219,35,29.0],[219,36,73.0],[219,37,7.0],[219,39,2.0],[220,0,430.0],[220,1,45.0],[220,2,66.0],[220,3,32.0],[220,4,33.0],[220,5,5.0],[220,6,132.0],[220,7,34.0],[220,8,31.0],[220,9,23.0],[220,10,86.0],[220,11,2.0],[220,12,2.0],[220,13,1.0],[220,15,108.0],[220,16,11.0],[220,17,8.0],[220,18,3.0],[220,19,7.0],[220,20,1635.0],[220,21,1021.0],[220,22,962.0],[220,23,437.0],[220,24,409.0],[220,25,766.0],[220,26,263.0],[220,27,332.0],[220,28,50.0],[220,29,41.0],[220,30,28.0],[220,31,415.0],[220,32,196.0],[220,33,639.0],[220,34,742.0],[220,35,708.0],[220,36,760.0],[220,37,26.0],[220,38,66.0],[220,39,69.0],[221,0,2.0],[221,1,3.0],[221,2,2.0],[221,3,3.0],[221,4,8.0],[221,5,8.0],[221,6,4.0],[221,7,15.0],[221,8,20.0],[221,9,20.0],[221,21,1.0],[221,27,3.0],[221,33,2.0],[221,34,3.0],[221,35,1.0],[221,36,4.0],[221,37,16.0],[222,0,70.0],[222,1,1.0],[222,2,1.0],[222,9,1.0],[222,20,1.0],[222,21,1.0],[222,26,19.0],[222,27,31.0],[222,33,35.0],[222,34,55.0],[222,35,169.0],[222,36,81.0],[223,0,8.0],[223,5,1.0],[223,6,5.0],[223,8,2.0],[223,22,1.0],[223,27,6.0],[223,31,9.0],[223,32,5.0],[223,33,137.0],[223,34,215.0],[223,35,392.0],[223,36,16.0],[223,37,2.0],[224,0,175.0],[224,1,7.0],[224,2,2.0],[224,4,2.0],[224,5,6.0],[224,6,121.0],[224,7,5.0],[224,8,9.0],[224,9,10.0],[224,11,1.0],[224,18,1.0],[224,19,1.0],[224,20,1153.0],[224,21,763.0],[224,22,591.0],[224,26,198.0],[224,27,138.0],[224,28,1.0],[224,32,1.0],[224,33,1519.0],[224,34,1888.0],[224,35,900.0],[224,36,235.0],[224,37,5.0],[225,0,41.0],[225,2,1.0],[225,6,16.0],[225,8,1.0],[225,9,1.0],[225,10,48.0],[225,15,59.0],[225,17,1.0],[225,19,2.0],[225,20,200.0],[225,21,118.0],[225,22,87.0],[225,23,32.0],[225,24,22.0],[225,25,66.0],[225,26,28.0],[225,27,23.0],[225,28,1.0],[225,29,55.0],[225,30,15.0],[225,31,294.0],[225,32,143.0],[225,33,204.0],[225,34,216.0],[225,35,116.0],[225,36,97.0],[225,38,37.0],[225,39,30.0],[226,0,7.0],[226,1,221.0],[226,2,141.0],[226,3,48.0],[226,4,53.0],[226,12,2.0],[226,13,1.0],[226,20,84.0],[226,21,52.0],[226,22,48.0],[226,26,230.0],[226,27,42.0],[226,33,2.0],[226,34,2.0],[226,35,5.0],[226,36,14.0],[227,0,169.0],[227,1,6.0],[227,2,3.0],[227,4,3.0],[227,6,1.0],[227,10,14.0],[227,11,1.0],[227,12,5.0],[227,13,2.0],[227,14,7.0],[227,15,1.0],[227,22,1.0],[227,23,1.0],[227,24,3.0],[227,25,3.0],[227,26,18.0],[227,27,42.0],[227,29,7.0],[227,30,10.0],[227,31,323.0],[227,32,316.0],[227,33,37.0],[227,34,41.0],[227,35,109.0],[227,36,249.0],[227,38,14.0],[227,39,3.0],[228,0,3.0],[228,3,1.0],[228,4,1.0],[228,8,1.0],[228,10,6.0],[228,14,1.0],[228,15,2.0],[228,16,9.0],[228,29,4.0],[228,30,2.0],[228,31,2.0],[228,38,1.0],[228,39,2.0],[229,0,2.0],[229,1,1.0],[229,3,1.0],[229,10,1.0],[229,13,1.0],[229,15,2.0],[229,20,5.0],[229,21,12.0],[229,22,6.0],[229,23,2.0],[229,24,4.0],[229,25,3.0],[229,26,1.0],[229,27,3.0],[229,28,1.0],[229,29,3.0],[229,31,9.0],[229,32,10.0],[229,33,2.0],[229,34,3.0],[229,35,1.0],[230,0,56.0],[230,1,23.0],[230,2,14.0],[230,3,12.0],[230,4,14.0],[230,5,16.0],[230,6,9.0],[230,7,30.0],[230,8,60.0],[230,9,34.0],[230,10,82.0],[230,11,7.0],[230,12,7.0],[230,13,8.0],[230,14,13.0],[230,15,143.0],[230,16,182.0],[230,17,92.0],[230,18,89.0],[230,19,63.0],[230,21,2.0],[230,23,1.0],[230,24,2.0],[230,26,28.0],[230,27,20.0],[230,28,93.0],[230,29,78.0],[230,30,55.0],[230,31,56.0],[230,32,101.0],[230,33,12.0],[230,34,9.0],[230,35,3.0],[230,36,40.0],[230,37,31.0],[230,38,69.0],[230,39,116.0],[231,0,17.0],[231,6,1.0],[231,8,1.0],[231,22,1.0],[231,26,5.0],[231,27,19.0],[231,28,1.0],[231,31,4.0],[231,32,2.0],[231,33,50.0],[231,34,76.0],[231,35,254.0],[231,36,32.0],[232,0,146.0],[232,1,1.0],[232,2,1.0],[232,3,1.0],[232,6,7.0],[232,15,1.0],[232,16,1.0],[232,17,3.0],[232,24,1.0],[232,25,2.0],[232,26,47.0],[232,27,115.0],[232,29,1.0],[232,31,30.0],[232,32,31.0],[232,33,480.0],[232,34,566.0],[232,35,1108.0],[232,36,258.0],[232,38,1.0],[233,0,44.0],[233,26,3.0],[233,27,10.0],[233,28,1.0],[233,31,5.0],[233,32,3.0],[233,33,4.0],[233,34,9.0],[233,35,90.0],[233,36,43.0],[234,0,87.0],[234,1,1.0],[234,2,1.0],[234,6,66.0],[234,7,1.0],[234,8,7.0],[234,9,3.0],[234,10,1.0],[234,16,1.0],[234,20,199.0],[234,21,137.0],[234,22,129.0],[234,25,1.0],[234,26,74.0],[234,27,37.0],[234,31,2.0],[234,33,595.0],[234,34,667.0],[234,35,159.0],[234,36,125.0],[235,0,16.0],[235,6,9.0],[235,10,3.0],[235,15,5.0],[235,20,31.0],[235,21,13.0],[235,22,19.0],[235,23,1.0],[235,24,2.0],[235,25,5.0],[235,26,17.0],[235,27,13.0],[235,31,49.0],[235,32,15.0],[235,33,34.0],[235,34,41.0],[235,35,33.0],[235,36,29.0],[235,38,4.0],[235,39,3.0],[236,0,416.0],[236,1,65.0],[236,2,34.0],[236,3,39.0],[236,4,34.0],[236,5,482.0],[236,6,666.0],[236,7,472.0],[236,8,695.0],[236,9,652.0],[236,11,1.0],[236,13,1.0],[236,14,1.0],[236,15,4.0],[236,16,1.0],[236,17,3.0],[236,18,1.0],[236,21,1.0],[236,22,1.0],[236,23,1.0],[236,24,1.0],[236,26,52.0],[236,27,175.0],[236,29,1.0],[236,30,2.0],[236,31,750.0],[236,32,526.0],[236,33,1859.0],[236,34,679.0],[236,35,18.0],[236,36,722.0],[236,37,1310.0],[236,38,1.0],[236,39,2.0],[237,0,516.0],[237,1,148.0],[237,2,158.0],[237,3,236.0],[237,4,227.0],[237,5,2.0],[237,6,242.0],[237,7,8.0],[237,8,4.0],[237,9,5.0],[237,10,559.0],[237,11,5.0],[237,12,40.0],[237,13,213.0],[237,14,5.0],[237,15,449.0],[237,16,2.0],[237,17,1.0],[237,18,4.0],[237,20,1382.0],[237,21,908.0],[237,22,926.0],[237,23,529.0],[237,24,559.0],[237,25,819.0],[237,26,332.0],[237,27,359.0],[237,28,112.0],[237,29,519.0],[237,30,161.0],[237,31,4029.0],[237,32,2266.0],[237,33,706.0],[237,34,1258.0],[237,35,679.0],[237,36,716.0],[237,37,5.0],[237,38,339.0],[237,39,213.0],[238,0,5.0],[238,2,4.0],[238,3,2.0],[238,4,2.0],[238,5,4.0],[238,6,15.0],[238,7,11.0],[238,8,9.0],[238,9,8.0],[238,12,1.0],[238,20,391.0],[238,21,286.0],[238,22,269.0],[238,25,1.0],[238,26,15.0],[238,27,12.0],[238,31,2.0],[238,32,3.0],[238,33,177.0],[238,34,218.0],[238,35,46.0],[238,36,21.0],[238,37,7.0],[239,0,11.0],[239,1,50.0],[239,2,23.0],[239,3,21.0],[239,4,14.0],[239,5,8.0],[239,6,17.0],[239,7,12.0],[239,8,36.0],[239,9,20.0],[239,18,2.0],[239,19,4.0],[239,27,3.0],[239,31,7.0],[239,32,3.0],[239,33,19.0],[239,34,3.0],[239,36,10.0],[239,37,35.0],[240,0,8.0],[240,1,2.0],[240,2,2.0],[240,3,3.0],[240,4,2.0],[240,5,1.0],[240,6,3.0],[240,7,13.0],[240,8,13.0],[240,9,10.0],[240,11,1.0],[240,16,4.0],[240,19,2.0],[240,20,3.0],[240,26,20.0],[240,27,23.0],[240,33,10.0],[240,34,8.0],[240,35,3.0],[240,36,18.0],[240,37,16.0],[241,0,93.0],[241,1,5.0],[241,2,5.0],[241,3,6.0],[241,4,3.0],[241,5,33.0],[241,6,26.0],[241,7,82.0],[241,8,49.0],[241,9,49.0],[241,11,8.0],[241,12,8.0],[241,13,20.0],[241,14,23.0],[241,16,21.0],[241,17,19.0],[241,18,8.0],[241,19,8.0],[241,20,21.0],[241,21,12.0],[241,22,6.0],[241,23,3.0],[241,24,1.0],[241,25,2.0],[241,26,25.0],[241,27,106.0],[241,28,1.0],[241,29,19.0],[241,30,12.0],[241,31,10.0],[241,32,6.0],[241,33,51.0],[241,34,49.0],[241,35,45.0],[241,36,147.0],[241,37,40.0],[242,0,11.0],[242,1,2.0],[242,4,2.0],[242,5,1.0],[242,7,1.0],[242,8,8.0],[242,9,3.0],[242,11,44.0],[242,12,65.0],[242,13,96.0],[242,14,80.0],[242,15,2.0],[242,16,7.0],[242,17,4.0],[242,18,1.0],[242,19,1.0],[242,20,5.0],[242,21,4.0],[242,22,3.0],[242,23,4.0],[242,24,4.0],[242,25,4.0],[242,26,4.0],[242,27,2.0],[242,29,14.0],[242,30,13.0],[242,31,16.0],[242,32,17.0],[242,33,5.0],[242,34,6.0],[242,35,1.0],[242,36,4.0],[242,37,1.0],[242,39,2.0],[243,0,21.0],[243,6,6.0],[243,8,1.0],[243,10,2.0],[243,15,3.0],[243,20,2.0],[243,21,5.0],[243,23,2.0],[243,24,1.0],[243,25,1.0],[243,26,9.0],[243,27,8.0],[243,29,3.0],[243,30,2.0],[243,31,24.0],[243,32,29.0],[243,33,12.0],[243,34,20.0],[243,35,10.0],[243,36,13.0],[243,38,2.0],[244,0,32.0],[244,1,40.0],[244,2,15.0],[244,3,48.0],[244,4,34.0],[244,5,13.0],[244,6,20.0],[244,7,55.0],[244,8,95.0],[244,9,45.0],[244,10,175.0],[244,11,56.0],[244,12,35.0],[244,13,35.0],[244,14,46.0],[244,15,402.0],[244,16,410.0],[244,17,251.0],[244,18,210.0],[244,19,352.0],[244,20,2.0],[244,23,2.0],[244,26,47.0],[244,27,76.0],[244,28,167.0],[244,29,166.0],[244,30,223.0],[244,31,98.0],[244,32,77.0],[244,33,30.0],[244,34,13.0],[244,35,15.0],[244,36,94.0],[244,37,44.0],[244,38,179.0],[244,39,189.0],[245,0,433.0],[245,1,2.0],[245,3,1.0],[245,4,1.0],[245,6,159.0],[245,7,2.0],[245,8,3.0],[245,10,255.0],[245,12,1.0],[245,14,1.0],[245,15,90.0],[245,16,3.0],[245,19,1.0],[245,20,266.0],[245,21,171.0],[245,22,127.0],[245,23,118.0],[245,24,165.0],[245,25,231.0],[245,26,220.0],[245,27,223.0],[245,28,69.0],[245,29,196.0],[245,30,47.0],[245,31,2460.0],[245,32,1356.0],[245,33,828.0],[245,34,1062.0],[245,35,691.0],[245,36,646.0],[245,37,2.0],[245,38,169.0],[245,39,44.0],[246,0,114.0],[246,4,2.0],[246,8,1.0],[246,10,5.0],[246,11,3.0],[246,15,1.0],[246,19,1.0],[246,25,2.0],[246,26,13.0],[246,27,29.0],[246,28,2.0],[246,29,3.0],[246,30,1.0],[246,31,276.0],[246,32,185.0],[246,33,31.0],[246,34,35.0],[246,35,55.0],[246,36,135.0],[246,38,4.0],[247,0,39.0],[247,6,25.0],[247,10,38.0],[247,13,1.0],[247,15,19.0],[247,20,32.0],[247,21,20.0],[247,22,32.0],[247,23,17.0],[247,24,18.0],[247,25,37.0],[247,26,10.0],[247,27,24.0],[247,29,33.0],[247,30,8.0],[247,31,190.0],[247,32,134.0],[247,33,149.0],[247,34,121.0],[247,35,89.0],[247,36,28.0],[247,38,17.0],[247,39,10.0],[248,0,48.0],[248,1,1.0],[248,2,1.0],[248,3,2.0],[248,4,2.0],[248,5,3.0],[248,6,13.0],[248,7,3.0],[248,8,7.0],[248,9,5.0],[248,10,84.0],[248,11,2.0],[248,12,2.0],[248,13,2.0],[248,14,2.0],[248,15,58.0],[248,16,16.0],[248,17,10.0],[248,18,5.0],[248,19,7.0],[248,22,1.0],[248,23,3.0],[248,24,4.0],[248,25,1.0],[248,26,35.0],[248,27,51.0],[248,28,29.0],[248,29,55.0],[248,30,18.0],[248,31,161.0],[248,32,103.0],[248,33,41.0],[248,34,30.0],[248,35,14.0],[248,36,78.0],[248,37,2.0],[248,38,52.0],[248,39,40.0],[249,0,448.0],[249,1,6.0],[249,2,11.0],[249,3,6.0],[249,4,10.0],[249,6,1.0],[249,7,1.0],[249,8,1.0],[249,10,14.0],[249,11,2.0],[249,12,6.0],[249,13,9.0],[249,14,6.0],[249,15,4.0],[249,16,2.0],[249,17,2.0],[249,19,1.0],[249,20,1.0],[249,23,1.0],[249,24,4.0],[249,25,3.0],[249,26,50.0],[249,27,136.0],[249,28,4.0],[249,29,24.0],[249,30,21.0],[249,31,684.0],[249,32,550.0],[249,33,105.0],[249,34,137.0],[249,35,407.0],[249,36,640.0],[249,38,20.0],[249,39,4.0],[250,0,24.0],[250,6,13.0],[250,7,1.0],[250,10,4.0],[250,15,1.0],[250,16,1.0],[250,20,138.0],[250,21,86.0],[250,22,95.0],[250,23,9.0],[250,24,8.0],[250,25,12.0],[250,26,6.0],[250,27,8.0],[250,29,4.0],[250,31,11.0],[250,32,10.0],[250,33,111.0],[250,34,125.0],[250,35,47.0],[250,36,17.0],[250,37,1.0],[250,38,4.0],[250,39,1.0],[251,0,84.0],[251,1,4.0],[251,2,6.0],[251,3,1.0],[251,4,1.0],[251,6,50.0],[251,7,1.0],[251,8,4.0],[251,10,40.0],[251,11,11.0],[251,12,6.0],[251,13,13.0],[251,14,5.0],[251,15,60.0],[251,17,1.0],[251,20,647.0],[251,21,399.0],[251,22,455.0],[251,23,143.0],[251,24,154.0],[251,25,243.0],[251,26,70.0],[251,27,53.0],[251,28,12.0],[251,29,42.0],[251,30,14.0],[251,31,332.0],[251,32,220.0],[251,33,177.0],[251,34,244.0],[251,35,157.0],[251,36,163.0],[251,37,3.0],[251,38,35.0],[251,39,28.0],[252,0,24.0],[252,6,12.0],[252,9,1.0],[252,10,6.0],[252,14,3.0],[252,15,1.0],[252,19,1.0],[252,20,925.0],[252,21,629.0],[252,22,626.0],[252,23,233.0],[252,24,297.0],[252,25,406.0],[252,26,12.0],[252,27,13.0],[252,29,9.0],[252,30,5.0],[252,31,69.0],[252,32,52.0],[252,33,45.0],[252,34,50.0],[252,35,67.0],[252,36,29.0],[252,38,5.0],[252,39,3.0],[253,0,168.0],[253,1,82.0],[253,2,57.0],[253,3,48.0],[253,4,46.0],[253,5,215.0],[253,6,183.0],[253,7,225.0],[253,8,254.0],[253,9,209.0],[253,12,3.0],[253,17,1.0],[253,19,3.0],[253,25,1.0],[253,26,23.0],[253,27,106.0],[253,29,2.0],[253,31,208.0],[253,32,101.0],[253,33,344.0],[253,34,146.0],[253,35,3.0],[253,36,263.0],[253,37,327.0],[253,39,1.0],[254,0,15.0],[254,6,5.0],[254,10,5.0],[254,15,2.0],[254,20,13.0],[254,21,4.0],[254,22,3.0],[254,23,5.0],[254,24,6.0],[254,25,6.0],[254,26,10.0],[254,27,3.0],[254,29,6.0],[254,31,43.0],[254,32,22.0],[254,33,19.0],[254,34,21.0],[254,35,10.0],[254,36,11.0],[254,38,1.0],[254,39,1.0],[255,0,182.0],[255,1,100.0],[255,2,101.0],[255,3,85.0],[255,4,76.0],[255,5,20.0],[255,6,28.0],[255,7,86.0],[255,8,92.0],[255,9,76.0],[255,11,2.0],[255,12,2.0],[255,13,8.0],[255,14,14.0],[255,16,14.0],[255,17,17.0],[255,18,5.0],[255,19,10.0],[255,20,38.0],[255,21,22.0],[255,22,18.0],[255,23,1.0],[255,25,2.0],[255,26,122.0],[255,27,220.0],[255,29,7.0],[255,30,7.0],[255,31,15.0],[255,32,4.0],[255,33,96.0],[255,34,110.0],[255,35,65.0],[255,36,197.0],[255,37,52.0],[256,0,42.0],[256,1,3.0],[256,2,1.0],[256,4,1.0],[256,6,2.0],[256,8,1.0],[256,9,1.0],[256,20,1.0],[256,26,38.0],[256,27,97.0],[256,33,172.0],[256,34,280.0],[256,35,579.0],[256,36,127.0],[256,37,1.0],[257,0,12.0],[257,1,7.0],[257,2,3.0],[257,3,4.0],[257,4,5.0],[257,5,5.0],[257,6,1.0],[257,7,8.0],[257,8,22.0],[257,9,14.0],[257,10,30.0],[257,11,2.0],[257,12,5.0],[257,13,8.0],[257,14,4.0],[257,15,38.0],[257,16,42.0],[257,17,38.0],[257,18,19.0],[257,19,18.0],[257,24,1.0],[257,25,1.0],[257,26,4.0],[257,27,4.0],[257,28,24.0],[257,29,32.0],[257,30,29.0],[257,31,24.0],[257,32,20.0],[257,33,9.0],[257,34,2.0],[257,35,1.0],[257,36,13.0],[257,37,13.0],[257,38,12.0],[257,39,29.0],[258,0,16.0],[258,1,17.0],[258,2,4.0],[258,3,4.0],[258,4,8.0],[258,5,8.0],[258,6,8.0],[258,7,20.0],[258,8,30.0],[258,9,17.0],[258,10,45.0],[258,11,5.0],[258,12,6.0],[258,13,13.0],[258,14,10.0],[258,15,110.0],[258,16,127.0],[258,17,63.0],[258,18,51.0],[258,19,22.0],[258,26,18.0],[258,27,14.0],[258,28,51.0],[258,29,66.0],[258,30,21.0],[258,31,48.0],[258,32,37.0],[258,33,7.0],[258,34,4.0],[258,35,3.0],[258,36,26.0],[258,37,19.0],[258,38,34.0],[258,39,76.0],[259,0,37.0],[259,1,140.0],[259,2,107.0],[259,3,88.0],[259,4,90.0],[259,5,9.0],[259,6,21.0],[259,7,13.0],[259,8,39.0],[259,9,13.0],[259,10,103.0],[259,14,1.0],[259,15,141.0],[259,16,14.0],[259,17,13.0],[259,18,2.0],[259,19,6.0],[259,20,35.0],[259,21,16.0],[259,22,25.0],[259,23,344.0],[259,24,333.0],[259,25,537.0],[259,26,682.0],[259,27,21.0],[259,28,271.0],[259,29,70.0],[259,30,29.0],[259,31,293.0],[259,32,161.0],[259,33,36.0],[259,34,39.0],[259,35,65.0],[259,36,61.0],[259,37,26.0],[259,38,76.0],[259,39,63.0],[260,0,67.0],[260,1,35.0],[260,2,25.0],[260,3,25.0],[260,4,22.0],[260,5,23.0],[260,6,18.0],[260,7,41.0],[260,8,84.0],[260,9,55.0],[260,10,140.0],[260,11,16.0],[260,12,12.0],[260,13,18.0],[260,14,19.0],[260,15,239.0],[260,16,294.0],[260,17,209.0],[260,18,105.0],[260,19,110.0],[260,23,2.0],[260,24,3.0],[260,25,7.0],[260,26,58.0],[260,27,38.0],[260,28,146.0],[260,29,170.0],[260,30,86.0],[260,31,121.0],[260,32,96.0],[260,33,34.0],[260,34,28.0],[260,35,16.0],[260,36,67.0],[260,37,43.0],[260,38,96.0],[260,39,153.0],[261,0,95.0],[261,1,269.0],[261,2,213.0],[261,3,211.0],[261,4,231.0],[261,5,312.0],[261,6,183.0],[261,7,604.0],[261,8,825.0],[261,9,858.0],[261,10,1.0],[261,11,1.0],[261,13,1.0],[261,14,3.0],[261,17,2.0],[261,18,64.0],[261,19,121.0],[261,26,24.0],[261,27,152.0],[261,29,1.0],[261,31,1.0],[261,33,102.0],[261,34,36.0],[261,35,15.0],[261,36,138.0],[261,37,795.0],[262,0,6.0],[262,1,4.0],[262,2,1.0],[262,3,2.0],[262,4,1.0],[262,5,2.0],[262,6,1.0],[262,7,1.0],[262,8,3.0],[262,9,6.0],[262,10,16.0],[262,11,5.0],[262,12,1.0],[262,13,5.0],[262,14,4.0],[262,15,19.0],[262,16,28.0],[262,17,12.0],[262,18,13.0],[262,19,20.0],[262,22,1.0],[262,23,1.0],[262,25,1.0],[262,26,6.0],[262,27,8.0],[262,28,6.0],[262,29,9.0],[262,30,13.0],[262,31,8.0],[262,32,5.0],[262,33,1.0],[262,34,4.0],[262,36,7.0],[262,37,2.0],[262,38,9.0],[262,39,15.0],[263,0,34.0],[263,1,13.0],[263,2,36.0],[263,3,5.0],[263,4,9.0],[263,6,11.0],[263,7,1.0],[263,8,2.0],[263,9,1.0],[263,11,2.0],[263,12,6.0],[263,13,3.0],[263,14,4.0],[263,15,15.0],[263,16,12.0],[263,17,5.0],[263,18,1.0],[263,19,16.0],[263,20,226.0],[263,21,149.0],[263,22,131.0],[263,23,58.0],[263,24,68.0],[263,25,109.0],[263,26,29.0],[263,27,49.0],[263,28,2.0],[263,29,13.0],[263,30,7.0],[263,31,56.0],[263,32,39.0],[263,33,80.0],[263,34,95.0],[263,35,48.0],[263,36,64.0],[263,37,1.0],[263,38,1.0],[263,39,4.0],[264,0,4.0],[264,1,3.0],[264,2,2.0],[264,3,2.0],[264,4,2.0],[264,5,2.0],[264,6,2.0],[264,7,3.0],[264,8,7.0],[264,9,8.0],[264,10,3.0],[264,11,1.0],[264,14,2.0],[264,15,6.0],[264,16,14.0],[264,17,5.0],[264,18,5.0],[264,19,6.0],[264,24,1.0],[264,25,1.0],[264,26,1.0],[264,27,2.0],[264,28,4.0],[264,29,5.0],[264,30,4.0],[264,31,6.0],[264,32,4.0],[264,33,2.0],[264,34,1.0],[264,36,3.0],[264,37,7.0],[264,38,6.0],[264,39,2.0],[265,0,292.0],[265,1,311.0],[265,2,386.0],[265,3,148.0],[265,4,169.0],[265,5,127.0],[265,6,42.0],[265,7,244.0],[265,8,261.0],[265,9,210.0],[265,10,36.0],[265,11,604.0],[265,12,961.0],[265,13,1210.0],[265,14,562.0],[265,15,151.0],[265,16,636.0],[265,17,582.0],[265,18,170.0],[265,19,256.0],[265,20,91.0],[265,21,74.0],[265,22,50.0],[265,23,44.0],[265,24,54.0],[265,25,58.0],[265,26,495.0],[265,27,374.0],[265,28,57.0],[265,29,221.0],[265,30,201.0],[265,31,304.0],[265,32,173.0],[265,33,129.0],[265,34,161.0],[265,35,75.0],[265,36,295.0],[265,37,138.0],[265,38,17.0],[265,39,90.0],[266,0,74.0],[266,1,11.0],[266,2,12.0],[266,3,12.0],[266,4,29.0],[266,5,1.0],[266,6,17.0],[266,7,1.0],[266,10,113.0],[266,12,4.0],[266,13,5.0],[266,15,80.0],[266,16,1.0],[266,17,1.0],[266,20,257.0],[266,21,166.0],[266,22,161.0],[266,23,196.0],[266,24,186.0],[266,25,324.0],[266,26,57.0],[266,27,36.0],[266,28,5.0],[266,29,98.0],[266,30,25.0],[266,31,643.0],[266,32,435.0],[266,33,118.0],[266,34,217.0],[266,35,235.0],[266,36,123.0],[266,37,1.0],[266,38,82.0],[266,39,39.0],[267,0,70.0],[267,1,215.0],[267,2,234.0],[267,3,211.0],[267,4,170.0],[267,5,208.0],[267,6,143.0],[267,7,478.0],[267,8,871.0],[267,9,822.0],[267,11,2.0],[267,13,2.0],[267,14,3.0],[267,16,1.0],[267,17,1.0],[267,18,30.0],[267,19,62.0],[267,26,9.0],[267,27,127.0],[267,29,3.0],[267,33,72.0],[267,34,31.0],[267,35,23.0],[267,36,130.0],[267,37,677.0],[267,39,2.0],[268,0,27.0],[268,6,18.0],[268,8,1.0],[268,10,11.0],[268,15,6.0],[268,20,8.0],[268,21,6.0],[268,22,6.0],[268,23,4.0],[268,24,2.0],[268,25,5.0],[268,26,14.0],[268,27,25.0],[268,28,3.0],[268,29,8.0],[268,30,3.0],[268,31,61.0],[268,32,37.0],[268,33,59.0],[268,34,53.0],[268,35,44.0],[268,36,33.0],[268,38,6.0],[268,39,3.0],[269,0,300.0],[269,1,824.0],[269,2,719.0],[269,3,846.0],[269,4,835.0],[269,5,610.0],[269,6,288.0],[269,7,1507.0],[269,8,2366.0],[269,9,2150.0],[269,10,284.0],[269,11,42.0],[269,12,23.0],[269,13,53.0],[269,14,54.0],[269,15,538.0],[269,16,697.0],[269,17,494.0],[269,18,787.0],[269,19,1269.0],[269,20,3.0],[269,21,2.0],[269,22,2.0],[269,23,2.0],[269,24,9.0],[269,25,6.0],[269,26,206.0],[269,27,496.0],[269,28,262.0],[269,29,319.0],[269,30,138.0],[269,31,226.0],[269,32,152.0],[269,33,221.0],[269,34,154.0],[269,35,89.0],[269,36,625.0],[269,37,1641.0],[269,38,309.0],[269,39,451.0],[270,0,119.0],[270,1,52.0],[270,2,45.0],[270,3,22.0],[270,4,28.0],[270,5,62.0],[270,6,32.0],[270,7,178.0],[270,8,136.0],[270,9,114.0],[270,11,1.0],[270,13,2.0],[270,15,1.0],[270,16,10.0],[270,17,8.0],[270,18,6.0],[270,20,17.0],[270,21,13.0],[270,22,8.0],[270,26,155.0],[270,27,229.0],[270,29,1.0],[270,30,1.0],[270,31,3.0],[270,32,1.0],[270,33,94.0],[270,34,67.0],[270,35,30.0],[270,36,169.0],[270,37,93.0],[270,39,1.0],[271,0,23.0],[271,5,2.0],[271,6,13.0],[271,8,1.0],[271,20,20.0],[271,21,15.0],[271,22,3.0],[271,23,5.0],[271,26,18.0],[271,27,18.0],[271,31,2.0],[271,33,57.0],[271,34,78.0],[271,35,50.0],[271,36,14.0],[271,37,1.0],[271,38,2.0],[272,0,19.0],[272,2,2.0],[272,3,4.0],[272,5,16.0],[272,6,5.0],[272,7,15.0],[272,8,25.0],[272,9,18.0],[272,10,2.0],[272,11,7.0],[272,12,3.0],[272,13,3.0],[272,14,13.0],[272,15,1.0],[272,16,27.0],[272,17,23.0],[272,18,8.0],[272,19,18.0],[272,20,14.0],[272,21,14.0],[272,22,11.0],[272,23,1.0],[272,25,4.0],[272,26,4.0],[272,27,17.0],[272,28,3.0],[272,29,16.0],[272,30,10.0],[272,31,13.0],[272,32,12.0],[272,33,8.0],[272,34,32.0],[272,35,23.0],[272,36,29.0],[272,37,8.0],[272,39,2.0],[273,0,62.0],[273,1,9.0],[273,2,3.0],[273,3,5.0],[273,4,2.0],[273,5,23.0],[273,6,20.0],[273,7,33.0],[273,8,40.0],[273,9,35.0],[273,11,7.0],[273,12,9.0],[273,13,5.0],[273,14,12.0],[273,15,3.0],[273,16,26.0],[273,17,18.0],[273,18,12.0],[273,19,9.0],[273,20,13.0],[273,21,3.0],[273,22,6.0],[273,23,2.0],[273,24,1.0],[273,26,15.0],[273,27,74.0],[273,28,2.0],[273,29,7.0],[273,30,13.0],[273,31,15.0],[273,32,12.0],[273,33,29.0],[273,34,38.0],[273,35,25.0],[273,36,87.0],[273,37,19.0],[274,0,222.0],[274,1,66.0],[274,2,45.0],[274,3,54.0],[274,4,33.0],[274,5,47.0],[274,6,41.0],[274,7,137.0],[274,8,116.0],[274,9,121.0],[274,10,1.0],[274,11,2.0],[274,12,5.0],[274,13,9.0],[274,14,7.0],[274,15,4.0],[274,16,17.0],[274,17,21.0],[274,18,8.0],[274,19,10.0],[274,20,45.0],[274,21,34.0],[274,22,23.0],[274,24,2.0],[274,25,1.0],[274,26,207.0],[274,27,332.0],[274,28,2.0],[274,29,9.0],[274,30,4.0],[274,31,10.0],[274,32,9.0],[274,33,127.0],[274,34,143.0],[274,35,52.0],[274,36,262.0],[274,37,60.0],[275,0,33.0],[275,1,55.0],[275,2,56.0],[275,3,56.0],[275,4,32.0],[275,5,78.0],[275,6,53.0],[275,7,186.0],[275,8,351.0],[275,9,276.0],[275,10,1.0],[275,18,8.0],[275,19,6.0],[275,26,4.0],[275,27,14.0],[275,29,1.0],[275,33,17.0],[275,34,15.0],[275,35,4.0],[275,36,36.0],[275,37,235.0],[276,0,394.0],[276,1,39.0],[276,2,11.0],[276,3,20.0],[276,4,13.0],[276,5,124.0],[276,6,252.0],[276,7,306.0],[276,8,402.0],[276,9,375.0],[276,10,5.0],[276,12,2.0],[276,15,15.0],[276,16,46.0],[276,17,23.0],[276,18,12.0],[276,19,14.0],[276,20,42.0],[276,21,36.0],[276,22,22.0],[276,23,1.0],[276,24,1.0],[276,26,186.0],[276,27,472.0],[276,28,2.0],[276,29,2.0],[276,30,5.0],[276,31,24.0],[276,32,17.0],[276,33,493.0],[276,34,414.0],[276,35,191.0],[276,36,518.0],[276,37,158.0],[276,38,1.0],[276,39,4.0],[277,0,258.0],[277,1,99.0],[277,2,89.0],[277,3,61.0],[277,4,89.0],[277,5,37.0],[277,6,97.0],[277,7,91.0],[277,8,131.0],[277,9,97.0],[277,10,413.0],[277,11,25.0],[277,12,17.0],[277,13,15.0],[277,14,31.0],[277,15,440.0],[277,16,267.0],[277,17,170.0],[277,18,149.0],[277,19,143.0],[277,21,2.0],[277,23,1.0],[277,24,3.0],[277,25,1.0],[277,26,196.0],[277,27,205.0],[277,28,191.0],[277,29,366.0],[277,30,117.0],[277,31,824.0],[277,32,475.0],[277,33,186.0],[277,34,157.0],[277,35,51.0],[277,36,379.0],[277,37,73.0],[277,38,321.0],[277,39,328.0],[278,0,496.0],[278,1,323.0],[278,2,459.0],[278,3,130.0],[278,4,156.0],[278,5,77.0],[278,6,136.0],[278,7,161.0],[278,8,269.0],[278,9,204.0],[278,10,3.0],[278,11,1.0],[278,12,4.0],[278,13,3.0],[278,14,3.0],[278,15,1.0],[278,16,6.0],[278,17,6.0],[278,18,6.0],[278,19,2.0],[278,20,2267.0],[278,21,1467.0],[278,22,1395.0],[278,23,11.0],[278,24,23.0],[278,25,17.0],[278,26,750.0],[278,27,625.0],[278,28,1.0],[278,29,1.0],[278,30,6.0],[278,31,17.0],[278,32,12.0],[278,33,602.0],[278,34,780.0],[278,35,613.0],[278,36,757.0],[278,37,221.0],[278,38,1.0],[278,39,1.0],[279,0,122.0],[279,1,823.0],[279,2,732.0],[279,3,388.0],[279,4,274.0],[279,5,75.0],[279,6,10.0],[279,7,138.0],[279,8,153.0],[279,9,119.0],[279,10,1.0],[279,11,264.0],[279,12,356.0],[279,13,373.0],[279,14,230.0],[279,15,6.0],[279,16,58.0],[279,17,40.0],[279,18,10.0],[279,19,19.0],[279,20,123.0],[279,21,87.0],[279,22,66.0],[279,23,5.0],[279,24,9.0],[279,25,8.0],[279,26,468.0],[279,27,233.0],[279,28,4.0],[279,29,49.0],[279,30,45.0],[279,31,14.0],[279,32,16.0],[279,33,63.0],[279,34,45.0],[279,35,49.0],[279,36,168.0],[279,37,72.0],[279,39,1.0],[280,0,143.0],[280,2,2.0],[280,6,206.0],[280,9,1.0],[280,10,7.0],[280,13,1.0],[280,15,7.0],[280,18,1.0],[280,20,1604.0],[280,21,1113.0],[280,22,1006.0],[280,23,26.0],[280,24,26.0],[280,25,41.0],[280,26,259.0],[280,27,214.0],[280,28,2.0],[280,29,1.0],[280,31,23.0],[280,32,12.0],[280,33,934.0],[280,34,891.0],[280,35,464.0],[280,36,244.0],[280,38,7.0],[280,39,3.0],[281,0,1.0],[281,3,2.0],[281,6,1.0],[281,10,2.0],[281,11,1.0],[281,12,1.0],[281,15,2.0],[281,16,10.0],[281,17,8.0],[281,18,5.0],[281,19,10.0],[281,27,2.0],[281,28,2.0],[281,30,5.0],[281,31,1.0],[281,36,2.0],[281,37,1.0],[281,38,3.0],[281,39,3.0],[282,0,6.0],[282,1,1.0],[282,3,1.0],[282,8,3.0],[282,9,1.0],[282,13,1.0],[282,17,1.0],[282,26,4.0],[282,27,6.0],[282,31,1.0],[282,33,4.0],[282,35,2.0],[282,36,9.0],[282,37,3.0],[283,0,15.0],[283,3,1.0],[283,8,1.0],[283,10,2.0],[283,15,5.0],[283,19,1.0],[283,20,36.0],[283,21,35.0],[283,22,19.0],[283,23,1.0],[283,24,3.0],[283,25,7.0],[283,26,10.0],[283,27,8.0],[283,29,1.0],[283,31,11.0],[283,32,8.0],[283,33,15.0],[283,34,24.0],[283,35,12.0],[283,36,6.0],[284,0,29.0],[284,6,53.0],[284,26,29.0],[284,27,32.0],[284,32,1.0],[284,33,264.0],[284,34,345.0],[284,35,170.0],[284,36,22.0],[284,37,1.0],[285,0,206.0],[285,1,21.0],[285,2,20.0],[285,3,28.0],[285,4,21.0],[285,5,17.0],[285,6,52.0],[285,7,55.0],[285,8,55.0],[285,9,41.0],[285,10,635.0],[285,11,7.0],[285,12,21.0],[285,13,27.0],[285,14,13.0],[285,15,667.0],[285,16,16.0],[285,17,13.0],[285,18,7.0],[285,19,7.0],[285,20,1.0],[285,21,1.0],[285,22,3.0],[285,23,7.0],[285,24,16.0],[285,25,21.0],[285,26,197.0],[285,27,150.0],[285,28,352.0],[285,29,716.0],[285,30,159.0],[285,31,1032.0],[285,32,678.0],[285,33,149.0],[285,34,151.0],[285,35,69.0],[285,36,257.0],[285,37,24.0],[285,38,399.0],[285,39,293.0],[286,0,203.0],[286,1,28.0],[286,2,43.0],[286,3,76.0],[286,4,65.0],[286,6,71.0],[286,7,6.0],[286,8,9.0],[286,9,5.0],[286,18,1.0],[286,19,1.0],[286,20,172.0],[286,21,150.0],[286,22,111.0],[286,26,475.0],[286,27,200.0],[286,32,1.0],[286,33,311.0],[286,34,296.0],[286,35,262.0],[286,36,284.0],[286,37,6.0],[287,0,313.0],[287,1,67.0],[287,2,71.0],[287,3,46.0],[287,4,37.0],[287,5,80.0],[287,6,55.0],[287,7,154.0],[287,8,238.0],[287,9,152.0],[287,10,2.0],[287,13,2.0],[287,20,178.0],[287,21,115.0],[287,22,105.0],[287,24,2.0],[287,25,1.0],[287,26,456.0],[287,27,447.0],[287,30,2.0],[287,32,2.0],[287,33,102.0],[287,34,114.0],[287,35,100.0],[287,36,442.0],[287,37,152.0],[288,0,90.0],[288,6,304.0],[288,7,2.0],[288,8,3.0],[288,9,7.0],[288,18,1.0],[288,19,1.0],[288,26,116.0],[288,27,134.0],[288,32,1.0],[288,33,763.0],[288,34,714.0],[288,35,362.0],[288,36,135.0],[288,37,16.0],[289,0,13.0],[289,1,2.0],[289,2,5.0],[289,3,3.0],[289,4,5.0],[289,5,3.0],[289,6,1.0],[289,8,3.0],[289,9,4.0],[289,11,4.0],[289,12,3.0],[289,13,4.0],[289,14,5.0],[289,15,1.0],[289,16,2.0],[289,19,2.0],[289,20,14.0],[289,21,7.0],[289,22,5.0],[289,25,1.0],[289,26,7.0],[289,27,16.0],[289,31,1.0],[289,32,2.0],[289,33,4.0],[289,34,9.0],[289,35,13.0],[289,36,29.0],[290,0,18.0],[290,6,11.0],[290,10,1.0],[290,20,394.0],[290,21,247.0],[290,22,244.0],[290,25,1.0],[290,26,16.0],[290,27,16.0],[290,33,231.0],[290,34,334.0],[290,35,58.0],[290,36,29.0],[291,0,119.0],[291,2,2.0],[291,6,6.0],[291,12,1.0],[291,20,1.0],[291,26,37.0],[291,27,83.0],[291,30,1.0],[291,31,15.0],[291,32,18.0],[291,33,333.0],[291,34,415.0],[291,35,634.0],[291,36,188.0],[291,39,1.0],[292,0,15.0],[292,6,10.0],[292,10,4.0],[292,15,2.0],[292,19,1.0],[292,20,10.0],[292,21,11.0],[292,22,5.0],[292,24,3.0],[292,25,8.0],[292,26,2.0],[292,27,8.0],[292,29,1.0],[292,31,53.0],[292,32,28.0],[292,33,18.0],[292,34,38.0],[292,35,22.0],[292,36,4.0],[292,38,1.0],[292,39,1.0],[293,0,68.0],[293,1,359.0],[293,2,192.0],[293,3,210.0],[293,4,194.0],[293,5,235.0],[293,6,156.0],[293,7,566.0],[293,8,792.0],[293,9,662.0],[293,13,5.0],[293,14,3.0],[293,17,3.0],[293,18,179.0],[293,19,259.0],[293,21,2.0],[293,25,1.0],[293,26,20.0],[293,27,82.0],[293,32,1.0],[293,33,73.0],[293,34,39.0],[293,35,4.0],[293,36,115.0],[293,37,684.0],[293,39,2.0],[294,0,26.0],[294,2,1.0],[294,6,2.0],[294,15,1.0],[294,20,45.0],[294,21,33.0],[294,22,42.0],[294,24,1.0],[294,26,15.0],[294,27,17.0],[294,31,1.0],[294,32,1.0],[294,33,65.0],[294,34,88.0],[294,35,74.0],[294,36,56.0],[295,0,18.0],[295,5,2.0],[295,6,33.0],[295,7,6.0],[295,8,2.0],[295,9,4.0],[295,12,1.0],[295,26,1.0],[295,27,6.0],[295,31,31.0],[295,32,14.0],[295,33,78.0],[295,34,14.0],[295,35,1.0],[295,36,29.0],[295,37,20.0],[296,0,167.0],[296,1,398.0],[296,2,381.0],[296,3,57.0],[296,4,68.0],[296,5,1.0],[296,6,69.0],[296,7,2.0],[296,8,13.0],[296,9,1.0],[296,10,97.0],[296,11,12.0],[296,12,22.0],[296,13,60.0],[296,14,29.0],[296,15,131.0],[296,16,4.0],[296,17,1.0],[296,20,1343.0],[296,21,847.0],[296,22,899.0],[296,23,419.0],[296,24,432.0],[296,25,634.0],[296,26,136.0],[296,27,131.0],[296,28,26.0],[296,29,128.0],[296,30,47.0],[296,31,1034.0],[296,32,597.0],[296,33,276.0],[296,34,386.0],[296,35,286.0],[296,36,230.0],[296,38,62.0],[296,39,68.0],[297,0,83.0],[297,1,13.0],[297,2,6.0],[297,3,11.0],[297,4,1.0],[297,5,13.0],[297,6,36.0],[297,7,33.0],[297,8,42.0],[297,9,32.0],[297,14,1.0],[297,16,1.0],[297,17,6.0],[297,18,1.0],[297,20,6.0],[297,21,6.0],[297,22,3.0],[297,25,1.0],[297,26,58.0],[297,27,95.0],[297,31,7.0],[297,32,3.0],[297,33,53.0],[297,34,50.0],[297,35,40.0],[297,36,105.0],[297,37,12.0],[297,38,1.0],[297,39,2.0],[298,0,27.0],[298,1,3.0],[298,2,1.0],[298,3,6.0],[298,5,8.0],[298,6,22.0],[298,7,15.0],[298,8,11.0],[298,9,28.0],[298,16,4.0],[298,17,1.0],[298,19,3.0],[298,20,4.0],[298,21,1.0],[298,22,5.0],[298,26,19.0],[298,27,52.0],[298,29,1.0],[298,30,1.0],[298,31,3.0],[298,32,5.0],[298,33,40.0],[298,34,33.0],[298,35,13.0],[298,36,53.0],[298,37,8.0],[298,39,1.0],[299,0,11.0],[299,1,5.0],[299,2,1.0],[299,5,5.0],[299,6,10.0],[299,7,10.0],[299,8,12.0],[299,9,10.0],[299,10,1.0],[299,11,3.0],[299,12,11.0],[299,13,14.0],[299,14,8.0],[299,15,4.0],[299,16,17.0],[299,17,9.0],[299,18,7.0],[299,19,10.0],[299,20,58.0],[299,21,41.0],[299,22,28.0],[299,23,24.0],[299,24,24.0],[299,25,24.0],[299,26,8.0],[299,27,13.0],[299,28,1.0],[299,31,3.0],[299,32,5.0],[299,33,27.0],[299,34,42.0],[299,35,7.0],[299,36,14.0],[299,37,10.0],[299,39,2.0],[300,0,19.0],[300,1,2.0],[300,3,3.0],[300,4,3.0],[300,5,1.0],[300,6,4.0],[300,7,8.0],[300,8,10.0],[300,9,6.0],[300,16,1.0],[300,20,6.0],[300,26,17.0],[300,27,21.0],[300,28,1.0],[300,32,2.0],[300,33,21.0],[300,34,19.0],[300,35,7.0],[300,36,24.0],[300,37,7.0],[301,0,21.0],[301,1,3.0],[301,2,3.0],[301,4,1.0],[301,5,17.0],[301,6,10.0],[301,7,27.0],[301,8,25.0],[301,9,20.0],[301,11,4.0],[301,12,2.0],[301,13,2.0],[301,14,1.0],[301,15,2.0],[301,16,15.0],[301,17,16.0],[301,18,1.0],[301,19,3.0],[301,20,2.0],[301,21,3.0],[301,22,3.0],[301,23,3.0],[301,24,1.0],[301,26,6.0],[301,27,19.0],[301,28,1.0],[301,29,10.0],[301,30,7.0],[301,31,3.0],[301,33,7.0],[301,34,9.0],[301,35,21.0],[301,36,31.0],[301,37,17.0],[302,0,1.0],[302,1,7.0],[302,2,1.0],[302,3,2.0],[302,4,3.0],[302,5,1.0],[302,6,3.0],[302,7,8.0],[302,8,6.0],[302,9,12.0],[302,11,1.0],[302,16,1.0],[302,19,3.0],[302,27,2.0],[302,31,1.0],[302,33,4.0],[302,34,1.0],[302,36,3.0],[302,37,5.0],[303,0,7.0],[303,6,2.0],[303,8,1.0],[303,10,2.0],[303,15,3.0],[303,20,42.0],[303,21,24.0],[303,22,22.0],[303,23,32.0],[303,24,30.0],[303,25,33.0],[303,27,7.0],[303,29,3.0],[303,30,1.0],[303,31,11.0],[303,32,12.0],[303,33,7.0],[303,34,2.0],[303,35,7.0],[303,36,6.0],[303,39,1.0],[304,0,318.0],[304,1,1.0],[304,2,3.0],[304,3,4.0],[304,4,5.0],[304,6,1.0],[304,10,21.0],[304,11,2.0],[304,12,2.0],[304,13,3.0],[304,14,3.0],[304,15,1.0],[304,16,2.0],[304,20,2.0],[304,22,1.0],[304,23,5.0],[304,24,5.0],[304,25,7.0],[304,26,30.0],[304,27,69.0],[304,28,1.0],[304,29,10.0],[304,30,7.0],[304,31,933.0],[304,32,690.0],[304,33,62.0],[304,34,106.0],[304,35,239.0],[304,36,440.0],[304,38,7.0],[304,39,1.0],[305,0,49.0],[305,5,3.0],[305,6,11.0],[305,7,1.0],[305,9,2.0],[305,10,4.0],[305,13,1.0],[305,15,4.0],[305,20,169.0],[305,21,107.0],[305,22,111.0],[305,23,15.0],[305,24,17.0],[305,25,22.0],[305,26,55.0],[305,27,29.0],[305,28,2.0],[305,29,8.0],[305,30,2.0],[305,31,77.0],[305,32,31.0],[305,33,73.0],[305,34,65.0],[305,35,29.0],[305,36,50.0],[305,38,1.0],[305,39,5.0],[306,0,17.0],[306,1,4.0],[306,2,3.0],[306,3,2.0],[306,4,1.0],[306,7,7.0],[306,8,14.0],[306,9,7.0],[306,10,11.0],[306,11,2.0],[306,12,1.0],[306,13,2.0],[306,14,2.0],[306,15,27.0],[306,16,39.0],[306,17,15.0],[306,18,10.0],[306,19,4.0],[306,24,2.0],[306,26,3.0],[306,27,2.0],[306,28,13.0],[306,29,10.0],[306,30,13.0],[306,31,21.0],[306,32,21.0],[306,33,6.0],[306,34,2.0],[306,36,9.0],[306,37,5.0],[306,38,14.0],[306,39,14.0],[307,0,201.0],[307,1,36.0],[307,2,44.0],[307,3,24.0],[307,4,24.0],[307,5,60.0],[307,6,47.0],[307,7,140.0],[307,8,185.0],[307,9,127.0],[307,10,4.0],[307,11,112.0],[307,12,175.0],[307,13,219.0],[307,14,207.0],[307,15,15.0],[307,16,106.0],[307,17,84.0],[307,18,27.0],[307,19,69.0],[307,20,155.0],[307,21,104.0],[307,22,83.0],[307,23,189.0],[307,24,186.0],[307,25,261.0],[307,26,108.0],[307,27,227.0],[307,28,6.0],[307,29,112.0],[307,30,87.0],[307,31,327.0],[307,32,168.0],[307,33,166.0],[307,34,163.0],[307,35,163.0],[307,36,313.0],[307,37,84.0],[307,39,3.0],[308,0,44.0],[308,5,4.0],[308,6,40.0],[308,7,2.0],[308,8,3.0],[308,9,4.0],[308,10,5.0],[308,15,7.0],[308,20,51.0],[308,21,35.0],[308,22,26.0],[308,23,2.0],[308,24,1.0],[308,25,3.0],[308,26,35.0],[308,27,26.0],[308,28,4.0],[308,29,4.0],[308,30,1.0],[308,31,3.0],[308,32,4.0],[308,33,155.0],[308,34,154.0],[308,35,74.0],[308,36,81.0],[308,38,3.0],[308,39,10.0],[309,0,38.0],[309,1,4879.0],[309,2,6831.0],[309,3,6364.0],[309,4,6566.0],[309,5,7.0],[309,6,8.0],[309,7,12.0],[309,8,11.0],[309,9,17.0],[309,10,8.0],[309,11,2046.0],[309,12,3675.0],[309,13,6338.0],[309,14,3656.0],[309,15,37.0],[309,16,187.0],[309,17,177.0],[309,18,82.0],[309,19,107.0],[309,20,26.0],[309,21,20.0],[309,22,24.0],[309,23,57.0],[309,24,49.0],[309,25,110.0],[309,26,37.0],[309,27,319.0],[309,28,44.0],[309,29,236.0],[309,30,114.0],[309,31,243.0],[309,32,102.0],[309,33,28.0],[309,34,28.0],[309,35,11.0],[309,36,76.0],[309,37,9.0],[309,38,7.0],[309,39,16.0],[310,0,14.0],[310,6,49.0],[310,9,2.0],[310,18,1.0],[310,26,25.0],[310,27,18.0],[310,33,244.0],[310,34,262.0],[310,35,120.0],[310,36,17.0],[310,37,3.0],[311,0,366.0],[311,1,1.0],[311,2,4.0],[311,4,1.0],[311,5,2.0],[311,6,105.0],[311,7,3.0],[311,8,2.0],[311,9,1.0],[311,10,400.0],[311,12,2.0],[311,15,218.0],[311,16,1.0],[311,17,1.0],[311,20,424.0],[311,21,280.0],[311,22,218.0],[311,23,395.0],[311,24,567.0],[311,25,756.0],[311,26,230.0],[311,27,225.0],[311,28,241.0],[311,29,513.0],[311,30,114.0],[311,31,2870.0],[311,32,1806.0],[311,33,686.0],[311,34,770.0],[311,35,535.0],[311,36,539.0],[311,37,3.0],[311,38,226.0],[311,39,102.0],[312,0,1.0],[312,3,1.0],[312,10,1.0],[312,12,1.0],[312,15,1.0],[312,20,34.0],[312,21,21.0],[312,22,27.0],[312,23,18.0],[312,24,17.0],[312,25,11.0],[312,26,1.0],[312,29,1.0],[312,31,28.0],[312,32,18.0],[312,34,4.0],[312,35,8.0],[312,36,2.0],[312,38,2.0],[312,39,1.0],[313,0,39.0],[313,6,16.0],[313,10,21.0],[313,15,15.0],[313,16,1.0],[313,18,1.0],[313,20,16.0],[313,21,18.0],[313,22,17.0],[313,23,11.0],[313,24,23.0],[313,25,33.0],[313,26,12.0],[313,27,21.0],[313,28,10.0],[313,29,27.0],[313,30,7.0],[313,31,237.0],[313,32,149.0],[313,33,57.0],[313,34,63.0],[313,35,54.0],[313,36,49.0],[313,38,23.0],[313,39,3.0],[314,0,154.0],[314,1,3.0],[314,2,1.0],[314,3,1.0],[314,4,1.0],[314,6,68.0],[314,8,1.0],[314,10,903.0],[314,11,1.0],[314,13,1.0],[314,14,1.0],[314,15,445.0],[314,16,8.0],[314,17,1.0],[314,18,2.0],[314,19,3.0],[314,20,208.0],[314,21,131.0],[314,22,116.0],[314,23,776.0],[314,24,863.0],[314,25,1286.0],[314,26,178.0],[314,27,129.0],[314,28,779.0],[314,29,1125.0],[314,30,203.0],[314,31,5617.0],[314,32,3559.0],[314,33,367.0],[314,34,372.0],[314,35,421.0],[314,36,252.0],[314,37,3.0],[314,38,592.0],[314,39,257.0],[315,0,32.0],[315,1,2.0],[315,2,1.0],[315,4,1.0],[315,5,1.0],[315,6,8.0],[315,7,1.0],[315,8,2.0],[315,10,65.0],[315,12,3.0],[315,13,2.0],[315,15,59.0],[315,16,1.0],[315,17,3.0],[315,18,5.0],[315,20,212.0],[315,21,145.0],[315,22,132.0],[315,23,181.0],[315,24,196.0],[315,25,281.0],[315,26,16.0],[315,27,17.0],[315,28,24.0],[315,29,50.0],[315,30,14.0],[315,31,440.0],[315,32,230.0],[315,33,55.0],[315,34,97.0],[315,35,62.0],[315,36,44.0],[315,37,1.0],[315,38,44.0],[315,39,39.0],[316,0,194.0],[316,2,1.0],[316,6,138.0],[316,8,1.0],[316,10,92.0],[316,11,2.0],[316,15,37.0],[316,16,1.0],[316,20,115.0],[316,21,122.0],[316,22,67.0],[316,23,23.0],[316,24,27.0],[316,25,40.0],[316,26,95.0],[316,27,93.0],[316,28,24.0],[316,29,29.0],[316,30,9.0],[316,31,481.0],[316,32,325.0],[316,33,425.0],[316,34,558.0],[316,35,294.0],[316,36,218.0],[316,37,1.0],[316,38,34.0],[316,39,23.0],[317,0,94.0],[317,1,11.0],[317,2,15.0],[317,3,14.0],[317,4,24.0],[317,5,1.0],[317,6,24.0],[317,10,133.0],[317,12,3.0],[317,13,4.0],[317,15,62.0],[317,16,2.0],[317,17,1.0],[317,18,2.0],[317,20,230.0],[317,21,154.0],[317,22,163.0],[317,23,222.0],[317,24,249.0],[317,25,343.0],[317,26,57.0],[317,27,49.0],[317,28,19.0],[317,29,117.0],[317,30,35.0],[317,31,707.0],[317,32,484.0],[317,33,142.0],[317,34,224.0],[317,35,256.0],[317,36,125.0],[317,37,1.0],[317,38,67.0],[317,39,34.0],[318,0,30.0],[318,1,6.0],[318,2,1.0],[318,6,15.0],[318,20,167.0],[318,21,118.0],[318,22,124.0],[318,26,31.0],[318,27,30.0],[318,33,215.0],[318,34,355.0],[318,35,155.0],[318,36,41.0],[319,0,132.0],[319,1,1.0],[319,2,5.0],[319,5,3.0],[319,6,43.0],[319,8,2.0],[319,10,131.0],[319,15,67.0],[319,16,1.0],[319,18,1.0],[319,20,119.0],[319,21,90.0],[319,22,79.0],[319,23,129.0],[319,24,220.0],[319,25,213.0],[319,26,83.0],[319,27,65.0],[319,28,78.0],[319,29,156.0],[319,30,58.0],[319,31,971.0],[319,32,652.0],[319,33,274.0],[319,34,379.0],[319,35,269.0],[319,36,173.0],[319,38,75.0],[319,39,39.0],[320,0,44.0],[320,1,128.0],[320,2,112.0],[320,3,105.0],[320,4,106.0],[320,5,155.0],[320,6,99.0],[320,7,401.0],[320,8,592.0],[320,9,523.0],[320,15,1.0],[320,16,1.0],[320,18,2.0],[320,19,3.0],[320,25,3.0],[320,26,11.0],[320,27,67.0],[320,33,31.0],[320,34,21.0],[320,35,5.0],[320,36,85.0],[320,37,422.0],[321,0,13.0],[321,1,3.0],[321,2,2.0],[321,3,1.0],[321,4,3.0],[321,6,5.0],[321,7,2.0],[321,8,2.0],[321,9,2.0],[321,19,2.0],[321,20,59.0],[321,21,20.0],[321,22,28.0],[321,25,2.0],[321,26,34.0],[321,27,31.0],[321,31,6.0],[321,32,4.0],[321,33,32.0],[321,34,72.0],[321,35,53.0],[321,36,17.0],[321,37,1.0],[322,0,37.0],[322,2,2.0],[322,3,9.0],[322,4,9.0],[322,5,6.0],[322,6,6.0],[322,7,9.0],[322,8,11.0],[322,9,18.0],[322,10,1.0],[322,11,179.0],[322,12,181.0],[322,13,273.0],[322,14,236.0],[322,15,4.0],[322,16,23.0],[322,17,23.0],[322,18,8.0],[322,19,20.0],[322,20,65.0],[322,21,29.0],[322,22,48.0],[322,23,9.0],[322,24,18.0],[322,25,19.0],[322,26,12.0],[322,27,25.0],[322,28,3.0],[322,29,91.0],[322,30,70.0],[322,31,144.0],[322,32,71.0],[322,33,51.0],[322,34,64.0],[322,35,72.0],[322,36,68.0],[322,37,9.0],[322,38,1.0],[322,39,1.0],[323,0,67.0],[323,1,20.0],[323,2,34.0],[323,3,13.0],[323,4,13.0],[323,5,14.0],[323,6,14.0],[323,7,40.0],[323,8,46.0],[323,9,35.0],[323,11,17.0],[323,12,15.0],[323,13,26.0],[323,14,34.0],[323,16,1.0],[323,17,1.0],[323,19,1.0],[323,20,172.0],[323,21,111.0],[323,22,94.0],[323,24,1.0],[323,25,1.0],[323,26,21.0],[323,27,62.0],[323,29,4.0],[323,30,1.0],[323,31,7.0],[323,32,7.0],[323,33,35.0],[323,34,58.0],[323,35,100.0],[323,36,64.0],[323,37,18.0],[324,0,68.0],[324,1,24.0],[324,2,36.0],[324,3,32.0],[324,4,35.0],[324,5,14.0],[324,6,13.0],[324,7,45.0],[324,8,63.0],[324,9,34.0],[324,10,20.0],[324,11,43.0],[324,12,45.0],[324,13,64.0],[324,14,66.0],[324,15,96.0],[324,16,205.0],[324,17,203.0],[324,18,85.0],[324,19,99.0],[324,20,1.0],[324,23,5.0],[324,24,3.0],[324,25,3.0],[324,26,95.0],[324,27,95.0],[324,28,44.0],[324,29,105.0],[324,30,57.0],[324,31,155.0],[324,32,82.0],[324,33,17.0],[324,34,25.0],[324,35,10.0],[324,36,80.0],[324,37,18.0],[324,38,20.0],[324,39,54.0],[325,0,116.0],[325,1,33.0],[325,2,51.0],[325,3,51.0],[325,4,44.0],[325,5,28.0],[325,6,16.0],[325,7,78.0],[325,8,69.0],[325,9,43.0],[325,10,1.0],[325,11,454.0],[325,12,581.0],[325,13,716.0],[325,14,728.0],[325,15,6.0],[325,16,53.0],[325,17,41.0],[325,18,13.0],[325,19,22.0],[325,20,86.0],[325,21,52.0],[325,22,52.0],[325,23,17.0],[325,24,23.0],[325,25,21.0],[325,26,65.0],[325,27,111.0],[325,28,4.0],[325,29,110.0],[325,30,117.0],[325,31,84.0],[325,32,54.0],[325,33,75.0],[325,34,62.0],[325,35,54.0],[325,36,123.0],[325,37,45.0],[325,38,1.0],[326,0,11.0],[326,5,1.0],[326,6,1.0],[326,7,1.0],[326,8,5.0],[326,9,3.0],[326,16,1.0],[326,20,1.0],[326,21,3.0],[326,26,4.0],[326,27,5.0],[326,33,6.0],[326,34,1.0],[326,35,2.0],[326,36,11.0],[326,37,3.0],[326,39,1.0],[327,0,50.0],[327,1,31.0],[327,2,40.0],[327,3,27.0],[327,4,31.0],[327,5,17.0],[327,6,5.0],[327,7,35.0],[327,8,41.0],[327,9,21.0],[327,11,4.0],[327,12,5.0],[327,13,4.0],[327,14,7.0],[327,15,10.0],[327,16,31.0],[327,17,14.0],[327,18,8.0],[327,19,15.0],[327,20,46.0],[327,21,35.0],[327,22,30.0],[327,23,13.0],[327,24,20.0],[327,25,18.0],[327,26,32.0],[327,27,32.0],[327,29,3.0],[327,30,4.0],[327,31,29.0],[327,32,17.0],[327,33,32.0],[327,34,25.0],[327,35,19.0],[327,36,59.0],[327,37,30.0],[327,39,3.0],[328,0,63.0],[328,1,98.0],[328,2,104.0],[328,3,20.0],[328,4,25.0],[328,5,43.0],[328,6,10.0],[328,7,67.0],[328,8,93.0],[328,9,59.0],[328,10,1.0],[328,11,1.0],[328,13,1.0],[328,14,2.0],[328,16,1.0],[328,17,2.0],[328,19,1.0],[328,20,28.0],[328,21,19.0],[328,22,6.0],[328,24,1.0],[328,26,139.0],[328,27,58.0],[328,30,2.0],[328,31,2.0],[328,33,34.0],[328,34,45.0],[328,35,18.0],[328,36,90.0],[328,37,54.0],[329,0,19.0],[329,6,8.0],[329,10,7.0],[329,15,3.0],[329,20,8.0],[329,21,4.0],[329,22,6.0],[329,24,9.0],[329,25,10.0],[329,26,1.0],[329,27,5.0],[329,28,8.0],[329,29,11.0],[329,30,1.0],[329,31,52.0],[329,32,45.0],[329,33,35.0],[329,34,31.0],[329,35,36.0],[329,36,12.0],[329,38,6.0],[330,0,276.0],[330,3,1.0],[330,6,24.0],[330,9,1.0],[330,10,1.0],[330,11,2.0],[330,12,1.0],[330,16,1.0],[330,26,114.0],[330,27,251.0],[330,30,2.0],[330,31,57.0],[330,32,30.0],[330,33,536.0],[330,34,594.0],[330,35,1036.0],[330,36,426.0],[330,37,1.0],[330,38,2.0],[331,0,20.0],[331,1,155.0],[331,2,121.0],[331,3,125.0],[331,4,135.0],[331,5,159.0],[331,6,117.0],[331,7,297.0],[331,8,493.0],[331,9,365.0],[331,15,27.0],[331,16,538.0],[331,17,429.0],[331,18,194.0],[331,19,303.0],[331,20,2.0],[331,21,1.0],[331,22,2.0],[331,24,1.0],[331,25,2.0],[331,26,52.0],[331,27,101.0],[331,29,5.0],[331,30,1.0],[331,31,1.0],[331,32,1.0],[331,33,184.0],[331,34,118.0],[331,35,188.0],[331,36,42.0],[331,37,356.0],[331,38,1.0],[331,39,20.0],[332,0,6.0],[332,1,14.0],[332,2,15.0],[332,3,7.0],[332,4,6.0],[332,5,1.0],[332,7,2.0],[332,8,1.0],[332,9,1.0],[332,11,2.0],[332,12,4.0],[332,13,7.0],[332,14,5.0],[332,16,4.0],[332,17,1.0],[332,18,1.0],[332,19,5.0],[332,23,1.0],[332,26,2.0],[332,27,3.0],[332,28,1.0],[332,29,1.0],[332,31,2.0],[332,32,1.0],[332,33,2.0],[332,34,1.0],[332,35,1.0],[332,36,1.0],[332,37,1.0],[333,0,119.0],[333,1,12.0],[333,2,4.0],[333,3,30.0],[333,4,19.0],[333,6,39.0],[333,10,124.0],[333,12,2.0],[333,13,9.0],[333,15,116.0],[333,17,2.0],[333,20,274.0],[333,21,180.0],[333,22,222.0],[333,23,242.0],[333,24,224.0],[333,25,365.0],[333,26,56.0],[333,27,52.0],[333,28,7.0],[333,29,137.0],[333,30,39.0],[333,31,937.0],[333,32,582.0],[333,33,135.0],[333,34,279.0],[333,35,305.0],[333,36,148.0],[333,37,1.0],[333,38,96.0],[333,39,51.0],[334,0,268.0],[334,1,211.0],[334,2,142.0],[334,3,147.0],[334,4,167.0],[334,5,139.0],[334,6,89.0],[334,7,294.0],[334,8,454.0],[334,9,374.0],[334,10,516.0],[334,11,74.0],[334,12,56.0],[334,13,64.0],[334,14,90.0],[334,15,868.0],[334,16,1114.0],[334,17,689.0],[334,18,468.0],[334,19,571.0],[334,21,1.0],[334,22,3.0],[334,23,5.0],[334,24,20.0],[334,25,10.0],[334,26,207.0],[334,27,206.0],[334,28,438.0],[334,29,606.0],[334,30,370.0],[334,31,579.0],[334,32,494.0],[334,33,173.0],[334,34,126.0],[334,35,66.0],[334,36,375.0],[334,37,308.0],[334,38,463.0],[334,39,626.0],[335,0,56.0],[335,1,29.0],[335,2,22.0],[335,3,10.0],[335,4,10.0],[335,5,48.0],[335,6,10.0],[335,7,71.0],[335,8,75.0],[335,9,57.0],[335,11,4.0],[335,12,6.0],[335,13,12.0],[335,14,15.0],[335,17,2.0],[335,18,3.0],[335,19,1.0],[335,20,21.0],[335,21,13.0],[335,22,20.0],[335,26,86.0],[335,27,72.0],[335,30,2.0],[335,31,1.0],[335,33,22.0],[335,34,19.0],[335,35,19.0],[335,36,71.0],[335,37,52.0],[336,0,18.0],[336,3,7.0],[336,4,5.0],[336,6,7.0],[336,7,1.0],[336,9,2.0],[336,10,56.0],[336,12,1.0],[336,13,1.0],[336,15,33.0],[336,16,1.0],[336,20,35.0],[336,21,25.0],[336,22,28.0],[336,23,31.0],[336,24,39.0],[336,25,44.0],[336,26,9.0],[336,27,4.0],[336,29,36.0],[336,30,14.0],[336,31,115.0],[336,32,79.0],[336,33,22.0],[336,34,33.0],[336,35,30.0],[336,36,28.0],[336,38,25.0],[336,39,9.0],[337,0,40.0],[337,1,1.0],[337,4,1.0],[337,6,9.0],[337,10,14.0],[337,11,3.0],[337,12,1.0],[337,13,4.0],[337,15,14.0],[337,20,1151.0],[337,21,816.0],[337,22,710.0],[337,23,297.0],[337,24,301.0],[337,25,457.0],[337,26,6.0],[337,27,11.0],[337,29,7.0],[337,30,9.0],[337,31,122.0],[337,32,59.0],[337,33,26.0],[337,34,62.0],[337,35,64.0],[337,36,42.0],[337,38,3.0],[337,39,3.0],[338,0,8.0],[338,1,6.0],[338,2,5.0],[338,3,4.0],[338,4,3.0],[338,5,2.0],[338,7,2.0],[338,8,8.0],[338,9,10.0],[338,10,14.0],[338,11,6.0],[338,12,1.0],[338,13,2.0],[338,14,3.0],[338,15,28.0],[338,16,37.0],[338,17,31.0],[338,18,20.0],[338,19,29.0],[338,26,9.0],[338,27,4.0],[338,28,15.0],[338,29,12.0],[338,30,13.0],[338,31,13.0],[338,32,6.0],[338,33,2.0],[338,34,3.0],[338,35,2.0],[338,36,12.0],[338,37,6.0],[338,38,17.0],[338,39,20.0],[339,0,6.0],[339,6,3.0],[339,7,1.0],[339,8,4.0],[339,20,42.0],[339,21,23.0],[339,22,24.0],[339,26,7.0],[339,27,6.0],[339,33,28.0],[339,34,23.0],[339,35,33.0],[339,36,5.0],[339,37,1.0],[340,0,212.0],[340,1,128.0],[340,2,169.0],[340,3,110.0],[340,4,95.0],[340,5,84.0],[340,6,48.0],[340,7,156.0],[340,8,183.0],[340,9,123.0],[340,10,4.0],[340,11,35.0],[340,12,25.0],[340,13,49.0],[340,14,27.0],[340,15,77.0],[340,16,206.0],[340,17,133.0],[340,18,67.0],[340,19,92.0],[340,20,254.0],[340,21,157.0],[340,22,166.0],[340,23,100.0],[340,24,109.0],[340,25,120.0],[340,26,120.0],[340,27,154.0],[340,28,8.0],[340,29,28.0],[340,30,18.0],[340,31,270.0],[340,32,194.0],[340,33,151.0],[340,34,99.0],[340,35,84.0],[340,36,270.0],[340,37,120.0],[340,38,1.0],[340,39,33.0],[341,0,260.0],[341,1,7978.0],[341,2,3332.0],[341,3,1443.0],[341,4,1552.0],[341,5,1.0],[341,6,4.0],[341,7,3.0],[341,8,1.0],[341,9,5.0],[341,10,7.0],[341,11,2.0],[341,12,2.0],[341,16,2.0],[341,17,4.0],[341,18,7.0],[341,19,1.0],[341,20,3104.0],[341,21,2056.0],[341,22,1857.0],[341,24,1.0],[341,25,6.0],[341,26,6789.0],[341,27,931.0],[341,28,3.0],[341,29,2.0],[341,30,1.0],[341,32,1.0],[341,33,67.0],[341,34,137.0],[341,35,112.0],[341,36,394.0],[341,37,4.0],[342,0,145.0],[342,1,9.0],[342,2,2.0],[342,3,2.0],[342,4,1.0],[342,5,3.0],[342,6,106.0],[342,7,8.0],[342,8,21.0],[342,9,9.0],[342,10,119.0],[342,13,1.0],[342,14,4.0],[342,15,111.0],[342,16,5.0],[342,17,3.0],[342,18,3.0],[342,19,1.0],[342,20,568.0],[342,21,391.0],[342,22,413.0],[342,23,72.0],[342,24,84.0],[342,25,155.0],[342,26,87.0],[342,27,100.0],[342,28,15.0],[342,29,46.0],[342,30,17.0],[342,31,306.0],[342,32,180.0],[342,33,738.0],[342,34,893.0],[342,35,474.0],[342,36,242.0],[342,37,7.0],[342,38,81.0],[342,39,63.0],[343,0,14.0],[343,1,2.0],[343,2,1.0],[343,3,3.0],[343,5,5.0],[343,7,10.0],[343,8,6.0],[343,9,9.0],[343,15,1.0],[343,17,1.0],[343,18,1.0],[343,20,14.0],[343,21,11.0],[343,22,7.0],[343,26,20.0],[343,27,16.0],[343,30,1.0],[343,31,1.0],[343,32,1.0],[343,33,19.0],[343,34,27.0],[343,35,15.0],[343,36,21.0],[343,37,11.0],[344,0,5.0],[344,2,2.0],[344,3,2.0],[344,7,3.0],[344,8,7.0],[344,9,6.0],[344,11,1.0],[344,12,4.0],[344,13,6.0],[344,14,5.0],[344,16,4.0],[344,17,1.0],[344,18,2.0],[344,19,4.0],[344,20,3.0],[344,22,1.0],[344,23,1.0],[344,24,1.0],[344,25,1.0],[344,26,1.0],[344,27,3.0],[344,31,4.0],[344,32,2.0],[344,33,2.0],[344,34,4.0],[344,37,1.0],[345,0,202.0],[345,1,17.0],[345,2,40.0],[345,3,32.0],[345,4,13.0],[345,6,13.0],[345,8,2.0],[345,10,205.0],[345,11,16.0],[345,12,22.0],[345,13,18.0],[345,14,18.0],[345,15,118.0],[345,16,4.0],[345,17,12.0],[345,18,5.0],[345,19,7.0],[345,20,15.0],[345,21,11.0],[345,22,7.0],[345,23,29.0],[345,24,23.0],[345,25,76.0],[345,26,250.0],[345,27,139.0],[345,28,129.0],[345,29,157.0],[345,30,30.0],[345,31,387.0],[345,32,342.0],[345,33,56.0],[345,34,93.0],[345,35,775.0],[345,36,715.0],[345,37,2.0],[345,38,163.0],[345,39,130.0],[346,0,56.0],[346,1,4.0],[346,2,1.0],[346,3,1.0],[346,4,1.0],[346,6,43.0],[346,8,1.0],[346,10,111.0],[346,11,1.0],[346,15,86.0],[346,16,3.0],[346,18,1.0],[346,19,2.0],[346,20,165.0],[346,21,97.0],[346,22,105.0],[346,23,37.0],[346,24,44.0],[346,25,107.0],[346,26,26.0],[346,27,33.0],[346,28,3.0],[346,29,47.0],[346,30,18.0],[346,31,392.0],[346,32,231.0],[346,33,222.0],[346,34,268.0],[346,35,160.0],[346,36,84.0],[346,38,45.0],[346,39,51.0],[347,0,17.0],[347,1,28.0],[347,2,14.0],[347,3,43.0],[347,4,25.0],[347,5,15.0],[347,6,13.0],[347,7,22.0],[347,8,17.0],[347,9,32.0],[347,10,49.0],[347,11,19.0],[347,12,13.0],[347,13,6.0],[347,14,28.0],[347,15,116.0],[347,16,201.0],[347,17,146.0],[347,18,110.0],[347,19,245.0],[347,22,2.0],[347,23,2.0],[347,24,1.0],[347,25,1.0],[347,26,23.0],[347,27,29.0],[347,28,40.0],[347,29,60.0],[347,30,71.0],[347,31,36.0],[347,32,29.0],[347,33,7.0],[347,34,4.0],[347,35,9.0],[347,36,28.0],[347,37,27.0],[347,38,65.0],[347,39,79.0],[348,0,13.0],[348,1,1.0],[348,5,37.0],[348,6,182.0],[348,7,27.0],[348,8,52.0],[348,9,111.0],[348,10,1.0],[348,17,1.0],[348,26,2.0],[348,27,22.0],[348,31,2.0],[348,32,1.0],[348,33,501.0],[348,34,170.0],[348,35,8.0],[348,36,24.0],[348,37,196.0],[349,0,132.0],[349,1,59.0],[349,2,48.0],[349,3,62.0],[349,4,43.0],[349,5,28.0],[349,6,32.0],[349,7,60.0],[349,8,145.0],[349,9,79.0],[349,10,138.0],[349,11,72.0],[349,12,63.0],[349,13,65.0],[349,14,76.0],[349,15,288.0],[349,16,482.0],[349,17,315.0],[349,18,166.0],[349,19,209.0],[349,22,1.0],[349,23,3.0],[349,24,7.0],[349,25,5.0],[349,26,141.0],[349,27,157.0],[349,28,143.0],[349,29,195.0],[349,30,160.0],[349,31,255.0],[349,32,194.0],[349,33,56.0],[349,34,45.0],[349,35,10.0],[349,36,125.0],[349,37,67.0],[349,38,153.0],[349,39,223.0],[350,0,38.0],[350,1,5.0],[350,2,5.0],[350,3,3.0],[350,4,1.0],[350,5,53.0],[350,6,76.0],[350,7,45.0],[350,8,84.0],[350,9,58.0],[350,12,1.0],[350,26,2.0],[350,27,15.0],[350,29,1.0],[350,31,51.0],[350,32,38.0],[350,33,142.0],[350,34,47.0],[350,36,51.0],[350,37,104.0],[351,0,116.0],[351,1,67.0],[351,2,40.0],[351,3,34.0],[351,4,41.0],[351,5,31.0],[351,6,18.0],[351,7,89.0],[351,8,141.0],[351,9,111.0],[351,10,174.0],[351,11,8.0],[351,12,9.0],[351,13,11.0],[351,14,17.0],[351,15,279.0],[351,16,285.0],[351,17,158.0],[351,18,113.0],[351,19,97.0],[351,20,1.0],[351,23,1.0],[351,24,3.0],[351,25,3.0],[351,26,67.0],[351,27,63.0],[351,28,144.0],[351,29,166.0],[351,30,81.0],[351,31,202.0],[351,32,171.0],[351,33,74.0],[351,34,34.0],[351,35,18.0],[351,36,90.0],[351,37,96.0],[351,38,136.0],[351,39,192.0],[352,0,22.0],[352,6,37.0],[352,10,28.0],[352,15,3.0],[352,20,36.0],[352,21,32.0],[352,22,24.0],[352,23,11.0],[352,24,8.0],[352,25,22.0],[352,26,24.0],[352,27,19.0],[352,29,3.0],[352,30,2.0],[352,31,295.0],[352,32,170.0],[352,33,157.0],[352,34,234.0],[352,35,117.0],[352,36,48.0],[352,38,12.0],[353,0,89.0],[353,2,2.0],[353,4,1.0],[353,6,97.0],[353,8,1.0],[353,10,24.0],[353,15,21.0],[353,19,1.0],[353,20,16.0],[353,21,12.0],[353,22,6.0],[353,23,1.0],[353,24,5.0],[353,25,5.0],[353,26,34.0],[353,27,45.0],[353,28,8.0],[353,29,12.0],[353,30,2.0],[353,31,165.0],[353,32,114.0],[353,33,332.0],[353,34,448.0],[353,35,319.0],[353,36,152.0],[353,38,11.0],[353,39,7.0],[354,0,45.0],[354,6,34.0],[354,8,1.0],[354,9,2.0],[354,10,99.0],[354,15,94.0],[354,19,4.0],[354,20,186.0],[354,21,136.0],[354,22,131.0],[354,23,67.0],[354,24,80.0],[354,25,147.0],[354,26,34.0],[354,27,30.0],[354,28,5.0],[354,29,48.0],[354,30,27.0],[354,31,461.0],[354,32,264.0],[354,33,196.0],[354,34,196.0],[354,35,125.0],[354,36,59.0],[354,38,59.0],[354,39,51.0],[355,0,153.0],[355,1,77.0],[355,2,69.0],[355,3,35.0],[355,4,34.0],[355,6,73.0],[355,7,5.0],[355,8,8.0],[355,9,6.0],[355,10,85.0],[355,11,28.0],[355,12,70.0],[355,13,202.0],[355,14,44.0],[355,15,135.0],[355,16,2.0],[355,18,2.0],[355,19,1.0],[355,20,824.0],[355,21,592.0],[355,22,570.0],[355,23,624.0],[355,24,747.0],[355,25,983.0],[355,26,70.0],[355,27,89.0],[355,28,19.0],[355,29,106.0],[355,30,70.0],[355,31,1009.0],[355,32,677.0],[355,33,320.0],[355,34,450.0],[355,35,274.0],[355,36,211.0],[355,37,2.0],[355,38,49.0],[355,39,54.0],[356,0,25.0],[356,1,32.0],[356,2,12.0],[356,3,20.0],[356,4,19.0],[356,5,14.0],[356,6,9.0],[356,7,29.0],[356,8,49.0],[356,9,39.0],[356,10,82.0],[356,11,13.0],[356,12,7.0],[356,13,16.0],[356,14,22.0],[356,15,165.0],[356,16,166.0],[356,17,115.0],[356,18,69.0],[356,19,126.0],[356,21,1.0],[356,23,2.0],[356,24,1.0],[356,26,20.0],[356,27,31.0],[356,28,74.0],[356,29,92.0],[356,30,77.0],[356,31,56.0],[356,32,34.0],[356,33,9.0],[356,34,12.0],[356,35,4.0],[356,36,25.0],[356,37,26.0],[356,38,68.0],[356,39,90.0],[357,0,1.0],[357,3,1.0],[357,6,1.0],[357,8,3.0],[357,10,5.0],[357,15,1.0],[357,20,337.0],[357,21,215.0],[357,22,205.0],[357,23,288.0],[357,24,347.0],[357,25,568.0],[357,29,4.0],[357,30,2.0],[357,31,71.0],[357,32,29.0],[357,33,3.0],[357,34,4.0],[357,35,22.0],[357,36,2.0],[357,38,1.0],[358,0,68.0],[358,1,7.0],[358,2,27.0],[358,3,15.0],[358,4,19.0],[358,5,18.0],[358,6,8.0],[358,7,33.0],[358,8,34.0],[358,9,28.0],[358,10,2.0],[358,11,7.0],[358,12,2.0],[358,13,13.0],[358,14,13.0],[358,15,23.0],[358,16,198.0],[358,17,165.0],[358,18,58.0],[358,19,37.0],[358,20,18.0],[358,21,7.0],[358,22,8.0],[358,23,25.0],[358,24,14.0],[358,25,44.0],[358,26,17.0],[358,27,74.0],[358,28,46.0],[358,29,24.0],[358,30,18.0],[358,31,121.0],[358,32,68.0],[358,33,17.0],[358,34,27.0],[358,35,9.0],[358,36,70.0],[358,37,26.0],[358,38,1.0],[358,39,9.0],[359,0,26.0],[359,1,31.0],[359,2,27.0],[359,3,26.0],[359,4,25.0],[359,5,5.0],[359,7,13.0],[359,8,16.0],[359,9,11.0],[359,11,161.0],[359,12,296.0],[359,13,397.0],[359,14,291.0],[359,15,1.0],[359,16,36.0],[359,17,21.0],[359,18,5.0],[359,19,19.0],[359,20,16.0],[359,21,6.0],[359,22,12.0],[359,24,10.0],[359,25,2.0],[359,26,10.0],[359,27,22.0],[359,28,4.0],[359,29,14.0],[359,30,18.0],[359,31,32.0],[359,32,12.0],[359,33,14.0],[359,34,13.0],[359,35,10.0],[359,36,37.0],[359,37,2.0],[359,39,1.0],[360,0,31.0],[360,6,14.0],[360,7,1.0],[360,8,2.0],[360,10,3.0],[360,15,4.0],[360,20,8.0],[360,21,9.0],[360,22,8.0],[360,23,1.0],[360,25,1.0],[360,26,12.0],[360,27,23.0],[360,28,1.0],[360,29,4.0],[360,30,3.0],[360,31,2.0],[360,32,4.0],[360,33,72.0],[360,34,88.0],[360,35,48.0],[360,36,46.0],[360,37,1.0],[360,39,4.0],[361,0,23.0],[361,6,14.0],[361,7,5.0],[361,8,7.0],[361,9,3.0],[361,19,1.0],[361,20,30.0],[361,21,24.0],[361,22,25.0],[361,26,21.0],[361,27,18.0],[361,28,1.0],[361,33,103.0],[361,34,117.0],[361,35,74.0],[361,36,28.0],[361,37,3.0],[362,0,45.0],[362,6,31.0],[362,7,2.0],[362,9,1.0],[362,10,15.0],[362,15,7.0],[362,17,1.0],[362,20,15.0],[362,21,9.0],[362,22,16.0],[362,23,3.0],[362,24,4.0],[362,25,8.0],[362,26,24.0],[362,27,32.0],[362,28,3.0],[362,29,8.0],[362,30,3.0],[362,31,103.0],[362,32,68.0],[362,33,96.0],[362,34,78.0],[362,35,68.0],[362,36,70.0],[362,38,6.0],[362,39,2.0],[363,0,127.0],[363,1,22.0],[363,2,6.0],[363,3,32.0],[363,4,38.0],[363,5,20.0],[363,6,51.0],[363,7,32.0],[363,8,67.0],[363,9,88.0],[363,10,124.0],[363,11,10.0],[363,12,9.0],[363,13,11.0],[363,14,7.0],[363,15,137.0],[363,16,23.0],[363,17,14.0],[363,18,22.0],[363,19,8.0],[363,24,1.0],[363,26,85.0],[363,27,118.0],[363,28,59.0],[363,29,139.0],[363,30,61.0],[363,31,269.0],[363,32,189.0],[363,33,206.0],[363,34,128.0],[363,35,57.0],[363,36,187.0],[363,37,79.0],[363,38,113.0],[363,39,71.0],[364,0,2.0],[364,1,7.0],[364,2,11.0],[364,3,5.0],[364,4,1.0],[364,20,17.0],[364,21,1.0],[364,22,8.0],[364,26,20.0],[364,27,4.0],[364,34,1.0],[364,36,2.0],[365,0,31.0],[365,10,2.0],[365,15,2.0],[365,23,1.0],[365,25,3.0],[365,26,1.0],[365,27,6.0],[365,30,2.0],[365,31,185.0],[365,32,142.0],[365,33,12.0],[365,34,18.0],[365,35,51.0],[365,36,82.0],[365,39,1.0],[366,0,28.0],[366,1,6.0],[366,2,10.0],[366,3,4.0],[366,4,5.0],[366,5,8.0],[366,6,1.0],[366,7,19.0],[366,8,13.0],[366,9,10.0],[366,10,1.0],[366,14,1.0],[366,15,1.0],[366,16,4.0],[366,17,1.0],[366,18,1.0],[366,20,19.0],[366,21,9.0],[366,22,10.0],[366,26,77.0],[366,27,55.0],[366,30,1.0],[366,31,1.0],[366,32,1.0],[366,33,10.0],[366,34,19.0],[366,35,11.0],[366,36,31.0],[366,37,8.0],[366,38,1.0],[366,39,2.0],[367,0,21.0],[367,1,80.0],[367,2,135.0],[367,3,124.0],[367,4,121.0],[367,5,144.0],[367,6,64.0],[367,7,378.0],[367,8,526.0],[367,9,460.0],[367,11,1.0],[367,14,2.0],[367,18,42.0],[367,19,158.0],[367,21,1.0],[367,26,7.0],[367,27,46.0],[367,31,1.0],[367,33,18.0],[367,34,8.0],[367,35,8.0],[367,36,25.0],[367,37,366.0],[368,0,19.0],[368,6,14.0],[368,10,8.0],[368,15,4.0],[368,20,7.0],[368,21,5.0],[368,23,3.0],[368,24,2.0],[368,25,4.0],[368,26,10.0],[368,27,11.0],[368,28,1.0],[368,29,4.0],[368,31,47.0],[368,32,35.0],[368,33,42.0],[368,34,44.0],[368,35,25.0],[368,36,19.0],[368,38,3.0],[368,39,13.0],[369,0,57.0],[369,6,3.0],[369,26,17.0],[369,27,38.0],[369,31,4.0],[369,32,2.0],[369,33,99.0],[369,34,140.0],[369,35,216.0],[369,36,71.0],[370,0,11.0],[370,2,1.0],[370,6,14.0],[370,8,1.0],[370,10,40.0],[370,15,91.0],[370,16,2.0],[370,18,3.0],[370,19,2.0],[370,20,117.0],[370,21,69.0],[370,22,75.0],[370,23,42.0],[370,24,78.0],[370,25,92.0],[370,26,15.0],[370,27,9.0],[370,28,10.0],[370,29,19.0],[370,30,26.0],[370,31,236.0],[370,32,178.0],[370,33,58.0],[370,34,57.0],[370,35,23.0],[370,36,23.0],[370,38,36.0],[370,39,56.0],[371,0,14.0],[371,1,6.0],[371,2,1.0],[371,3,6.0],[371,4,9.0],[371,5,6.0],[371,6,3.0],[371,7,10.0],[371,8,17.0],[371,9,7.0],[371,10,32.0],[371,11,1.0],[371,12,2.0],[371,13,3.0],[371,14,4.0],[371,15,56.0],[371,16,81.0],[371,17,30.0],[371,18,16.0],[371,19,13.0],[371,24,1.0],[371,26,4.0],[371,27,4.0],[371,28,29.0],[371,29,37.0],[371,30,20.0],[371,31,11.0],[371,32,24.0],[371,33,1.0],[371,34,1.0],[371,35,4.0],[371,36,12.0],[371,37,5.0],[371,38,31.0],[371,39,39.0],[372,0,78.0],[372,1,10.0],[372,2,13.0],[372,3,9.0],[372,4,4.0],[372,5,20.0],[372,6,16.0],[372,7,61.0],[372,8,63.0],[372,9,29.0],[372,11,40.0],[372,12,45.0],[372,13,67.0],[372,14,53.0],[372,15,2.0],[372,16,37.0],[372,17,23.0],[372,18,9.0],[372,19,16.0],[372,20,77.0],[372,21,69.0],[372,22,61.0],[372,23,7.0],[372,24,8.0],[372,25,18.0],[372,26,38.0],[372,27,76.0],[372,28,3.0],[372,29,15.0],[372,30,19.0],[372,31,31.0],[372,32,22.0],[372,33,47.0],[372,34,47.0],[372,35,84.0],[372,36,111.0],[372,37,25.0],[372,39,3.0],[373,0,4.0],[373,6,2.0],[373,20,45.0],[373,21,34.0],[373,22,51.0],[373,23,1.0],[373,26,7.0],[373,27,4.0],[373,33,21.0],[373,34,23.0],[373,35,9.0],[373,36,3.0],[374,0,19.0],[374,1,13.0],[374,2,31.0],[374,3,10.0],[374,4,6.0],[374,5,6.0],[374,6,3.0],[374,7,16.0],[374,8,40.0],[374,9,25.0],[374,11,37.0],[374,12,41.0],[374,13,37.0],[374,14,27.0],[374,15,14.0],[374,16,36.0],[374,17,17.0],[374,18,8.0],[374,19,10.0],[374,20,27.0],[374,21,13.0],[374,22,20.0],[374,24,2.0],[374,25,7.0],[374,26,78.0],[374,27,42.0],[374,29,6.0],[374,30,27.0],[374,31,10.0],[374,32,12.0],[374,33,10.0],[374,34,21.0],[374,35,14.0],[374,36,34.0],[374,37,10.0],[374,38,1.0],[374,39,4.0],[375,0,138.0],[375,1,434.0],[375,2,549.0],[375,3,424.0],[375,4,438.0],[375,5,408.0],[375,6,353.0],[375,7,1093.0],[375,8,1856.0],[375,9,1842.0],[375,10,3.0],[375,11,1.0],[375,13,3.0],[375,14,13.0],[375,15,2.0],[375,16,3.0],[375,17,3.0],[375,18,132.0],[375,19,51.0],[375,21,2.0],[375,22,2.0],[375,25,1.0],[375,26,33.0],[375,27,194.0],[375,28,1.0],[375,29,2.0],[375,30,1.0],[375,33,145.0],[375,34,86.0],[375,35,48.0],[375,36,313.0],[375,37,1706.0],[375,39,2.0],[376,0,236.0],[376,1,1636.0],[376,2,2469.0],[376,3,3246.0],[376,4,2932.0],[376,5,13.0],[376,6,28.0],[376,7,44.0],[376,8,72.0],[376,9,45.0],[376,10,16.0],[376,11,767.0],[376,12,770.0],[376,13,1379.0],[376,14,1308.0],[376,15,113.0],[376,16,277.0],[376,17,179.0],[376,18,99.0],[376,19,158.0],[376,20,190.0],[376,21,111.0],[376,22,99.0],[376,23,162.0],[376,24,180.0],[376,25,223.0],[376,26,194.0],[376,27,379.0],[376,28,94.0],[376,29,201.0],[376,30,130.0],[376,31,500.0],[376,32,291.0],[376,33,192.0],[376,34,201.0],[376,35,162.0],[376,36,392.0],[376,37,33.0],[376,38,5.0],[376,39,50.0],[377,0,30.0],[377,10,1.0],[377,12,2.0],[377,15,1.0],[377,16,1.0],[377,26,1.0],[377,27,2.0],[377,31,21.0],[377,32,46.0],[377,33,5.0],[377,34,14.0],[377,35,11.0],[377,36,15.0],[377,38,2.0],[378,0,6.0],[378,1,4.0],[378,2,9.0],[378,3,1.0],[378,5,4.0],[378,6,2.0],[378,7,17.0],[378,8,6.0],[378,9,13.0],[378,12,1.0],[378,13,3.0],[378,14,1.0],[378,16,14.0],[378,17,5.0],[378,18,2.0],[378,19,6.0],[378,20,7.0],[378,21,7.0],[378,22,1.0],[378,24,1.0],[378,26,13.0],[378,27,4.0],[378,29,1.0],[378,30,2.0],[378,31,2.0],[378,32,1.0],[378,33,6.0],[378,34,3.0],[378,35,1.0],[378,36,11.0],[378,37,2.0],[379,0,24.0],[379,1,55.0],[379,2,49.0],[379,3,43.0],[379,4,36.0],[379,5,65.0],[379,6,47.0],[379,7,138.0],[379,8,237.0],[379,9,177.0],[379,10,1.0],[379,13,2.0],[379,14,1.0],[379,18,18.0],[379,19,36.0],[379,24,1.0],[379,25,3.0],[379,26,3.0],[379,27,23.0],[379,29,1.0],[379,31,1.0],[379,33,15.0],[379,34,9.0],[379,35,6.0],[379,36,19.0],[379,37,200.0],[379,38,1.0],[380,0,80.0],[380,1,146.0],[380,2,101.0],[380,3,47.0],[380,4,45.0],[380,5,37.0],[380,6,9.0],[380,7,119.0],[380,8,134.0],[380,9,119.0],[380,11,3.0],[380,13,1.0],[380,16,5.0],[380,17,5.0],[380,18,3.0],[380,20,22.0],[380,21,14.0],[380,22,13.0],[380,26,134.0],[380,27,134.0],[380,28,4.0],[380,32,1.0],[380,33,72.0],[380,34,51.0],[380,35,27.0],[380,36,103.0],[380,37,71.0],[381,0,22.0],[381,4,2.0],[381,5,7.0],[381,6,47.0],[381,7,2.0],[381,8,11.0],[381,9,12.0],[381,27,7.0],[381,31,8.0],[381,32,11.0],[381,33,104.0],[381,34,46.0],[381,36,22.0],[381,37,51.0],[382,0,10.0],[382,6,1.0],[382,10,1.0],[382,15,3.0],[382,18,1.0],[382,20,7.0],[382,21,5.0],[382,22,6.0],[382,23,8.0],[382,24,14.0],[382,25,12.0],[382,26,5.0],[382,27,5.0],[382,28,8.0],[382,29,7.0],[382,30,2.0],[382,31,36.0],[382,32,36.0],[382,33,10.0],[382,34,9.0],[382,35,9.0],[382,36,5.0],[382,38,2.0],[383,0,69.0],[383,6,51.0],[383,9,2.0],[383,10,37.0],[383,15,20.0],[383,20,17.0],[383,21,21.0],[383,22,17.0],[383,23,1.0],[383,24,1.0],[383,26,18.0],[383,27,29.0],[383,28,3.0],[383,29,15.0],[383,30,4.0],[383,31,98.0],[383,32,70.0],[383,33,68.0],[383,34,72.0],[383,35,26.0],[383,36,67.0],[383,38,22.0],[383,39,17.0],[384,0,19.0],[384,1,579.0],[384,2,350.0],[384,3,180.0],[384,4,175.0],[384,6,1.0],[384,18,1.0],[384,20,152.0],[384,21,81.0],[384,22,88.0],[384,25,1.0],[384,26,231.0],[384,27,62.0],[384,34,6.0],[384,35,3.0],[384,36,24.0],[385,0,60.0],[385,1,11.0],[385,2,11.0],[385,3,3.0],[385,4,13.0],[385,5,105.0],[385,6,107.0],[385,7,123.0],[385,8,154.0],[385,9,132.0],[385,12,1.0],[385,13,1.0],[385,16,1.0],[385,26,7.0],[385,27,29.0],[385,29,1.0],[385,31,110.0],[385,32,65.0],[385,33,262.0],[385,34,93.0],[385,35,5.0],[385,36,110.0],[385,37,305.0],[385,38,1.0],[386,0,77.0],[386,1,43.0],[386,2,29.0],[386,3,25.0],[386,4,27.0],[386,5,20.0],[386,6,17.0],[386,7,56.0],[386,8,90.0],[386,9,59.0],[386,10,122.0],[386,11,14.0],[386,12,13.0],[386,13,18.0],[386,14,20.0],[386,15,264.0],[386,16,374.0],[386,17,247.0],[386,18,193.0],[386,19,112.0],[386,21,1.0],[386,23,1.0],[386,24,3.0],[386,25,3.0],[386,26,46.0],[386,27,23.0],[386,28,138.0],[386,29,135.0],[386,30,85.0],[386,31,93.0],[386,32,98.0],[386,33,28.0],[386,34,15.0],[386,35,9.0],[386,36,59.0],[386,37,39.0],[386,38,107.0],[386,39,191.0],[387,0,13.0],[387,1,2.0],[387,2,2.0],[387,3,4.0],[387,4,3.0],[387,5,6.0],[387,6,28.0],[387,7,4.0],[387,8,12.0],[387,9,6.0],[387,10,42.0],[387,12,1.0],[387,14,2.0],[387,15,62.0],[387,18,1.0],[387,19,1.0],[387,20,478.0],[387,21,258.0],[387,22,275.0],[387,23,49.0],[387,24,50.0],[387,25,91.0],[387,26,17.0],[387,27,9.0],[387,28,35.0],[387,29,20.0],[387,30,7.0],[387,31,104.0],[387,32,63.0],[387,33,144.0],[387,34,170.0],[387,35,59.0],[387,36,14.0],[387,37,5.0],[387,38,28.0],[387,39,37.0],[388,0,1.0],[388,13,1.0],[388,14,1.0],[388,17,1.0],[388,20,5.0],[388,22,3.0],[388,26,2.0],[388,27,2.0],[388,29,2.0],[388,31,3.0],[388,32,3.0],[388,33,4.0],[388,34,10.0],[388,35,6.0],[388,36,4.0],[388,37,1.0],[389,0,2.0],[389,6,1.0],[389,20,34.0],[389,21,27.0],[389,22,17.0],[389,23,10.0],[389,24,10.0],[389,25,12.0],[389,26,4.0],[389,29,1.0],[389,30,1.0],[389,31,4.0],[389,32,5.0],[389,33,1.0],[389,35,4.0],[390,0,20.0],[390,1,13.0],[390,2,11.0],[390,3,11.0],[390,4,3.0],[390,5,5.0],[390,6,12.0],[390,7,1.0],[390,8,10.0],[390,9,10.0],[390,12,1.0],[390,16,2.0],[390,18,1.0],[390,20,203.0],[390,21,128.0],[390,22,127.0],[390,24,3.0],[390,25,1.0],[390,26,48.0],[390,27,24.0],[390,33,61.0],[390,34,72.0],[390,35,52.0],[390,36,56.0],[390,37,2.0],[391,0,20.0],[391,1,7.0],[391,2,3.0],[391,3,21.0],[391,4,19.0],[391,6,12.0],[391,10,70.0],[391,12,2.0],[391,13,9.0],[391,15,45.0],[391,20,10.0],[391,21,7.0],[391,22,3.0],[391,23,10.0],[391,24,4.0],[391,25,19.0],[391,26,8.0],[391,27,8.0],[391,28,12.0],[391,29,47.0],[391,30,15.0],[391,31,156.0],[391,32,76.0],[391,33,22.0],[391,34,26.0],[391,35,6.0],[391,36,24.0],[391,37,1.0],[391,38,31.0],[391,39,17.0],[392,0,158.0],[392,1,4.0],[392,2,12.0],[392,3,20.0],[392,4,24.0],[392,5,7.0],[392,6,98.0],[392,7,28.0],[392,8,14.0],[392,9,5.0],[392,10,531.0],[392,11,11.0],[392,12,6.0],[392,13,14.0],[392,14,16.0],[392,15,730.0],[392,16,23.0],[392,17,29.0],[392,18,9.0],[392,19,17.0],[392,20,204.0],[392,21,114.0],[392,22,136.0],[392,23,563.0],[392,24,591.0],[392,25,898.0],[392,26,67.0],[392,27,83.0],[392,28,356.0],[392,29,279.0],[392,30,90.0],[392,31,1894.0],[392,32,1226.0],[392,33,187.0],[392,34,286.0],[392,35,217.0],[392,36,267.0],[392,37,19.0],[392,38,350.0],[392,39,424.0],[393,0,2.0],[393,1,1.0],[393,2,2.0],[393,3,1.0],[393,8,4.0],[393,11,1.0],[393,13,2.0],[393,14,5.0],[393,16,6.0],[393,17,5.0],[393,19,2.0],[393,21,1.0],[393,22,2.0],[393,26,1.0],[393,27,1.0],[393,31,4.0],[393,32,2.0],[393,33,1.0],[393,35,2.0],[393,36,2.0],[394,0,23.0],[394,1,233.0],[394,2,144.0],[394,3,66.0],[394,4,45.0],[394,6,1.0],[394,20,267.0],[394,21,186.0],[394,22,144.0],[394,23,2.0],[394,25,2.0],[394,26,560.0],[394,27,113.0],[394,33,4.0],[394,34,8.0],[394,35,3.0],[394,36,31.0],[395,0,138.0],[395,1,3816.0],[395,2,1649.0],[395,3,759.0],[395,4,779.0],[395,6,1.0],[395,10,2.0],[395,13,1.0],[395,14,1.0],[395,17,1.0],[395,18,3.0],[395,19,1.0],[395,20,1408.0],[395,21,926.0],[395,22,828.0],[395,25,3.0],[395,26,3209.0],[395,27,442.0],[395,32,1.0],[395,33,32.0],[395,34,55.0],[395,35,60.0],[395,36,190.0],[395,37,2.0],[395,38,1.0],[396,0,26.0],[396,6,22.0],[396,7,1.0],[396,10,7.0],[396,15,2.0],[396,19,1.0],[396,20,11.0],[396,21,5.0],[396,22,6.0],[396,23,1.0],[396,24,1.0],[396,25,4.0],[396,26,15.0],[396,27,12.0],[396,28,2.0],[396,30,3.0],[396,31,41.0],[396,32,18.0],[396,33,38.0],[396,34,38.0],[396,35,28.0],[396,36,46.0],[396,38,1.0],[396,39,2.0],[397,0,77.0],[397,1,24.0],[397,2,9.0],[397,3,14.0],[397,4,8.0],[397,5,40.0],[397,6,19.0],[397,7,87.0],[397,8,86.0],[397,9,71.0],[397,11,1.0],[397,16,6.0],[397,17,15.0],[397,18,5.0],[397,19,1.0],[397,20,14.0],[397,21,4.0],[397,22,4.0],[397,23,1.0],[397,25,1.0],[397,26,93.0],[397,27,181.0],[397,31,1.0],[397,32,2.0],[397,33,43.0],[397,34,50.0],[397,35,9.0],[397,36,129.0],[397,37,34.0],[398,0,140.0],[398,1,83.0],[398,2,114.0],[398,3,78.0],[398,4,72.0],[398,5,14.0],[398,6,2.0],[398,7,42.0],[398,8,76.0],[398,9,35.0],[398,11,8.0],[398,12,5.0],[398,13,4.0],[398,14,18.0],[398,15,5.0],[398,16,89.0],[398,17,45.0],[398,18,16.0],[398,19,43.0],[398,20,198.0],[398,21,132.0],[398,22,115.0],[398,23,18.0],[398,24,19.0],[398,25,22.0],[398,26,390.0],[398,27,241.0],[398,28,5.0],[398,29,23.0],[398,30,22.0],[398,31,118.0],[398,32,59.0],[398,33,71.0],[398,34,89.0],[398,35,115.0],[398,36,138.0],[398,37,19.0],[398,39,6.0],[399,0,1.0],[399,1,3.0],[399,2,1.0],[399,3,2.0],[399,7,3.0],[399,8,2.0],[399,9,2.0],[399,21,1.0],[399,26,1.0],[399,27,1.0],[399,33,1.0],[399,35,1.0],[399,36,4.0],[399,37,1.0],[400,0,149.0],[400,1,37.0],[400,2,71.0],[400,3,43.0],[400,4,20.0],[400,5,36.0],[400,6,31.0],[400,7,78.0],[400,8,129.0],[400,9,94.0],[400,14,1.0],[400,20,577.0],[400,21,331.0],[400,22,315.0],[400,26,136.0],[400,27,226.0],[400,32,3.0],[400,33,177.0],[400,34,201.0],[400,35,281.0],[400,36,283.0],[400,37,72.0],[401,0,3.0],[401,1,4.0],[401,2,4.0],[401,20,34.0],[401,21,19.0],[401,22,18.0],[401,26,15.0],[401,27,9.0],[401,35,5.0],[402,0,3.0],[402,6,11.0],[402,10,1.0],[402,15,5.0],[402,20,75.0],[402,21,49.0],[402,22,49.0],[402,23,16.0],[402,24,18.0],[402,25,17.0],[402,26,8.0],[402,27,8.0],[402,29,1.0],[402,31,20.0],[402,32,22.0],[402,33,61.0],[402,34,30.0],[402,35,28.0],[402,36,4.0],[402,38,2.0],[402,39,2.0],[403,0,50.0],[403,1,135.0],[403,2,105.0],[403,3,35.0],[403,4,37.0],[403,9,3.0],[403,10,1.0],[403,16,1.0],[403,18,1.0],[403,20,325.0],[403,21,235.0],[403,22,197.0],[403,23,3.0],[403,24,14.0],[403,25,14.0],[403,26,986.0],[403,27,173.0],[403,29,4.0],[403,30,4.0],[403,31,32.0],[403,32,10.0],[403,33,12.0],[403,34,28.0],[403,35,37.0],[403,36,56.0],[403,37,1.0],[404,0,57.0],[404,1,129.0],[404,2,109.0],[404,3,105.0],[404,4,109.0],[404,5,144.0],[404,6,100.0],[404,7,278.0],[404,8,415.0],[404,9,436.0],[404,12,1.0],[404,13,1.0],[404,14,4.0],[404,15,1.0],[404,17,3.0],[404,18,119.0],[404,19,170.0],[404,26,16.0],[404,27,75.0],[404,33,39.0],[404,34,13.0],[404,35,6.0],[404,36,66.0],[404,37,447.0],[404,39,1.0],[405,0,26.0],[405,1,86.0],[405,2,83.0],[405,3,44.0],[405,4,56.0],[405,5,86.0],[405,6,67.0],[405,7,218.0],[405,8,327.0],[405,9,283.0],[405,15,1.0],[405,16,1.0],[405,18,9.0],[405,19,30.0],[405,26,7.0],[405,27,22.0],[405,33,20.0],[405,34,10.0],[405,35,11.0],[405,36,28.0],[405,37,261.0],[406,0,93.0],[406,1,2.0],[406,6,40.0],[406,10,57.0],[406,13,1.0],[406,15,92.0],[406,20,134.0],[406,21,94.0],[406,22,64.0],[406,23,45.0],[406,24,51.0],[406,25,100.0],[406,26,48.0],[406,27,71.0],[406,28,34.0],[406,29,84.0],[406,30,29.0],[406,31,286.0],[406,32,211.0],[406,33,202.0],[406,34,167.0],[406,35,151.0],[406,36,176.0],[406,37,2.0],[406,38,41.0],[406,39,64.0],[407,0,11.0],[407,6,8.0],[407,10,12.0],[407,15,6.0],[407,20,4.0],[407,21,5.0],[407,22,1.0],[407,23,10.0],[407,24,5.0],[407,25,7.0],[407,26,6.0],[407,27,5.0],[407,28,4.0],[407,29,10.0],[407,30,3.0],[407,31,132.0],[407,32,70.0],[407,33,18.0],[407,34,36.0],[407,35,22.0],[407,36,19.0],[407,38,11.0],[407,39,3.0],[408,0,27.0],[408,1,20.0],[408,2,29.0],[408,3,6.0],[408,4,8.0],[408,5,15.0],[408,6,1.0],[408,7,32.0],[408,8,28.0],[408,9,13.0],[408,12,1.0],[408,13,1.0],[408,14,1.0],[408,17,2.0],[408,20,5.0],[408,21,2.0],[408,22,4.0],[408,25,1.0],[408,26,32.0],[408,27,12.0],[408,29,1.0],[408,33,17.0],[408,34,10.0],[408,35,6.0],[408,36,32.0],[408,37,16.0],[409,0,32.0],[409,1,110.0],[409,2,77.0],[409,3,42.0],[409,4,39.0],[409,12,3.0],[409,20,204.0],[409,21,132.0],[409,22,117.0],[409,23,1.0],[409,24,6.0],[409,25,4.0],[409,26,162.0],[409,27,85.0],[409,29,12.0],[409,30,7.0],[409,31,14.0],[409,32,6.0],[409,33,5.0],[409,34,16.0],[409,35,19.0],[409,36,59.0],[410,0,7.0],[410,1,3.0],[410,2,2.0],[410,3,2.0],[410,4,3.0],[410,5,2.0],[410,8,11.0],[410,9,7.0],[410,10,9.0],[410,11,2.0],[410,13,5.0],[410,14,1.0],[410,15,37.0],[410,16,18.0],[410,17,29.0],[410,18,21.0],[410,19,13.0],[410,25,1.0],[410,26,7.0],[410,27,3.0],[410,28,13.0],[410,29,14.0],[410,30,15.0],[410,31,11.0],[410,32,10.0],[410,34,2.0],[410,35,3.0],[410,36,6.0],[410,37,6.0],[410,38,13.0],[410,39,29.0],[411,0,8.0],[411,1,2.0],[411,2,2.0],[411,3,6.0],[411,4,6.0],[411,6,6.0],[411,7,12.0],[411,8,21.0],[411,9,8.0],[411,10,34.0],[411,11,3.0],[411,12,9.0],[411,13,1.0],[411,14,1.0],[411,15,53.0],[411,16,30.0],[411,17,29.0],[411,18,15.0],[411,19,16.0],[411,26,14.0],[411,27,4.0],[411,28,26.0],[411,29,28.0],[411,30,18.0],[411,31,25.0],[411,32,13.0],[411,33,3.0],[411,34,5.0],[411,35,2.0],[411,36,8.0],[411,37,4.0],[411,38,16.0],[411,39,35.0],[412,0,57.0],[412,1,15.0],[412,2,11.0],[412,3,4.0],[412,4,7.0],[412,5,4.0],[412,6,21.0],[412,7,7.0],[412,8,12.0],[412,9,4.0],[412,10,9.0],[412,11,15.0],[412,12,25.0],[412,13,85.0],[412,14,38.0],[412,15,35.0],[412,16,70.0],[412,17,48.0],[412,18,32.0],[412,19,31.0],[412,20,416.0],[412,21,327.0],[412,22,236.0],[412,23,212.0],[412,24,252.0],[412,25,403.0],[412,26,57.0],[412,27,70.0],[412,28,10.0],[412,29,31.0],[412,30,12.0],[412,31,177.0],[412,32,86.0],[412,33,76.0],[412,34,90.0],[412,35,109.0],[412,36,67.0],[412,37,16.0],[412,38,6.0],[412,39,26.0],[413,0,35.0],[413,1,1.0],[413,3,3.0],[413,4,1.0],[413,12,2.0],[413,14,1.0],[413,24,1.0],[413,25,1.0],[413,26,9.0],[413,27,18.0],[413,30,1.0],[413,31,20.0],[413,32,8.0],[413,33,35.0],[413,34,37.0],[413,35,37.0],[413,36,34.0],[413,38,1.0],[413,39,1.0],[414,0,73.0],[414,6,3.0],[414,8,1.0],[414,10,5.0],[414,14,1.0],[414,15,3.0],[414,16,1.0],[414,20,380.0],[414,21,332.0],[414,22,258.0],[414,23,16.0],[414,24,27.0],[414,25,27.0],[414,26,7.0],[414,27,17.0],[414,28,2.0],[414,29,41.0],[414,30,13.0],[414,31,81.0],[414,32,58.0],[414,33,71.0],[414,34,60.0],[414,35,53.0],[414,36,86.0],[414,38,6.0],[414,39,1.0],[415,0,15.0],[415,1,1.0],[415,2,3.0],[415,4,1.0],[415,5,26.0],[415,6,18.0],[415,7,20.0],[415,8,34.0],[415,9,18.0],[415,26,1.0],[415,27,4.0],[415,31,15.0],[415,32,26.0],[415,33,33.0],[415,34,16.0],[415,35,1.0],[415,36,14.0],[415,37,52.0],[416,0,97.0],[416,1,2.0],[416,6,2.0],[416,25,2.0],[416,26,13.0],[416,27,34.0],[416,28,154.0],[416,33,14.0],[416,34,22.0],[416,35,6.0],[416,36,167.0],[417,0,239.0],[417,1,1.0],[417,2,1.0],[417,3,1.0],[417,4,2.0],[417,5,1.0],[417,6,106.0],[417,7,2.0],[417,8,1.0],[417,9,4.0],[417,10,1.0],[417,12,1.0],[417,17,2.0],[417,18,2.0],[417,19,3.0],[417,20,1.0],[417,25,1.0],[417,26,214.0],[417,27,411.0],[417,33,1630.0],[417,34,2361.0],[417,35,2695.0],[417,36,382.0],[417,37,12.0],[417,38,1.0],[417,39,1.0],[418,0,16.0],[418,6,3.0],[418,10,21.0],[418,15,16.0],[418,20,31.0],[418,21,27.0],[418,22,19.0],[418,23,33.0],[418,24,49.0],[418,25,66.0],[418,26,22.0],[418,27,6.0],[418,28,13.0],[418,29,16.0],[418,30,5.0],[418,31,182.0],[418,32,89.0],[418,33,32.0],[418,34,63.0],[418,35,28.0],[418,36,20.0],[418,38,16.0],[418,39,8.0],[419,0,41.0],[419,1,13.0],[419,2,4.0],[419,3,2.0],[419,4,1.0],[419,5,1.0],[419,6,12.0],[419,7,1.0],[419,8,3.0],[419,10,50.0],[419,13,1.0],[419,15,39.0],[419,17,1.0],[419,24,1.0],[419,26,18.0],[419,27,14.0],[419,28,19.0],[419,29,33.0],[419,30,8.0],[419,31,82.0],[419,32,58.0],[419,33,33.0],[419,34,21.0],[419,35,11.0],[419,36,46.0],[419,38,36.0],[419,39,30.0],[420,0,77.0],[420,1,215.0],[420,2,159.0],[420,3,204.0],[420,4,199.0],[420,5,144.0],[420,6,86.0],[420,7,407.0],[420,8,527.0],[420,9,499.0],[420,10,27.0],[420,11,13.0],[420,12,3.0],[420,13,9.0],[420,14,12.0],[420,15,61.0],[420,16,73.0],[420,17,63.0],[420,18,230.0],[420,19,374.0],[420,21,1.0],[420,23,1.0],[420,24,2.0],[420,26,45.0],[420,27,147.0],[420,28,28.0],[420,29,38.0],[420,30,23.0],[420,31,25.0],[420,32,20.0],[420,33,23.0],[420,34,17.0],[420,35,11.0],[420,36,134.0],[420,37,395.0],[420,38,40.0],[420,39,51.0],[421,0,1.0],[421,3,1.0],[421,10,9.0],[421,13,1.0],[421,15,4.0],[421,20,13.0],[421,21,7.0],[421,22,12.0],[421,23,20.0],[421,24,33.0],[421,25,44.0],[421,26,1.0],[421,29,5.0],[421,30,1.0],[421,31,54.0],[421,32,33.0],[421,33,4.0],[421,34,2.0],[421,35,6.0],[421,36,2.0],[422,0,12.0],[422,1,13.0],[422,2,5.0],[422,3,15.0],[422,4,13.0],[422,5,8.0],[422,6,7.0],[422,7,9.0],[422,8,27.0],[422,9,16.0],[422,10,54.0],[422,11,11.0],[422,12,11.0],[422,13,12.0],[422,14,9.0],[422,15,100.0],[422,16,120.0],[422,17,91.0],[422,18,74.0],[422,19,52.0],[422,26,20.0],[422,27,16.0],[422,28,56.0],[422,29,62.0],[422,30,27.0],[422,31,27.0],[422,32,23.0],[422,33,19.0],[422,34,7.0],[422,35,4.0],[422,36,31.0],[422,37,23.0],[422,38,45.0],[422,39,76.0],[423,0,8.0],[423,2,1.0],[423,6,3.0],[423,8,5.0],[423,9,2.0],[423,20,15.0],[423,21,2.0],[423,22,4.0],[423,26,8.0],[423,27,10.0],[423,34,3.0],[423,35,2.0],[423,36,5.0],[423,37,6.0],[424,0,13.0],[424,6,1.0],[424,26,3.0],[424,27,2.0],[424,33,4.0],[424,34,12.0],[424,35,5.0],[424,36,8.0],[425,0,34.0],[425,6,37.0],[425,8,1.0],[425,9,2.0],[425,10,24.0],[425,15,27.0],[425,18,1.0],[425,20,11.0],[425,21,7.0],[425,22,2.0],[425,24,1.0],[425,26,14.0],[425,27,20.0],[425,28,7.0],[425,29,18.0],[425,30,4.0],[425,31,53.0],[425,32,44.0],[425,33,68.0],[425,34,64.0],[425,35,52.0],[425,36,61.0],[425,37,2.0],[425,38,21.0],[425,39,16.0],[426,0,10.0],[426,1,9.0],[426,2,9.0],[426,3,17.0],[426,4,3.0],[426,5,4.0],[426,6,2.0],[426,7,6.0],[426,8,7.0],[426,9,10.0],[426,12,1.0],[426,13,3.0],[426,16,1.0],[426,17,5.0],[426,19,1.0],[426,20,64.0],[426,21,62.0],[426,22,52.0],[426,24,3.0],[426,25,1.0],[426,26,34.0],[426,27,12.0],[426,30,2.0],[426,31,1.0],[426,32,3.0],[426,33,29.0],[426,34,28.0],[426,35,29.0],[426,36,11.0],[426,37,10.0],[427,0,9.0],[427,10,1.0],[427,23,1.0],[427,26,2.0],[427,27,6.0],[427,31,10.0],[427,32,6.0],[427,33,54.0],[427,34,94.0],[427,35,116.0],[427,36,24.0],[428,0,8.0],[428,26,1.0],[428,27,10.0],[428,33,3.0],[428,34,4.0],[428,35,27.0],[428,36,13.0],[429,0,61.0],[429,2,1.0],[429,5,65.0],[429,6,463.0],[429,7,45.0],[429,8,131.0],[429,9,255.0],[429,10,10.0],[429,15,5.0],[429,16,2.0],[429,17,3.0],[429,18,1.0],[429,19,2.0],[429,20,39.0],[429,21,34.0],[429,22,17.0],[429,23,2.0],[429,24,4.0],[429,25,7.0],[429,26,20.0],[429,27,78.0],[429,28,1.0],[429,29,1.0],[429,30,3.0],[429,31,80.0],[429,32,63.0],[429,33,2662.0],[429,34,2878.0],[429,35,2168.0],[429,36,101.0],[429,37,265.0],[429,38,1.0],[429,39,5.0],[430,0,26.0],[430,1,31.0],[430,2,27.0],[430,3,27.0],[430,4,17.0],[430,5,10.0],[430,6,3.0],[430,7,26.0],[430,8,30.0],[430,9,16.0],[430,11,18.0],[430,12,33.0],[430,13,26.0],[430,14,11.0],[430,15,8.0],[430,16,54.0],[430,17,31.0],[430,18,10.0],[430,19,10.0],[430,20,17.0],[430,21,7.0],[430,22,10.0],[430,24,3.0],[430,26,53.0],[430,27,38.0],[430,28,2.0],[430,29,12.0],[430,30,15.0],[430,31,10.0],[430,32,7.0],[430,33,12.0],[430,34,13.0],[430,35,9.0],[430,36,30.0],[430,37,12.0],[430,38,1.0],[430,39,6.0],[431,0,16.0],[431,1,4.0],[431,2,5.0],[431,3,1.0],[431,4,1.0],[431,5,32.0],[431,6,42.0],[431,7,34.0],[431,8,72.0],[431,9,55.0],[431,26,1.0],[431,27,4.0],[431,31,14.0],[431,32,18.0],[431,33,52.0],[431,34,13.0],[431,36,16.0],[431,37,114.0],[431,38,1.0],[432,0,6.0],[432,1,7.0],[432,2,6.0],[432,3,7.0],[432,4,4.0],[432,5,3.0],[432,6,10.0],[432,9,7.0],[432,10,36.0],[432,15,73.0],[432,16,2.0],[432,17,4.0],[432,20,50.0],[432,21,23.0],[432,22,22.0],[432,23,131.0],[432,24,147.0],[432,25,239.0],[432,26,6.0],[432,27,17.0],[432,28,4.0],[432,29,70.0],[432,30,31.0],[432,31,203.0],[432,32,120.0],[432,33,28.0],[432,34,15.0],[432,35,13.0],[432,36,19.0],[432,37,3.0],[432,38,10.0],[432,39,36.0],[433,0,82.0],[433,1,3.0],[433,2,1.0],[433,3,9.0],[433,4,2.0],[433,5,18.0],[433,6,15.0],[433,7,44.0],[433,8,52.0],[433,9,35.0],[433,11,1.0],[433,12,4.0],[433,13,3.0],[433,14,8.0],[433,15,1.0],[433,16,5.0],[433,17,3.0],[433,18,2.0],[433,19,3.0],[433,20,10.0],[433,21,7.0],[433,22,11.0],[433,24,1.0],[433,25,1.0],[433,26,44.0],[433,27,99.0],[433,29,3.0],[433,30,4.0],[433,31,1.0],[433,32,2.0],[433,33,36.0],[433,34,25.0],[433,35,26.0],[433,36,95.0],[433,37,22.0],[434,0,1.0],[434,1,1.0],[434,2,1.0],[434,3,4.0],[434,6,1.0],[434,7,3.0],[434,8,6.0],[434,9,1.0],[434,10,1.0],[434,18,1.0],[434,27,2.0],[434,28,1.0],[434,33,2.0],[434,36,2.0],[434,38,2.0],[435,0,24.0],[435,1,5.0],[435,2,7.0],[435,3,1.0],[435,5,1.0],[435,6,2.0],[435,7,8.0],[435,8,38.0],[435,9,9.0],[435,10,26.0],[435,11,4.0],[435,12,4.0],[435,14,6.0],[435,15,49.0],[435,16,85.0],[435,17,42.0],[435,18,32.0],[435,19,25.0],[435,22,1.0],[435,26,6.0],[435,27,4.0],[435,28,44.0],[435,29,32.0],[435,30,27.0],[435,31,25.0],[435,32,38.0],[435,33,7.0],[435,34,1.0],[435,35,1.0],[435,36,11.0],[435,37,2.0],[435,38,21.0],[435,39,31.0],[436,0,8.0],[436,1,494.0],[436,2,416.0],[436,3,58.0],[436,4,59.0],[436,7,1.0],[436,10,13.0],[436,15,25.0],[436,17,1.0],[436,20,181.0],[436,21,129.0],[436,22,179.0],[436,23,76.0],[436,24,78.0],[436,25,118.0],[436,26,27.0],[436,27,33.0],[436,28,8.0],[436,29,37.0],[436,30,18.0],[436,31,357.0],[436,32,205.0],[436,33,7.0],[436,34,9.0],[436,35,11.0],[436,36,12.0],[436,38,14.0],[436,39,17.0],[437,0,118.0],[437,1,239.0],[437,2,218.0],[437,3,267.0],[437,4,260.0],[437,5,210.0],[437,6,95.0],[437,7,509.0],[437,8,725.0],[437,9,631.0],[437,10,54.0],[437,11,7.0],[437,12,6.0],[437,13,9.0],[437,14,10.0],[437,15,94.0],[437,16,129.0],[437,17,97.0],[437,18,282.0],[437,19,507.0],[437,21,3.0],[437,22,1.0],[437,23,2.0],[437,24,1.0],[437,25,1.0],[437,26,62.0],[437,27,138.0],[437,28,45.0],[437,29,55.0],[437,30,25.0],[437,31,38.0],[437,32,31.0],[437,33,42.0],[437,34,26.0],[437,35,11.0],[437,36,161.0],[437,37,485.0],[437,38,47.0],[437,39,84.0],[438,0,26.0],[438,1,777.0],[438,2,263.0],[438,3,93.0],[438,4,116.0],[438,6,3.0],[438,20,598.0],[438,21,363.0],[438,22,344.0],[438,26,759.0],[438,27,75.0],[438,33,21.0],[438,34,14.0],[438,35,16.0],[438,36,46.0],[439,0,34.0],[439,6,18.0],[439,7,1.0],[439,10,40.0],[439,15,12.0],[439,18,1.0],[439,20,29.0],[439,21,24.0],[439,22,20.0],[439,23,17.0],[439,24,16.0],[439,25,32.0],[439,26,11.0],[439,27,28.0],[439,28,8.0],[439,29,29.0],[439,30,3.0],[439,31,314.0],[439,32,152.0],[439,33,69.0],[439,34,101.0],[439,35,103.0],[439,36,48.0],[439,38,12.0],[439,39,2.0],[440,0,35.0],[440,1,1182.0],[440,2,1855.0],[440,3,1070.0],[440,4,1032.0],[440,5,3.0],[440,6,2.0],[440,7,10.0],[440,8,14.0],[440,9,6.0],[440,10,3.0],[440,11,157.0],[440,12,294.0],[440,13,428.0],[440,14,283.0],[440,15,34.0],[440,16,176.0],[440,17,156.0],[440,18,66.0],[440,19,85.0],[440,20,20.0],[440,21,8.0],[440,22,12.0],[440,23,43.0],[440,24,60.0],[440,25,91.0],[440,26,36.0],[440,27,248.0],[440,28,16.0],[440,29,42.0],[440,30,36.0],[440,31,195.0],[440,32,115.0],[440,33,9.0],[440,34,13.0],[440,35,12.0],[440,36,37.0],[440,37,6.0],[440,39,5.0],[441,0,59.0],[441,6,25.0],[441,7,1.0],[441,10,45.0],[441,15,40.0],[441,16,3.0],[441,17,2.0],[441,20,67.0],[441,21,49.0],[441,22,36.0],[441,23,33.0],[441,24,32.0],[441,25,74.0],[441,26,19.0],[441,27,37.0],[441,28,20.0],[441,29,39.0],[441,30,15.0],[441,31,169.0],[441,32,115.0],[441,33,93.0],[441,34,90.0],[441,35,73.0],[441,36,78.0],[441,38,38.0],[441,39,33.0],[442,0,13.0],[442,1,67.0],[442,2,82.0],[442,3,83.0],[442,4,89.0],[442,5,123.0],[442,6,55.0],[442,7,287.0],[442,8,475.0],[442,9,424.0],[442,13,1.0],[442,22,1.0],[442,26,2.0],[442,27,21.0],[442,33,8.0],[442,34,2.0],[442,35,7.0],[442,36,15.0],[442,37,366.0],[442,38,1.0],[443,0,37.0],[443,1,90.0],[443,2,84.0],[443,3,117.0],[443,4,90.0],[443,5,63.0],[443,6,50.0],[443,7,223.0],[443,8,334.0],[443,9,255.0],[443,11,1.0],[443,16,2.0],[443,18,31.0],[443,19,54.0],[443,26,12.0],[443,27,57.0],[443,31,1.0],[443,33,24.0],[443,34,11.0],[443,35,10.0],[443,36,57.0],[443,37,195.0],[444,0,155.0],[444,1,16.0],[444,2,5.0],[444,3,5.0],[444,4,12.0],[444,5,21.0],[444,6,41.0],[444,7,65.0],[444,8,48.0],[444,9,45.0],[444,15,2.0],[444,16,18.0],[444,17,12.0],[444,18,5.0],[444,19,11.0],[444,20,29.0],[444,21,16.0],[444,22,15.0],[444,23,1.0],[444,24,2.0],[444,25,3.0],[444,26,127.0],[444,27,185.0],[444,28,1.0],[444,30,3.0],[444,31,10.0],[444,32,8.0],[444,33,112.0],[444,34,134.0],[444,35,57.0],[444,36,204.0],[444,37,27.0],[445,0,10.0],[445,1,4.0],[445,2,6.0],[445,3,6.0],[445,4,6.0],[445,5,4.0],[445,6,1.0],[445,7,9.0],[445,8,13.0],[445,9,9.0],[445,10,43.0],[445,11,5.0],[445,12,3.0],[445,13,5.0],[445,14,4.0],[445,15,55.0],[445,16,68.0],[445,17,45.0],[445,18,43.0],[445,19,34.0],[445,24,1.0],[445,26,5.0],[445,27,13.0],[445,28,41.0],[445,29,54.0],[445,30,22.0],[445,31,26.0],[445,32,16.0],[445,33,2.0],[445,34,5.0],[445,35,2.0],[445,36,14.0],[445,37,12.0],[445,38,39.0],[445,39,62.0],[446,0,13.0],[446,6,6.0],[446,10,20.0],[446,15,4.0],[446,20,4.0],[446,22,1.0],[446,23,12.0],[446,24,9.0],[446,25,14.0],[446,26,16.0],[446,27,4.0],[446,28,11.0],[446,29,31.0],[446,30,2.0],[446,31,193.0],[446,32,122.0],[446,33,18.0],[446,34,26.0],[446,35,23.0],[446,36,16.0],[446,38,17.0],[446,39,4.0],[447,0,34.0],[447,1,12.0],[447,2,18.0],[447,3,15.0],[447,4,31.0],[447,5,12.0],[447,6,28.0],[447,7,32.0],[447,8,56.0],[447,9,61.0],[447,10,1.0],[447,13,1.0],[447,14,1.0],[447,15,2.0],[447,16,3.0],[447,17,3.0],[447,18,3.0],[447,19,15.0],[447,26,8.0],[447,27,37.0],[447,30,1.0],[447,31,6.0],[447,32,2.0],[447,33,25.0],[447,34,20.0],[447,35,9.0],[447,36,40.0],[447,37,55.0],[447,38,1.0],[447,39,2.0],[448,0,10.0],[448,1,11.0],[448,2,10.0],[448,3,16.0],[448,4,9.0],[448,5,1.0],[448,6,1.0],[448,7,5.0],[448,8,14.0],[448,9,8.0],[448,10,20.0],[448,13,4.0],[448,15,101.0],[448,16,1.0],[448,18,1.0],[448,20,342.0],[448,21,232.0],[448,22,238.0],[448,23,1488.0],[448,24,1780.0],[448,25,2297.0],[448,26,12.0],[448,27,5.0],[448,28,12.0],[448,29,93.0],[448,30,59.0],[448,31,842.0],[448,32,435.0],[448,33,10.0],[448,34,24.0],[448,35,60.0],[448,36,9.0],[448,37,8.0],[448,38,12.0],[448,39,54.0],[449,0,16.0],[449,2,2.0],[449,3,2.0],[449,21,1.0],[449,26,4.0],[449,27,5.0],[449,29,3.0],[449,30,1.0],[449,31,44.0],[449,32,33.0],[449,33,2.0],[449,34,6.0],[449,35,13.0],[449,36,24.0],[449,39,1.0],[450,0,45.0],[450,6,24.0],[450,10,21.0],[450,15,10.0],[450,16,1.0],[450,20,20.0],[450,21,8.0],[450,22,8.0],[450,23,13.0],[450,24,13.0],[450,25,14.0],[450,26,26.0],[450,27,34.0],[450,28,5.0],[450,29,11.0],[450,30,3.0],[450,31,345.0],[450,32,158.0],[450,33,77.0],[450,34,101.0],[450,35,103.0],[450,36,63.0],[450,38,16.0],[450,39,4.0],[451,0,12.0],[451,1,13.0],[451,2,10.0],[451,3,7.0],[451,4,9.0],[451,5,13.0],[451,6,12.0],[451,7,41.0],[451,8,83.0],[451,9,60.0],[451,18,2.0],[451,27,3.0],[451,33,4.0],[451,34,2.0],[451,35,1.0],[451,36,6.0],[451,37,41.0],[452,0,15.0],[452,1,269.0],[452,2,176.0],[452,3,78.0],[452,4,67.0],[452,20,73.0],[452,21,69.0],[452,22,62.0],[452,26,260.0],[452,27,52.0],[452,33,5.0],[452,34,5.0],[452,35,4.0],[452,36,16.0],[453,0,20.0],[453,1,7.0],[453,2,1.0],[453,3,3.0],[453,4,8.0],[453,5,4.0],[453,6,6.0],[453,7,6.0],[453,8,26.0],[453,9,9.0],[453,10,18.0],[453,11,3.0],[453,12,1.0],[453,13,3.0],[453,14,7.0],[453,15,37.0],[453,16,67.0],[453,17,37.0],[453,18,21.0],[453,19,24.0],[453,21,1.0],[453,23,1.0],[453,24,1.0],[453,26,6.0],[453,27,6.0],[453,28,32.0],[453,29,28.0],[453,30,37.0],[453,31,15.0],[453,32,35.0],[453,33,5.0],[453,34,1.0],[453,35,2.0],[453,36,13.0],[453,37,1.0],[453,38,23.0],[453,39,38.0],[454,0,40.0],[454,1,5.0],[454,2,10.0],[454,3,4.0],[454,4,2.0],[454,5,1.0],[454,6,33.0],[454,8,2.0],[454,9,1.0],[454,10,38.0],[454,12,1.0],[454,13,3.0],[454,14,1.0],[454,15,38.0],[454,16,1.0],[454,17,1.0],[454,20,91.0],[454,21,77.0],[454,22,51.0],[454,23,126.0],[454,24,168.0],[454,25,220.0],[454,26,11.0],[454,27,38.0],[454,28,4.0],[454,29,32.0],[454,30,17.0],[454,31,104.0],[454,32,74.0],[454,33,80.0],[454,34,90.0],[454,35,63.0],[454,36,60.0],[454,37,1.0],[454,38,12.0],[454,39,11.0],[455,0,5.0],[455,1,4.0],[455,2,4.0],[455,3,8.0],[455,4,4.0],[455,5,29.0],[455,6,15.0],[455,7,35.0],[455,8,77.0],[455,9,60.0],[455,13,1.0],[455,17,1.0],[455,26,1.0],[455,27,2.0],[455,33,7.0],[455,34,2.0],[455,35,1.0],[455,36,5.0],[455,37,99.0],[456,0,119.0],[456,1,4.0],[456,2,3.0],[456,3,1.0],[456,4,1.0],[456,6,50.0],[456,7,1.0],[456,8,1.0],[456,9,1.0],[456,10,44.0],[456,15,58.0],[456,20,446.0],[456,21,338.0],[456,22,260.0],[456,23,21.0],[456,24,26.0],[456,25,47.0],[456,26,80.0],[456,27,78.0],[456,28,9.0],[456,29,20.0],[456,30,11.0],[456,31,156.0],[456,32,137.0],[456,33,297.0],[456,34,240.0],[456,35,205.0],[456,36,158.0],[456,37,1.0],[456,38,30.0],[456,39,47.0],[457,0,71.0],[457,1,5.0],[457,2,6.0],[457,3,4.0],[457,4,11.0],[457,5,11.0],[457,6,11.0],[457,7,2.0],[457,8,13.0],[457,9,6.0],[457,10,5.0],[457,11,17.0],[457,12,16.0],[457,13,34.0],[457,14,31.0],[457,15,12.0],[457,16,9.0],[457,17,21.0],[457,18,4.0],[457,19,9.0],[457,20,546.0],[457,21,381.0],[457,22,326.0],[457,23,180.0],[457,24,169.0],[457,25,267.0],[457,26,47.0],[457,27,63.0],[457,28,6.0],[457,29,21.0],[457,30,11.0],[457,31,108.0],[457,32,61.0],[457,33,98.0],[457,34,100.0],[457,35,106.0],[457,36,96.0],[457,37,11.0],[457,38,3.0],[457,39,9.0],[458,0,7.0],[458,1,3.0],[458,2,12.0],[458,3,3.0],[458,4,4.0],[458,5,3.0],[458,6,2.0],[458,7,7.0],[458,8,4.0],[458,9,1.0],[458,14,1.0],[458,15,1.0],[458,20,54.0],[458,21,31.0],[458,22,25.0],[458,23,8.0],[458,24,5.0],[458,25,15.0],[458,26,2.0],[458,27,11.0],[458,29,2.0],[458,30,1.0],[458,32,4.0],[458,33,16.0],[458,34,30.0],[458,35,11.0],[458,36,15.0],[458,37,3.0],[458,38,1.0],[459,0,66.0],[459,5,1.0],[459,6,54.0],[459,7,6.0],[459,8,6.0],[459,10,159.0],[459,15,39.0],[459,16,1.0],[459,19,1.0],[459,20,139.0],[459,21,97.0],[459,22,116.0],[459,23,278.0],[459,24,308.0],[459,25,430.0],[459,26,56.0],[459,27,35.0],[459,29,72.0],[459,30,13.0],[459,31,1969.0],[459,32,1007.0],[459,33,388.0],[459,34,436.0],[459,35,106.0],[459,36,90.0],[459,37,1.0],[459,38,119.0],[459,39,23.0],[460,0,15.0],[460,1,6.0],[460,2,7.0],[460,3,3.0],[460,4,3.0],[460,5,5.0],[460,6,2.0],[460,7,4.0],[460,8,25.0],[460,9,8.0],[460,10,29.0],[460,11,3.0],[460,12,3.0],[460,13,3.0],[460,14,3.0],[460,15,39.0],[460,16,60.0],[460,17,34.0],[460,18,20.0],[460,19,18.0],[460,26,7.0],[460,27,5.0],[460,28,13.0],[460,29,17.0],[460,30,16.0],[460,31,21.0],[460,32,18.0],[460,33,2.0],[460,34,2.0],[460,35,2.0],[460,36,7.0],[460,37,7.0],[460,38,18.0],[460,39,31.0],[461,0,69.0],[461,1,3.0],[461,2,7.0],[461,3,1.0],[461,4,8.0],[461,5,20.0],[461,6,2.0],[461,7,35.0],[461,8,23.0],[461,9,15.0],[461,16,2.0],[461,17,2.0],[461,18,2.0],[461,19,1.0],[461,20,48.0],[461,21,31.0],[461,22,20.0],[461,23,2.0],[461,24,4.0],[461,25,7.0],[461,26,154.0],[461,27,142.0],[461,31,46.0],[461,32,13.0],[461,33,20.0],[461,34,41.0],[461,35,32.0],[461,36,88.0],[461,37,4.0],[462,0,34.0],[462,1,2.0],[462,2,6.0],[462,3,6.0],[462,4,3.0],[462,5,10.0],[462,6,6.0],[462,7,18.0],[462,8,19.0],[462,9,15.0],[462,20,17.0],[462,21,12.0],[462,22,9.0],[462,23,1.0],[462,26,32.0],[462,27,43.0],[462,33,3.0],[462,34,12.0],[462,35,9.0],[462,36,37.0],[462,37,15.0],[463,0,77.0],[463,1,4.0],[463,2,1.0],[463,5,18.0],[463,6,38.0],[463,7,36.0],[463,8,33.0],[463,9,24.0],[463,16,1.0],[463,20,14.0],[463,21,9.0],[463,22,4.0],[463,25,3.0],[463,26,91.0],[463,27,109.0],[463,30,1.0],[463,31,5.0],[463,32,1.0],[463,33,20.0],[463,34,14.0],[463,35,19.0],[463,36,105.0],[463,37,11.0],[464,0,6.0],[464,1,13.0],[464,2,10.0],[464,3,2.0],[464,4,2.0],[464,5,3.0],[464,6,6.0],[464,7,8.0],[464,8,17.0],[464,9,12.0],[464,19,2.0],[464,26,4.0],[464,27,12.0],[464,33,4.0],[464,34,3.0],[464,35,1.0],[464,36,12.0],[464,37,7.0],[465,0,22.0],[465,1,5.0],[465,2,7.0],[465,5,11.0],[465,6,1.0],[465,7,22.0],[465,8,18.0],[465,9,17.0],[465,10,1.0],[465,12,2.0],[465,13,3.0],[465,15,3.0],[465,17,1.0],[465,20,8.0],[465,21,3.0],[465,22,2.0],[465,23,20.0],[465,24,35.0],[465,25,50.0],[465,26,27.0],[465,27,27.0],[465,29,1.0],[465,30,3.0],[465,31,63.0],[465,32,33.0],[465,33,3.0],[465,34,3.0],[465,35,1.0],[465,36,26.0],[465,37,12.0],[466,0,44.0],[466,1,51.0],[466,2,72.0],[466,3,83.0],[466,4,85.0],[466,5,7.0],[466,6,5.0],[466,7,19.0],[466,8,18.0],[466,9,10.0],[466,16,2.0],[466,19,2.0],[466,20,43.0],[466,21,32.0],[466,22,25.0],[466,24,1.0],[466,26,48.0],[466,27,43.0],[466,29,2.0],[466,31,1.0],[466,32,1.0],[466,33,33.0],[466,34,28.0],[466,35,24.0],[466,36,53.0],[466,37,5.0],[467,0,24.0],[467,1,15.0],[467,2,16.0],[467,3,10.0],[467,4,7.0],[467,5,5.0],[467,6,2.0],[467,7,23.0],[467,8,28.0],[467,9,16.0],[467,10,52.0],[467,11,9.0],[467,12,7.0],[467,13,15.0],[467,14,12.0],[467,15,109.0],[467,16,99.0],[467,17,71.0],[467,18,58.0],[467,19,70.0],[467,24,1.0],[467,26,18.0],[467,27,13.0],[467,28,44.0],[467,29,48.0],[467,30,30.0],[467,31,35.0],[467,32,33.0],[467,33,13.0],[467,34,4.0],[467,35,8.0],[467,36,38.0],[467,37,22.0],[467,38,41.0],[467,39,55.0],[468,0,40.0],[468,1,1.0],[468,2,3.0],[468,3,3.0],[468,4,3.0],[468,5,2.0],[468,6,105.0],[468,7,24.0],[468,8,20.0],[468,9,8.0],[468,10,1.0],[468,12,2.0],[468,17,3.0],[468,20,870.0],[468,21,618.0],[468,22,587.0],[468,23,1.0],[468,26,97.0],[468,27,49.0],[468,28,1.0],[468,33,707.0],[468,34,763.0],[468,35,156.0],[468,36,54.0],[468,37,11.0],[469,0,57.0],[469,1,30.0],[469,2,14.0],[469,3,18.0],[469,4,21.0],[469,5,15.0],[469,6,9.0],[469,7,30.0],[469,8,96.0],[469,9,44.0],[469,10,123.0],[469,11,4.0],[469,12,9.0],[469,13,12.0],[469,14,23.0],[469,15,185.0],[469,16,230.0],[469,17,127.0],[469,18,116.0],[469,19,51.0],[469,22,1.0],[469,23,1.0],[469,24,4.0],[469,26,38.0],[469,27,25.0],[469,28,113.0],[469,29,144.0],[469,30,74.0],[469,31,89.0],[469,32,75.0],[469,33,25.0],[469,34,20.0],[469,35,1.0],[469,36,51.0],[469,37,46.0],[469,38,81.0],[469,39,149.0],[470,0,1.0],[470,34,2.0],[471,0,60.0],[471,3,1.0],[471,4,2.0],[471,7,1.0],[471,8,1.0],[471,9,1.0],[471,16,1.0],[471,19,1.0],[471,21,1.0],[471,26,31.0],[471,27,68.0],[471,32,1.0],[471,33,17.0],[471,34,34.0],[471,35,96.0],[471,36,67.0],[472,0,18.0],[472,6,9.0],[472,10,21.0],[472,15,4.0],[472,16,1.0],[472,20,34.0],[472,21,9.0],[472,22,15.0],[472,23,9.0],[472,24,25.0],[472,25,24.0],[472,26,11.0],[472,27,5.0],[472,28,3.0],[472,29,16.0],[472,30,3.0],[472,31,179.0],[472,32,139.0],[472,33,34.0],[472,34,53.0],[472,35,28.0],[472,36,29.0],[472,38,8.0],[472,39,2.0],[473,0,8.0],[473,1,2.0],[473,2,4.0],[473,3,8.0],[473,4,4.0],[473,5,2.0],[473,6,2.0],[473,7,6.0],[473,8,13.0],[473,9,7.0],[473,10,29.0],[473,11,4.0],[473,12,6.0],[473,13,6.0],[473,14,13.0],[473,15,39.0],[473,16,52.0],[473,17,44.0],[473,18,36.0],[473,19,81.0],[473,21,1.0],[473,24,1.0],[473,26,7.0],[473,27,7.0],[473,28,20.0],[473,29,30.0],[473,30,26.0],[473,31,26.0],[473,32,15.0],[473,33,4.0],[473,34,3.0],[473,35,1.0],[473,36,14.0],[473,37,11.0],[473,38,28.0],[473,39,32.0],[474,0,14.0],[474,1,11.0],[474,2,9.0],[474,3,11.0],[474,4,5.0],[474,5,9.0],[474,6,3.0],[474,7,19.0],[474,8,21.0],[474,9,26.0],[474,10,56.0],[474,11,9.0],[474,12,8.0],[474,13,5.0],[474,14,19.0],[474,15,129.0],[474,16,122.0],[474,17,89.0],[474,18,56.0],[474,19,83.0],[474,23,2.0],[474,25,2.0],[474,26,18.0],[474,27,24.0],[474,28,55.0],[474,29,64.0],[474,30,23.0],[474,31,43.0],[474,32,27.0],[474,33,16.0],[474,34,3.0],[474,35,6.0],[474,36,37.0],[474,37,16.0],[474,38,73.0],[474,39,66.0],[475,0,34.0],[475,1,3.0],[475,2,3.0],[475,3,1.0],[475,6,38.0],[475,8,2.0],[475,9,3.0],[475,12,1.0],[475,17,1.0],[475,18,1.0],[475,19,1.0],[475,20,364.0],[475,21,171.0],[475,22,168.0],[475,26,67.0],[475,27,52.0],[475,29,1.0],[475,33,248.0],[475,34,262.0],[475,35,112.0],[475,36,49.0],[475,37,1.0],[476,0,49.0],[476,2,3.0],[476,4,1.0],[476,6,1.0],[476,10,5.0],[476,12,1.0],[476,13,1.0],[476,25,1.0],[476,26,9.0],[476,27,5.0],[476,28,1.0],[476,29,3.0],[476,30,2.0],[476,31,114.0],[476,32,92.0],[476,33,11.0],[476,34,11.0],[476,35,29.0],[476,36,67.0],[476,38,1.0],[477,0,23.0],[477,1,18.0],[477,2,15.0],[477,3,2.0],[477,4,7.0],[477,5,15.0],[477,6,4.0],[477,7,21.0],[477,8,35.0],[477,9,23.0],[477,12,1.0],[477,17,3.0],[477,18,1.0],[477,20,3.0],[477,26,19.0],[477,27,19.0],[477,32,1.0],[477,33,15.0],[477,34,21.0],[477,35,13.0],[477,36,16.0],[477,37,24.0],[478,0,33.0],[478,1,94.0],[478,2,112.0],[478,3,97.0],[478,4,89.0],[478,5,67.0],[478,6,37.0],[478,7,169.0],[478,8,209.0],[478,9,191.0],[478,13,1.0],[478,15,1.0],[478,18,4.0],[478,19,18.0],[478,25,1.0],[478,26,8.0],[478,27,53.0],[478,33,14.0],[478,34,22.0],[478,35,10.0],[478,36,47.0],[478,37,150.0],[479,0,6.0],[479,1,479.0],[479,2,179.0],[479,3,246.0],[479,4,240.0],[479,5,114.0],[479,6,7.0],[479,7,87.0],[479,8,103.0],[479,9,24.0],[479,10,39.0],[479,11,49.0],[479,12,49.0],[479,13,114.0],[479,14,17.0],[479,15,10.0],[479,17,2.0],[479,21,1.0],[479,23,1.0],[479,24,6.0],[479,25,6.0],[479,26,3.0],[479,27,13.0],[479,28,20.0],[479,29,36.0],[479,30,8.0],[479,31,21.0],[479,32,24.0],[479,33,1.0],[479,34,4.0],[479,35,2.0],[479,36,3.0],[479,37,187.0],[479,38,30.0],[479,39,4.0],[480,0,35.0],[480,1,134.0],[480,2,144.0],[480,3,133.0],[480,4,124.0],[480,5,50.0],[480,6,22.0],[480,7,141.0],[480,8,170.0],[480,9,110.0],[480,10,5.0],[480,11,4.0],[480,12,7.0],[480,13,5.0],[480,14,13.0],[480,15,12.0],[480,16,37.0],[480,17,26.0],[480,18,24.0],[480,19,52.0],[480,23,1.0],[480,26,30.0],[480,27,68.0],[480,28,6.0],[480,29,16.0],[480,30,6.0],[480,31,28.0],[480,32,22.0],[480,33,13.0],[480,34,7.0],[480,35,3.0],[480,36,47.0],[480,37,63.0],[480,38,2.0],[480,39,13.0],[481,0,6.0],[481,1,7.0],[481,2,11.0],[481,3,15.0],[481,4,6.0],[481,5,10.0],[481,6,19.0],[481,7,22.0],[481,8,48.0],[481,9,35.0],[481,26,3.0],[481,27,14.0],[481,33,18.0],[481,34,14.0],[481,36,16.0],[481,37,51.0],[482,0,64.0],[482,6,28.0],[482,8,1.0],[482,10,3.0],[482,20,46.0],[482,21,52.0],[482,22,27.0],[482,23,5.0],[482,24,4.0],[482,25,10.0],[482,26,28.0],[482,27,30.0],[482,29,1.0],[482,30,4.0],[482,31,25.0],[482,32,6.0],[482,33,84.0],[482,34,111.0],[482,35,24.0],[482,36,75.0],[482,38,5.0],[483,0,1.0],[483,2,1.0],[483,4,1.0],[483,9,1.0],[483,11,8.0],[483,12,11.0],[483,13,11.0],[483,14,13.0],[483,16,2.0],[483,17,2.0],[483,20,1.0],[483,23,2.0],[483,25,1.0],[483,27,1.0],[483,29,1.0],[483,30,2.0],[483,31,2.0],[483,32,1.0],[484,0,26.0],[484,2,1.0],[484,6,12.0],[484,12,1.0],[484,13,2.0],[484,16,1.0],[484,18,1.0],[484,20,506.0],[484,21,343.0],[484,22,307.0],[484,23,1.0],[484,26,17.0],[484,27,13.0],[484,33,275.0],[484,34,347.0],[484,35,89.0],[484,36,41.0],[484,37,2.0],[484,39,1.0],[485,0,6.0],[485,1,5.0],[485,2,1.0],[485,3,4.0],[485,6,1.0],[485,7,2.0],[485,8,13.0],[485,9,7.0],[485,10,22.0],[485,11,4.0],[485,12,2.0],[485,13,7.0],[485,14,4.0],[485,15,33.0],[485,16,25.0],[485,17,21.0],[485,18,23.0],[485,19,17.0],[485,24,2.0],[485,25,3.0],[485,26,5.0],[485,27,5.0],[485,28,20.0],[485,29,24.0],[485,30,12.0],[485,31,14.0],[485,32,11.0],[485,36,14.0],[485,37,4.0],[485,38,20.0],[485,39,19.0],[486,0,30.0],[486,1,20.0],[486,2,11.0],[486,3,18.0],[486,4,15.0],[486,5,10.0],[486,6,6.0],[486,7,32.0],[486,8,33.0],[486,9,45.0],[486,10,61.0],[486,11,16.0],[486,12,7.0],[486,13,10.0],[486,14,13.0],[486,15,114.0],[486,16,136.0],[486,17,89.0],[486,18,63.0],[486,19,67.0],[486,24,2.0],[486,25,1.0],[486,26,27.0],[486,27,25.0],[486,28,50.0],[486,29,83.0],[486,30,40.0],[486,31,47.0],[486,32,36.0],[486,33,12.0],[486,34,9.0],[486,35,5.0],[486,36,36.0],[486,37,24.0],[486,38,60.0],[486,39,85.0],[487,0,4.0],[487,1,250.0],[487,2,323.0],[487,3,244.0],[487,4,240.0],[487,7,1.0],[487,8,5.0],[487,9,10.0],[487,10,1.0],[487,18,2.0],[487,22,1.0],[487,27,1.0],[487,28,2.0],[487,37,2.0],[488,0,5.0],[488,1,6.0],[488,2,2.0],[488,4,1.0],[488,5,1.0],[488,7,7.0],[488,8,6.0],[488,9,3.0],[488,16,1.0],[488,20,2.0],[488,21,1.0],[488,26,7.0],[488,27,5.0],[488,33,1.0],[488,34,1.0],[488,36,2.0],[488,37,1.0],[489,0,14.0],[489,6,6.0],[489,10,4.0],[489,15,3.0],[489,20,27.0],[489,21,8.0],[489,22,15.0],[489,23,10.0],[489,24,9.0],[489,25,10.0],[489,26,3.0],[489,27,7.0],[489,30,1.0],[489,31,8.0],[489,32,5.0],[489,33,33.0],[489,34,47.0],[489,35,27.0],[489,36,16.0],[489,38,5.0],[490,0,32.0],[490,1,17.0],[490,2,10.0],[490,3,19.0],[490,4,16.0],[490,5,13.0],[490,6,12.0],[490,7,24.0],[490,8,20.0],[490,9,14.0],[490,10,9.0],[490,11,23.0],[490,12,37.0],[490,13,133.0],[490,14,35.0],[490,15,56.0],[490,16,132.0],[490,17,105.0],[490,18,44.0],[490,19,70.0],[490,20,216.0],[490,21,135.0],[490,22,143.0],[490,23,231.0],[490,24,295.0],[490,25,439.0],[490,26,55.0],[490,27,36.0],[490,28,10.0],[490,29,40.0],[490,30,29.0],[490,31,196.0],[490,32,126.0],[490,33,68.0],[490,34,82.0],[490,35,60.0],[490,36,35.0],[490,37,24.0],[490,38,12.0],[490,39,29.0],[491,0,10.0],[491,1,23.0],[491,2,10.0],[491,3,5.0],[491,4,17.0],[491,5,13.0],[491,6,9.0],[491,7,30.0],[491,8,89.0],[491,9,67.0],[491,14,2.0],[491,18,3.0],[491,19,6.0],[491,27,6.0],[491,33,6.0],[491,34,3.0],[491,35,3.0],[491,36,8.0],[491,37,60.0],[492,0,29.0],[492,1,7.0],[492,2,9.0],[492,3,2.0],[492,4,5.0],[492,5,1.0],[492,6,11.0],[492,7,3.0],[492,8,5.0],[492,9,4.0],[492,20,29.0],[492,21,16.0],[492,22,9.0],[492,26,15.0],[492,27,11.0],[492,33,46.0],[492,34,30.0],[492,35,4.0],[492,36,15.0],[492,37,1.0],[493,0,109.0],[493,1,8.0],[493,2,5.0],[493,3,3.0],[493,4,10.0],[493,5,12.0],[493,6,31.0],[493,7,26.0],[493,8,40.0],[493,9,38.0],[493,10,1.0],[493,15,2.0],[493,16,6.0],[493,17,6.0],[493,18,1.0],[493,20,3.0],[493,21,6.0],[493,22,5.0],[493,24,1.0],[493,26,37.0],[493,27,67.0],[493,29,1.0],[493,30,1.0],[493,31,5.0],[493,32,6.0],[493,33,48.0],[493,34,58.0],[493,35,21.0],[493,36,79.0],[493,37,16.0],[493,39,2.0],[494,0,99.0],[494,1,14.0],[494,2,12.0],[494,3,12.0],[494,4,15.0],[494,5,9.0],[494,6,3.0],[494,7,8.0],[494,8,15.0],[494,9,13.0],[494,11,1.0],[494,13,1.0],[494,16,1.0],[494,19,1.0],[494,20,56.0],[494,21,27.0],[494,22,32.0],[494,26,45.0],[494,27,91.0],[494,28,1.0],[494,30,1.0],[494,32,1.0],[494,33,102.0],[494,34,94.0],[494,35,62.0],[494,36,137.0],[494,37,9.0],[495,0,12.0],[495,6,10.0],[495,20,136.0],[495,21,99.0],[495,22,81.0],[495,23,1.0],[495,24,1.0],[495,25,2.0],[495,26,15.0],[495,27,8.0],[495,31,2.0],[495,32,1.0],[495,33,41.0],[495,34,42.0],[495,35,18.0],[495,36,13.0],[495,37,2.0],[496,0,2.0],[496,26,2.0],[496,27,4.0],[496,33,5.0],[496,34,13.0],[496,35,15.0],[496,36,3.0],[497,0,72.0],[497,1,73.0],[497,2,106.0],[497,3,82.0],[497,4,66.0],[497,5,8.0],[497,6,3.0],[497,7,22.0],[497,8,30.0],[497,9,17.0],[497,11,6.0],[497,12,10.0],[497,13,16.0],[497,14,25.0],[497,15,17.0],[497,16,94.0],[497,17,77.0],[497,18,28.0],[497,19,58.0],[497,20,91.0],[497,21,49.0],[497,22,63.0],[497,23,8.0],[497,24,15.0],[497,25,26.0],[497,26,149.0],[497,27,149.0],[497,28,6.0],[497,29,40.0],[497,30,25.0],[497,31,100.0],[497,32,78.0],[497,33,53.0],[497,34,81.0],[497,35,60.0],[497,36,96.0],[497,37,7.0],[497,39,10.0],[498,0,14.0],[498,1,3.0],[498,2,4.0],[498,3,4.0],[498,4,1.0],[498,6,2.0],[498,7,7.0],[498,8,8.0],[498,9,11.0],[498,10,23.0],[498,11,4.0],[498,13,3.0],[498,14,3.0],[498,15,25.0],[498,16,28.0],[498,17,8.0],[498,18,8.0],[498,19,6.0],[498,24,2.0],[498,27,7.0],[498,28,9.0],[498,29,25.0],[498,30,5.0],[498,31,8.0],[498,32,9.0],[498,34,1.0],[498,35,1.0],[498,36,10.0],[498,37,12.0],[498,38,6.0],[498,39,23.0],[499,0,12.0],[499,6,2.0],[499,21,2.0],[499,26,7.0],[499,27,16.0],[499,33,15.0],[499,34,32.0],[499,35,69.0],[499,36,23.0],[500,0,7.0],[500,6,4.0],[500,10,8.0],[500,15,7.0],[500,20,10.0],[500,21,6.0],[500,22,2.0],[500,23,14.0],[500,24,21.0],[500,25,15.0],[500,26,1.0],[500,28,5.0],[500,29,7.0],[500,30,4.0],[500,31,109.0],[500,32,47.0],[500,33,10.0],[500,34,23.0],[500,35,20.0],[500,36,13.0],[500,38,3.0],[501,0,54.0],[501,1,3.0],[501,2,8.0],[501,3,1.0],[501,6,28.0],[501,8,2.0],[501,10,21.0],[501,15,12.0],[501,20,54.0],[501,21,55.0],[501,22,60.0],[501,23,49.0],[501,24,44.0],[501,25,64.0],[501,26,20.0],[501,27,35.0],[501,28,5.0],[501,29,6.0],[501,31,196.0],[501,32,108.0],[501,33,62.0],[501,34,100.0],[501,35,75.0],[501,36,70.0],[501,38,15.0],[501,39,5.0],[502,0,8.0],[502,1,124.0],[502,2,116.0],[502,3,94.0],[502,4,90.0],[502,18,1.0],[502,20,47.0],[502,21,26.0],[502,22,36.0],[502,23,16.0],[502,24,18.0],[502,25,36.0],[502,26,56.0],[502,27,19.0],[502,29,77.0],[502,30,25.0],[502,31,33.0],[502,32,14.0],[502,33,2.0],[502,34,2.0],[502,35,1.0],[502,36,12.0],[503,0,12.0],[503,1,86.0],[503,2,56.0],[503,3,8.0],[503,4,19.0],[503,6,4.0],[503,10,20.0],[503,15,18.0],[503,19,1.0],[503,20,298.0],[503,21,183.0],[503,22,193.0],[503,23,96.0],[503,24,107.0],[503,25,159.0],[503,26,20.0],[503,27,18.0],[503,28,1.0],[503,29,17.0],[503,30,9.0],[503,31,167.0],[503,32,111.0],[503,33,29.0],[503,34,57.0],[503,35,35.0],[503,36,10.0],[503,38,5.0],[503,39,6.0],[504,0,26.0],[504,2,2.0],[504,3,3.0],[504,4,2.0],[504,5,1.0],[504,6,12.0],[504,7,5.0],[504,8,14.0],[504,9,3.0],[504,10,2.0],[504,15,1.0],[504,16,2.0],[504,19,1.0],[504,20,63.0],[504,21,44.0],[504,22,31.0],[504,23,8.0],[504,24,16.0],[504,25,17.0],[504,26,12.0],[504,27,14.0],[504,28,3.0],[504,30,2.0],[504,31,5.0],[504,32,9.0],[504,33,50.0],[504,34,38.0],[504,35,25.0],[504,36,32.0],[504,37,3.0],[504,38,4.0],[504,39,1.0],[505,0,3.0],[505,1,2.0],[505,4,1.0],[505,5,1.0],[505,6,4.0],[505,8,2.0],[505,9,5.0],[505,10,19.0],[505,15,32.0],[505,20,29.0],[505,21,26.0],[505,22,13.0],[505,23,2.0],[505,24,7.0],[505,25,8.0],[505,26,30.0],[505,27,6.0],[505,28,6.0],[505,29,14.0],[505,30,2.0],[505,31,141.0],[505,32,91.0],[505,33,43.0],[505,34,90.0],[505,35,94.0],[505,36,14.0],[505,37,1.0],[505,38,7.0],[505,39,19.0],[506,0,38.0],[506,1,1.0],[506,3,1.0],[506,6,31.0],[506,7,1.0],[506,8,1.0],[506,10,103.0],[506,15,113.0],[506,16,1.0],[506,17,3.0],[506,18,1.0],[506,20,49.0],[506,21,22.0],[506,22,33.0],[506,23,81.0],[506,24,82.0],[506,25,127.0],[506,26,34.0],[506,27,36.0],[506,28,12.0],[506,29,115.0],[506,30,18.0],[506,31,319.0],[506,32,249.0],[506,33,161.0],[506,34,146.0],[506,35,34.0],[506,36,70.0],[506,37,1.0],[506,38,63.0],[506,39,55.0],[507,0,57.0],[507,1,15.0],[507,2,21.0],[507,3,26.0],[507,4,19.0],[507,5,32.0],[507,6,13.0],[507,7,38.0],[507,8,59.0],[507,9,55.0],[507,10,3.0],[507,11,287.0],[507,12,280.0],[507,13,342.0],[507,14,386.0],[507,15,26.0],[507,16,163.0],[507,17,116.0],[507,18,41.0],[507,19,84.0],[507,20,39.0],[507,21,23.0],[507,22,17.0],[507,23,24.0],[507,24,23.0],[507,25,30.0],[507,26,9.0],[507,27,30.0],[507,28,8.0],[507,29,275.0],[507,30,199.0],[507,31,129.0],[507,32,75.0],[507,33,42.0],[507,34,29.0],[507,35,36.0],[507,36,61.0],[507,37,45.0],[507,38,2.0],[507,39,11.0],[508,0,31.0],[508,6,11.0],[508,10,16.0],[508,15,23.0],[508,20,9.0],[508,21,9.0],[508,22,5.0],[508,23,23.0],[508,24,16.0],[508,25,19.0],[508,26,13.0],[508,27,15.0],[508,28,18.0],[508,29,22.0],[508,30,14.0],[508,31,112.0],[508,32,75.0],[508,33,49.0],[508,34,90.0],[508,35,49.0],[508,36,33.0],[508,38,12.0],[508,39,7.0],[509,0,3.0],[509,1,76.0],[509,2,63.0],[509,3,69.0],[509,4,43.0],[509,8,1.0],[509,9,1.0],[509,11,2.0],[509,12,1.0],[509,13,6.0],[509,14,3.0],[509,16,7.0],[509,17,4.0],[509,19,1.0],[509,26,2.0],[509,27,31.0],[509,29,3.0],[509,31,1.0],[509,32,1.0],[509,33,2.0],[509,34,2.0],[509,36,7.0],[509,37,1.0],[510,0,12.0],[510,1,45.0],[510,2,33.0],[510,3,13.0],[510,4,16.0],[510,5,4.0],[510,7,5.0],[510,8,6.0],[510,9,6.0],[510,11,20.0],[510,12,42.0],[510,13,51.0],[510,14,40.0],[510,15,1.0],[510,16,4.0],[510,17,6.0],[510,18,6.0],[510,19,5.0],[510,20,4.0],[510,21,3.0],[510,22,1.0],[510,24,1.0],[510,26,10.0],[510,27,3.0],[510,29,4.0],[510,30,3.0],[510,31,5.0],[510,32,2.0],[510,33,6.0],[510,34,6.0],[510,35,1.0],[510,36,14.0],[510,37,9.0],[511,0,14.0],[511,2,1.0],[511,3,1.0],[511,4,1.0],[511,5,3.0],[511,7,3.0],[511,8,10.0],[511,9,8.0],[511,11,48.0],[511,12,55.0],[511,13,102.0],[511,14,123.0],[511,15,1.0],[511,16,8.0],[511,17,6.0],[511,18,3.0],[511,19,1.0],[511,20,5.0],[511,21,3.0],[511,22,3.0],[511,23,6.0],[511,24,21.0],[511,25,8.0],[511,26,4.0],[511,27,2.0],[511,28,1.0],[511,29,14.0],[511,30,19.0],[511,31,24.0],[511,32,28.0],[511,33,7.0],[511,34,5.0],[511,35,5.0],[511,36,5.0],[511,37,4.0],[511,39,6.0],[512,0,17.0],[512,1,3.0],[512,2,1.0],[512,3,2.0],[512,4,2.0],[512,5,14.0],[512,6,7.0],[512,7,12.0],[512,8,17.0],[512,9,4.0],[512,11,161.0],[512,12,226.0],[512,13,261.0],[512,14,268.0],[512,16,26.0],[512,17,17.0],[512,18,4.0],[512,19,6.0],[512,20,8.0],[512,21,4.0],[512,22,7.0],[512,23,11.0],[512,24,4.0],[512,25,15.0],[512,26,8.0],[512,27,11.0],[512,28,3.0],[512,29,52.0],[512,30,55.0],[512,31,44.0],[512,32,27.0],[512,33,12.0],[512,34,4.0],[512,35,9.0],[512,36,16.0],[512,37,5.0],[513,0,8.0],[513,1,426.0],[513,2,355.0],[513,3,193.0],[513,4,193.0],[513,20,91.0],[513,21,36.0],[513,22,61.0],[513,24,1.0],[513,25,1.0],[513,26,108.0],[513,27,26.0],[513,33,2.0],[513,34,4.0],[513,35,3.0],[513,36,15.0],[514,0,16.0],[514,1,11.0],[514,2,10.0],[514,3,5.0],[514,4,12.0],[514,5,7.0],[514,6,4.0],[514,7,28.0],[514,8,26.0],[514,9,35.0],[514,10,55.0],[514,11,13.0],[514,12,8.0],[514,13,16.0],[514,14,15.0],[514,15,98.0],[514,16,115.0],[514,17,77.0],[514,18,52.0],[514,19,41.0],[514,21,1.0],[514,23,1.0],[514,24,1.0],[514,26,28.0],[514,27,13.0],[514,28,63.0],[514,29,51.0],[514,30,31.0],[514,31,24.0],[514,32,21.0],[514,33,4.0],[514,34,6.0],[514,35,2.0],[514,36,16.0],[514,37,27.0],[514,38,38.0],[514,39,66.0],[515,0,86.0],[515,1,192.0],[515,2,176.0],[515,3,125.0],[515,4,140.0],[515,5,574.0],[515,6,470.0],[515,7,945.0],[515,8,1291.0],[515,9,1315.0],[515,12,1.0],[515,18,7.0],[515,19,20.0],[515,21,2.0],[515,26,3.0],[515,27,79.0],[515,31,14.0],[515,32,8.0],[515,33,223.0],[515,34,61.0],[515,35,4.0],[515,36,130.0],[515,37,1935.0],[515,38,1.0],[515,39,1.0],[516,0,7.0],[516,1,14.0],[516,2,22.0],[516,3,16.0],[516,4,11.0],[516,5,17.0],[516,6,10.0],[516,7,41.0],[516,8,40.0],[516,9,39.0],[516,18,1.0],[516,19,2.0],[516,27,21.0],[516,33,13.0],[516,34,3.0],[516,36,5.0],[516,37,24.0],[517,0,13.0],[517,1,35.0],[517,2,14.0],[517,3,21.0],[517,4,15.0],[517,5,3.0],[517,6,11.0],[517,7,5.0],[517,8,10.0],[517,9,7.0],[517,10,18.0],[517,12,2.0],[517,14,4.0],[517,15,125.0],[517,16,4.0],[517,17,5.0],[517,20,486.0],[517,21,343.0],[517,22,348.0],[517,23,1841.0],[517,24,2329.0],[517,25,2960.0],[517,26,13.0],[517,27,8.0],[517,28,7.0],[517,29,109.0],[517,30,90.0],[517,31,1216.0],[517,32,611.0],[517,33,25.0],[517,34,40.0],[517,35,87.0],[517,36,15.0],[517,37,9.0],[517,38,15.0],[517,39,69.0],[518,0,26.0],[518,6,22.0],[518,7,1.0],[518,10,17.0],[518,15,4.0],[518,20,18.0],[518,21,13.0],[518,22,6.0],[518,23,5.0],[518,24,9.0],[518,25,7.0],[518,26,12.0],[518,27,28.0],[518,28,3.0],[518,29,12.0],[518,30,2.0],[518,31,182.0],[518,32,105.0],[518,33,61.0],[518,34,97.0],[518,35,67.0],[518,36,50.0],[518,38,7.0],[518,39,5.0],[519,0,7.0],[519,1,73.0],[519,2,27.0],[519,3,20.0],[519,4,12.0],[519,5,18.0],[519,6,20.0],[519,7,38.0],[519,8,50.0],[519,9,40.0],[519,18,3.0],[519,19,5.0],[519,25,1.0],[519,26,5.0],[519,27,13.0],[519,31,1.0],[519,32,2.0],[519,33,14.0],[519,34,3.0],[519,35,1.0],[519,36,3.0],[519,37,57.0],[520,0,22.0],[520,1,1.0],[520,2,1.0],[520,4,2.0],[520,5,6.0],[520,7,9.0],[520,8,13.0],[520,9,5.0],[520,20,5.0],[520,21,8.0],[520,22,3.0],[520,26,16.0],[520,27,17.0],[520,33,8.0],[520,34,5.0],[520,35,2.0],[520,36,15.0],[520,37,9.0],[521,0,6.0],[521,4,1.0],[521,5,3.0],[521,7,3.0],[521,8,1.0],[521,9,6.0],[521,31,4.0],[521,32,2.0],[521,33,3.0],[521,36,3.0],[521,37,3.0],[522,0,6.0],[522,1,9.0],[522,2,2.0],[522,3,4.0],[522,5,2.0],[522,7,12.0],[522,8,8.0],[522,9,6.0],[522,11,7.0],[522,12,3.0],[522,13,3.0],[522,14,8.0],[522,15,1.0],[522,16,12.0],[522,17,9.0],[522,18,4.0],[522,19,7.0],[522,22,2.0],[522,24,3.0],[522,25,1.0],[522,26,5.0],[522,27,2.0],[522,29,11.0],[522,30,11.0],[522,31,6.0],[522,32,6.0],[522,33,3.0],[522,34,1.0],[522,35,1.0],[522,36,9.0],[522,37,4.0],[523,0,18.0],[523,6,4.0],[523,10,5.0],[523,15,2.0],[523,17,1.0],[523,20,4.0],[523,21,4.0],[523,22,1.0],[523,23,4.0],[523,24,1.0],[523,25,5.0],[523,26,9.0],[523,27,6.0],[523,28,2.0],[523,29,3.0],[523,31,66.0],[523,32,26.0],[523,33,24.0],[523,34,21.0],[523,35,19.0],[523,36,15.0],[523,38,5.0],[523,39,5.0],[524,0,90.0],[524,1,6.0],[524,2,4.0],[524,3,4.0],[524,4,7.0],[524,5,2.0],[524,6,42.0],[524,7,11.0],[524,8,12.0],[524,9,13.0],[524,10,48.0],[524,15,39.0],[524,16,1.0],[524,17,2.0],[524,18,2.0],[524,19,1.0],[524,20,315.0],[524,21,222.0],[524,22,209.0],[524,23,67.0],[524,24,74.0],[524,25,101.0],[524,26,51.0],[524,27,54.0],[524,28,9.0],[524,29,12.0],[524,30,5.0],[524,31,68.0],[524,32,48.0],[524,33,184.0],[524,34,197.0],[524,35,180.0],[524,36,153.0],[524,37,5.0],[524,38,21.0],[524,39,16.0],[525,0,30.0],[525,1,1.0],[525,2,2.0],[525,6,7.0],[525,9,4.0],[525,10,6.0],[525,15,4.0],[525,16,1.0],[525,20,131.0],[525,21,89.0],[525,22,89.0],[525,23,19.0],[525,24,23.0],[525,25,45.0],[525,26,22.0],[525,27,18.0],[525,29,2.0],[525,30,2.0],[525,31,29.0],[525,32,15.0],[525,33,68.0],[525,34,90.0],[525,35,106.0],[525,36,45.0],[525,37,2.0],[525,38,3.0],[525,39,1.0],[526,0,3.0],[526,3,1.0],[526,7,1.0],[526,27,1.0],[526,33,7.0],[526,34,12.0],[526,35,9.0],[526,36,9.0],[527,0,8.0],[527,1,5.0],[527,2,10.0],[527,3,15.0],[527,4,10.0],[527,5,16.0],[527,6,6.0],[527,7,45.0],[527,8,58.0],[527,9,53.0],[527,10,1.0],[527,13,1.0],[527,14,1.0],[527,15,1.0],[527,16,1.0],[527,18,8.0],[527,19,11.0],[527,26,7.0],[527,27,12.0],[527,28,2.0],[527,29,1.0],[527,31,2.0],[527,32,1.0],[527,33,4.0],[527,34,5.0],[527,35,6.0],[527,36,24.0],[527,37,39.0],[527,39,1.0],[528,0,4.0],[528,3,1.0],[528,5,1.0],[528,6,1.0],[528,7,3.0],[528,8,3.0],[528,9,4.0],[528,16,1.0],[528,21,1.0],[528,31,2.0],[528,32,6.0],[528,33,4.0],[528,34,3.0],[528,37,6.0],[528,39,1.0],[529,0,2.0],[529,5,5.0],[529,6,7.0],[529,7,9.0],[529,8,12.0],[529,9,9.0],[529,27,4.0],[529,33,1.0],[529,36,2.0],[529,37,17.0],[530,0,47.0],[530,1,75.0],[530,2,70.0],[530,3,50.0],[530,4,35.0],[530,5,35.0],[530,6,4.0],[530,7,64.0],[530,8,71.0],[530,9,85.0],[530,12,3.0],[530,13,2.0],[530,15,1.0],[530,16,12.0],[530,17,21.0],[530,19,9.0],[530,20,33.0],[530,21,21.0],[530,22,13.0],[530,23,1.0],[530,24,4.0],[530,25,1.0],[530,26,102.0],[530,27,95.0],[530,29,2.0],[530,31,7.0],[530,32,2.0],[530,33,35.0],[530,34,28.0],[530,35,22.0],[530,36,69.0],[530,37,57.0],[531,0,33.0],[531,1,527.0],[531,2,338.0],[531,3,113.0],[531,4,87.0],[531,5,26.0],[531,6,9.0],[531,7,35.0],[531,8,46.0],[531,9,35.0],[531,10,1.0],[531,12,1.0],[531,16,5.0],[531,17,4.0],[531,20,99.0],[531,21,59.0],[531,22,65.0],[531,24,1.0],[531,25,2.0],[531,26,502.0],[531,27,115.0],[531,29,2.0],[531,32,1.0],[531,33,21.0],[531,34,30.0],[531,35,18.0],[531,36,44.0],[531,37,29.0],[532,0,6.0],[532,1,3.0],[532,3,3.0],[532,4,1.0],[532,5,28.0],[532,6,22.0],[532,7,30.0],[532,8,37.0],[532,9,27.0],[532,26,1.0],[532,27,1.0],[532,31,1.0],[532,33,17.0],[532,34,5.0],[532,36,8.0],[532,37,57.0],[533,0,138.0],[533,1,104.0],[533,2,95.0],[533,3,32.0],[533,4,35.0],[533,5,30.0],[533,6,15.0],[533,7,76.0],[533,8,131.0],[533,9,61.0],[533,12,2.0],[533,13,6.0],[533,14,4.0],[533,15,1.0],[533,16,12.0],[533,17,13.0],[533,18,6.0],[533,19,6.0],[533,20,49.0],[533,21,15.0],[533,22,34.0],[533,25,2.0],[533,26,127.0],[533,27,60.0],[533,28,1.0],[533,29,1.0],[533,30,1.0],[533,31,1.0],[533,33,47.0],[533,34,59.0],[533,35,26.0],[533,36,68.0],[533,37,48.0],[534,0,2.0],[534,1,20.0],[534,2,19.0],[534,3,13.0],[534,4,10.0],[534,6,3.0],[534,8,1.0],[534,9,1.0],[534,10,1.0],[534,12,1.0],[534,15,2.0],[534,20,83.0],[534,21,50.0],[534,22,55.0],[534,23,34.0],[534,24,39.0],[534,25,46.0],[534,26,6.0],[534,27,6.0],[534,29,2.0],[534,30,3.0],[534,31,24.0],[534,32,23.0],[534,33,15.0],[534,34,24.0],[534,35,22.0],[534,36,4.0],[534,38,2.0],[534,39,1.0],[535,0,4.0],[535,1,217.0],[535,2,387.0],[535,3,485.0],[535,4,456.0],[535,5,1.0],[535,7,1.0],[535,8,1.0],[535,10,1.0],[535,11,87.0],[535,12,121.0],[535,13,205.0],[535,14,149.0],[535,15,3.0],[535,16,7.0],[535,17,10.0],[535,18,3.0],[535,19,3.0],[535,20,4.0],[535,21,6.0],[535,22,1.0],[535,23,5.0],[535,24,7.0],[535,25,7.0],[535,26,4.0],[535,27,4.0],[535,28,4.0],[535,29,7.0],[535,30,4.0],[535,31,18.0],[535,32,6.0],[535,34,1.0],[535,36,5.0],[535,37,3.0],[535,38,1.0],[535,39,6.0],[536,0,12.0],[536,1,4.0],[536,2,5.0],[536,4,2.0],[536,5,2.0],[536,6,1.0],[536,7,1.0],[536,8,2.0],[536,11,3.0],[536,12,8.0],[536,13,5.0],[536,14,1.0],[536,15,2.0],[536,16,1.0],[536,17,2.0],[536,20,69.0],[536,21,49.0],[536,22,42.0],[536,23,29.0],[536,24,26.0],[536,25,44.0],[536,26,16.0],[536,27,8.0],[536,28,2.0],[536,29,1.0],[536,31,13.0],[536,32,8.0],[536,33,13.0],[536,34,13.0],[536,35,9.0],[536,36,13.0],[536,37,1.0],[536,39,1.0],[537,0,10.0],[537,1,4.0],[537,2,5.0],[537,3,2.0],[537,4,5.0],[537,6,1.0],[537,10,11.0],[537,15,12.0],[537,20,61.0],[537,21,31.0],[537,22,44.0],[537,23,25.0],[537,24,19.0],[537,25,33.0],[537,26,23.0],[537,27,5.0],[537,29,6.0],[537,30,3.0],[537,31,73.0],[537,32,48.0],[537,33,12.0],[537,34,30.0],[537,35,11.0],[537,36,10.0],[537,38,1.0],[538,0,5.0],[538,1,3.0],[538,2,5.0],[538,3,6.0],[538,4,4.0],[538,5,3.0],[538,6,5.0],[538,7,13.0],[538,8,23.0],[538,9,10.0],[538,19,1.0],[538,26,1.0],[538,27,3.0],[538,33,1.0],[538,37,13.0],[539,0,34.0],[539,1,1.0],[539,2,6.0],[539,4,5.0],[539,5,1.0],[539,6,14.0],[539,7,3.0],[539,8,4.0],[539,9,4.0],[539,10,9.0],[539,12,2.0],[539,15,5.0],[539,17,1.0],[539,19,1.0],[539,20,146.0],[539,21,91.0],[539,22,80.0],[539,23,52.0],[539,24,44.0],[539,25,67.0],[539,26,32.0],[539,27,28.0],[539,28,4.0],[539,29,10.0],[539,30,1.0],[539,31,29.0],[539,32,23.0],[539,33,64.0],[539,34,61.0],[539,35,66.0],[539,36,70.0],[539,37,2.0],[539,38,10.0],[539,39,6.0],[540,0,54.0],[540,1,6.0],[540,2,2.0],[540,3,5.0],[540,4,3.0],[540,6,33.0],[540,10,18.0],[540,15,12.0],[540,20,38.0],[540,21,42.0],[540,22,29.0],[540,23,1.0],[540,24,19.0],[540,25,23.0],[540,26,20.0],[540,27,43.0],[540,29,13.0],[540,30,2.0],[540,31,276.0],[540,32,132.0],[540,33,96.0],[540,34,158.0],[540,35,78.0],[540,36,83.0],[540,38,10.0],[540,39,6.0],[541,0,85.0],[541,1,122.0],[541,2,177.0],[541,3,104.0],[541,4,101.0],[541,5,19.0],[541,6,14.0],[541,7,44.0],[541,8,70.0],[541,9,40.0],[541,11,27.0],[541,12,35.0],[541,13,38.0],[541,14,44.0],[541,15,17.0],[541,16,75.0],[541,17,33.0],[541,18,19.0],[541,19,24.0],[541,20,103.0],[541,21,53.0],[541,22,55.0],[541,23,16.0],[541,24,22.0],[541,25,52.0],[541,26,58.0],[541,27,59.0],[541,28,6.0],[541,29,15.0],[541,30,8.0],[541,31,94.0],[541,32,51.0],[541,33,49.0],[541,34,29.0],[541,35,19.0],[541,36,107.0],[541,37,48.0],[541,38,2.0],[541,39,11.0],[542,0,5.0],[542,1,9.0],[542,2,8.0],[542,3,10.0],[542,4,2.0],[542,9,4.0],[542,11,1.0],[542,12,5.0],[542,13,14.0],[542,14,3.0],[542,15,1.0],[542,16,2.0],[542,17,4.0],[542,18,1.0],[542,19,1.0],[542,20,3.0],[542,21,4.0],[542,22,1.0],[542,24,2.0],[542,25,2.0],[542,26,2.0],[542,27,2.0],[542,28,4.0],[542,29,4.0],[542,30,3.0],[542,31,3.0],[542,32,3.0],[542,34,1.0],[542,35,2.0],[542,36,4.0],[543,0,2.0],[543,1,1.0],[543,2,1.0],[543,3,1.0],[543,6,3.0],[543,8,3.0],[543,9,1.0],[543,10,8.0],[543,12,1.0],[543,14,1.0],[543,15,29.0],[543,16,1.0],[543,17,2.0],[543,20,908.0],[543,21,637.0],[543,22,643.0],[543,23,2137.0],[543,24,2761.0],[543,25,3379.0],[543,26,11.0],[543,27,2.0],[543,28,16.0],[543,29,238.0],[543,30,130.0],[543,31,749.0],[543,32,432.0],[543,33,3.0],[543,34,10.0],[543,35,53.0],[543,36,15.0],[543,38,7.0],[543,39,23.0],[544,0,37.0],[544,1,4.0],[544,2,3.0],[544,3,4.0],[544,4,3.0],[544,5,47.0],[544,6,62.0],[544,7,40.0],[544,8,58.0],[544,9,47.0],[544,26,1.0],[544,27,10.0],[544,29,1.0],[544,31,45.0],[544,32,38.0],[544,33,106.0],[544,34,41.0],[544,36,61.0],[544,37,113.0],[545,0,22.0],[545,1,2.0],[545,2,4.0],[545,3,2.0],[545,4,2.0],[545,5,20.0],[545,6,17.0],[545,7,25.0],[545,8,29.0],[545,9,27.0],[545,12,1.0],[545,15,1.0],[545,24,1.0],[545,26,3.0],[545,27,3.0],[545,31,23.0],[545,32,15.0],[545,33,52.0],[545,34,14.0],[545,35,1.0],[545,36,19.0],[545,37,33.0],[546,0,8.0],[546,1,2.0],[546,2,3.0],[546,3,4.0],[546,4,4.0],[546,5,6.0],[546,6,6.0],[546,7,7.0],[546,8,21.0],[546,9,6.0],[546,10,21.0],[546,11,5.0],[546,13,4.0],[546,14,6.0],[546,15,48.0],[546,16,53.0],[546,17,32.0],[546,18,19.0],[546,19,27.0],[546,26,12.0],[546,27,9.0],[546,28,20.0],[546,29,22.0],[546,30,11.0],[546,31,17.0],[546,32,13.0],[546,33,9.0],[546,34,3.0],[546,35,2.0],[546,36,11.0],[546,37,15.0],[546,38,22.0],[546,39,33.0],[547,0,17.0],[547,1,4.0],[547,2,7.0],[547,3,7.0],[547,4,14.0],[547,5,13.0],[547,6,7.0],[547,7,13.0],[547,8,29.0],[547,9,31.0],[547,10,91.0],[547,11,1.0],[547,12,4.0],[547,13,9.0],[547,14,6.0],[547,15,166.0],[547,16,151.0],[547,17,89.0],[547,18,57.0],[547,19,88.0],[547,23,1.0],[547,26,30.0],[547,27,16.0],[547,28,78.0],[547,29,82.0],[547,30,25.0],[547,31,68.0],[547,32,31.0],[547,33,11.0],[547,34,11.0],[547,35,6.0],[547,36,36.0],[547,37,19.0],[547,38,65.0],[547,39,105.0],[548,0,40.0],[548,1,92.0],[548,2,107.0],[548,3,55.0],[548,4,62.0],[548,5,20.0],[548,6,9.0],[548,7,41.0],[548,8,39.0],[548,9,26.0],[548,10,2.0],[548,11,155.0],[548,12,153.0],[548,13,215.0],[548,14,250.0],[548,15,5.0],[548,16,35.0],[548,17,28.0],[548,18,8.0],[548,19,17.0],[548,20,38.0],[548,21,23.0],[548,22,33.0],[548,23,9.0],[548,24,24.0],[548,25,12.0],[548,26,23.0],[548,27,35.0],[548,28,5.0],[548,29,38.0],[548,30,55.0],[548,31,45.0],[548,32,25.0],[548,33,26.0],[548,34,14.0],[548,35,19.0],[548,36,38.0],[548,37,26.0],[548,39,3.0],[549,0,12.0],[549,1,9.0],[549,2,8.0],[549,3,3.0],[549,4,4.0],[549,5,2.0],[549,7,5.0],[549,9,1.0],[549,11,35.0],[549,12,46.0],[549,13,60.0],[549,14,53.0],[549,15,1.0],[549,16,6.0],[549,17,5.0],[549,18,2.0],[549,19,4.0],[549,20,8.0],[549,21,6.0],[549,22,6.0],[549,23,8.0],[549,24,5.0],[549,26,5.0],[549,27,11.0],[549,28,2.0],[549,29,14.0],[549,30,9.0],[549,31,16.0],[549,32,9.0],[549,33,7.0],[549,34,5.0],[549,35,4.0],[549,36,25.0],[549,37,3.0],[549,39,1.0],[550,0,30.0],[550,6,26.0],[550,7,1.0],[550,10,16.0],[550,15,5.0],[550,20,102.0],[550,21,44.0],[550,22,62.0],[550,23,23.0],[550,24,8.0],[550,25,13.0],[550,26,23.0],[550,27,33.0],[550,28,4.0],[550,29,8.0],[550,31,222.0],[550,32,118.0],[550,33,51.0],[550,34,110.0],[550,35,77.0],[550,36,60.0],[550,38,12.0],[550,39,3.0],[551,0,35.0],[551,1,10.0],[551,2,20.0],[551,3,9.0],[551,4,15.0],[551,5,128.0],[551,6,21.0],[551,7,184.0],[551,8,240.0],[551,9,183.0],[551,17,3.0],[551,20,29.0],[551,21,14.0],[551,22,8.0],[551,26,48.0],[551,27,39.0],[551,33,19.0],[551,34,36.0],[551,35,12.0],[551,36,31.0],[551,37,198.0],[551,39,2.0],[552,0,90.0],[552,1,2.0],[552,3,1.0],[552,4,1.0],[552,6,37.0],[552,7,1.0],[552,9,4.0],[552,10,10.0],[552,15,3.0],[552,19,1.0],[552,20,278.0],[552,21,173.0],[552,22,174.0],[552,23,7.0],[552,24,4.0],[552,25,18.0],[552,26,77.0],[552,27,87.0],[552,28,4.0],[552,29,9.0],[552,30,1.0],[552,31,14.0],[552,32,10.0],[552,33,179.0],[552,34,182.0],[552,35,82.0],[552,36,154.0],[552,38,4.0],[552,39,4.0],[553,0,31.0],[553,1,43.0],[553,2,15.0],[553,3,43.0],[553,4,31.0],[553,5,24.0],[553,6,12.0],[553,7,45.0],[553,8,92.0],[553,9,51.0],[553,10,123.0],[553,11,23.0],[553,12,21.0],[553,13,24.0],[553,14,37.0],[553,15,292.0],[553,16,312.0],[553,17,218.0],[553,18,159.0],[553,19,164.0],[553,22,1.0],[553,23,1.0],[553,24,1.0],[553,25,1.0],[553,26,48.0],[553,27,50.0],[553,28,149.0],[553,29,189.0],[553,30,70.0],[553,31,102.0],[553,32,76.0],[553,33,32.0],[553,34,18.0],[553,35,6.0],[553,36,68.0],[553,37,44.0],[553,38,180.0],[553,39,216.0],[554,0,11.0],[554,1,29.0],[554,2,40.0],[554,3,33.0],[554,4,37.0],[554,5,42.0],[554,6,48.0],[554,7,95.0],[554,8,217.0],[554,9,193.0],[554,12,1.0],[554,13,1.0],[554,18,3.0],[554,19,11.0],[554,26,9.0],[554,27,13.0],[554,28,1.0],[554,33,19.0],[554,34,14.0],[554,35,8.0],[554,36,15.0],[554,37,149.0],[555,0,3.0],[555,5,1.0],[555,6,3.0],[555,12,1.0],[555,14,2.0],[555,20,782.0],[555,21,493.0],[555,22,490.0],[555,26,12.0],[555,27,12.0],[555,32,1.0],[555,33,14.0],[555,34,16.0],[555,35,23.0],[555,36,14.0],[555,37,1.0],[556,0,9.0],[556,1,16.0],[556,2,7.0],[556,3,20.0],[556,4,10.0],[556,5,9.0],[556,6,12.0],[556,7,13.0],[556,8,25.0],[556,9,24.0],[556,10,63.0],[556,11,18.0],[556,12,8.0],[556,13,12.0],[556,14,13.0],[556,15,109.0],[556,16,144.0],[556,17,84.0],[556,18,63.0],[556,19,130.0],[556,20,1.0],[556,23,2.0],[556,24,1.0],[556,26,13.0],[556,27,24.0],[556,28,54.0],[556,29,68.0],[556,30,40.0],[556,31,44.0],[556,32,23.0],[556,33,9.0],[556,34,3.0],[556,35,6.0],[556,36,26.0],[556,37,17.0],[556,38,56.0],[556,39,63.0],[557,0,9.0],[557,6,1.0],[557,19,1.0],[557,20,47.0],[557,21,63.0],[557,22,41.0],[557,24,4.0],[557,25,5.0],[557,26,2.0],[557,27,3.0],[557,31,7.0],[557,32,2.0],[557,33,2.0],[557,34,10.0],[557,35,4.0],[557,36,9.0],[558,0,13.0],[558,1,1.0],[558,3,1.0],[558,4,3.0],[558,6,9.0],[558,10,19.0],[558,11,1.0],[558,13,7.0],[558,15,20.0],[558,16,1.0],[558,20,171.0],[558,21,113.0],[558,22,109.0],[558,23,107.0],[558,24,114.0],[558,25,191.0],[558,26,6.0],[558,27,8.0],[558,28,1.0],[558,29,25.0],[558,30,13.0],[558,31,250.0],[558,32,127.0],[558,33,12.0],[558,34,30.0],[558,35,22.0],[558,36,20.0],[558,38,8.0],[558,39,11.0],[559,0,10.0],[559,2,1.0],[559,3,5.0],[559,4,4.0],[559,6,2.0],[559,10,24.0],[559,13,3.0],[559,15,21.0],[559,17,1.0],[559,20,78.0],[559,21,42.0],[559,22,42.0],[559,23,75.0],[559,24,80.0],[559,25,144.0],[559,26,3.0],[559,27,8.0],[559,28,2.0],[559,29,25.0],[559,30,3.0],[559,31,183.0],[559,32,118.0],[559,33,10.0],[559,34,29.0],[559,35,34.0],[559,36,15.0],[559,38,19.0],[559,39,6.0],[560,0,47.0],[560,1,8.0],[560,2,14.0],[560,3,9.0],[560,4,5.0],[560,5,4.0],[560,6,2.0],[560,7,14.0],[560,8,19.0],[560,9,18.0],[560,13,1.0],[560,15,2.0],[560,16,4.0],[560,17,2.0],[560,18,1.0],[560,19,7.0],[560,20,76.0],[560,21,32.0],[560,22,20.0],[560,23,4.0],[560,24,2.0],[560,26,128.0],[560,27,90.0],[560,28,1.0],[560,29,2.0],[560,30,1.0],[560,31,11.0],[560,32,7.0],[560,33,31.0],[560,34,55.0],[560,35,41.0],[560,36,51.0],[560,37,9.0],[560,39,1.0],[561,0,19.0],[561,6,1.0],[561,20,1.0],[561,24,3.0],[561,26,4.0],[561,27,10.0],[561,31,37.0],[561,32,17.0],[561,33,5.0],[561,34,16.0],[561,35,37.0],[561,36,14.0],[561,38,2.0],[562,0,7.0],[562,1,14.0],[562,2,6.0],[562,3,5.0],[562,4,8.0],[562,5,8.0],[562,7,11.0],[562,8,20.0],[562,9,11.0],[562,10,39.0],[562,11,3.0],[562,12,7.0],[562,13,3.0],[562,14,8.0],[562,15,71.0],[562,16,73.0],[562,17,40.0],[562,18,46.0],[562,19,37.0],[562,25,1.0],[562,26,16.0],[562,27,16.0],[562,28,29.0],[562,29,43.0],[562,30,13.0],[562,31,23.0],[562,32,16.0],[562,33,11.0],[562,34,2.0],[562,36,15.0],[562,37,6.0],[562,38,33.0],[562,39,45.0],[563,0,6.0],[563,23,1.0],[563,26,3.0],[563,31,6.0],[563,32,7.0],[563,35,4.0],[563,36,4.0],[564,0,84.0],[564,1,16.0],[564,2,9.0],[564,3,8.0],[564,4,14.0],[564,5,25.0],[564,6,31.0],[564,7,46.0],[564,8,35.0],[564,9,34.0],[564,11,3.0],[564,12,2.0],[564,13,2.0],[564,14,2.0],[564,16,9.0],[564,17,5.0],[564,18,2.0],[564,19,7.0],[564,20,12.0],[564,21,10.0],[564,22,8.0],[564,25,1.0],[564,26,66.0],[564,27,141.0],[564,29,3.0],[564,30,1.0],[564,31,2.0],[564,32,1.0],[564,33,56.0],[564,34,73.0],[564,35,18.0],[564,36,131.0],[564,37,31.0],[565,0,12.0],[565,1,5.0],[565,2,4.0],[565,3,4.0],[565,4,3.0],[565,5,34.0],[565,6,36.0],[565,7,56.0],[565,8,76.0],[565,9,78.0],[565,26,2.0],[565,27,5.0],[565,33,14.0],[565,34,2.0],[565,36,14.0],[565,37,106.0],[566,0,2.0],[566,1,1.0],[566,4,1.0],[566,5,2.0],[566,6,2.0],[566,8,2.0],[566,9,2.0],[566,10,56.0],[566,11,730.0],[566,12,811.0],[566,13,865.0],[566,14,1173.0],[566,15,225.0],[566,16,5379.0],[566,17,5083.0],[566,18,2316.0],[566,19,2925.0],[566,20,1.0],[566,21,1.0],[566,22,1.0],[566,23,82.0],[566,24,89.0],[566,25,126.0],[566,26,2.0],[566,28,965.0],[566,29,2557.0],[566,30,2414.0],[566,31,387.0],[566,32,225.0],[566,33,3.0],[566,37,1.0],[566,38,43.0],[566,39,116.0],[567,0,52.0],[567,4,1.0],[567,6,14.0],[567,9,1.0],[567,10,11.0],[567,13,1.0],[567,15,8.0],[567,20,8.0],[567,21,3.0],[567,22,2.0],[567,23,5.0],[567,24,4.0],[567,25,5.0],[567,26,21.0],[567,27,14.0],[567,28,4.0],[567,29,7.0],[567,30,1.0],[567,31,77.0],[567,32,90.0],[567,33,74.0],[567,34,65.0],[567,35,45.0],[567,36,49.0],[567,37,1.0],[567,38,10.0],[567,39,5.0],[568,0,1.0],[568,4,1.0],[568,6,2.0],[568,7,1.0],[568,8,1.0],[568,11,13.0],[568,12,14.0],[568,13,22.0],[568,14,20.0],[568,18,1.0],[568,20,2.0],[568,22,3.0],[568,24,1.0],[568,25,1.0],[568,27,1.0],[568,30,7.0],[568,31,2.0],[568,32,3.0],[568,33,2.0],[568,34,1.0],[568,36,2.0],[568,39,1.0],[569,0,3.0],[569,1,13.0],[569,2,14.0],[569,3,6.0],[569,4,6.0],[569,9,1.0],[569,17,1.0],[569,20,1.0],[569,27,3.0],[569,31,1.0],[569,34,3.0],[569,35,2.0],[569,36,1.0],[570,0,2.0],[570,10,1.0],[570,20,9.0],[570,21,2.0],[570,22,6.0],[570,23,2.0],[570,24,2.0],[570,25,7.0],[570,26,1.0],[570,27,1.0],[570,31,12.0],[570,32,5.0],[570,33,1.0],[570,34,2.0],[570,35,13.0],[570,36,3.0],[570,39,1.0],[571,0,15.0],[571,1,7.0],[571,2,11.0],[571,4,2.0],[571,6,2.0],[571,7,6.0],[571,8,13.0],[571,9,11.0],[571,17,1.0],[571,20,1.0],[571,21,2.0],[571,22,1.0],[571,26,13.0],[571,27,3.0],[571,33,4.0],[571,34,4.0],[571,35,1.0],[571,36,3.0],[571,37,9.0],[572,0,60.0],[572,1,1.0],[572,2,2.0],[572,5,8.0],[572,6,22.0],[572,7,2.0],[572,8,9.0],[572,9,7.0],[572,10,48.0],[572,14,1.0],[572,15,47.0],[572,16,2.0],[572,18,1.0],[572,19,2.0],[572,20,201.0],[572,21,151.0],[572,22,157.0],[572,23,31.0],[572,24,37.0],[572,25,54.0],[572,26,42.0],[572,27,19.0],[572,28,4.0],[572,29,18.0],[572,30,4.0],[572,31,116.0],[572,32,69.0],[572,33,326.0],[572,34,312.0],[572,35,148.0],[572,36,95.0],[572,37,7.0],[572,38,31.0],[572,39,32.0],[573,0,9.0],[573,1,100.0],[573,2,30.0],[573,3,14.0],[573,4,16.0],[573,20,85.0],[573,21,43.0],[573,22,53.0],[573,25,1.0],[573,26,86.0],[573,27,7.0],[573,33,1.0],[573,34,2.0],[573,35,1.0],[573,36,4.0],[574,0,49.0],[574,2,1.0],[574,6,32.0],[574,8,1.0],[574,10,14.0],[574,11,1.0],[574,13,4.0],[574,14,1.0],[574,15,11.0],[574,18,1.0],[574,20,205.0],[574,21,136.0],[574,22,135.0],[574,23,41.0],[574,24,62.0],[574,25,83.0],[574,26,22.0],[574,27,22.0],[574,28,1.0],[574,29,20.0],[574,30,4.0],[574,31,177.0],[574,32,95.0],[574,33,66.0],[574,34,119.0],[574,35,114.0],[574,36,43.0],[574,38,8.0],[574,39,10.0],[575,0,6.0],[575,1,1.0],[575,5,2.0],[575,6,4.0],[575,7,1.0],[575,8,1.0],[575,9,3.0],[575,14,1.0],[575,21,1.0],[575,26,5.0],[575,27,8.0],[575,33,1.0],[575,34,4.0],[575,35,2.0],[575,36,8.0],[575,37,2.0],[576,0,6.0],[576,6,1.0],[576,26,2.0],[576,27,8.0],[576,31,1.0],[576,33,18.0],[576,34,38.0],[576,35,31.0],[576,36,10.0],[577,0,57.0],[577,1,1.0],[577,4,1.0],[577,5,2.0],[577,6,245.0],[577,7,3.0],[577,8,3.0],[577,9,3.0],[577,10,1.0],[577,17,1.0],[577,18,1.0],[577,26,76.0],[577,27,129.0],[577,32,2.0],[577,33,685.0],[577,34,673.0],[577,35,339.0],[577,36,65.0],[577,37,14.0],[578,0,9.0],[578,1,2.0],[578,2,8.0],[578,3,2.0],[578,4,2.0],[578,5,1.0],[578,6,1.0],[578,7,9.0],[578,8,11.0],[578,9,6.0],[578,10,26.0],[578,11,9.0],[578,12,1.0],[578,13,4.0],[578,14,8.0],[578,15,76.0],[578,16,84.0],[578,17,38.0],[578,18,40.0],[578,19,49.0],[578,20,1.0],[578,24,1.0],[578,26,11.0],[578,27,20.0],[578,28,26.0],[578,29,31.0],[578,30,20.0],[578,31,15.0],[578,32,12.0],[578,33,6.0],[578,34,3.0],[578,35,3.0],[578,36,20.0],[578,37,7.0],[578,38,32.0],[578,39,36.0],[579,0,8.0],[579,1,1.0],[579,2,1.0],[579,3,4.0],[579,4,5.0],[579,5,5.0],[579,6,1.0],[579,7,4.0],[579,8,9.0],[579,9,5.0],[579,11,4.0],[579,12,2.0],[579,13,10.0],[579,14,1.0],[579,16,1.0],[579,20,1.0],[579,21,1.0],[579,22,2.0],[579,26,3.0],[579,27,6.0],[579,28,1.0],[579,30,3.0],[579,31,1.0],[579,32,2.0],[579,34,1.0],[579,35,3.0],[579,36,9.0],[579,37,3.0],[580,0,5.0],[580,6,10.0],[580,8,1.0],[580,9,4.0],[580,10,2.0],[580,20,24.0],[580,21,20.0],[580,22,17.0],[580,24,1.0],[580,26,17.0],[580,27,5.0],[580,33,70.0],[580,34,87.0],[580,35,33.0],[580,36,7.0],[581,0,9.0],[581,1,8.0],[581,2,5.0],[581,3,8.0],[581,4,6.0],[581,5,4.0],[581,6,4.0],[581,7,8.0],[581,8,19.0],[581,9,14.0],[581,10,3.0],[581,14,2.0],[581,15,15.0],[581,16,23.0],[581,17,9.0],[581,18,14.0],[581,19,22.0],[581,26,3.0],[581,27,3.0],[581,28,1.0],[581,29,3.0],[581,30,11.0],[581,31,7.0],[581,32,20.0],[581,33,3.0],[581,34,4.0],[581,36,8.0],[581,37,10.0],[581,38,5.0],[581,39,8.0],[582,0,3.0],[582,5,1.0],[582,7,2.0],[582,8,10.0],[582,9,2.0],[582,27,1.0],[582,31,3.0],[582,32,2.0],[582,33,10.0],[582,34,2.0],[582,36,1.0],[582,37,6.0],[583,0,6.0],[583,20,25.0],[583,21,12.0],[583,22,16.0],[583,26,5.0],[583,27,1.0],[583,33,19.0],[583,34,20.0],[583,35,9.0],[583,36,1.0],[584,0,22.0],[584,1,3.0],[584,2,9.0],[584,3,22.0],[584,4,19.0],[584,6,16.0],[584,9,1.0],[584,10,35.0],[584,12,5.0],[584,13,22.0],[584,14,1.0],[584,15,24.0],[584,20,139.0],[584,21,70.0],[584,22,72.0],[584,23,29.0],[584,24,35.0],[584,25,68.0],[584,26,29.0],[584,27,18.0],[584,28,5.0],[584,29,16.0],[584,30,10.0],[584,31,357.0],[584,32,208.0],[584,33,56.0],[584,34,110.0],[584,35,89.0],[584,36,56.0],[584,38,24.0],[584,39,12.0],[585,0,38.0],[585,6,4.0],[585,10,67.0],[585,15,20.0],[585,20,250.0],[585,21,180.0],[585,22,161.0],[585,23,68.0],[585,24,123.0],[585,25,179.0],[585,26,8.0],[585,27,18.0],[585,28,9.0],[585,29,84.0],[585,30,17.0],[585,31,397.0],[585,32,268.0],[585,33,50.0],[585,34,65.0],[585,35,23.0],[585,36,49.0],[585,38,28.0],[585,39,19.0],[586,0,44.0],[586,1,3141.0],[586,2,4773.0],[586,3,6608.0],[586,4,6609.0],[586,5,15.0],[586,6,9.0],[586,7,17.0],[586,8,17.0],[586,9,25.0],[586,10,39.0],[586,11,1432.0],[586,12,1631.0],[586,13,2575.0],[586,14,2489.0],[586,15,140.0],[586,16,226.0],[586,17,178.0],[586,18,95.0],[586,19,111.0],[586,20,74.0],[586,21,46.0],[586,22,37.0],[586,23,171.0],[586,24,215.0],[586,25,283.0],[586,26,149.0],[586,27,145.0],[586,28,225.0],[586,29,444.0],[586,30,231.0],[586,31,570.0],[586,32,329.0],[586,33,13.0],[586,34,33.0],[586,35,36.0],[586,36,66.0],[586,37,13.0],[586,38,17.0],[586,39,75.0],[587,0,44.0],[587,1,10.0],[587,2,23.0],[587,3,1.0],[587,4,4.0],[587,6,9.0],[587,7,2.0],[587,8,6.0],[587,9,3.0],[587,14,1.0],[587,15,2.0],[587,16,3.0],[587,20,389.0],[587,21,244.0],[587,22,185.0],[587,23,15.0],[587,24,13.0],[587,25,9.0],[587,26,42.0],[587,27,44.0],[587,29,1.0],[587,30,1.0],[587,31,6.0],[587,32,1.0],[587,33,61.0],[587,34,70.0],[587,35,107.0],[587,36,66.0],[587,37,3.0],[587,38,2.0],[587,39,2.0],[588,0,60.0],[588,1,43.0],[588,2,43.0],[588,3,15.0],[588,4,13.0],[588,5,47.0],[588,6,12.0],[588,7,76.0],[588,8,87.0],[588,9,54.0],[588,11,12.0],[588,12,31.0],[588,13,25.0],[588,14,13.0],[588,16,4.0],[588,17,1.0],[588,18,4.0],[588,19,5.0],[588,20,23.0],[588,21,14.0],[588,22,14.0],[588,23,1.0],[588,26,76.0],[588,27,61.0],[588,30,2.0],[588,31,1.0],[588,33,31.0],[588,34,33.0],[588,35,29.0],[588,36,92.0],[588,37,40.0],[588,38,1.0],[589,0,11.0],[589,6,3.0],[589,22,1.0],[589,26,16.0],[589,27,24.0],[589,33,98.0],[589,34,138.0],[589,35,317.0],[589,36,10.0],[590,0,72.0],[590,1,65.0],[590,2,53.0],[590,3,31.0],[590,4,41.0],[590,5,434.0],[590,6,299.0],[590,7,522.0],[590,8,732.0],[590,9,684.0],[590,13,2.0],[590,17,2.0],[590,18,6.0],[590,19,13.0],[590,20,1.0],[590,21,1.0],[590,22,1.0],[590,25,2.0],[590,26,15.0],[590,27,53.0],[590,28,1.0],[590,30,1.0],[590,31,40.0],[590,32,38.0],[590,33,228.0],[590,34,67.0],[590,35,4.0],[590,36,166.0],[590,37,1252.0],[591,0,11.0],[591,1,6.0],[591,2,2.0],[591,3,4.0],[591,4,3.0],[591,5,7.0],[591,7,10.0],[591,8,13.0],[591,9,3.0],[591,10,1.0],[591,11,14.0],[591,12,13.0],[591,13,22.0],[591,14,10.0],[591,16,15.0],[591,17,10.0],[591,18,5.0],[591,19,2.0],[591,20,4.0],[591,21,3.0],[591,22,1.0],[591,24,1.0],[591,25,1.0],[591,26,4.0],[591,27,8.0],[591,28,1.0],[591,29,5.0],[591,30,4.0],[591,31,5.0],[591,32,2.0],[591,33,7.0],[591,36,5.0],[591,37,1.0],[592,0,42.0],[592,1,61.0],[592,2,70.0],[592,3,65.0],[592,4,41.0],[592,5,60.0],[592,6,48.0],[592,7,139.0],[592,8,291.0],[592,9,240.0],[592,10,1.0],[592,14,1.0],[592,16,1.0],[592,18,22.0],[592,19,5.0],[592,26,2.0],[592,27,30.0],[592,31,1.0],[592,33,31.0],[592,34,14.0],[592,35,13.0],[592,36,47.0],[592,37,197.0],[593,0,90.0],[593,1,4530.0],[593,2,5938.0],[593,3,5762.0],[593,4,5514.0],[593,5,27.0],[593,6,17.0],[593,7,56.0],[593,8,64.0],[593,9,63.0],[593,10,13.0],[593,11,2130.0],[593,12,3568.0],[593,13,6491.0],[593,14,3702.0],[593,15,59.0],[593,16,283.0],[593,17,233.0],[593,18,73.0],[593,19,145.0],[593,20,54.0],[593,21,33.0],[593,22,33.0],[593,23,66.0],[593,24,59.0],[593,25,88.0],[593,26,56.0],[593,27,318.0],[593,28,47.0],[593,29,231.0],[593,30,126.0],[593,31,286.0],[593,32,136.0],[593,33,32.0],[593,34,54.0],[593,35,45.0],[593,36,163.0],[593,37,39.0],[593,38,5.0],[593,39,26.0],[594,0,37.0],[594,1,25.0],[594,2,18.0],[594,3,23.0],[594,4,16.0],[594,5,18.0],[594,6,19.0],[594,7,44.0],[594,8,60.0],[594,9,48.0],[594,10,20.0],[594,11,2.0],[594,12,3.0],[594,13,5.0],[594,14,4.0],[594,15,36.0],[594,16,39.0],[594,17,21.0],[594,18,29.0],[594,19,21.0],[594,26,15.0],[594,27,24.0],[594,28,27.0],[594,29,24.0],[594,30,11.0],[594,31,20.0],[594,32,11.0],[594,33,9.0],[594,34,5.0],[594,35,7.0],[594,36,53.0],[594,37,48.0],[594,38,14.0],[594,39,31.0],[595,0,5.0],[595,1,6.0],[595,2,3.0],[595,3,7.0],[595,4,3.0],[595,5,4.0],[595,6,1.0],[595,7,18.0],[595,8,29.0],[595,9,18.0],[595,10,6.0],[595,11,1.0],[595,15,13.0],[595,16,7.0],[595,17,6.0],[595,18,2.0],[595,19,5.0],[595,26,2.0],[595,27,3.0],[595,28,1.0],[595,29,7.0],[595,30,4.0],[595,31,7.0],[595,32,5.0],[595,34,3.0],[595,35,1.0],[595,36,4.0],[595,37,16.0],[595,38,4.0],[595,39,5.0],[596,0,26.0],[596,1,5.0],[596,3,2.0],[596,4,4.0],[596,5,16.0],[596,6,15.0],[596,7,32.0],[596,8,30.0],[596,9,25.0],[596,27,3.0],[596,28,1.0],[596,31,15.0],[596,32,23.0],[596,33,35.0],[596,34,13.0],[596,36,17.0],[596,37,49.0],[597,0,10.0],[597,1,386.0],[597,2,267.0],[597,3,128.0],[597,4,132.0],[597,20,62.0],[597,21,45.0],[597,22,49.0],[597,26,132.0],[597,27,41.0],[597,34,2.0],[597,35,2.0],[597,36,9.0],[598,0,32.0],[598,1,25.0],[598,2,26.0],[598,3,13.0],[598,4,11.0],[598,5,13.0],[598,6,7.0],[598,7,39.0],[598,8,58.0],[598,9,22.0],[598,10,5.0],[598,11,181.0],[598,12,287.0],[598,13,301.0],[598,14,129.0],[598,15,48.0],[598,16,178.0],[598,17,154.0],[598,18,34.0],[598,19,73.0],[598,20,17.0],[598,21,7.0],[598,22,11.0],[598,23,12.0],[598,24,8.0],[598,25,16.0],[598,26,48.0],[598,27,61.0],[598,28,16.0],[598,29,67.0],[598,30,64.0],[598,31,60.0],[598,32,50.0],[598,33,16.0],[598,34,15.0],[598,35,7.0],[598,36,43.0],[598,37,24.0],[598,38,4.0],[598,39,25.0],[599,0,28.0],[599,1,32.0],[599,2,36.0],[599,3,9.0],[599,4,14.0],[599,5,24.0],[599,6,81.0],[599,7,48.0],[599,8,103.0],[599,9,65.0],[599,15,1.0],[599,18,1.0],[599,19,3.0],[599,26,4.0],[599,27,19.0],[599,33,27.0],[599,34,38.0],[599,35,10.0],[599,36,36.0],[599,37,65.0],[600,0,23.0],[600,11,1.0],[600,26,16.0],[600,27,30.0],[600,33,32.0],[600,34,40.0],[600,35,97.0],[600,36,50.0],[601,0,15.0],[601,2,3.0],[601,3,1.0],[601,6,3.0],[601,8,1.0],[601,10,16.0],[601,11,1.0],[601,12,6.0],[601,13,16.0],[601,14,5.0],[601,15,8.0],[601,16,1.0],[601,17,1.0],[601,20,54.0],[601,21,44.0],[601,22,37.0],[601,23,30.0],[601,24,44.0],[601,25,44.0],[601,26,2.0],[601,27,6.0],[601,28,3.0],[601,29,5.0],[601,30,6.0],[601,31,125.0],[601,32,115.0],[601,33,20.0],[601,34,20.0],[601,35,12.0],[601,36,13.0],[601,38,7.0],[601,39,6.0],[602,0,35.0],[602,1,4.0],[602,2,7.0],[602,3,2.0],[602,4,1.0],[602,6,15.0],[602,8,1.0],[602,10,50.0],[602,13,5.0],[602,15,70.0],[602,16,2.0],[602,17,1.0],[602,20,797.0],[602,21,553.0],[602,22,569.0],[602,23,415.0],[602,24,515.0],[602,25,644.0],[602,26,47.0],[602,27,43.0],[602,28,3.0],[602,29,82.0],[602,30,44.0],[602,31,579.0],[602,32,349.0],[602,33,80.0],[602,34,98.0],[602,35,91.0],[602,36,58.0],[602,38,31.0],[602,39,40.0],[603,0,34.0],[603,1,8.0],[603,2,13.0],[603,3,5.0],[603,4,10.0],[603,5,24.0],[603,6,11.0],[603,7,34.0],[603,8,48.0],[603,9,37.0],[603,10,2.0],[603,11,10.0],[603,12,3.0],[603,13,10.0],[603,14,5.0],[603,15,18.0],[603,16,193.0],[603,17,153.0],[603,18,57.0],[603,19,59.0],[603,20,17.0],[603,21,9.0],[603,22,9.0],[603,23,20.0],[603,24,21.0],[603,25,23.0],[603,26,20.0],[603,27,28.0],[603,28,54.0],[603,29,38.0],[603,30,18.0],[603,31,143.0],[603,32,73.0],[603,33,28.0],[603,34,18.0],[603,35,12.0],[603,36,69.0],[603,37,28.0],[603,38,2.0],[603,39,21.0],[604,0,23.0],[604,1,14.0],[604,2,14.0],[604,3,20.0],[604,4,21.0],[604,5,6.0],[604,6,6.0],[604,7,18.0],[604,8,30.0],[604,9,37.0],[604,10,24.0],[604,11,7.0],[604,12,6.0],[604,13,5.0],[604,14,3.0],[604,15,89.0],[604,16,110.0],[604,17,61.0],[604,18,46.0],[604,19,52.0],[604,20,1.0],[604,22,1.0],[604,23,2.0],[604,26,13.0],[604,27,14.0],[604,28,45.0],[604,29,54.0],[604,30,14.0],[604,31,36.0],[604,32,18.0],[604,33,5.0],[604,34,7.0],[604,35,5.0],[604,36,25.0],[604,37,37.0],[604,38,29.0],[604,39,73.0],[605,0,13.0],[605,1,211.0],[605,2,358.0],[605,3,284.0],[605,4,237.0],[605,5,6.0],[605,6,6.0],[605,7,4.0],[605,8,5.0],[605,9,3.0],[605,11,33.0],[605,12,37.0],[605,13,71.0],[605,14,56.0],[605,15,23.0],[605,16,42.0],[605,17,54.0],[605,18,16.0],[605,19,30.0],[605,20,13.0],[605,21,7.0],[605,22,13.0],[605,23,18.0],[605,24,10.0],[605,25,19.0],[605,26,25.0],[605,27,35.0],[605,28,10.0],[605,29,33.0],[605,30,17.0],[605,31,77.0],[605,32,37.0],[605,33,9.0],[605,34,6.0],[605,35,4.0],[605,36,27.0],[605,37,8.0],[605,39,2.0],[606,0,1.0],[606,1,4.0],[606,2,8.0],[606,3,2.0],[606,4,1.0],[606,20,7.0],[606,21,1.0],[606,22,1.0],[606,26,2.0],[607,0,2.0],[607,1,4.0],[607,2,6.0],[607,3,3.0],[607,4,2.0],[607,5,1.0],[607,6,3.0],[607,7,6.0],[607,8,4.0],[607,9,4.0],[607,10,13.0],[607,11,3.0],[607,12,3.0],[607,13,4.0],[607,14,3.0],[607,15,31.0],[607,16,35.0],[607,17,29.0],[607,18,16.0],[607,19,25.0],[607,20,1.0],[607,26,9.0],[607,27,5.0],[607,28,22.0],[607,29,13.0],[607,30,31.0],[607,31,9.0],[607,32,7.0],[607,33,5.0],[607,34,3.0],[607,35,2.0],[607,36,13.0],[607,37,2.0],[607,38,23.0],[607,39,21.0],[608,0,69.0],[608,1,1.0],[608,2,2.0],[608,4,1.0],[608,9,1.0],[608,10,2.0],[608,14,1.0],[608,25,1.0],[608,26,13.0],[608,27,17.0],[608,29,2.0],[608,30,3.0],[608,31,117.0],[608,32,123.0],[608,33,16.0],[608,34,14.0],[608,35,49.0],[608,36,73.0],[608,38,5.0],[609,0,7.0],[609,6,2.0],[609,10,10.0],[609,15,5.0],[609,20,3.0],[609,21,2.0],[609,22,5.0],[609,23,2.0],[609,24,4.0],[609,25,4.0],[609,27,5.0],[609,28,2.0],[609,29,6.0],[609,30,2.0],[609,31,73.0],[609,32,47.0],[609,33,4.0],[609,34,9.0],[609,35,18.0],[609,36,5.0],[609,38,10.0],[609,39,3.0],[610,0,3.0],[610,10,4.0],[610,15,2.0],[610,20,1.0],[610,21,1.0],[610,23,4.0],[610,24,3.0],[610,25,6.0],[610,26,2.0],[610,28,2.0],[610,29,8.0],[610,30,1.0],[610,31,18.0],[610,32,16.0],[610,34,2.0],[610,35,2.0],[610,36,2.0],[610,39,3.0],[611,0,7.0],[611,1,6.0],[611,2,3.0],[611,3,3.0],[611,4,3.0],[611,5,3.0],[611,6,2.0],[611,7,12.0],[611,8,11.0],[611,9,7.0],[611,10,24.0],[611,11,3.0],[611,12,2.0],[611,13,6.0],[611,14,6.0],[611,15,31.0],[611,16,34.0],[611,17,36.0],[611,18,14.0],[611,19,15.0],[611,20,1.0],[611,23,2.0],[611,26,6.0],[611,27,6.0],[611,28,15.0],[611,29,22.0],[611,30,16.0],[611,31,19.0],[611,32,16.0],[611,33,5.0],[611,34,5.0],[611,35,1.0],[611,36,5.0],[611,37,6.0],[611,38,17.0],[611,39,34.0],[612,0,15.0],[612,1,413.0],[612,2,227.0],[612,3,131.0],[612,4,141.0],[612,6,1.0],[612,10,1.0],[612,20,233.0],[612,21,136.0],[612,22,102.0],[612,26,386.0],[612,27,67.0],[612,33,9.0],[612,34,12.0],[612,35,15.0],[612,36,36.0],[613,0,57.0],[613,1,101.0],[613,2,98.0],[613,3,134.0],[613,4,87.0],[613,5,57.0],[613,6,38.0],[613,7,171.0],[613,8,329.0],[613,9,239.0],[613,10,16.0],[613,11,3.0],[613,13,1.0],[613,14,2.0],[613,15,35.0],[613,16,40.0],[613,17,20.0],[613,18,56.0],[613,19,140.0],[613,23,2.0],[613,26,21.0],[613,27,67.0],[613,28,23.0],[613,29,18.0],[613,30,9.0],[613,31,18.0],[613,32,8.0],[613,33,29.0],[613,34,16.0],[613,35,12.0],[613,36,83.0],[613,37,198.0],[613,38,19.0],[613,39,24.0],[614,0,3.0],[614,1,1.0],[614,4,1.0],[614,6,9.0],[614,7,1.0],[614,8,1.0],[614,10,21.0],[614,12,1.0],[614,15,16.0],[614,18,2.0],[614,20,333.0],[614,21,213.0],[614,22,196.0],[614,23,261.0],[614,24,310.0],[614,25,426.0],[614,26,8.0],[614,27,3.0],[614,29,8.0],[614,30,2.0],[614,31,159.0],[614,32,97.0],[614,33,105.0],[614,34,75.0],[614,35,23.0],[614,36,6.0],[614,38,21.0],[614,39,15.0],[615,0,4.0],[615,20,1.0],[615,21,1.0],[615,26,5.0],[615,27,1.0],[615,34,3.0],[615,36,1.0],[616,0,5.0],[616,6,4.0],[616,10,3.0],[616,15,2.0],[616,21,1.0],[616,22,2.0],[616,25,2.0],[616,26,3.0],[616,27,2.0],[616,28,1.0],[616,29,1.0],[616,30,2.0],[616,31,17.0],[616,32,6.0],[616,33,10.0],[616,34,8.0],[616,35,5.0],[616,36,5.0],[616,38,3.0],[617,0,8.0],[617,1,7.0],[617,2,7.0],[617,3,8.0],[617,4,5.0],[617,6,8.0],[617,20,23.0],[617,21,14.0],[617,22,16.0],[617,26,12.0],[617,27,8.0],[617,33,14.0],[617,34,21.0],[617,35,8.0],[617,36,4.0],[618,0,19.0],[618,16,1.0],[618,26,7.0],[618,27,14.0],[618,33,25.0],[618,34,28.0],[618,35,84.0],[618,36,27.0],[619,0,20.0],[619,2,1.0],[619,5,2.0],[619,6,64.0],[619,11,1.0],[619,18,1.0],[619,26,43.0],[619,27,56.0],[619,33,229.0],[619,34,258.0],[619,35,220.0],[619,36,56.0],[619,37,6.0],[620,0,18.0],[620,1,8.0],[620,2,14.0],[620,3,9.0],[620,4,3.0],[620,5,26.0],[620,6,2.0],[620,7,34.0],[620,8,29.0],[620,9,15.0],[620,20,5.0],[620,21,7.0],[620,22,1.0],[620,26,68.0],[620,27,37.0],[620,33,4.0],[620,34,2.0],[620,35,5.0],[620,36,36.0],[620,37,13.0],[620,39,1.0],[621,0,18.0],[621,1,16.0],[621,2,21.0],[621,3,6.0],[621,4,5.0],[621,5,50.0],[621,6,28.0],[621,7,42.0],[621,8,88.0],[621,9,74.0],[621,18,2.0],[621,19,1.0],[621,21,1.0],[621,26,2.0],[621,27,6.0],[621,31,3.0],[621,32,1.0],[621,33,29.0],[621,34,5.0],[621,36,14.0],[621,37,138.0],[621,39,1.0],[622,0,6.0],[622,1,4.0],[622,2,1.0],[622,3,1.0],[622,5,2.0],[622,7,1.0],[622,8,6.0],[622,9,1.0],[622,16,3.0],[622,17,1.0],[622,20,1.0],[622,21,1.0],[622,22,1.0],[622,26,3.0],[622,27,6.0],[622,29,2.0],[622,34,3.0],[622,36,6.0],[623,0,13.0],[623,1,230.0],[623,2,126.0],[623,3,42.0],[623,4,57.0],[623,11,1.0],[623,17,1.0],[623,20,74.0],[623,21,38.0],[623,22,33.0],[623,26,232.0],[623,27,33.0],[623,35,4.0],[623,36,5.0],[624,0,35.0],[624,1,27.0],[624,2,35.0],[624,3,12.0],[624,4,9.0],[624,5,11.0],[624,6,4.0],[624,7,32.0],[624,8,42.0],[624,9,35.0],[624,20,11.0],[624,21,5.0],[624,22,1.0],[624,26,45.0],[624,27,23.0],[624,33,33.0],[624,34,21.0],[624,35,10.0],[624,36,35.0],[624,37,22.0],[625,0,24.0],[625,6,2.0],[625,10,5.0],[625,15,3.0],[625,20,6.0],[625,21,5.0],[625,22,5.0],[625,23,9.0],[625,24,30.0],[625,25,23.0],[625,26,5.0],[625,27,4.0],[625,28,7.0],[625,29,12.0],[625,30,2.0],[625,31,89.0],[625,32,61.0],[625,33,18.0],[625,34,19.0],[625,35,17.0],[625,36,11.0],[625,37,1.0],[625,38,3.0],[625,39,4.0],[626,0,15.0],[626,1,18.0],[626,2,32.0],[626,3,14.0],[626,4,10.0],[626,5,25.0],[626,6,8.0],[626,7,36.0],[626,8,74.0],[626,9,29.0],[626,10,3.0],[626,20,222.0],[626,21,129.0],[626,22,95.0],[626,23,8.0],[626,24,6.0],[626,25,7.0],[626,26,28.0],[626,27,18.0],[626,28,1.0],[626,30,2.0],[626,31,6.0],[626,32,4.0],[626,33,42.0],[626,34,49.0],[626,35,30.0],[626,36,23.0],[626,37,86.0],[626,39,1.0],[627,0,48.0],[627,6,15.0],[627,10,21.0],[627,15,16.0],[627,20,45.0],[627,21,27.0],[627,22,32.0],[627,23,16.0],[627,24,19.0],[627,25,22.0],[627,26,27.0],[627,27,37.0],[627,28,6.0],[627,29,8.0],[627,30,2.0],[627,31,49.0],[627,32,54.0],[627,33,108.0],[627,34,159.0],[627,35,78.0],[627,36,64.0],[627,38,11.0],[627,39,6.0],[628,0,10.0],[628,1,1.0],[628,10,11.0],[628,15,3.0],[628,20,18.0],[628,21,18.0],[628,22,7.0],[628,23,12.0],[628,24,12.0],[628,25,14.0],[628,26,2.0],[628,27,2.0],[628,28,5.0],[628,29,3.0],[628,31,78.0],[628,32,40.0],[628,33,13.0],[628,34,16.0],[628,35,15.0],[628,36,6.0],[628,38,2.0],[628,39,4.0],[629,0,43.0],[629,1,6.0],[629,2,9.0],[629,3,4.0],[629,4,1.0],[629,5,8.0],[629,6,3.0],[629,7,20.0],[629,8,41.0],[629,9,27.0],[629,10,1.0],[629,20,62.0],[629,21,62.0],[629,22,29.0],[629,26,87.0],[629,27,60.0],[629,33,68.0],[629,34,70.0],[629,35,46.0],[629,36,32.0],[629,37,15.0],[630,0,35.0],[630,1,71.0],[630,2,84.0],[630,3,80.0],[630,4,43.0],[630,5,72.0],[630,6,80.0],[630,7,164.0],[630,8,412.0],[630,9,287.0],[630,12,1.0],[630,13,1.0],[630,15,1.0],[630,18,9.0],[630,19,22.0],[630,23,1.0],[630,25,1.0],[630,26,9.0],[630,27,37.0],[630,32,1.0],[630,33,27.0],[630,34,20.0],[630,35,12.0],[630,36,29.0],[630,37,258.0],[631,0,3.0],[631,20,6.0],[631,21,4.0],[631,22,4.0],[631,27,2.0],[631,33,3.0],[631,34,4.0],[631,35,1.0],[632,0,3.0],[632,1,3.0],[632,2,1.0],[632,3,3.0],[632,4,3.0],[632,8,3.0],[632,9,3.0],[632,26,1.0],[632,27,2.0],[632,33,3.0],[632,34,1.0],[633,0,41.0],[633,1,171.0],[633,2,138.0],[633,3,160.0],[633,4,137.0],[633,5,37.0],[633,6,25.0],[633,7,12.0],[633,8,43.0],[633,9,27.0],[633,10,136.0],[633,11,1.0],[633,12,3.0],[633,13,4.0],[633,14,1.0],[633,15,155.0],[633,16,15.0],[633,17,6.0],[633,18,3.0],[633,19,2.0],[633,20,39.0],[633,21,16.0],[633,22,34.0],[633,23,472.0],[633,24,402.0],[633,25,700.0],[633,26,816.0],[633,27,25.0],[633,28,353.0],[633,29,69.0],[633,30,22.0],[633,31,326.0],[633,32,195.0],[633,33,60.0],[633,34,53.0],[633,35,67.0],[633,36,73.0],[633,37,38.0],[633,38,88.0],[633,39,116.0],[634,0,25.0],[634,1,39.0],[634,2,21.0],[634,3,28.0],[634,4,18.0],[634,5,30.0],[634,6,52.0],[634,7,78.0],[634,8,121.0],[634,9,77.0],[634,10,1.0],[634,18,9.0],[634,19,8.0],[634,26,7.0],[634,27,20.0],[634,31,1.0],[634,32,2.0],[634,33,21.0],[634,34,10.0],[634,35,3.0],[634,36,20.0],[634,37,92.0],[635,0,22.0],[635,1,18.0],[635,2,24.0],[635,3,14.0],[635,4,10.0],[635,5,3.0],[635,6,4.0],[635,7,12.0],[635,8,17.0],[635,9,14.0],[635,10,2.0],[635,11,116.0],[635,12,171.0],[635,13,243.0],[635,14,250.0],[635,15,5.0],[635,16,12.0],[635,17,14.0],[635,18,7.0],[635,19,6.0],[635,20,30.0],[635,21,13.0],[635,22,18.0],[635,23,4.0],[635,24,18.0],[635,25,17.0],[635,26,12.0],[635,27,20.0],[635,28,1.0],[635,29,29.0],[635,30,42.0],[635,31,34.0],[635,32,34.0],[635,33,13.0],[635,34,11.0],[635,35,11.0],[635,36,26.0],[635,37,14.0],[635,38,3.0],[635,39,1.0],[636,0,41.0],[636,1,17.0],[636,2,5.0],[636,3,17.0],[636,4,21.0],[636,5,10.0],[636,6,9.0],[636,7,33.0],[636,8,42.0],[636,9,30.0],[636,10,2.0],[636,11,162.0],[636,12,207.0],[636,13,340.0],[636,14,222.0],[636,15,2.0],[636,16,46.0],[636,17,46.0],[636,18,11.0],[636,19,31.0],[636,20,39.0],[636,21,19.0],[636,22,12.0],[636,23,39.0],[636,24,33.0],[636,25,52.0],[636,26,13.0],[636,27,31.0],[636,28,1.0],[636,29,51.0],[636,30,50.0],[636,31,70.0],[636,32,46.0],[636,33,15.0],[636,34,20.0],[636,35,18.0],[636,36,59.0],[636,37,20.0],[636,39,3.0],[637,0,12.0],[637,2,2.0],[637,3,1.0],[637,4,5.0],[637,5,7.0],[637,6,1.0],[637,7,6.0],[637,8,8.0],[637,9,9.0],[637,11,113.0],[637,12,109.0],[637,13,133.0],[637,14,136.0],[637,16,19.0],[637,17,16.0],[637,18,8.0],[637,19,5.0],[637,20,6.0],[637,21,2.0],[637,22,3.0],[637,23,3.0],[637,24,3.0],[637,25,6.0],[637,26,5.0],[637,27,5.0],[637,29,38.0],[637,30,46.0],[637,31,10.0],[637,32,8.0],[637,33,9.0],[637,34,9.0],[637,35,10.0],[637,36,11.0],[637,37,5.0],[637,39,1.0],[638,0,53.0],[638,1,3.0],[638,2,1.0],[638,3,2.0],[638,6,16.0],[638,10,24.0],[638,12,1.0],[638,13,1.0],[638,15,5.0],[638,18,1.0],[638,20,148.0],[638,21,129.0],[638,22,103.0],[638,23,52.0],[638,24,98.0],[638,25,120.0],[638,26,10.0],[638,27,26.0],[638,28,2.0],[638,29,11.0],[638,30,2.0],[638,31,160.0],[638,32,83.0],[638,33,91.0],[638,34,89.0],[638,35,66.0],[638,36,72.0],[638,38,3.0],[638,39,6.0],[639,0,5.0],[639,1,5.0],[639,2,2.0],[639,3,1.0],[639,5,2.0],[639,7,5.0],[639,8,5.0],[639,9,5.0],[639,10,6.0],[639,11,1.0],[639,12,1.0],[639,15,23.0],[639,16,19.0],[639,17,10.0],[639,18,5.0],[639,19,3.0],[639,21,1.0],[639,22,1.0],[639,23,1.0],[639,25,1.0],[639,26,6.0],[639,28,11.0],[639,29,9.0],[639,30,10.0],[639,31,7.0],[639,32,13.0],[639,33,2.0],[639,34,1.0],[639,35,1.0],[639,36,7.0],[639,37,3.0],[639,38,8.0],[639,39,13.0],[640,0,28.0],[640,1,132.0],[640,2,94.0],[640,3,34.0],[640,4,25.0],[640,17,1.0],[640,20,156.0],[640,21,119.0],[640,22,95.0],[640,26,438.0],[640,27,116.0],[640,33,6.0],[640,34,9.0],[640,35,5.0],[640,36,17.0],[641,0,10.0],[641,6,13.0],[641,9,1.0],[641,10,2.0],[641,15,1.0],[641,20,130.0],[641,21,97.0],[641,22,79.0],[641,23,9.0],[641,24,5.0],[641,25,16.0],[641,26,14.0],[641,27,10.0],[641,29,8.0],[641,30,1.0],[641,31,8.0],[641,32,5.0],[641,33,123.0],[641,34,101.0],[641,35,29.0],[641,36,20.0],[641,38,1.0],[641,39,1.0],[642,0,13.0],[642,2,4.0],[642,4,1.0],[642,6,12.0],[642,7,2.0],[642,8,3.0],[642,17,1.0],[642,26,2.0],[642,27,7.0],[642,30,2.0],[642,33,11.0],[642,34,8.0],[642,35,12.0],[642,36,19.0],[642,37,3.0],[642,38,2.0],[642,39,1.0],[643,0,4.0],[643,2,2.0],[643,3,2.0],[643,4,5.0],[643,7,6.0],[643,8,3.0],[643,9,3.0],[643,20,1.0],[643,21,1.0],[643,26,11.0],[643,27,8.0],[643,34,3.0],[643,35,2.0],[643,36,3.0],[643,37,2.0],[644,0,19.0],[644,1,7.0],[644,2,7.0],[644,3,4.0],[644,4,1.0],[644,5,7.0],[644,6,2.0],[644,7,7.0],[644,8,15.0],[644,9,15.0],[644,10,1.0],[644,11,219.0],[644,12,295.0],[644,13,299.0],[644,14,389.0],[644,15,1.0],[644,16,25.0],[644,17,23.0],[644,18,9.0],[644,19,20.0],[644,20,7.0],[644,21,3.0],[644,22,6.0],[644,23,20.0],[644,24,7.0],[644,25,13.0],[644,26,8.0],[644,27,17.0],[644,28,2.0],[644,29,55.0],[644,30,40.0],[644,31,51.0],[644,32,26.0],[644,33,8.0],[644,34,14.0],[644,35,8.0],[644,36,23.0],[644,37,10.0],[644,39,1.0],[645,0,86.0],[645,1,1.0],[645,2,2.0],[645,5,2.0],[645,6,414.0],[645,7,2.0],[645,8,8.0],[645,9,6.0],[645,11,1.0],[645,13,1.0],[645,17,1.0],[645,18,1.0],[645,19,1.0],[645,20,2.0],[645,21,2.0],[645,26,168.0],[645,27,205.0],[645,28,2.0],[645,29,1.0],[645,32,1.0],[645,33,1628.0],[645,34,1769.0],[645,35,708.0],[645,36,145.0],[645,37,34.0],[645,39,1.0],[646,0,23.0],[646,1,1.0],[646,2,9.0],[646,4,1.0],[646,6,7.0],[646,20,600.0],[646,21,397.0],[646,22,396.0],[646,26,48.0],[646,27,29.0],[646,29,1.0],[646,32,3.0],[646,33,41.0],[646,34,76.0],[646,35,20.0],[646,36,22.0],[646,37,2.0],[647,0,126.0],[647,1,367.0],[647,2,334.0],[647,3,352.0],[647,4,307.0],[647,5,358.0],[647,6,284.0],[647,7,703.0],[647,8,1055.0],[647,9,1062.0],[647,13,1.0],[647,14,2.0],[647,15,2.0],[647,17,3.0],[647,18,106.0],[647,19,287.0],[647,23,1.0],[647,26,38.0],[647,27,212.0],[647,29,1.0],[647,32,1.0],[647,33,143.0],[647,34,81.0],[647,35,28.0],[647,36,206.0],[647,37,1036.0],[648,0,2.0],[648,33,1.0],[649,0,6.0],[649,1,1.0],[649,2,1.0],[649,3,2.0],[649,4,2.0],[649,6,1.0],[649,7,4.0],[649,8,9.0],[649,9,2.0],[649,19,1.0],[649,27,3.0],[649,35,2.0],[649,36,3.0],[649,37,5.0],[650,0,14.0],[650,1,44.0],[650,2,40.0],[650,3,41.0],[650,4,27.0],[650,5,35.0],[650,6,22.0],[650,7,105.0],[650,8,230.0],[650,9,128.0],[650,26,2.0],[650,27,7.0],[650,32,1.0],[650,33,13.0],[650,34,13.0],[650,35,4.0],[650,36,21.0],[650,37,110.0],[650,39,1.0],[651,0,3.0],[651,1,1.0],[651,2,1.0],[651,6,5.0],[651,10,7.0],[651,15,21.0],[651,20,44.0],[651,21,18.0],[651,22,25.0],[651,23,28.0],[651,24,32.0],[651,25,51.0],[651,26,3.0],[651,27,5.0],[651,28,3.0],[651,29,13.0],[651,30,7.0],[651,31,43.0],[651,32,32.0],[651,33,4.0],[651,34,5.0],[651,35,7.0],[651,36,5.0],[651,38,5.0],[651,39,8.0],[652,0,17.0],[652,1,8.0],[652,2,11.0],[652,3,5.0],[652,4,2.0],[652,5,5.0],[652,6,4.0],[652,7,3.0],[652,8,38.0],[652,9,15.0],[652,10,21.0],[652,11,8.0],[652,12,4.0],[652,13,15.0],[652,14,14.0],[652,15,10.0],[652,16,59.0],[652,17,8.0],[652,18,6.0],[652,19,6.0],[652,20,1.0],[652,21,11.0],[652,22,26.0],[652,23,8.0],[652,24,56.0],[652,25,7.0],[652,26,14.0],[652,27,7.0],[652,28,3.0],[652,29,23.0],[652,30,24.0],[652,31,10.0],[652,32,8.0],[652,33,10.0],[652,34,6.0],[652,35,1.0],[652,36,5.0],[652,37,5.0],[652,38,2.0],[652,39,2.0],[653,0,35.0],[653,1,1.0],[653,6,13.0],[653,9,3.0],[653,10,37.0],[653,12,1.0],[653,15,34.0],[653,17,1.0],[653,20,666.0],[653,21,432.0],[653,22,490.0],[653,23,252.0],[653,24,318.0],[653,25,453.0],[653,26,40.0],[653,27,28.0],[653,28,4.0],[653,29,29.0],[653,30,25.0],[653,31,418.0],[653,32,288.0],[653,33,80.0],[653,34,105.0],[653,35,105.0],[653,36,59.0],[653,38,23.0],[653,39,34.0],[654,0,26.0],[654,6,1.0],[654,26,17.0],[654,27,35.0],[654,33,43.0],[654,34,41.0],[654,35,117.0],[654,36,37.0],[655,0,30.0],[655,10,2.0],[655,13,2.0],[655,20,2.0],[655,21,1.0],[655,22,1.0],[655,23,1.0],[655,25,1.0],[655,26,2.0],[655,27,6.0],[655,29,1.0],[655,31,59.0],[655,32,41.0],[655,33,10.0],[655,34,5.0],[655,35,19.0],[655,36,28.0],[656,0,9.0],[656,1,1.0],[656,3,1.0],[656,5,1.0],[656,6,2.0],[656,8,4.0],[656,9,2.0],[656,10,22.0],[656,12,1.0],[656,14,1.0],[656,15,19.0],[656,16,4.0],[656,26,6.0],[656,27,14.0],[656,28,17.0],[656,29,10.0],[656,30,6.0],[656,31,25.0],[656,32,21.0],[656,33,10.0],[656,34,15.0],[656,35,2.0],[656,36,10.0],[656,37,1.0],[656,38,13.0],[656,39,16.0],[657,0,17.0],[657,6,8.0],[657,10,5.0],[657,15,7.0],[657,20,10.0],[657,21,19.0],[657,22,4.0],[657,23,21.0],[657,24,22.0],[657,25,27.0],[657,26,5.0],[657,27,9.0],[657,28,1.0],[657,29,10.0],[657,30,6.0],[657,31,116.0],[657,32,58.0],[657,33,30.0],[657,34,33.0],[657,35,17.0],[657,36,15.0],[657,38,6.0],[657,39,1.0],[658,0,8.0],[658,1,7.0],[658,2,13.0],[658,3,9.0],[658,4,16.0],[658,5,25.0],[658,6,8.0],[658,7,49.0],[658,8,63.0],[658,9,63.0],[658,13,1.0],[658,15,1.0],[658,17,2.0],[658,18,3.0],[658,19,10.0],[658,26,1.0],[658,27,3.0],[658,33,7.0],[658,34,4.0],[658,35,1.0],[658,36,17.0],[658,37,47.0],[659,0,46.0],[659,3,3.0],[659,5,13.0],[659,6,14.0],[659,7,36.0],[659,8,70.0],[659,9,44.0],[659,10,226.0],[659,11,8.0],[659,12,34.0],[659,13,119.0],[659,14,2.0],[659,15,366.0],[659,16,8.0],[659,17,15.0],[659,18,8.0],[659,19,4.0],[659,20,256.0],[659,21,165.0],[659,22,166.0],[659,23,1134.0],[659,24,1595.0],[659,25,1900.0],[659,26,50.0],[659,27,53.0],[659,28,36.0],[659,29,152.0],[659,30,121.0],[659,31,1944.0],[659,32,1518.0],[659,33,78.0],[659,34,92.0],[659,35,173.0],[659,36,79.0],[659,37,28.0],[659,38,159.0],[659,39,191.0],[660,0,2.0],[660,18,1.0],[660,26,2.0],[660,27,9.0],[660,33,13.0],[660,34,11.0],[660,35,19.0],[660,36,3.0],[661,0,46.0],[661,2,1.0],[661,6,9.0],[661,9,1.0],[661,10,1.0],[661,17,1.0],[661,26,3.0],[661,27,33.0],[661,31,44.0],[661,32,21.0],[661,33,655.0],[661,34,876.0],[661,35,2220.0],[661,36,118.0],[661,37,5.0],[661,39,1.0],[662,0,54.0],[662,1,36.0],[662,2,62.0],[662,3,29.0],[662,4,39.0],[662,5,6.0],[662,6,4.0],[662,7,6.0],[662,8,16.0],[662,9,15.0],[662,10,2.0],[662,11,3.0],[662,12,7.0],[662,13,2.0],[662,14,7.0],[662,15,10.0],[662,16,76.0],[662,17,69.0],[662,18,22.0],[662,19,49.0],[662,20,56.0],[662,21,40.0],[662,22,31.0],[662,23,13.0],[662,24,9.0],[662,25,18.0],[662,26,114.0],[662,27,63.0],[662,28,3.0],[662,29,12.0],[662,30,9.0],[662,31,69.0],[662,32,44.0],[662,33,37.0],[662,34,39.0],[662,35,30.0],[662,36,67.0],[662,37,7.0],[662,39,7.0],[663,0,11.0],[663,1,12.0],[663,2,10.0],[663,3,7.0],[663,4,7.0],[663,5,13.0],[663,6,5.0],[663,7,17.0],[663,8,33.0],[663,9,35.0],[663,10,49.0],[663,11,7.0],[663,12,2.0],[663,13,6.0],[663,14,12.0],[663,15,82.0],[663,16,94.0],[663,17,65.0],[663,18,52.0],[663,19,61.0],[663,24,1.0],[663,26,14.0],[663,27,23.0],[663,28,34.0],[663,29,44.0],[663,30,28.0],[663,31,19.0],[663,32,25.0],[663,33,13.0],[663,34,8.0],[663,35,2.0],[663,36,28.0],[663,37,15.0],[663,38,28.0],[663,39,52.0],[664,0,9.0],[664,6,5.0],[664,20,38.0],[664,21,35.0],[664,22,30.0],[664,26,11.0],[664,27,14.0],[664,33,43.0],[664,34,54.0],[664,35,20.0],[664,36,9.0],[665,0,23.0],[665,1,1.0],[665,3,1.0],[665,5,15.0],[665,6,140.0],[665,7,11.0],[665,8,36.0],[665,9,65.0],[665,17,3.0],[665,20,4.0],[665,21,2.0],[665,22,2.0],[665,23,1.0],[665,26,2.0],[665,27,20.0],[665,31,6.0],[665,32,16.0],[665,33,953.0],[665,34,1024.0],[665,35,752.0],[665,36,20.0],[665,37,67.0],[665,39,1.0],[666,0,12.0],[666,1,13.0],[666,2,10.0],[666,3,24.0],[666,4,2.0],[666,5,2.0],[666,6,7.0],[666,7,13.0],[666,8,21.0],[666,9,21.0],[666,10,54.0],[666,11,17.0],[666,12,4.0],[666,13,10.0],[666,14,6.0],[666,15,98.0],[666,16,126.0],[666,17,83.0],[666,18,61.0],[666,19,149.0],[666,21,2.0],[666,22,1.0],[666,23,1.0],[666,24,1.0],[666,25,1.0],[666,26,19.0],[666,27,22.0],[666,28,25.0],[666,29,37.0],[666,30,40.0],[666,31,34.0],[666,32,23.0],[666,33,5.0],[666,34,4.0],[666,35,7.0],[666,36,24.0],[666,37,15.0],[666,38,48.0],[666,39,61.0],[667,0,44.0],[667,1,1.0],[667,2,1.0],[667,6,1.0],[667,8,1.0],[667,9,2.0],[667,11,1.0],[667,26,60.0],[667,27,92.0],[667,32,2.0],[667,33,361.0],[667,34,505.0],[667,35,1150.0],[667,36,64.0],[668,0,76.0],[668,1,32.0],[668,2,27.0],[668,3,13.0],[668,4,29.0],[668,5,20.0],[668,6,18.0],[668,7,45.0],[668,8,88.0],[668,9,49.0],[668,10,114.0],[668,11,20.0],[668,12,12.0],[668,13,14.0],[668,14,22.0],[668,15,224.0],[668,16,305.0],[668,17,163.0],[668,18,116.0],[668,19,75.0],[668,21,2.0],[668,23,2.0],[668,24,3.0],[668,25,2.0],[668,26,52.0],[668,27,28.0],[668,28,135.0],[668,29,159.0],[668,30,81.0],[668,31,92.0],[668,32,109.0],[668,33,26.0],[668,34,21.0],[668,35,4.0],[668,36,53.0],[668,37,40.0],[668,38,96.0],[668,39,168.0],[669,0,4.0],[669,1,22.0],[669,2,17.0],[669,3,1.0],[669,4,3.0],[669,8,1.0],[669,11,2.0],[669,13,1.0],[669,14,1.0],[669,16,1.0],[669,18,1.0],[669,19,2.0],[669,20,16.0],[669,21,5.0],[669,22,14.0],[669,23,1.0],[669,24,2.0],[669,25,2.0],[669,26,8.0],[669,27,13.0],[669,29,3.0],[669,34,2.0],[669,35,3.0],[669,36,1.0],[670,0,62.0],[670,1,5.0],[670,2,6.0],[670,3,2.0],[670,4,2.0],[670,5,3.0],[670,6,10.0],[670,7,12.0],[670,8,26.0],[670,9,16.0],[670,11,2.0],[670,16,2.0],[670,17,2.0],[670,19,2.0],[670,20,6.0],[670,21,5.0],[670,26,25.0],[670,27,46.0],[670,29,2.0],[670,31,2.0],[670,32,5.0],[670,33,49.0],[670,34,37.0],[670,35,20.0],[670,36,57.0],[670,37,13.0],[671,0,11.0],[671,1,2.0],[671,2,6.0],[671,3,8.0],[671,4,8.0],[671,5,4.0],[671,6,5.0],[671,7,23.0],[671,8,14.0],[671,9,12.0],[671,15,1.0],[671,16,2.0],[671,17,5.0],[671,18,2.0],[671,26,29.0],[671,27,30.0],[671,28,3.0],[671,29,2.0],[671,31,2.0],[671,32,2.0],[671,33,5.0],[671,34,3.0],[671,35,2.0],[671,36,24.0],[671,37,2.0],[671,39,1.0],[672,0,5.0],[672,6,2.0],[672,15,1.0],[672,21,2.0],[672,24,1.0],[672,29,1.0],[672,30,1.0],[672,31,10.0],[672,32,4.0],[672,33,7.0],[672,34,3.0],[672,35,4.0],[672,36,8.0],[673,0,11.0],[673,1,11.0],[673,2,9.0],[673,3,16.0],[673,4,9.0],[673,5,8.0],[673,6,7.0],[673,7,19.0],[673,8,24.0],[673,9,18.0],[673,10,64.0],[673,11,11.0],[673,12,2.0],[673,13,5.0],[673,14,9.0],[673,15,93.0],[673,16,99.0],[673,17,87.0],[673,18,65.0],[673,19,54.0],[673,26,7.0],[673,27,14.0],[673,28,41.0],[673,29,47.0],[673,30,26.0],[673,31,34.0],[673,32,26.0],[673,33,1.0],[673,34,6.0],[673,35,6.0],[673,36,27.0],[673,37,20.0],[673,38,66.0],[673,39,86.0],[674,0,6.0],[674,1,6.0],[674,2,1.0],[674,3,2.0],[674,4,4.0],[674,5,1.0],[674,6,1.0],[674,7,5.0],[674,8,10.0],[674,9,6.0],[674,10,14.0],[674,12,1.0],[674,13,1.0],[674,14,2.0],[674,15,30.0],[674,16,32.0],[674,17,19.0],[674,18,11.0],[674,19,8.0],[674,26,7.0],[674,27,3.0],[674,28,17.0],[674,29,20.0],[674,30,10.0],[674,31,14.0],[674,32,9.0],[674,33,3.0],[674,34,1.0],[674,35,3.0],[674,36,6.0],[674,37,2.0],[674,38,15.0],[674,39,14.0],[675,0,14.0],[675,1,9.0],[675,2,9.0],[675,3,5.0],[675,4,2.0],[675,5,11.0],[675,6,1.0],[675,7,27.0],[675,8,34.0],[675,9,5.0],[675,11,4.0],[675,12,3.0],[675,13,7.0],[675,14,4.0],[675,15,4.0],[675,16,113.0],[675,17,127.0],[675,18,48.0],[675,19,59.0],[675,20,3.0],[675,21,2.0],[675,22,1.0],[675,24,1.0],[675,26,15.0],[675,27,20.0],[675,28,2.0],[675,29,2.0],[675,30,2.0],[675,31,6.0],[675,32,4.0],[675,34,7.0],[675,35,2.0],[675,36,8.0],[675,37,9.0],[675,38,1.0],[675,39,5.0],[676,0,108.0],[676,1,20.0],[676,2,32.0],[676,3,12.0],[676,4,12.0],[676,5,10.0],[676,7,43.0],[676,8,39.0],[676,9,48.0],[676,14,9.0],[676,15,57.0],[676,16,187.0],[676,17,115.0],[676,18,42.0],[676,19,100.0],[676,20,119.0],[676,21,57.0],[676,22,43.0],[676,23,18.0],[676,24,27.0],[676,25,20.0],[676,26,318.0],[676,27,126.0],[676,28,12.0],[676,29,26.0],[676,30,12.0],[676,31,206.0],[676,32,139.0],[676,33,71.0],[676,34,104.0],[676,35,51.0],[676,36,132.0],[676,37,29.0],[676,38,2.0],[676,39,27.0],[677,0,7.0],[677,1,1.0],[677,2,3.0],[677,3,3.0],[677,4,5.0],[677,5,1.0],[677,6,7.0],[677,7,1.0],[677,10,5.0],[677,13,2.0],[677,15,8.0],[677,20,6.0],[677,21,5.0],[677,22,2.0],[677,23,3.0],[677,24,6.0],[677,25,12.0],[677,26,6.0],[677,27,6.0],[677,28,1.0],[677,29,10.0],[677,30,3.0],[677,31,44.0],[677,32,22.0],[677,33,17.0],[677,34,27.0],[677,35,20.0],[677,36,7.0],[677,37,2.0],[677,38,7.0],[677,39,2.0],[678,0,6.0],[678,8,1.0],[678,10,12.0],[678,15,8.0],[678,20,7.0],[678,21,2.0],[678,22,1.0],[678,23,23.0],[678,24,26.0],[678,25,31.0],[678,26,2.0],[678,27,2.0],[678,28,7.0],[678,29,15.0],[678,30,5.0],[678,31,118.0],[678,32,73.0],[678,33,21.0],[678,34,10.0],[678,35,8.0],[678,36,7.0],[678,38,9.0],[678,39,6.0],[679,0,35.0],[679,1,5.0],[679,2,13.0],[679,3,5.0],[679,4,9.0],[679,5,4.0],[679,6,2.0],[679,7,14.0],[679,8,16.0],[679,9,8.0],[679,10,3.0],[679,12,1.0],[679,13,3.0],[679,14,1.0],[679,15,5.0],[679,16,11.0],[679,17,11.0],[679,18,3.0],[679,19,3.0],[679,20,244.0],[679,21,169.0],[679,22,148.0],[679,23,35.0],[679,24,44.0],[679,25,69.0],[679,26,24.0],[679,27,24.0],[679,29,6.0],[679,30,6.0],[679,31,35.0],[679,32,18.0],[679,33,33.0],[679,34,40.0],[679,35,72.0],[679,36,41.0],[679,37,10.0],[679,39,1.0],[680,0,35.0],[680,6,13.0],[680,7,1.0],[680,10,1.0],[680,15,1.0],[680,20,187.0],[680,21,125.0],[680,22,90.0],[680,23,8.0],[680,24,3.0],[680,25,9.0],[680,26,23.0],[680,27,19.0],[680,28,4.0],[680,29,2.0],[680,31,24.0],[680,32,20.0],[680,33,64.0],[680,34,63.0],[680,35,43.0],[680,36,50.0],[680,39,1.0],[681,0,7.0],[681,1,10.0],[681,2,1.0],[681,3,5.0],[681,4,3.0],[681,5,2.0],[681,6,1.0],[681,7,7.0],[681,8,11.0],[681,9,3.0],[681,10,23.0],[681,11,3.0],[681,12,2.0],[681,13,3.0],[681,14,1.0],[681,15,31.0],[681,16,27.0],[681,17,21.0],[681,18,18.0],[681,19,24.0],[681,23,2.0],[681,26,7.0],[681,27,11.0],[681,28,15.0],[681,29,24.0],[681,30,3.0],[681,31,17.0],[681,32,9.0],[681,33,2.0],[681,34,1.0],[681,36,8.0],[681,37,11.0],[681,38,21.0],[681,39,35.0],[682,0,40.0],[682,1,22.0],[682,2,19.0],[682,3,9.0],[682,4,13.0],[682,5,8.0],[682,6,12.0],[682,7,45.0],[682,8,65.0],[682,9,36.0],[682,10,66.0],[682,11,8.0],[682,12,11.0],[682,13,18.0],[682,14,9.0],[682,15,141.0],[682,16,207.0],[682,17,91.0],[682,18,77.0],[682,19,43.0],[682,21,1.0],[682,24,1.0],[682,25,2.0],[682,26,26.0],[682,27,27.0],[682,28,85.0],[682,29,80.0],[682,30,52.0],[682,31,63.0],[682,32,80.0],[682,33,13.0],[682,34,9.0],[682,35,3.0],[682,36,48.0],[682,37,21.0],[682,38,50.0],[682,39,113.0],[683,0,3.0],[683,6,1.0],[683,20,1.0],[683,22,1.0],[683,25,3.0],[683,30,1.0],[683,31,10.0],[683,32,9.0],[683,34,2.0],[683,35,2.0],[683,39,3.0],[684,0,16.0],[684,1,12.0],[684,2,7.0],[684,3,10.0],[684,4,15.0],[684,5,6.0],[684,6,12.0],[684,7,22.0],[684,8,28.0],[684,9,29.0],[684,10,66.0],[684,11,7.0],[684,12,9.0],[684,13,12.0],[684,14,8.0],[684,15,143.0],[684,16,141.0],[684,17,96.0],[684,18,72.0],[684,19,73.0],[684,22,1.0],[684,26,15.0],[684,27,15.0],[684,28,62.0],[684,29,72.0],[684,30,27.0],[684,31,48.0],[684,32,28.0],[684,33,17.0],[684,34,10.0],[684,35,7.0],[684,36,41.0],[684,37,14.0],[684,38,68.0],[684,39,129.0],[685,0,22.0],[685,6,48.0],[685,9,3.0],[685,26,18.0],[685,27,31.0],[685,33,103.0],[685,34,164.0],[685,35,49.0],[685,36,12.0],[686,0,16.0],[686,1,48.0],[686,2,52.0],[686,3,32.0],[686,4,33.0],[686,5,1.0],[686,6,5.0],[686,7,2.0],[686,20,118.0],[686,21,78.0],[686,22,64.0],[686,26,44.0],[686,27,28.0],[686,31,1.0],[686,33,34.0],[686,34,23.0],[686,35,12.0],[686,36,22.0],[686,37,1.0],[687,0,9.0],[687,1,8.0],[687,2,4.0],[687,3,3.0],[687,4,11.0],[687,5,4.0],[687,6,5.0],[687,7,14.0],[687,8,30.0],[687,9,21.0],[687,10,21.0],[687,11,3.0],[687,12,3.0],[687,13,3.0],[687,14,2.0],[687,15,39.0],[687,16,31.0],[687,17,29.0],[687,18,15.0],[687,19,25.0],[687,21,2.0],[687,26,8.0],[687,27,8.0],[687,28,16.0],[687,29,26.0],[687,30,12.0],[687,31,14.0],[687,32,17.0],[687,33,4.0],[687,34,5.0],[687,35,1.0],[687,36,13.0],[687,37,18.0],[687,38,13.0],[687,39,23.0],[688,0,62.0],[688,1,395.0],[688,2,484.0],[688,3,346.0],[688,4,290.0],[688,5,192.0],[688,6,105.0],[688,7,548.0],[688,8,694.0],[688,9,617.0],[688,14,1.0],[688,15,1.0],[688,17,2.0],[688,18,12.0],[688,19,29.0],[688,23,1.0],[688,25,1.0],[688,26,17.0],[688,27,98.0],[688,33,47.0],[688,34,28.0],[688,35,6.0],[688,36,82.0],[688,37,351.0],[689,0,5.0],[689,6,3.0],[689,10,5.0],[689,15,6.0],[689,20,10.0],[689,21,12.0],[689,22,17.0],[689,23,11.0],[689,24,16.0],[689,25,22.0],[689,27,4.0],[689,28,1.0],[689,29,7.0],[689,30,2.0],[689,31,21.0],[689,32,11.0],[689,33,8.0],[689,34,13.0],[689,35,8.0],[689,36,8.0],[689,38,1.0],[689,39,1.0],[690,0,13.0],[690,1,918.0],[690,2,1290.0],[690,3,2072.0],[690,4,1917.0],[690,5,4.0],[690,6,4.0],[690,7,8.0],[690,8,7.0],[690,9,10.0],[690,10,1.0],[690,11,339.0],[690,12,360.0],[690,13,555.0],[690,14,502.0],[690,15,33.0],[690,16,70.0],[690,17,60.0],[690,18,15.0],[690,19,32.0],[690,20,27.0],[690,21,11.0],[690,22,18.0],[690,23,36.0],[690,24,52.0],[690,25,56.0],[690,26,42.0],[690,27,59.0],[690,28,72.0],[690,29,79.0],[690,30,39.0],[690,31,154.0],[690,32,101.0],[690,33,4.0],[690,34,11.0],[690,35,6.0],[690,36,16.0],[690,37,11.0],[690,38,3.0],[690,39,17.0],[691,0,27.0],[691,2,3.0],[691,3,1.0],[691,4,1.0],[691,5,4.0],[691,6,6.0],[691,7,12.0],[691,8,9.0],[691,9,16.0],[691,20,19.0],[691,21,15.0],[691,22,12.0],[691,26,16.0],[691,27,22.0],[691,33,20.0],[691,34,22.0],[691,35,31.0],[691,36,31.0],[691,37,3.0],[692,0,12.0],[692,6,5.0],[692,10,4.0],[692,15,4.0],[692,20,30.0],[692,21,33.0],[692,22,18.0],[692,23,10.0],[692,24,11.0],[692,25,9.0],[692,26,10.0],[692,27,9.0],[692,28,2.0],[692,29,7.0],[692,31,77.0],[692,32,27.0],[692,33,19.0],[692,34,24.0],[692,35,23.0],[692,36,10.0],[692,37,1.0],[692,38,2.0],[692,39,2.0],[693,0,12.0],[693,1,58.0],[693,2,28.0],[693,3,81.0],[693,4,95.0],[693,5,47.0],[693,6,3.0],[693,7,18.0],[693,8,88.0],[693,9,37.0],[693,10,39.0],[693,12,3.0],[693,13,2.0],[693,14,6.0],[693,15,36.0],[693,19,1.0],[693,20,50.0],[693,21,38.0],[693,22,26.0],[693,23,128.0],[693,24,122.0],[693,25,164.0],[693,26,13.0],[693,27,6.0],[693,28,21.0],[693,29,77.0],[693,30,33.0],[693,31,473.0],[693,32,356.0],[693,33,10.0],[693,34,40.0],[693,35,36.0],[693,36,10.0],[693,37,99.0],[693,38,29.0],[693,39,19.0],[694,0,1.0],[694,1,18.0],[694,2,6.0],[694,3,2.0],[694,4,2.0],[694,20,10.0],[694,21,13.0],[694,22,9.0],[694,26,28.0],[694,27,1.0],[694,35,1.0],[695,0,8.0],[695,1,13.0],[695,2,24.0],[695,3,13.0],[695,4,16.0],[695,5,11.0],[695,6,22.0],[695,7,43.0],[695,8,68.0],[695,9,73.0],[695,19,6.0],[695,20,1.0],[695,27,13.0],[695,30,1.0],[695,33,8.0],[695,34,13.0],[695,35,4.0],[695,36,24.0],[695,37,59.0],[696,0,75.0],[696,1,1.0],[696,3,1.0],[696,4,4.0],[696,6,2.0],[696,7,2.0],[696,8,1.0],[696,20,2.0],[696,21,1.0],[696,25,1.0],[696,26,35.0],[696,27,80.0],[696,31,1.0],[696,32,1.0],[696,33,73.0],[696,34,94.0],[696,35,321.0],[696,36,127.0],[697,0,2.0],[697,1,1.0],[697,7,1.0],[697,8,1.0],[697,9,1.0],[697,10,2.0],[697,13,1.0],[697,14,1.0],[697,15,4.0],[697,16,5.0],[697,17,8.0],[697,18,3.0],[697,19,3.0],[697,25,1.0],[697,27,1.0],[697,31,4.0],[697,33,1.0],[697,38,2.0],[697,39,3.0],[698,0,6.0],[698,5,5.0],[698,6,37.0],[698,7,6.0],[698,8,14.0],[698,9,23.0],[698,17,1.0],[698,26,1.0],[698,27,4.0],[698,32,1.0],[698,33,84.0],[698,34,32.0],[698,35,1.0],[698,37,38.0],[699,0,9.0],[699,1,25.0],[699,2,32.0],[699,3,9.0],[699,4,7.0],[699,7,3.0],[699,8,2.0],[699,9,3.0],[699,19,1.0],[699,20,131.0],[699,21,75.0],[699,22,73.0],[699,24,1.0],[699,25,3.0],[699,26,370.0],[699,27,57.0],[699,29,1.0],[699,30,1.0],[699,31,4.0],[699,32,2.0],[699,33,6.0],[699,34,10.0],[699,35,7.0],[699,36,11.0],[699,37,2.0],[699,39,1.0],[700,0,12.0],[700,1,3.0],[700,3,2.0],[700,6,4.0],[700,10,9.0],[700,15,8.0],[700,17,1.0],[700,20,68.0],[700,21,52.0],[700,22,47.0],[700,23,63.0],[700,24,67.0],[700,25,84.0],[700,26,4.0],[700,27,9.0],[700,28,3.0],[700,29,16.0],[700,30,2.0],[700,31,40.0],[700,32,26.0],[700,33,3.0],[700,34,7.0],[700,35,4.0],[700,36,5.0],[700,38,1.0],[700,39,2.0],[701,0,40.0],[701,1,21.0],[701,2,10.0],[701,3,8.0],[701,4,10.0],[701,5,50.0],[701,6,46.0],[701,7,66.0],[701,8,102.0],[701,9,74.0],[701,18,1.0],[701,19,1.0],[701,21,1.0],[701,26,9.0],[701,27,5.0],[701,31,41.0],[701,32,35.0],[701,33,97.0],[701,34,42.0],[701,36,56.0],[701,37,118.0],[702,0,21.0],[702,6,6.0],[702,9,1.0],[702,11,1.0],[702,26,9.0],[702,27,21.0],[702,32,2.0],[702,33,132.0],[702,34,187.0],[702,35,218.0],[702,36,14.0],[703,0,38.0],[703,1,21.0],[703,2,17.0],[703,3,30.0],[703,4,22.0],[703,5,17.0],[703,6,8.0],[703,7,18.0],[703,8,22.0],[703,9,14.0],[703,16,9.0],[703,17,1.0],[703,18,5.0],[703,19,4.0],[703,20,8.0],[703,21,8.0],[703,22,8.0],[703,24,1.0],[703,26,27.0],[703,27,54.0],[703,28,2.0],[703,31,3.0],[703,33,20.0],[703,34,28.0],[703,35,21.0],[703,36,56.0],[703,37,12.0],[703,39,1.0],[704,0,9.0],[704,2,1.0],[704,3,1.0],[704,4,5.0],[704,5,4.0],[704,6,1.0],[704,7,6.0],[704,8,8.0],[704,9,5.0],[704,11,45.0],[704,12,93.0],[704,13,91.0],[704,14,86.0],[704,15,1.0],[704,16,3.0],[704,17,3.0],[704,18,1.0],[704,19,3.0],[704,20,7.0],[704,21,2.0],[704,22,2.0],[704,24,2.0],[704,25,8.0],[704,26,5.0],[704,27,10.0],[704,29,12.0],[704,30,14.0],[704,31,12.0],[704,32,2.0],[704,33,7.0],[704,34,5.0],[704,35,2.0],[704,36,8.0],[704,37,7.0],[705,0,3.0],[705,1,1.0],[705,2,8.0],[705,3,1.0],[705,4,8.0],[705,5,3.0],[705,6,7.0],[705,7,11.0],[705,8,39.0],[705,9,24.0],[705,18,2.0],[705,27,1.0],[705,33,5.0],[705,34,2.0],[705,36,5.0],[705,37,19.0],[706,0,20.0],[706,1,69.0],[706,2,48.0],[706,3,90.0],[706,4,60.0],[706,5,73.0],[706,6,65.0],[706,7,144.0],[706,8,242.0],[706,9,217.0],[706,10,2.0],[706,13,1.0],[706,14,2.0],[706,15,35.0],[706,16,641.0],[706,17,480.0],[706,18,215.0],[706,19,354.0],[706,20,1.0],[706,21,2.0],[706,23,1.0],[706,26,21.0],[706,27,39.0],[706,29,2.0],[706,30,5.0],[706,31,1.0],[706,32,1.0],[706,33,99.0],[706,34,54.0],[706,35,91.0],[706,36,20.0],[706,37,157.0],[706,38,1.0],[706,39,26.0],[707,0,23.0],[707,6,2.0],[707,8,1.0],[707,20,13.0],[707,21,1.0],[707,22,3.0],[707,26,12.0],[707,27,2.0],[707,33,57.0],[707,34,52.0],[707,35,40.0],[707,36,35.0],[707,37,1.0],[708,0,9.0],[708,3,1.0],[708,6,1.0],[708,10,2.0],[708,20,54.0],[708,21,47.0],[708,22,14.0],[708,23,17.0],[708,24,13.0],[708,25,16.0],[708,27,1.0],[708,29,1.0],[708,30,1.0],[708,31,19.0],[708,32,16.0],[708,33,10.0],[708,34,17.0],[708,35,9.0],[708,38,1.0],[709,0,43.0],[709,6,15.0],[709,8,1.0],[709,10,26.0],[709,15,15.0],[709,20,40.0],[709,21,26.0],[709,22,21.0],[709,23,15.0],[709,24,36.0],[709,25,32.0],[709,26,21.0],[709,27,27.0],[709,28,9.0],[709,29,26.0],[709,30,10.0],[709,31,238.0],[709,32,163.0],[709,33,80.0],[709,34,97.0],[709,35,105.0],[709,36,40.0],[709,38,11.0],[709,39,4.0],[710,0,1.0],[710,6,1.0],[710,20,92.0],[710,21,74.0],[710,22,60.0],[710,24,1.0],[710,25,4.0],[710,31,1.0],[710,33,3.0],[710,34,2.0],[711,0,28.0],[711,1,27.0],[711,2,17.0],[711,3,15.0],[711,4,16.0],[711,5,21.0],[711,6,13.0],[711,7,36.0],[711,8,59.0],[711,9,42.0],[711,10,89.0],[711,11,5.0],[711,12,12.0],[711,13,7.0],[711,14,23.0],[711,15,150.0],[711,16,208.0],[711,17,145.0],[711,18,92.0],[711,19,120.0],[711,22,1.0],[711,23,1.0],[711,24,1.0],[711,25,1.0],[711,26,21.0],[711,27,24.0],[711,28,69.0],[711,29,78.0],[711,30,39.0],[711,31,61.0],[711,32,40.0],[711,33,21.0],[711,34,8.0],[711,35,7.0],[711,36,41.0],[711,37,35.0],[711,38,81.0],[711,39,118.0],[712,0,14.0],[712,1,4.0],[712,2,2.0],[712,3,2.0],[712,4,1.0],[712,5,3.0],[712,6,8.0],[712,7,10.0],[712,8,11.0],[712,9,5.0],[712,10,7.0],[712,15,7.0],[712,20,518.0],[712,21,330.0],[712,22,322.0],[712,23,6.0],[712,24,12.0],[712,25,9.0],[712,26,36.0],[712,27,14.0],[712,29,2.0],[712,30,1.0],[712,31,11.0],[712,32,11.0],[712,33,193.0],[712,34,230.0],[712,35,50.0],[712,36,30.0],[712,37,9.0],[712,38,5.0],[712,39,8.0],[713,0,12.0],[713,1,238.0],[713,2,108.0],[713,3,45.0],[713,4,31.0],[713,6,1.0],[713,17,1.0],[713,20,193.0],[713,21,125.0],[713,22,132.0],[713,26,335.0],[713,27,53.0],[713,33,8.0],[713,34,9.0],[713,35,6.0],[713,36,19.0],[713,38,2.0],[714,0,12.0],[714,1,10.0],[714,2,9.0],[714,3,14.0],[714,4,10.0],[714,5,10.0],[714,6,2.0],[714,7,17.0],[714,8,23.0],[714,9,13.0],[714,10,52.0],[714,11,3.0],[714,12,5.0],[714,13,3.0],[714,14,9.0],[714,15,95.0],[714,16,104.0],[714,17,53.0],[714,18,45.0],[714,19,45.0],[714,23,3.0],[714,24,1.0],[714,26,13.0],[714,27,15.0],[714,28,28.0],[714,29,68.0],[714,30,18.0],[714,31,43.0],[714,32,34.0],[714,33,12.0],[714,34,5.0],[714,35,1.0],[714,36,33.0],[714,37,16.0],[714,38,49.0],[714,39,42.0],[715,0,3.0],[715,2,2.0],[715,3,5.0],[715,4,2.0],[715,5,1.0],[715,7,5.0],[715,8,7.0],[715,9,9.0],[715,10,3.0],[715,11,1.0],[715,13,3.0],[715,14,2.0],[715,15,10.0],[715,16,3.0],[715,17,2.0],[715,18,3.0],[715,19,7.0],[715,27,1.0],[715,28,3.0],[715,29,4.0],[715,30,6.0],[715,31,1.0],[715,33,1.0],[715,37,3.0],[715,38,3.0],[715,39,1.0],[716,0,5.0],[716,6,27.0],[716,26,14.0],[716,27,17.0],[716,33,120.0],[716,34,175.0],[716,35,77.0],[716,36,8.0],[716,37,2.0],[717,0,9.0],[717,3,1.0],[717,6,2.0],[717,10,30.0],[717,12,1.0],[717,15,45.0],[717,20,55.0],[717,21,34.0],[717,22,50.0],[717,23,186.0],[717,24,201.0],[717,25,272.0],[717,26,9.0],[717,27,6.0],[717,28,5.0],[717,29,36.0],[717,30,9.0],[717,31,175.0],[717,32,120.0],[717,33,13.0],[717,34,21.0],[717,35,19.0],[717,36,13.0],[717,38,11.0],[717,39,10.0],[718,0,6.0],[718,1,1.0],[718,2,4.0],[718,3,5.0],[718,4,4.0],[718,5,5.0],[718,6,2.0],[718,7,11.0],[718,8,11.0],[718,9,11.0],[718,16,2.0],[718,17,3.0],[718,20,13.0],[718,21,10.0],[718,22,9.0],[718,23,11.0],[718,24,13.0],[718,25,15.0],[718,26,11.0],[718,27,14.0],[718,29,3.0],[718,31,11.0],[718,32,3.0],[718,33,12.0],[718,34,3.0],[718,35,2.0],[718,36,14.0],[718,37,11.0],[719,0,17.0],[719,6,7.0],[719,7,1.0],[719,20,166.0],[719,21,101.0],[719,22,93.0],[719,26,24.0],[719,27,12.0],[719,33,23.0],[719,34,42.0],[719,35,18.0],[719,36,18.0],[719,37,1.0],[719,38,1.0],[720,0,7.0],[720,6,4.0],[720,10,2.0],[720,20,3.0],[720,21,2.0],[720,25,1.0],[720,26,3.0],[720,27,3.0],[720,31,15.0],[720,32,14.0],[720,33,12.0],[720,34,14.0],[720,35,10.0],[720,36,14.0],[720,38,1.0],[721,0,21.0],[721,1,12.0],[721,2,7.0],[721,3,9.0],[721,4,2.0],[721,5,2.0],[721,6,3.0],[721,7,6.0],[721,8,3.0],[721,9,1.0],[721,19,2.0],[721,26,2.0],[721,27,13.0],[721,33,8.0],[721,34,2.0],[721,35,4.0],[721,36,18.0],[721,37,13.0],[722,0,15.0],[722,1,1.0],[722,2,3.0],[722,5,5.0],[722,6,5.0],[722,7,10.0],[722,8,20.0],[722,9,9.0],[722,10,76.0],[722,12,5.0],[722,13,15.0],[722,15,131.0],[722,16,4.0],[722,18,2.0],[722,20,20.0],[722,21,20.0],[722,22,10.0],[722,23,59.0],[722,24,80.0],[722,25,95.0],[722,26,11.0],[722,27,18.0],[722,28,10.0],[722,29,52.0],[722,30,42.0],[722,31,259.0],[722,32,188.0],[722,33,20.0],[722,34,23.0],[722,35,20.0],[722,36,35.0],[722,37,5.0],[722,38,43.0],[722,39,50.0],[723,0,16.0],[723,1,19.0],[723,2,15.0],[723,3,20.0],[723,4,13.0],[723,5,12.0],[723,6,8.0],[723,7,20.0],[723,8,41.0],[723,9,28.0],[723,10,70.0],[723,11,4.0],[723,12,3.0],[723,13,7.0],[723,14,16.0],[723,15,116.0],[723,16,107.0],[723,17,76.0],[723,18,69.0],[723,19,46.0],[723,25,1.0],[723,26,27.0],[723,27,19.0],[723,28,63.0],[723,29,64.0],[723,30,32.0],[723,31,35.0],[723,32,31.0],[723,33,15.0],[723,34,9.0],[723,35,5.0],[723,36,26.0],[723,37,24.0],[723,38,50.0],[723,39,80.0],[724,0,7.0],[724,2,2.0],[724,3,2.0],[724,6,1.0],[724,8,3.0],[724,16,3.0],[724,17,2.0],[724,20,5.0],[724,21,2.0],[724,22,5.0],[724,24,1.0],[724,25,1.0],[724,26,13.0],[724,27,18.0],[724,29,2.0],[724,31,2.0],[724,32,4.0],[724,33,11.0],[724,34,7.0],[724,35,10.0],[724,36,3.0],[724,37,3.0],[725,0,11.0],[725,1,25.0],[725,2,46.0],[725,3,20.0],[725,4,26.0],[725,5,25.0],[725,6,44.0],[725,7,78.0],[725,8,86.0],[725,9,83.0],[725,18,1.0],[725,19,9.0],[725,26,5.0],[725,27,21.0],[725,33,18.0],[725,34,6.0],[725,35,1.0],[725,36,19.0],[725,37,50.0],[726,0,9.0],[726,6,6.0],[726,7,1.0],[726,10,4.0],[726,14,1.0],[726,15,4.0],[726,20,13.0],[726,21,2.0],[726,22,4.0],[726,24,1.0],[726,25,2.0],[726,26,3.0],[726,27,4.0],[726,28,1.0],[726,29,1.0],[726,31,23.0],[726,32,13.0],[726,33,9.0],[726,34,14.0],[726,35,15.0],[726,36,11.0],[726,37,1.0],[726,38,1.0],[727,0,23.0],[727,6,12.0],[727,8,1.0],[727,10,73.0],[727,15,72.0],[727,20,25.0],[727,21,23.0],[727,22,27.0],[727,23,49.0],[727,24,59.0],[727,25,73.0],[727,26,37.0],[727,27,27.0],[727,28,17.0],[727,29,77.0],[727,30,15.0],[727,31,239.0],[727,32,131.0],[727,33,114.0],[727,34,100.0],[727,35,35.0],[727,36,34.0],[727,38,48.0],[727,39,48.0],[728,0,1.0],[728,15,2.0],[728,20,21.0],[728,21,12.0],[728,22,21.0],[728,23,5.0],[728,24,12.0],[728,25,18.0],[728,27,1.0],[728,30,1.0],[728,31,22.0],[728,32,9.0],[728,34,2.0],[728,35,1.0],[728,39,1.0],[729,0,3.0],[729,4,1.0],[729,7,2.0],[729,8,2.0],[729,9,1.0],[729,10,3.0],[729,12,2.0],[729,15,2.0],[729,16,4.0],[729,17,2.0],[729,18,2.0],[729,19,2.0],[729,28,5.0],[729,29,2.0],[729,30,1.0],[729,31,2.0],[729,32,2.0],[729,33,1.0],[729,36,1.0],[729,38,1.0],[729,39,2.0],[730,0,18.0],[730,6,1.0],[730,9,1.0],[730,10,10.0],[730,15,13.0],[730,17,2.0],[730,20,5.0],[730,21,9.0],[730,22,4.0],[730,23,16.0],[730,24,41.0],[730,25,22.0],[730,26,5.0],[730,27,4.0],[730,28,12.0],[730,29,14.0],[730,31,88.0],[730,32,107.0],[730,33,23.0],[730,34,25.0],[730,35,14.0],[730,36,16.0],[730,38,7.0],[730,39,6.0],[731,0,9.0],[731,1,96.0],[731,2,56.0],[731,3,73.0],[731,4,79.0],[731,5,67.0],[731,6,53.0],[731,7,158.0],[731,8,275.0],[731,9,198.0],[731,10,1.0],[731,15,5.0],[731,16,207.0],[731,17,138.0],[731,18,62.0],[731,19,121.0],[731,20,1.0],[731,26,30.0],[731,27,50.0],[731,30,2.0],[731,33,76.0],[731,34,68.0],[731,35,77.0],[731,36,22.0],[731,37,175.0],[731,39,16.0],[732,0,18.0],[732,1,6.0],[732,2,1.0],[732,3,6.0],[732,4,3.0],[732,5,1.0],[732,6,2.0],[732,7,13.0],[732,8,17.0],[732,9,7.0],[732,10,26.0],[732,11,3.0],[732,12,2.0],[732,13,6.0],[732,14,6.0],[732,15,30.0],[732,16,74.0],[732,17,40.0],[732,18,22.0],[732,19,17.0],[732,23,1.0],[732,24,1.0],[732,26,10.0],[732,27,7.0],[732,28,31.0],[732,29,38.0],[732,30,31.0],[732,31,20.0],[732,32,37.0],[732,33,7.0],[732,34,4.0],[732,35,1.0],[732,36,7.0],[732,37,7.0],[732,38,19.0],[732,39,34.0],[733,0,8.0],[733,6,20.0],[733,8,1.0],[733,20,2.0],[733,26,23.0],[733,27,11.0],[733,33,136.0],[733,34,149.0],[733,35,56.0],[733,36,10.0],[734,0,15.0],[734,2,1.0],[734,10,1.0],[734,26,3.0],[734,27,4.0],[734,29,1.0],[734,30,1.0],[734,31,28.0],[734,32,13.0],[734,33,11.0],[734,34,1.0],[734,35,6.0],[734,36,19.0],[734,38,2.0],[734,39,1.0],[735,0,9.0],[735,1,3.0],[735,2,8.0],[735,3,5.0],[735,4,4.0],[735,5,2.0],[735,6,2.0],[735,7,2.0],[735,8,5.0],[735,9,2.0],[735,12,1.0],[735,14,1.0],[735,20,3.0],[735,26,1.0],[735,27,4.0],[735,34,1.0],[735,35,1.0],[735,36,8.0],[735,37,5.0],[736,0,23.0],[736,5,1.0],[736,6,17.0],[736,8,2.0],[736,20,17.0],[736,21,18.0],[736,22,8.0],[736,26,25.0],[736,27,27.0],[736,33,124.0],[736,34,137.0],[736,35,94.0],[736,36,42.0],[737,0,48.0],[737,6,46.0],[737,10,18.0],[737,15,10.0],[737,20,68.0],[737,21,35.0],[737,22,28.0],[737,23,6.0],[737,24,9.0],[737,25,16.0],[737,26,20.0],[737,27,21.0],[737,28,2.0],[737,29,6.0],[737,30,3.0],[737,31,134.0],[737,32,74.0],[737,33,95.0],[737,34,153.0],[737,35,129.0],[737,36,72.0],[737,38,17.0],[737,39,3.0],[738,0,3.0],[738,1,3.0],[738,2,1.0],[738,4,1.0],[738,5,1.0],[738,6,3.0],[738,7,6.0],[738,8,8.0],[738,9,2.0],[738,27,1.0],[738,33,3.0],[738,37,5.0],[739,0,4.0],[739,6,2.0],[739,10,3.0],[739,15,1.0],[739,20,1.0],[739,21,2.0],[739,22,1.0],[739,23,4.0],[739,24,15.0],[739,25,5.0],[739,26,1.0],[739,28,2.0],[739,29,4.0],[739,30,1.0],[739,31,25.0],[739,32,41.0],[739,33,4.0],[739,34,8.0],[739,35,3.0],[739,36,2.0],[740,0,90.0],[740,1,3.0],[740,2,3.0],[740,3,2.0],[740,4,2.0],[740,6,1.0],[740,10,5.0],[740,11,1.0],[740,12,1.0],[740,13,1.0],[740,15,3.0],[740,24,1.0],[740,25,1.0],[740,26,8.0],[740,27,10.0],[740,28,3.0],[740,29,4.0],[740,30,2.0],[740,31,136.0],[740,32,141.0],[740,33,11.0],[740,34,12.0],[740,35,31.0],[740,36,86.0],[740,38,3.0],[740,39,1.0],[741,0,8.0],[741,6,2.0],[741,10,6.0],[741,20,4.0],[741,21,9.0],[741,22,2.0],[741,25,5.0],[741,26,6.0],[741,27,6.0],[741,28,1.0],[741,29,2.0],[741,30,1.0],[741,31,41.0],[741,32,18.0],[741,33,20.0],[741,34,36.0],[741,35,19.0],[741,36,13.0],[741,38,1.0],[742,0,4.0],[742,26,1.0],[742,31,2.0],[742,32,1.0],[742,33,7.0],[742,34,9.0],[742,35,12.0],[742,36,8.0],[743,0,5.0],[743,5,4.0],[743,6,26.0],[743,7,3.0],[743,8,2.0],[743,27,1.0],[743,31,5.0],[743,32,9.0],[743,33,30.0],[743,34,11.0],[743,36,13.0],[743,37,2.0],[744,0,8.0],[744,6,1.0],[744,26,7.0],[744,27,12.0],[744,33,23.0],[744,34,40.0],[744,35,189.0],[744,36,24.0],[745,0,6.0],[745,6,34.0],[745,7,1.0],[745,9,1.0],[745,21,1.0],[745,26,9.0],[745,27,12.0],[745,33,136.0],[745,34,143.0],[745,35,69.0],[745,36,20.0],[746,0,36.0],[746,2,1.0],[746,6,2.0],[746,13,1.0],[746,25,1.0],[746,26,24.0],[746,27,54.0],[746,33,161.0],[746,34,283.0],[746,35,370.0],[746,36,69.0],[747,0,34.0],[747,1,38.0],[747,2,21.0],[747,3,9.0],[747,4,4.0],[747,5,13.0],[747,6,2.0],[747,7,19.0],[747,8,40.0],[747,9,15.0],[747,11,1.0],[747,13,1.0],[747,14,1.0],[747,17,1.0],[747,18,1.0],[747,20,5.0],[747,21,3.0],[747,22,1.0],[747,26,29.0],[747,27,17.0],[747,29,1.0],[747,33,5.0],[747,34,10.0],[747,35,4.0],[747,36,24.0],[747,37,16.0],[748,0,7.0],[748,1,1.0],[748,2,1.0],[748,5,6.0],[748,6,42.0],[748,7,15.0],[748,8,34.0],[748,9,47.0],[748,20,3.0],[748,21,1.0],[748,22,1.0],[748,26,1.0],[748,27,6.0],[748,29,1.0],[748,31,4.0],[748,32,6.0],[748,33,340.0],[748,34,370.0],[748,35,174.0],[748,36,10.0],[748,37,67.0],[748,38,1.0],[748,39,3.0],[749,0,4.0],[749,1,4.0],[749,2,3.0],[749,4,3.0],[749,5,2.0],[749,6,4.0],[749,7,4.0],[749,8,18.0],[749,9,20.0],[749,27,2.0],[749,33,1.0],[749,37,5.0],[750,0,4.0],[750,2,1.0],[750,4,1.0],[750,5,1.0],[750,7,4.0],[750,8,3.0],[750,9,4.0],[750,11,13.0],[750,12,18.0],[750,13,32.0],[750,14,34.0],[750,16,3.0],[750,17,4.0],[750,18,1.0],[750,19,1.0],[750,21,1.0],[750,22,3.0],[750,23,2.0],[750,24,1.0],[750,25,2.0],[750,26,2.0],[750,27,1.0],[750,29,4.0],[750,30,10.0],[750,31,11.0],[750,32,3.0],[750,33,2.0],[750,34,1.0],[750,35,2.0],[750,36,2.0],[750,37,1.0],[750,38,1.0],[751,0,9.0],[751,1,2.0],[751,4,1.0],[751,5,2.0],[751,7,3.0],[751,8,4.0],[751,9,2.0],[751,11,112.0],[751,12,106.0],[751,13,131.0],[751,14,156.0],[751,15,1.0],[751,16,17.0],[751,17,6.0],[751,18,2.0],[751,19,6.0],[751,20,6.0],[751,21,5.0],[751,22,4.0],[751,24,9.0],[751,25,4.0],[751,26,1.0],[751,27,6.0],[751,29,17.0],[751,30,26.0],[751,31,17.0],[751,32,11.0],[751,33,3.0],[751,34,2.0],[751,35,5.0],[751,36,5.0],[751,37,3.0],[752,0,1.0],[752,1,2.0],[752,2,1.0],[752,4,1.0],[752,5,2.0],[752,6,2.0],[752,7,1.0],[752,8,1.0],[752,11,2.0],[752,12,2.0],[752,13,4.0],[752,14,3.0],[752,15,1.0],[752,16,5.0],[752,18,2.0],[752,19,2.0],[752,20,3.0],[752,21,5.0],[752,26,2.0],[752,27,1.0],[752,29,2.0],[752,30,1.0],[752,32,1.0],[752,33,2.0],[752,34,2.0],[752,35,1.0],[752,36,3.0],[753,0,16.0],[753,2,1.0],[753,3,2.0],[753,4,1.0],[753,5,19.0],[753,6,21.0],[753,7,15.0],[753,8,27.0],[753,9,26.0],[753,26,2.0],[753,27,5.0],[753,31,16.0],[753,32,11.0],[753,33,51.0],[753,34,15.0],[753,36,26.0],[753,37,60.0],[754,0,9.0],[754,1,1.0],[754,2,1.0],[754,3,1.0],[754,4,5.0],[754,5,15.0],[754,6,2.0],[754,7,21.0],[754,8,23.0],[754,9,28.0],[754,10,1.0],[754,12,2.0],[754,13,1.0],[754,14,2.0],[754,16,31.0],[754,17,22.0],[754,18,15.0],[754,19,14.0],[754,20,12.0],[754,21,10.0],[754,22,11.0],[754,23,3.0],[754,24,1.0],[754,25,1.0],[754,26,4.0],[754,27,14.0],[754,28,2.0],[754,29,12.0],[754,30,14.0],[754,31,14.0],[754,32,14.0],[754,33,14.0],[754,34,14.0],[754,35,15.0],[754,36,27.0],[754,37,9.0],[754,39,2.0],[755,0,3.0],[755,1,173.0],[755,2,85.0],[755,3,51.0],[755,4,25.0],[755,5,7.0],[755,6,13.0],[755,7,27.0],[755,8,45.0],[755,9,36.0],[755,10,1.0],[755,11,4.0],[755,12,2.0],[755,13,1.0],[755,15,10.0],[755,16,71.0],[755,17,56.0],[755,18,22.0],[755,19,54.0],[755,27,7.0],[755,30,2.0],[755,32,1.0],[755,33,4.0],[755,34,4.0],[755,35,5.0],[755,36,5.0],[755,37,54.0],[755,39,11.0],[756,0,8.0],[756,1,1.0],[756,2,6.0],[756,3,7.0],[756,6,1.0],[756,7,4.0],[756,8,2.0],[756,9,4.0],[756,11,51.0],[756,12,66.0],[756,13,93.0],[756,14,117.0],[756,15,9.0],[756,16,13.0],[756,17,7.0],[756,18,3.0],[756,19,4.0],[756,20,7.0],[756,21,12.0],[756,22,2.0],[756,23,4.0],[756,24,6.0],[756,25,7.0],[756,26,12.0],[756,27,4.0],[756,29,11.0],[756,30,16.0],[756,31,19.0],[756,32,6.0],[756,33,5.0],[756,34,13.0],[756,35,4.0],[756,36,13.0],[756,37,9.0],[757,0,6.0],[757,1,5.0],[757,2,4.0],[757,3,10.0],[757,4,10.0],[757,5,10.0],[757,6,4.0],[757,7,12.0],[757,8,13.0],[757,9,19.0],[757,10,19.0],[757,11,2.0],[757,12,1.0],[757,13,3.0],[757,14,6.0],[757,15,43.0],[757,16,49.0],[757,17,24.0],[757,18,17.0],[757,19,20.0],[757,26,7.0],[757,27,7.0],[757,28,17.0],[757,29,20.0],[757,30,10.0],[757,31,18.0],[757,32,7.0],[757,33,6.0],[757,34,5.0],[757,35,1.0],[757,36,16.0],[757,37,9.0],[757,38,18.0],[757,39,24.0],[758,0,22.0],[758,3,1.0],[758,6,15.0],[758,10,14.0],[758,12,3.0],[758,13,3.0],[758,15,15.0],[758,20,68.0],[758,21,65.0],[758,22,39.0],[758,23,31.0],[758,24,53.0],[758,25,59.0],[758,26,8.0],[758,27,17.0],[758,28,3.0],[758,29,15.0],[758,30,4.0],[758,31,191.0],[758,32,121.0],[758,33,30.0],[758,34,68.0],[758,35,37.0],[758,36,46.0],[758,38,8.0],[759,0,22.0],[759,1,3.0],[759,2,2.0],[759,3,2.0],[759,4,2.0],[759,6,3.0],[759,7,1.0],[759,8,2.0],[759,9,4.0],[759,10,30.0],[759,11,2.0],[759,12,9.0],[759,13,13.0],[759,15,55.0],[759,16,1.0],[759,19,2.0],[759,20,139.0],[759,21,112.0],[759,22,142.0],[759,23,81.0],[759,24,96.0],[759,25,167.0],[759,26,8.0],[759,27,11.0],[759,28,6.0],[759,29,54.0],[759,30,14.0],[759,31,329.0],[759,32,208.0],[759,33,24.0],[759,34,36.0],[759,35,110.0],[759,36,21.0],[759,37,2.0],[759,38,27.0],[759,39,11.0],[760,0,44.0],[760,6,9.0],[760,10,9.0],[760,15,14.0],[760,16,2.0],[760,17,1.0],[760,20,66.0],[760,21,54.0],[760,22,50.0],[760,23,17.0],[760,24,15.0],[760,25,20.0],[760,26,18.0],[760,27,37.0],[760,28,4.0],[760,29,19.0],[760,30,6.0],[760,31,63.0],[760,32,51.0],[760,33,96.0],[760,34,121.0],[760,35,99.0],[760,36,56.0],[760,38,12.0],[760,39,8.0],[761,0,18.0],[761,6,4.0],[761,10,24.0],[761,15,16.0],[761,16,1.0],[761,20,68.0],[761,21,49.0],[761,22,41.0],[761,23,71.0],[761,24,70.0],[761,25,97.0],[761,26,12.0],[761,27,10.0],[761,28,6.0],[761,29,27.0],[761,30,7.0],[761,31,234.0],[761,32,144.0],[761,33,37.0],[761,34,69.0],[761,35,50.0],[761,36,22.0],[761,38,16.0],[761,39,4.0],[762,0,7.0],[762,1,3.0],[762,2,8.0],[762,3,2.0],[762,4,6.0],[762,5,8.0],[762,6,3.0],[762,7,9.0],[762,8,11.0],[762,9,12.0],[762,10,6.0],[762,11,52.0],[762,12,49.0],[762,13,89.0],[762,14,41.0],[762,15,68.0],[762,16,156.0],[762,17,103.0],[762,18,47.0],[762,19,62.0],[762,20,1.0],[762,23,2.0],[762,24,2.0],[762,25,1.0],[762,26,4.0],[762,27,12.0],[762,28,22.0],[762,29,38.0],[762,30,47.0],[762,31,18.0],[762,32,22.0],[762,34,4.0],[762,36,5.0],[762,37,13.0],[762,38,1.0],[762,39,18.0],[763,0,8.0],[763,1,12.0],[763,2,13.0],[763,3,13.0],[763,4,15.0],[763,5,6.0],[763,6,11.0],[763,7,24.0],[763,8,38.0],[763,9,27.0],[763,10,65.0],[763,11,5.0],[763,12,8.0],[763,13,11.0],[763,14,10.0],[763,15,134.0],[763,16,156.0],[763,17,84.0],[763,18,57.0],[763,19,71.0],[763,26,16.0],[763,27,24.0],[763,28,53.0],[763,29,75.0],[763,30,20.0],[763,31,46.0],[763,32,23.0],[763,33,9.0],[763,34,7.0],[763,35,1.0],[763,36,34.0],[763,37,19.0],[763,38,39.0],[763,39,91.0],[764,0,1.0],[764,3,1.0],[764,10,1.0],[764,20,8.0],[764,21,1.0],[764,22,4.0],[764,24,4.0],[764,25,3.0],[764,26,1.0],[764,27,1.0],[764,31,3.0],[764,32,6.0],[764,34,2.0],[764,35,1.0],[764,36,1.0],[764,39,2.0],[765,0,2.0],[765,1,50.0],[765,2,17.0],[765,3,1.0],[765,4,12.0],[765,20,13.0],[765,21,5.0],[765,22,10.0],[765,26,36.0],[765,27,6.0],[766,0,16.0],[766,6,10.0],[766,10,1.0],[766,26,27.0],[766,27,10.0],[766,33,100.0],[766,34,137.0],[766,35,114.0],[766,36,21.0],[767,0,27.0],[767,6,5.0],[767,10,4.0],[767,15,2.0],[767,20,2.0],[767,23,1.0],[767,25,2.0],[767,26,5.0],[767,27,3.0],[767,29,1.0],[767,31,31.0],[767,32,24.0],[767,33,11.0],[767,34,27.0],[767,35,5.0],[767,36,7.0],[767,37,1.0],[767,38,1.0],[767,39,2.0],[768,0,2.0],[768,1,1.0],[768,7,2.0],[768,8,3.0],[768,9,3.0],[768,10,3.0],[768,13,2.0],[768,14,1.0],[768,15,4.0],[768,16,5.0],[768,17,2.0],[768,18,8.0],[768,19,3.0],[768,23,1.0],[768,26,1.0],[768,27,1.0],[768,28,3.0],[768,29,5.0],[768,30,3.0],[768,31,3.0],[768,32,6.0],[768,33,1.0],[768,34,1.0],[768,36,2.0],[768,37,1.0],[768,38,2.0],[768,39,4.0],[769,0,17.0],[769,1,1.0],[769,2,2.0],[769,3,1.0],[769,4,1.0],[769,5,1.0],[769,6,4.0],[769,7,1.0],[769,8,3.0],[769,9,5.0],[769,10,27.0],[769,11,1.0],[769,13,1.0],[769,15,21.0],[769,16,1.0],[769,17,4.0],[769,19,2.0],[769,26,12.0],[769,27,11.0],[769,28,13.0],[769,29,24.0],[769,30,3.0],[769,31,40.0],[769,32,27.0],[769,33,19.0],[769,34,10.0],[769,35,2.0],[769,36,32.0],[769,37,2.0],[769,38,11.0],[769,39,13.0],[770,0,24.0],[770,1,1.0],[770,4,2.0],[770,10,1.0],[770,13,1.0],[770,14,1.0],[770,15,2.0],[770,25,1.0],[770,26,2.0],[770,27,4.0],[770,28,1.0],[770,29,1.0],[770,30,3.0],[770,31,56.0],[770,32,44.0],[770,33,5.0],[770,34,10.0],[770,35,14.0],[770,36,30.0],[770,38,3.0],[771,0,1.0],[771,3,1.0],[771,8,2.0],[771,10,2.0],[771,15,1.0],[771,30,1.0],[771,33,1.0],[771,36,2.0],[771,37,1.0],[771,38,1.0],[772,0,13.0],[772,1,17.0],[772,2,15.0],[772,3,1.0],[772,4,3.0],[772,5,11.0],[772,6,2.0],[772,7,8.0],[772,8,16.0],[772,9,8.0],[772,16,1.0],[772,21,2.0],[772,22,3.0],[772,26,27.0],[772,27,15.0],[772,30,1.0],[772,33,6.0],[772,34,8.0],[772,35,4.0],[772,36,20.0],[772,37,10.0],[773,0,6.0],[773,1,419.0],[773,2,185.0],[773,3,508.0],[773,4,516.0],[773,5,352.0],[773,6,23.0],[773,7,597.0],[773,8,834.0],[773,9,609.0],[773,10,39.0],[773,13,2.0],[773,15,43.0],[773,16,1.0],[773,17,2.0],[773,18,2.0],[773,19,3.0],[773,20,232.0],[773,21,161.0],[773,22,142.0],[773,23,170.0],[773,24,205.0],[773,25,313.0],[773,26,115.0],[773,27,27.0],[773,28,6.0],[773,29,43.0],[773,30,12.0],[773,31,398.0],[773,32,261.0],[773,33,109.0],[773,34,170.0],[773,35,150.0],[773,36,19.0],[773,37,581.0],[773,38,11.0],[773,39,23.0],[774,0,8.0],[774,1,2.0],[774,2,2.0],[774,3,1.0],[774,5,4.0],[774,7,13.0],[774,8,9.0],[774,9,7.0],[774,11,2.0],[774,12,1.0],[774,14,9.0],[774,16,3.0],[774,17,4.0],[774,19,2.0],[774,20,6.0],[774,21,9.0],[774,22,1.0],[774,24,1.0],[774,26,7.0],[774,27,3.0],[774,29,1.0],[774,30,1.0],[774,31,3.0],[774,32,1.0],[774,33,6.0],[774,34,6.0],[774,35,2.0],[774,36,18.0],[774,37,10.0],[774,39,2.0],[775,0,3.0],[775,6,3.0],[775,20,7.0],[775,21,5.0],[775,22,8.0],[775,23,1.0],[775,26,1.0],[775,27,2.0],[775,33,6.0],[775,34,24.0],[775,35,5.0],[775,36,5.0],[776,0,13.0],[776,1,98.0],[776,2,54.0],[776,3,57.0],[776,4,49.0],[776,5,106.0],[776,6,55.0],[776,7,181.0],[776,8,335.0],[776,9,267.0],[776,13,1.0],[776,18,5.0],[776,19,10.0],[776,26,1.0],[776,27,10.0],[776,33,17.0],[776,34,6.0],[776,36,16.0],[776,37,297.0],[777,0,44.0],[777,6,32.0],[777,10,32.0],[777,15,20.0],[777,17,1.0],[777,20,12.0],[777,21,1.0],[777,22,1.0],[777,23,3.0],[777,26,26.0],[777,27,33.0],[777,28,4.0],[777,29,20.0],[777,30,2.0],[777,31,99.0],[777,32,63.0],[777,33,81.0],[777,34,78.0],[777,35,75.0],[777,36,76.0],[777,38,18.0],[777,39,11.0],[778,0,7.0],[778,1,1.0],[778,2,1.0],[778,3,1.0],[778,4,1.0],[778,5,1.0],[778,6,1.0],[778,10,69.0],[778,12,3.0],[778,15,19.0],[778,20,32.0],[778,21,26.0],[778,22,27.0],[778,23,80.0],[778,24,78.0],[778,25,139.0],[778,26,8.0],[778,27,5.0],[778,28,1.0],[778,29,57.0],[778,30,15.0],[778,31,214.0],[778,32,168.0],[778,33,12.0],[778,34,25.0],[778,35,29.0],[778,36,9.0],[778,38,24.0],[778,39,15.0],[779,0,9.0],[779,1,1.0],[779,6,2.0],[779,10,4.0],[779,13,3.0],[779,15,3.0],[779,16,1.0],[779,20,31.0],[779,21,20.0],[779,22,16.0],[779,23,19.0],[779,24,59.0],[779,25,46.0],[779,26,2.0],[779,27,2.0],[779,28,1.0],[779,29,5.0],[779,30,3.0],[779,31,20.0],[779,32,18.0],[779,33,9.0],[779,34,9.0],[779,35,13.0],[779,36,9.0],[779,38,2.0],[779,39,2.0],[780,0,5.0],[780,1,5.0],[780,2,4.0],[780,3,1.0],[780,4,3.0],[780,5,5.0],[780,7,5.0],[780,8,11.0],[780,9,8.0],[780,10,7.0],[780,12,1.0],[780,13,1.0],[780,14,1.0],[780,15,15.0],[780,16,18.0],[780,17,14.0],[780,18,11.0],[780,19,5.0],[780,24,1.0],[780,26,5.0],[780,27,4.0],[780,28,7.0],[780,29,15.0],[780,30,13.0],[780,31,8.0],[780,32,7.0],[780,33,2.0],[780,34,1.0],[780,36,4.0],[780,37,9.0],[780,38,6.0],[780,39,16.0],[781,0,10.0],[781,1,6.0],[781,2,7.0],[781,3,7.0],[781,4,2.0],[781,5,2.0],[781,6,2.0],[781,7,9.0],[781,8,15.0],[781,9,12.0],[781,10,30.0],[781,11,5.0],[781,12,1.0],[781,13,4.0],[781,14,4.0],[781,15,57.0],[781,16,80.0],[781,17,43.0],[781,18,38.0],[781,19,39.0],[781,21,1.0],[781,26,12.0],[781,27,11.0],[781,28,27.0],[781,29,31.0],[781,30,21.0],[781,31,17.0],[781,32,20.0],[781,33,11.0],[781,34,3.0],[781,35,1.0],[781,36,13.0],[781,37,11.0],[781,38,23.0],[781,39,37.0],[782,0,11.0],[782,1,34.0],[782,2,46.0],[782,3,14.0],[782,4,27.0],[782,5,30.0],[782,6,24.0],[782,7,80.0],[782,8,210.0],[782,9,144.0],[782,11,1.0],[782,14,1.0],[782,19,5.0],[782,25,1.0],[782,26,4.0],[782,27,18.0],[782,31,1.0],[782,32,1.0],[782,33,8.0],[782,34,6.0],[782,35,2.0],[782,36,23.0],[782,37,92.0],[782,39,1.0],[783,0,1.0],[783,1,2.0],[783,10,7.0],[783,12,5.0],[783,13,16.0],[783,15,5.0],[783,20,80.0],[783,21,50.0],[783,22,72.0],[783,23,42.0],[783,24,73.0],[783,25,70.0],[783,26,4.0],[783,27,4.0],[783,29,3.0],[783,30,1.0],[783,31,76.0],[783,32,48.0],[783,33,6.0],[783,34,6.0],[783,35,15.0],[783,36,3.0],[783,38,1.0],[784,0,13.0],[784,6,1.0],[784,10,1.0],[784,15,1.0],[784,20,99.0],[784,21,84.0],[784,22,60.0],[784,23,101.0],[784,24,125.0],[784,25,183.0],[784,26,3.0],[784,27,6.0],[784,28,1.0],[784,29,13.0],[784,30,7.0],[784,31,56.0],[784,32,44.0],[784,34,22.0],[784,35,5.0],[784,36,15.0],[784,38,1.0],[785,0,2.0],[785,6,3.0],[785,10,3.0],[785,15,2.0],[785,20,1.0],[785,27,1.0],[785,29,2.0],[785,31,2.0],[785,32,3.0],[785,34,3.0],[785,36,1.0],[785,38,2.0],[785,39,2.0],[786,0,2.0],[786,1,10.0],[786,2,12.0],[786,3,8.0],[786,4,12.0],[786,5,11.0],[786,6,7.0],[786,7,31.0],[786,8,39.0],[786,9,33.0],[786,18,2.0],[786,27,2.0],[786,33,4.0],[786,34,4.0],[786,35,1.0],[786,36,5.0],[786,37,46.0],[787,0,21.0],[787,5,1.0],[787,6,98.0],[787,7,1.0],[787,8,2.0],[787,9,2.0],[787,10,1.0],[787,17,1.0],[787,21,1.0],[787,26,43.0],[787,27,42.0],[787,30,1.0],[787,33,497.0],[787,34,558.0],[787,35,252.0],[787,36,30.0],[787,37,6.0],[788,0,14.0],[788,6,15.0],[788,20,318.0],[788,21,177.0],[788,22,177.0],[788,26,18.0],[788,27,7.0],[788,28,1.0],[788,33,63.0],[788,34,67.0],[788,35,47.0],[788,36,17.0],[789,0,71.0],[789,2,4.0],[789,5,2.0],[789,6,18.0],[789,8,1.0],[789,10,89.0],[789,11,1.0],[789,15,59.0],[789,16,1.0],[789,18,1.0],[789,20,91.0],[789,21,67.0],[789,22,53.0],[789,23,45.0],[789,24,127.0],[789,25,109.0],[789,26,46.0],[789,27,32.0],[789,28,63.0],[789,29,98.0],[789,30,38.0],[789,31,479.0],[789,32,352.0],[789,33,182.0],[789,34,214.0],[789,35,128.0],[789,36,108.0],[789,37,1.0],[789,38,53.0],[789,39,24.0],[790,0,12.0],[790,1,29.0],[790,2,28.0],[790,3,12.0],[790,4,14.0],[790,6,1.0],[790,7,1.0],[790,8,1.0],[790,11,20.0],[790,12,13.0],[790,13,25.0],[790,14,16.0],[790,16,8.0],[790,17,4.0],[790,18,1.0],[790,19,6.0],[790,20,96.0],[790,21,42.0],[790,22,57.0],[790,23,10.0],[790,24,4.0],[790,25,11.0],[790,26,82.0],[790,27,32.0],[790,28,1.0],[790,29,20.0],[790,30,2.0],[790,31,6.0],[790,32,7.0],[790,33,3.0],[790,34,3.0],[790,35,8.0],[790,36,13.0],[791,0,7.0],[791,1,11.0],[791,2,16.0],[791,3,22.0],[791,4,13.0],[791,5,8.0],[791,7,4.0],[791,8,21.0],[791,9,10.0],[791,10,9.0],[791,12,1.0],[791,14,8.0],[791,15,15.0],[791,20,22.0],[791,21,13.0],[791,22,23.0],[791,23,73.0],[791,24,59.0],[791,25,105.0],[791,26,11.0],[791,28,5.0],[791,29,25.0],[791,30,22.0],[791,31,191.0],[791,32,135.0],[791,33,6.0],[791,34,7.0],[791,35,11.0],[791,36,4.0],[791,37,26.0],[791,38,8.0],[791,39,4.0],[792,0,19.0],[792,3,1.0],[792,26,4.0],[792,27,7.0],[792,31,2.0],[792,32,4.0],[792,33,10.0],[792,34,6.0],[792,35,65.0],[792,36,29.0],[793,0,7.0],[793,10,6.0],[793,20,14.0],[793,21,17.0],[793,22,9.0],[793,23,3.0],[793,24,4.0],[793,25,5.0],[793,26,1.0],[793,27,1.0],[793,28,1.0],[793,29,7.0],[793,30,2.0],[793,31,24.0],[793,32,13.0],[793,33,3.0],[793,34,3.0],[793,35,5.0],[793,36,7.0],[793,38,2.0],[794,0,48.0],[794,1,40.0],[794,2,17.0],[794,3,27.0],[794,4,27.0],[794,5,15.0],[794,6,12.0],[794,7,49.0],[794,8,86.0],[794,9,62.0],[794,10,112.0],[794,11,9.0],[794,12,13.0],[794,13,17.0],[794,14,22.0],[794,15,254.0],[794,16,258.0],[794,17,156.0],[794,18,118.0],[794,19,116.0],[794,23,2.0],[794,24,1.0],[794,26,42.0],[794,27,44.0],[794,28,120.0],[794,29,107.0],[794,30,54.0],[794,31,81.0],[794,32,60.0],[794,33,25.0],[794,34,12.0],[794,35,6.0],[794,36,74.0],[794,37,63.0],[794,38,99.0],[794,39,153.0],[795,0,36.0],[795,1,1.0],[795,6,2.0],[795,7,1.0],[795,10,28.0],[795,15,19.0],[795,16,3.0],[795,20,170.0],[795,21,115.0],[795,22,102.0],[795,23,51.0],[795,24,69.0],[795,25,78.0],[795,26,3.0],[795,27,8.0],[795,28,6.0],[795,29,59.0],[795,30,8.0],[795,31,223.0],[795,32,156.0],[795,33,41.0],[795,34,33.0],[795,35,22.0],[795,36,21.0],[795,38,21.0],[795,39,12.0],[796,0,7.0],[796,1,42.0],[796,2,39.0],[796,3,12.0],[796,4,11.0],[796,20,89.0],[796,21,42.0],[796,22,51.0],[796,26,171.0],[796,27,38.0],[796,34,3.0],[796,35,9.0],[796,36,10.0],[796,38,1.0],[797,0,84.0],[797,6,37.0],[797,7,1.0],[797,10,69.0],[797,15,21.0],[797,20,42.0],[797,21,22.0],[797,22,13.0],[797,23,15.0],[797,24,14.0],[797,25,29.0],[797,26,32.0],[797,27,44.0],[797,28,26.0],[797,29,29.0],[797,30,11.0],[797,31,525.0],[797,32,301.0],[797,33,128.0],[797,34,196.0],[797,35,149.0],[797,36,143.0],[797,38,29.0],[797,39,9.0],[798,0,13.0],[798,1,15.0],[798,2,3.0],[798,4,1.0],[798,6,3.0],[798,9,1.0],[798,10,9.0],[798,12,4.0],[798,13,1.0],[798,14,3.0],[798,15,3.0],[798,20,68.0],[798,21,33.0],[798,22,55.0],[798,23,22.0],[798,24,19.0],[798,25,23.0],[798,27,2.0],[798,28,1.0],[798,29,3.0],[798,31,34.0],[798,32,16.0],[798,33,6.0],[798,34,21.0],[798,35,8.0],[798,36,8.0],[798,39,1.0],[799,0,2.0],[799,20,10.0],[799,21,6.0],[799,22,5.0],[799,23,3.0],[799,24,2.0],[799,25,3.0],[799,27,3.0],[799,29,5.0],[799,31,15.0],[799,32,6.0],[799,33,3.0],[799,34,3.0],[799,35,3.0],[799,36,3.0],[799,39,2.0],[800,0,36.0],[800,1,31.0],[800,2,29.0],[800,3,6.0],[800,4,7.0],[800,5,9.0],[800,6,4.0],[800,7,27.0],[800,8,35.0],[800,9,14.0],[800,10,1.0],[800,13,2.0],[800,14,1.0],[800,20,3.0],[800,21,3.0],[800,22,3.0],[800,26,61.0],[800,27,30.0],[800,31,1.0],[800,33,19.0],[800,34,12.0],[800,35,1.0],[800,36,23.0],[800,37,19.0],[801,0,11.0],[801,1,5.0],[801,2,2.0],[801,3,4.0],[801,4,16.0],[801,6,3.0],[801,10,19.0],[801,12,1.0],[801,13,3.0],[801,15,12.0],[801,20,33.0],[801,21,36.0],[801,22,24.0],[801,23,14.0],[801,24,13.0],[801,25,23.0],[801,26,6.0],[801,27,4.0],[801,28,1.0],[801,29,11.0],[801,30,3.0],[801,31,85.0],[801,32,70.0],[801,33,17.0],[801,34,36.0],[801,35,25.0],[801,36,8.0],[801,38,5.0],[801,39,2.0],[802,0,19.0],[802,2,1.0],[802,4,2.0],[802,6,19.0],[802,10,26.0],[802,11,1.0],[802,15,19.0],[802,16,1.0],[802,18,3.0],[802,20,113.0],[802,21,65.0],[802,22,97.0],[802,23,23.0],[802,24,19.0],[802,25,34.0],[802,26,23.0],[802,27,28.0],[802,28,2.0],[802,29,8.0],[802,30,1.0],[802,31,22.0],[802,32,18.0],[802,33,64.0],[802,34,79.0],[802,35,62.0],[802,36,23.0],[802,37,1.0],[802,38,19.0],[802,39,13.0],[803,0,8.0],[803,1,1.0],[803,4,1.0],[803,6,2.0],[803,10,5.0],[803,15,2.0],[803,20,1.0],[803,21,3.0],[803,22,4.0],[803,24,6.0],[803,25,5.0],[803,27,2.0],[803,30,2.0],[803,31,20.0],[803,32,13.0],[803,33,2.0],[803,34,7.0],[803,35,1.0],[803,36,2.0],[803,38,2.0],[803,39,3.0],[804,0,10.0],[804,1,60.0],[804,2,21.0],[804,3,11.0],[804,4,7.0],[804,20,61.0],[804,21,30.0],[804,22,29.0],[804,26,122.0],[804,27,22.0],[804,28,1.0],[804,33,1.0],[804,34,2.0],[804,35,3.0],[804,36,13.0],[805,0,10.0],[805,3,1.0],[805,5,2.0],[805,6,17.0],[805,7,4.0],[805,9,5.0],[805,27,1.0],[805,31,16.0],[805,32,24.0],[805,33,47.0],[805,34,14.0],[805,35,1.0],[805,36,13.0],[805,37,9.0],[806,0,5.0],[806,6,4.0],[806,26,1.0],[806,33,22.0],[806,34,28.0],[806,35,6.0],[806,36,3.0],[807,0,28.0],[807,1,49.0],[807,2,27.0],[807,3,18.0],[807,4,12.0],[807,5,31.0],[807,6,5.0],[807,7,46.0],[807,8,57.0],[807,9,43.0],[807,10,1.0],[807,11,3.0],[807,12,1.0],[807,13,4.0],[807,14,2.0],[807,15,1.0],[807,16,3.0],[807,17,6.0],[807,18,2.0],[807,19,3.0],[807,20,16.0],[807,21,11.0],[807,22,11.0],[807,24,1.0],[807,26,46.0],[807,27,28.0],[807,30,2.0],[807,32,2.0],[807,33,26.0],[807,34,27.0],[807,35,13.0],[807,36,27.0],[807,37,22.0],[807,39,1.0],[808,0,19.0],[808,1,3.0],[808,2,3.0],[808,3,1.0],[808,5,5.0],[808,6,16.0],[808,7,16.0],[808,8,17.0],[808,9,15.0],[808,10,2.0],[808,12,1.0],[808,13,4.0],[808,15,6.0],[808,16,3.0],[808,17,3.0],[808,18,1.0],[808,19,1.0],[808,20,222.0],[808,21,135.0],[808,22,126.0],[808,23,17.0],[808,24,19.0],[808,25,27.0],[808,26,3.0],[808,27,28.0],[808,28,1.0],[808,29,3.0],[808,30,2.0],[808,31,20.0],[808,32,17.0],[808,33,30.0],[808,34,54.0],[808,35,39.0],[808,36,34.0],[808,37,14.0],[808,39,2.0],[809,0,5.0],[809,1,356.0],[809,2,316.0],[809,3,224.0],[809,4,244.0],[809,20,31.0],[809,21,17.0],[809,22,7.0],[809,25,3.0],[809,26,44.0],[809,27,38.0],[809,34,2.0],[809,36,9.0],[810,0,12.0],[810,1,2.0],[810,2,5.0],[810,3,2.0],[810,4,3.0],[810,5,4.0],[810,7,6.0],[810,8,13.0],[810,9,4.0],[810,10,18.0],[810,11,3.0],[810,12,4.0],[810,13,2.0],[810,14,2.0],[810,15,34.0],[810,16,41.0],[810,17,18.0],[810,18,20.0],[810,19,8.0],[810,21,1.0],[810,24,1.0],[810,26,4.0],[810,27,3.0],[810,28,17.0],[810,29,15.0],[810,30,6.0],[810,31,17.0],[810,32,19.0],[810,33,2.0],[810,34,7.0],[810,36,4.0],[810,37,5.0],[810,38,13.0],[810,39,19.0],[811,0,8.0],[811,6,2.0],[811,10,2.0],[811,22,1.0],[811,23,1.0],[811,24,1.0],[811,26,1.0],[811,29,1.0],[811,31,10.0],[811,32,12.0],[811,33,4.0],[811,34,3.0],[811,36,2.0],[812,0,2.0],[812,10,3.0],[812,15,1.0],[812,21,3.0],[812,22,2.0],[812,24,2.0],[812,25,2.0],[812,28,1.0],[812,29,3.0],[812,30,1.0],[812,31,10.0],[812,32,3.0],[812,33,1.0],[812,34,4.0],[812,35,1.0],[812,38,2.0],[812,39,1.0],[813,0,16.0],[813,2,1.0],[813,4,1.0],[813,9,1.0],[813,12,1.0],[813,13,1.0],[813,23,2.0],[813,25,5.0],[813,26,4.0],[813,28,1.0],[813,30,3.0],[813,31,251.0],[813,32,132.0],[813,33,1.0],[813,34,6.0],[813,35,15.0],[813,36,33.0],[814,0,7.0],[814,1,7.0],[814,2,2.0],[814,3,2.0],[814,4,1.0],[814,5,4.0],[814,6,3.0],[814,7,3.0],[814,8,5.0],[814,9,1.0],[814,20,13.0],[814,21,2.0],[814,22,4.0],[814,26,11.0],[814,27,5.0],[814,33,4.0],[814,34,5.0],[814,36,11.0],[814,37,12.0],[815,0,2.0],[815,20,1.0],[815,31,2.0],[815,32,2.0],[815,34,3.0],[815,35,1.0],[815,36,5.0],[816,0,3.0],[816,6,1.0],[816,8,1.0],[816,10,10.0],[816,15,17.0],[816,17,2.0],[816,20,1.0],[816,22,2.0],[816,23,1.0],[816,25,4.0],[816,26,6.0],[816,29,11.0],[816,30,1.0],[816,31,16.0],[816,32,16.0],[816,33,10.0],[816,34,7.0],[816,35,3.0],[816,36,2.0],[816,38,8.0],[816,39,18.0],[817,0,14.0],[817,1,76.0],[817,2,83.0],[817,3,55.0],[817,4,50.0],[817,5,41.0],[817,6,14.0],[817,7,88.0],[817,8,113.0],[817,9,87.0],[817,14,3.0],[817,17,2.0],[817,18,5.0],[817,19,8.0],[817,26,7.0],[817,27,38.0],[817,33,3.0],[817,34,5.0],[817,35,2.0],[817,36,30.0],[817,37,65.0],[818,0,9.0],[818,6,2.0],[818,10,1.0],[818,15,2.0],[818,16,1.0],[818,20,3.0],[818,21,3.0],[818,23,2.0],[818,24,20.0],[818,25,10.0],[818,26,1.0],[818,27,3.0],[818,28,1.0],[818,29,3.0],[818,30,4.0],[818,31,24.0],[818,32,37.0],[818,33,7.0],[818,34,11.0],[818,35,5.0],[818,36,4.0],[818,38,2.0],[818,39,1.0],[819,0,2.0],[819,6,4.0],[819,20,40.0],[819,21,17.0],[819,22,14.0],[819,26,5.0],[819,27,1.0],[819,33,9.0],[819,34,10.0],[819,35,1.0],[819,36,2.0],[819,37,1.0],[820,0,1.0],[820,11,2.0],[820,31,1.0],[820,32,2.0],[821,0,17.0],[821,5,6.0],[821,7,6.0],[821,8,7.0],[821,9,5.0],[821,20,7.0],[821,21,6.0],[821,22,5.0],[821,26,4.0],[821,27,15.0],[821,33,3.0],[821,34,3.0],[821,35,6.0],[821,36,14.0],[821,37,4.0],[822,0,48.0],[822,1,3.0],[822,2,2.0],[822,3,4.0],[822,4,4.0],[822,5,1.0],[822,6,14.0],[822,8,2.0],[822,10,26.0],[822,11,1.0],[822,12,2.0],[822,13,2.0],[822,15,18.0],[822,17,1.0],[822,20,113.0],[822,21,55.0],[822,22,83.0],[822,23,85.0],[822,24,82.0],[822,25,107.0],[822,26,28.0],[822,27,23.0],[822,28,5.0],[822,29,22.0],[822,30,5.0],[822,31,270.0],[822,32,159.0],[822,33,68.0],[822,34,99.0],[822,35,96.0],[822,36,58.0],[822,37,1.0],[822,38,19.0],[822,39,8.0],[823,0,27.0],[823,1,1.0],[823,2,2.0],[823,3,6.0],[823,4,4.0],[823,6,12.0],[823,8,2.0],[823,10,68.0],[823,12,5.0],[823,13,3.0],[823,14,4.0],[823,15,78.0],[823,16,3.0],[823,17,2.0],[823,18,3.0],[823,19,2.0],[823,20,620.0],[823,21,438.0],[823,22,457.0],[823,23,660.0],[823,24,711.0],[823,25,1010.0],[823,26,43.0],[823,27,15.0],[823,28,27.0],[823,29,56.0],[823,30,15.0],[823,31,465.0],[823,32,253.0],[823,33,85.0],[823,34,68.0],[823,35,78.0],[823,36,36.0],[823,38,43.0],[823,39,29.0],[824,0,2.0],[824,1,5.0],[824,2,3.0],[824,3,2.0],[824,4,3.0],[824,5,4.0],[824,7,5.0],[824,8,7.0],[824,9,8.0],[824,10,20.0],[824,11,1.0],[824,12,1.0],[824,13,2.0],[824,14,1.0],[824,15,29.0],[824,16,40.0],[824,17,15.0],[824,18,20.0],[824,19,5.0],[824,26,2.0],[824,27,4.0],[824,28,11.0],[824,29,21.0],[824,30,7.0],[824,31,8.0],[824,32,8.0],[824,33,2.0],[824,34,3.0],[824,35,1.0],[824,36,14.0],[824,37,2.0],[824,38,15.0],[824,39,23.0],[825,0,1.0],[825,1,1.0],[825,2,1.0],[825,3,2.0],[825,4,1.0],[825,7,2.0],[825,8,5.0],[825,9,1.0],[825,10,4.0],[825,11,1.0],[825,12,1.0],[825,15,7.0],[825,16,14.0],[825,17,11.0],[825,18,3.0],[825,19,5.0],[825,23,1.0],[825,26,3.0],[825,28,4.0],[825,29,4.0],[825,30,1.0],[825,31,1.0],[825,32,2.0],[825,33,2.0],[825,34,2.0],[825,36,2.0],[825,37,1.0],[825,38,3.0],[825,39,7.0],[826,0,5.0],[826,2,1.0],[826,6,4.0],[826,10,23.0],[826,15,10.0],[826,20,1.0],[826,22,1.0],[826,23,5.0],[826,24,10.0],[826,25,9.0],[826,26,5.0],[826,27,4.0],[826,28,14.0],[826,29,6.0],[826,30,1.0],[826,31,70.0],[826,32,69.0],[826,33,6.0],[826,34,3.0],[826,35,7.0],[826,36,11.0],[826,38,17.0],[826,39,4.0],[827,0,39.0],[827,1,39.0],[827,2,30.0],[827,3,20.0],[827,4,7.0],[827,5,16.0],[827,6,5.0],[827,7,40.0],[827,8,26.0],[827,9,31.0],[827,12,2.0],[827,16,2.0],[827,20,12.0],[827,21,6.0],[827,22,9.0],[827,26,28.0],[827,27,48.0],[827,33,8.0],[827,34,18.0],[827,35,14.0],[827,36,30.0],[827,37,20.0],[828,0,33.0],[828,1,1109.0],[828,2,398.0],[828,3,202.0],[828,4,204.0],[828,6,1.0],[828,10,1.0],[828,18,1.0],[828,20,355.0],[828,21,250.0],[828,22,274.0],[828,26,699.0],[828,27,123.0],[828,29,1.0],[828,33,18.0],[828,34,14.0],[828,35,15.0],[828,36,57.0],[829,0,1.0],[829,1,5.0],[829,2,24.0],[829,3,2.0],[829,4,2.0],[829,5,14.0],[829,7,29.0],[829,8,58.0],[829,9,34.0],[829,19,9.0],[829,21,1.0],[829,24,1.0],[829,27,1.0],[829,33,2.0],[829,37,47.0],[830,0,2.0],[830,5,3.0],[830,6,8.0],[830,7,4.0],[830,8,6.0],[830,9,4.0],[830,27,1.0],[830,31,4.0],[830,32,1.0],[830,33,3.0],[830,34,2.0],[830,36,1.0],[830,37,9.0],[831,0,20.0],[831,1,2.0],[831,2,1.0],[831,3,2.0],[831,6,16.0],[831,7,1.0],[831,8,2.0],[831,9,1.0],[831,10,20.0],[831,12,1.0],[831,13,2.0],[831,15,12.0],[831,18,1.0],[831,20,177.0],[831,21,111.0],[831,22,124.0],[831,23,9.0],[831,24,22.0],[831,25,25.0],[831,26,39.0],[831,27,27.0],[831,28,4.0],[831,29,12.0],[831,30,4.0],[831,31,103.0],[831,32,51.0],[831,33,224.0],[831,34,232.0],[831,35,84.0],[831,36,30.0],[831,37,1.0],[831,38,8.0],[831,39,13.0],[832,0,26.0],[832,6,20.0],[832,7,1.0],[832,10,13.0],[832,15,10.0],[832,20,17.0],[832,21,18.0],[832,22,12.0],[832,24,4.0],[832,25,2.0],[832,26,6.0],[832,27,19.0],[832,28,6.0],[832,29,4.0],[832,30,4.0],[832,31,56.0],[832,32,49.0],[832,33,41.0],[832,34,54.0],[832,35,45.0],[832,36,44.0],[832,38,6.0],[832,39,7.0],[833,0,8.0],[833,26,4.0],[833,27,11.0],[833,33,50.0],[833,34,63.0],[833,35,51.0],[833,36,6.0],[834,0,29.0],[834,2,1.0],[834,5,2.0],[834,6,85.0],[834,9,1.0],[834,26,45.0],[834,27,32.0],[834,33,352.0],[834,34,443.0],[834,35,171.0],[834,36,28.0],[834,37,7.0],[835,0,13.0],[835,1,6.0],[835,2,2.0],[835,3,3.0],[835,4,1.0],[835,6,1.0],[835,7,6.0],[835,8,13.0],[835,9,6.0],[835,10,5.0],[835,11,4.0],[835,12,3.0],[835,13,8.0],[835,14,11.0],[835,15,24.0],[835,16,64.0],[835,17,35.0],[835,18,21.0],[835,19,23.0],[835,26,6.0],[835,27,5.0],[835,28,18.0],[835,29,30.0],[835,30,17.0],[835,31,12.0],[835,32,27.0],[835,33,4.0],[835,34,2.0],[835,36,5.0],[835,37,3.0],[835,38,10.0],[835,39,13.0],[836,0,13.0],[836,1,1.0],[836,2,3.0],[836,3,1.0],[836,4,2.0],[836,5,2.0],[836,6,5.0],[836,8,1.0],[836,9,5.0],[836,20,169.0],[836,21,116.0],[836,22,98.0],[836,26,32.0],[836,27,20.0],[836,33,35.0],[836,34,28.0],[836,35,11.0],[836,36,15.0],[836,37,1.0],[837,0,11.0],[837,2,1.0],[837,3,2.0],[837,5,3.0],[837,6,2.0],[837,9,4.0],[837,10,13.0],[837,15,16.0],[837,17,5.0],[837,18,5.0],[837,20,16.0],[837,21,17.0],[837,22,25.0],[837,23,19.0],[837,24,8.0],[837,25,26.0],[837,26,2.0],[837,27,6.0],[837,28,9.0],[837,29,12.0],[837,30,2.0],[837,31,39.0],[837,32,33.0],[837,33,18.0],[837,34,18.0],[837,35,18.0],[837,36,18.0],[837,37,2.0],[837,38,5.0],[837,39,8.0],[838,0,10.0],[838,6,7.0],[838,10,170.0],[838,15,133.0],[838,16,1.0],[838,18,1.0],[838,20,34.0],[838,21,17.0],[838,22,10.0],[838,23,92.0],[838,24,131.0],[838,25,173.0],[838,26,15.0],[838,27,5.0],[838,28,69.0],[838,29,160.0],[838,30,34.0],[838,31,954.0],[838,32,606.0],[838,33,39.0],[838,34,51.0],[838,35,32.0],[838,36,19.0],[838,38,106.0],[838,39,65.0],[839,0,5.0],[839,1,3.0],[839,2,1.0],[839,4,2.0],[839,5,1.0],[839,16,1.0],[839,19,1.0],[839,20,1.0],[839,21,3.0],[839,22,1.0],[839,26,13.0],[839,27,5.0],[839,35,1.0],[839,36,1.0],[840,0,7.0],[840,1,19.0],[840,2,26.0],[840,3,30.0],[840,4,31.0],[840,6,7.0],[840,8,1.0],[840,20,70.0],[840,21,37.0],[840,22,44.0],[840,26,23.0],[840,27,13.0],[840,33,40.0],[840,34,41.0],[840,35,20.0],[840,36,23.0],[841,0,50.0],[841,1,16.0],[841,2,10.0],[841,3,18.0],[841,4,17.0],[841,5,14.0],[841,6,4.0],[841,7,25.0],[841,8,33.0],[841,9,18.0],[841,10,48.0],[841,11,7.0],[841,12,9.0],[841,13,15.0],[841,14,9.0],[841,15,116.0],[841,16,166.0],[841,17,93.0],[841,18,65.0],[841,19,69.0],[841,26,21.0],[841,27,14.0],[841,28,54.0],[841,29,68.0],[841,30,59.0],[841,31,49.0],[841,32,51.0],[841,33,11.0],[841,34,10.0],[841,35,1.0],[841,36,24.0],[841,37,20.0],[841,38,38.0],[841,39,89.0],[842,0,2.0],[842,6,2.0],[842,15,3.0],[842,20,1.0],[842,22,1.0],[842,24,1.0],[842,25,1.0],[842,26,3.0],[842,27,1.0],[842,31,10.0],[842,32,2.0],[842,33,13.0],[842,34,10.0],[842,35,3.0],[842,36,2.0],[843,0,3.0],[843,2,1.0],[843,4,2.0],[843,7,1.0],[843,8,7.0],[843,9,1.0],[843,10,3.0],[843,14,2.0],[843,15,13.0],[843,16,19.0],[843,17,8.0],[843,18,10.0],[843,19,6.0],[843,26,2.0],[843,28,7.0],[843,29,5.0],[843,30,7.0],[843,31,9.0],[843,32,12.0],[843,34,1.0],[843,36,1.0],[843,37,1.0],[843,38,4.0],[843,39,2.0],[844,0,8.0],[844,6,5.0],[844,10,5.0],[844,15,1.0],[844,20,1.0],[844,22,3.0],[844,23,1.0],[844,24,2.0],[844,26,3.0],[844,27,3.0],[844,28,1.0],[844,29,2.0],[844,31,36.0],[844,32,18.0],[844,33,14.0],[844,34,25.0],[844,35,10.0],[844,36,15.0],[844,38,4.0],[845,0,15.0],[845,1,16.0],[845,2,8.0],[845,3,10.0],[845,4,2.0],[845,5,3.0],[845,6,34.0],[845,7,17.0],[845,8,22.0],[845,9,19.0],[845,12,1.0],[845,18,1.0],[845,19,1.0],[845,26,3.0],[845,27,18.0],[845,33,9.0],[845,34,10.0],[845,35,7.0],[845,36,23.0],[845,37,21.0],[846,0,22.0],[846,3,2.0],[846,4,2.0],[846,6,6.0],[846,7,4.0],[846,8,3.0],[846,10,94.0],[846,11,3.0],[846,12,1.0],[846,13,1.0],[846,14,1.0],[846,15,138.0],[846,16,6.0],[846,17,5.0],[846,18,1.0],[846,19,1.0],[846,20,10.0],[846,21,4.0],[846,22,7.0],[846,23,25.0],[846,24,30.0],[846,25,52.0],[846,26,7.0],[846,27,15.0],[846,28,68.0],[846,29,55.0],[846,30,13.0],[846,31,149.0],[846,32,76.0],[846,33,17.0],[846,34,18.0],[846,35,12.0],[846,36,16.0],[846,37,2.0],[846,38,37.0],[846,39,66.0],[847,0,27.0],[847,1,20.0],[847,2,25.0],[847,3,29.0],[847,4,25.0],[847,5,12.0],[847,6,22.0],[847,7,21.0],[847,8,39.0],[847,9,49.0],[847,10,104.0],[847,11,25.0],[847,12,8.0],[847,13,15.0],[847,14,18.0],[847,15,212.0],[847,16,254.0],[847,17,183.0],[847,18,120.0],[847,19,267.0],[847,20,1.0],[847,21,1.0],[847,22,1.0],[847,23,2.0],[847,25,2.0],[847,26,30.0],[847,27,83.0],[847,28,75.0],[847,29,92.0],[847,30,43.0],[847,31,60.0],[847,32,57.0],[847,33,44.0],[847,34,36.0],[847,35,15.0],[847,36,80.0],[847,37,35.0],[847,38,96.0],[847,39,146.0],[848,0,8.0],[848,6,4.0],[848,10,3.0],[848,20,10.0],[848,21,8.0],[848,22,6.0],[848,24,1.0],[848,26,3.0],[848,27,3.0],[848,29,1.0],[848,31,6.0],[848,32,3.0],[848,33,17.0],[848,34,20.0],[848,35,7.0],[848,36,11.0],[848,38,1.0],[848,39,2.0],[849,0,8.0],[849,1,12.0],[849,2,7.0],[849,3,8.0],[849,4,10.0],[849,5,1.0],[849,6,3.0],[849,7,6.0],[849,8,13.0],[849,9,5.0],[849,20,6.0],[849,22,2.0],[849,26,6.0],[849,27,5.0],[849,33,1.0],[849,36,10.0],[849,37,7.0],[850,0,5.0],[850,1,11.0],[850,2,10.0],[850,3,10.0],[850,4,22.0],[850,5,11.0],[850,6,19.0],[850,7,41.0],[850,8,68.0],[850,9,51.0],[850,17,1.0],[850,18,2.0],[850,19,5.0],[850,26,2.0],[850,27,7.0],[850,33,7.0],[850,34,2.0],[850,35,2.0],[850,36,5.0],[850,37,47.0],[851,0,1.0],[851,8,1.0],[851,10,2.0],[851,15,2.0],[851,23,162.0],[851,24,174.0],[851,25,227.0],[851,31,2.0],[851,32,1.0],[851,38,2.0],[851,39,2.0],[852,0,5.0],[852,1,51.0],[852,2,17.0],[852,3,1.0],[852,4,6.0],[852,20,153.0],[852,21,110.0],[852,22,118.0],[852,26,138.0],[852,27,7.0],[852,33,1.0],[852,34,3.0],[852,35,7.0],[852,36,8.0],[853,0,14.0],[853,1,6.0],[853,2,4.0],[853,3,12.0],[853,4,8.0],[853,5,8.0],[853,6,6.0],[853,7,14.0],[853,8,17.0],[853,9,19.0],[853,10,30.0],[853,11,10.0],[853,12,8.0],[853,13,2.0],[853,14,14.0],[853,15,72.0],[853,16,106.0],[853,17,61.0],[853,18,52.0],[853,19,103.0],[853,24,1.0],[853,26,18.0],[853,27,18.0],[853,28,52.0],[853,29,70.0],[853,30,90.0],[853,31,45.0],[853,32,9.0],[853,33,3.0],[853,34,10.0],[853,35,5.0],[853,36,17.0],[853,37,17.0],[853,38,56.0],[853,39,68.0],[854,0,23.0],[854,1,4.0],[854,2,14.0],[854,3,3.0],[854,4,4.0],[854,5,1.0],[854,6,2.0],[854,8,2.0],[854,13,5.0],[854,14,1.0],[854,15,3.0],[854,16,1.0],[854,17,4.0],[854,19,1.0],[854,20,114.0],[854,21,87.0],[854,22,73.0],[854,23,20.0],[854,24,20.0],[854,25,24.0],[854,26,29.0],[854,27,18.0],[854,28,1.0],[854,29,1.0],[854,30,1.0],[854,31,14.0],[854,32,8.0],[854,33,32.0],[854,34,55.0],[854,35,22.0],[854,36,31.0],[854,38,2.0],[854,39,1.0],[855,0,6.0],[855,1,14.0],[855,2,9.0],[855,3,7.0],[855,4,9.0],[855,7,1.0],[855,9,1.0],[855,11,4.0],[855,14,4.0],[855,15,1.0],[855,16,4.0],[855,17,1.0],[855,19,4.0],[855,20,10.0],[855,21,6.0],[855,22,6.0],[855,23,1.0],[855,24,4.0],[855,25,5.0],[855,26,1.0],[855,27,2.0],[855,29,7.0],[855,30,1.0],[855,31,28.0],[855,32,10.0],[855,33,6.0],[855,34,7.0],[855,35,4.0],[855,36,4.0],[856,0,14.0],[856,1,1073.0],[856,2,1250.0],[856,3,1081.0],[856,4,1059.0],[856,5,3.0],[856,7,3.0],[856,8,1.0],[856,9,3.0],[856,10,2.0],[856,11,458.0],[856,12,771.0],[856,13,1329.0],[856,14,656.0],[856,15,11.0],[856,16,30.0],[856,17,33.0],[856,18,20.0],[856,19,13.0],[856,20,4.0],[856,21,2.0],[856,22,3.0],[856,23,18.0],[856,24,15.0],[856,25,27.0],[856,26,13.0],[856,27,74.0],[856,28,8.0],[856,29,47.0],[856,30,26.0],[856,31,48.0],[856,32,37.0],[856,33,4.0],[856,34,4.0],[856,35,3.0],[856,36,13.0],[856,37,4.0],[856,39,4.0],[857,0,6.0],[857,1,6.0],[857,2,7.0],[857,3,2.0],[857,4,5.0],[857,5,1.0],[857,7,4.0],[857,8,3.0],[857,9,4.0],[857,11,8.0],[857,12,4.0],[857,13,6.0],[857,14,11.0],[857,15,2.0],[857,16,25.0],[857,17,16.0],[857,18,4.0],[857,19,13.0],[857,20,3.0],[857,22,3.0],[857,24,3.0],[857,25,6.0],[857,26,4.0],[857,27,6.0],[857,29,7.0],[857,30,6.0],[857,31,18.0],[857,32,7.0],[857,33,2.0],[857,34,1.0],[857,35,2.0],[857,36,12.0],[857,37,3.0],[857,39,1.0],[858,0,18.0],[858,1,65.0],[858,2,53.0],[858,3,40.0],[858,4,45.0],[858,5,47.0],[858,6,34.0],[858,7,100.0],[858,8,153.0],[858,9,95.0],[858,18,9.0],[858,19,35.0],[858,26,4.0],[858,27,30.0],[858,30,1.0],[858,33,12.0],[858,34,10.0],[858,35,6.0],[858,36,29.0],[858,37,108.0],[859,0,16.0],[859,1,8.0],[859,2,8.0],[859,3,5.0],[859,4,7.0],[859,5,7.0],[859,6,2.0],[859,7,7.0],[859,8,17.0],[859,9,16.0],[859,10,29.0],[859,11,4.0],[859,12,4.0],[859,13,2.0],[859,14,9.0],[859,15,76.0],[859,16,71.0],[859,17,35.0],[859,18,28.0],[859,19,21.0],[859,20,1.0],[859,26,14.0],[859,27,7.0],[859,28,25.0],[859,29,40.0],[859,30,23.0],[859,31,22.0],[859,32,23.0],[859,33,8.0],[859,34,4.0],[859,35,2.0],[859,36,15.0],[859,37,14.0],[859,38,34.0],[859,39,49.0],[860,0,16.0],[860,6,5.0],[860,10,6.0],[860,15,2.0],[860,20,7.0],[860,21,4.0],[860,22,1.0],[860,24,2.0],[860,25,1.0],[860,26,1.0],[860,27,5.0],[860,29,3.0],[860,30,1.0],[860,31,44.0],[860,32,29.0],[860,33,23.0],[860,34,31.0],[860,35,14.0],[860,36,11.0],[860,38,4.0],[860,39,2.0],[861,0,1.0],[861,1,1.0],[861,3,1.0],[861,5,1.0],[861,10,2.0],[861,14,1.0],[861,15,3.0],[861,16,13.0],[861,17,6.0],[861,18,4.0],[861,19,4.0],[861,26,1.0],[861,27,1.0],[861,28,2.0],[861,29,3.0],[861,30,2.0],[861,31,2.0],[861,33,1.0],[861,36,2.0],[861,38,4.0],[861,39,4.0],[862,0,8.0],[862,6,3.0],[862,20,11.0],[862,21,2.0],[862,22,5.0],[862,26,7.0],[862,27,4.0],[862,33,29.0],[862,34,18.0],[862,35,14.0],[862,36,8.0],[863,0,17.0],[863,1,1.0],[863,2,3.0],[863,4,2.0],[863,5,1.0],[863,6,1.0],[863,7,2.0],[863,8,4.0],[863,9,2.0],[863,10,2.0],[863,11,17.0],[863,12,38.0],[863,13,43.0],[863,14,47.0],[863,15,1.0],[863,16,9.0],[863,17,4.0],[863,18,1.0],[863,20,1.0],[863,22,2.0],[863,23,1.0],[863,24,5.0],[863,25,2.0],[863,27,2.0],[863,29,8.0],[863,30,18.0],[863,31,4.0],[863,32,9.0],[863,33,1.0],[863,34,4.0],[863,35,3.0],[863,36,6.0],[863,37,2.0],[864,0,11.0],[864,1,4.0],[864,2,4.0],[864,3,2.0],[864,4,1.0],[864,6,5.0],[864,10,6.0],[864,13,5.0],[864,15,3.0],[864,20,38.0],[864,21,47.0],[864,22,31.0],[864,23,24.0],[864,24,35.0],[864,25,44.0],[864,26,13.0],[864,27,5.0],[864,30,4.0],[864,31,58.0],[864,32,39.0],[864,33,12.0],[864,34,28.0],[864,35,13.0],[864,36,10.0],[864,38,2.0],[864,39,1.0],[865,0,4.0],[865,1,4.0],[865,2,2.0],[865,3,2.0],[865,4,1.0],[865,5,4.0],[865,6,3.0],[865,7,2.0],[865,8,8.0],[865,9,8.0],[865,10,1.0],[865,11,7.0],[865,12,4.0],[865,13,10.0],[865,14,7.0],[865,15,6.0],[865,16,42.0],[865,17,32.0],[865,18,15.0],[865,19,28.0],[865,20,2.0],[865,21,3.0],[865,22,3.0],[865,23,5.0],[865,24,4.0],[865,25,5.0],[865,26,3.0],[865,27,11.0],[865,29,31.0],[865,30,22.0],[865,31,29.0],[865,32,13.0],[865,33,9.0],[865,34,8.0],[865,35,3.0],[865,36,2.0],[865,37,5.0],[865,38,1.0],[865,39,1.0],[866,0,10.0],[866,1,37.0],[866,2,28.0],[866,3,26.0],[866,4,31.0],[866,5,25.0],[866,6,32.0],[866,7,78.0],[866,8,151.0],[866,9,114.0],[866,17,1.0],[866,18,1.0],[866,19,4.0],[866,26,1.0],[866,27,12.0],[866,33,14.0],[866,34,7.0],[866,35,8.0],[866,36,25.0],[866,37,95.0],[867,0,11.0],[867,1,9.0],[867,2,17.0],[867,3,4.0],[867,4,5.0],[867,5,11.0],[867,7,10.0],[867,8,14.0],[867,9,10.0],[867,11,4.0],[867,12,8.0],[867,13,12.0],[867,14,5.0],[867,15,3.0],[867,16,7.0],[867,17,10.0],[867,18,1.0],[867,19,4.0],[867,20,14.0],[867,21,2.0],[867,22,6.0],[867,26,52.0],[867,27,43.0],[867,30,1.0],[867,31,3.0],[867,32,3.0],[867,33,15.0],[867,34,11.0],[867,35,6.0],[867,36,32.0],[867,37,12.0],[868,0,5.0],[868,1,1.0],[868,2,4.0],[868,3,5.0],[868,4,5.0],[868,5,1.0],[868,6,9.0],[868,10,12.0],[868,12,1.0],[868,13,6.0],[868,14,1.0],[868,15,12.0],[868,20,128.0],[868,21,87.0],[868,22,86.0],[868,23,36.0],[868,24,37.0],[868,25,57.0],[868,26,26.0],[868,27,7.0],[868,28,1.0],[868,29,9.0],[868,30,2.0],[868,31,136.0],[868,32,57.0],[868,33,19.0],[868,34,30.0],[868,35,35.0],[868,36,7.0],[868,38,8.0],[868,39,3.0],[869,0,16.0],[869,1,27.0],[869,2,13.0],[869,3,4.0],[869,4,5.0],[869,5,25.0],[869,6,6.0],[869,7,31.0],[869,8,46.0],[869,9,26.0],[869,10,2.0],[869,20,145.0],[869,21,75.0],[869,22,78.0],[869,23,1.0],[869,24,1.0],[869,26,27.0],[869,27,15.0],[869,31,3.0],[869,32,1.0],[869,33,45.0],[869,34,35.0],[869,35,17.0],[869,36,26.0],[869,37,98.0],[870,0,12.0],[870,26,1.0],[870,27,9.0],[870,33,4.0],[870,34,3.0],[870,35,21.0],[870,36,13.0],[871,0,9.0],[871,6,8.0],[871,9,2.0],[871,10,3.0],[871,15,1.0],[871,20,53.0],[871,21,33.0],[871,22,34.0],[871,24,4.0],[871,26,5.0],[871,27,6.0],[871,29,7.0],[871,30,1.0],[871,31,13.0],[871,32,4.0],[871,33,32.0],[871,34,22.0],[871,35,13.0],[871,36,16.0],[871,38,5.0],[872,0,8.0],[872,1,46.0],[872,2,29.0],[872,3,22.0],[872,4,20.0],[872,20,33.0],[872,21,23.0],[872,22,24.0],[872,26,105.0],[872,27,31.0],[872,33,3.0],[872,35,5.0],[872,36,9.0],[873,0,9.0],[873,1,2.0],[873,2,10.0],[873,3,5.0],[873,5,11.0],[873,6,2.0],[873,7,20.0],[873,8,28.0],[873,9,16.0],[873,10,6.0],[873,11,64.0],[873,12,45.0],[873,13,81.0],[873,14,42.0],[873,15,98.0],[873,16,278.0],[873,17,243.0],[873,18,72.0],[873,19,115.0],[873,21,2.0],[873,22,3.0],[873,23,7.0],[873,24,1.0],[873,25,12.0],[873,26,8.0],[873,27,12.0],[873,28,38.0],[873,29,84.0],[873,30,43.0],[873,31,47.0],[873,32,35.0],[873,33,7.0],[873,34,8.0],[873,35,4.0],[873,36,3.0],[873,37,5.0],[873,38,7.0],[873,39,32.0],[874,0,2.0],[874,6,4.0],[874,10,2.0],[874,15,2.0],[874,20,3.0],[874,22,1.0],[874,23,4.0],[874,24,4.0],[874,25,5.0],[874,27,3.0],[874,28,1.0],[874,29,3.0],[874,30,3.0],[874,31,16.0],[874,32,12.0],[874,33,8.0],[874,34,1.0],[874,35,3.0],[874,36,7.0],[874,38,1.0],[874,39,1.0],[875,0,5.0],[875,1,2.0],[875,3,1.0],[875,4,1.0],[875,5,7.0],[875,6,4.0],[875,7,10.0],[875,8,23.0],[875,9,6.0],[875,10,1.0],[875,20,278.0],[875,21,201.0],[875,22,155.0],[875,23,55.0],[875,24,48.0],[875,25,62.0],[875,26,15.0],[875,27,11.0],[875,28,1.0],[875,29,2.0],[875,31,30.0],[875,32,18.0],[875,33,17.0],[875,34,22.0],[875,35,26.0],[875,36,18.0],[875,37,13.0],[876,0,1.0],[876,2,1.0],[876,11,1.0],[876,12,1.0],[876,13,4.0],[876,15,11.0],[876,20,6.0],[876,21,8.0],[876,22,2.0],[876,23,32.0],[876,24,30.0],[876,25,54.0],[876,27,1.0],[876,29,6.0],[876,30,5.0],[876,31,70.0],[876,32,40.0],[876,33,2.0],[876,34,1.0],[876,35,10.0],[876,38,3.0],[877,0,7.0],[877,5,1.0],[877,6,5.0],[877,8,1.0],[877,10,6.0],[877,15,10.0],[877,26,1.0],[877,27,2.0],[877,28,2.0],[877,29,1.0],[877,33,2.0],[877,34,7.0],[877,36,3.0],[877,37,2.0],[878,0,17.0],[878,1,5.0],[878,2,10.0],[878,3,1.0],[878,4,3.0],[878,5,5.0],[878,6,6.0],[878,7,4.0],[878,8,13.0],[878,9,2.0],[878,10,6.0],[878,12,126.0],[878,13,354.0],[878,14,23.0],[878,15,4.0],[878,16,33.0],[878,17,10.0],[878,18,17.0],[878,19,11.0],[878,20,1.0],[878,21,2.0],[878,22,6.0],[878,24,12.0],[878,25,4.0],[878,26,2.0],[878,27,2.0],[878,28,1.0],[878,29,2.0],[878,30,2.0],[878,31,2.0],[878,32,6.0],[878,33,1.0],[878,34,2.0],[878,35,1.0],[878,36,1.0],[878,37,1.0],[878,39,1.0],[879,0,3.0],[879,6,3.0],[879,20,6.0],[879,21,3.0],[879,22,1.0],[879,26,1.0],[879,33,8.0],[879,34,11.0],[879,35,6.0],[879,36,3.0],[880,0,2.0],[880,6,3.0],[880,10,7.0],[880,15,5.0],[880,20,41.0],[880,21,35.0],[880,22,29.0],[880,23,44.0],[880,24,48.0],[880,25,83.0],[880,27,2.0],[880,28,1.0],[880,29,11.0],[880,30,3.0],[880,31,89.0],[880,32,51.0],[880,33,12.0],[880,34,18.0],[880,35,15.0],[880,36,6.0],[880,38,11.0],[880,39,3.0],[881,0,7.0],[881,1,2.0],[881,2,3.0],[881,3,1.0],[881,4,1.0],[881,6,1.0],[881,7,3.0],[881,8,13.0],[881,9,11.0],[881,10,21.0],[881,11,8.0],[881,12,6.0],[881,13,1.0],[881,14,4.0],[881,15,51.0],[881,16,40.0],[881,17,41.0],[881,18,41.0],[881,19,20.0],[881,24,1.0],[881,26,8.0],[881,27,15.0],[881,28,19.0],[881,29,24.0],[881,30,13.0],[881,31,10.0],[881,32,11.0],[881,33,8.0],[881,34,6.0],[881,35,3.0],[881,36,16.0],[881,37,4.0],[881,38,23.0],[881,39,60.0],[882,0,4.0],[882,1,4.0],[882,2,4.0],[882,3,6.0],[882,4,2.0],[882,5,3.0],[882,6,4.0],[882,7,10.0],[882,8,8.0],[882,9,6.0],[882,10,2.0],[882,11,3.0],[882,13,1.0],[882,15,5.0],[882,16,9.0],[882,17,5.0],[882,18,5.0],[882,19,9.0],[882,24,1.0],[882,26,1.0],[882,27,1.0],[882,28,2.0],[882,29,5.0],[882,31,5.0],[882,32,3.0],[882,34,4.0],[882,35,1.0],[882,36,1.0],[882,37,7.0],[882,39,3.0],[883,0,1.0],[883,10,2.0],[883,15,2.0],[883,20,20.0],[883,21,9.0],[883,22,4.0],[883,23,2.0],[883,24,3.0],[883,25,3.0],[883,26,5.0],[883,27,2.0],[883,29,4.0],[883,30,3.0],[883,31,16.0],[883,32,13.0],[883,33,2.0],[883,34,2.0],[883,35,2.0],[883,36,6.0],[883,38,1.0],[883,39,2.0],[884,0,2.0],[884,1,17.0],[884,2,6.0],[884,3,2.0],[884,4,2.0],[884,20,15.0],[884,21,11.0],[884,22,14.0],[884,26,26.0],[884,27,6.0],[884,35,2.0],[884,36,4.0],[885,0,11.0],[885,6,3.0],[885,10,105.0],[885,15,106.0],[885,20,62.0],[885,21,47.0],[885,22,40.0],[885,23,235.0],[885,24,240.0],[885,25,354.0],[885,26,7.0],[885,27,5.0],[885,28,10.0],[885,29,66.0],[885,30,11.0],[885,31,339.0],[885,32,224.0],[885,33,26.0],[885,34,41.0],[885,35,11.0],[885,36,15.0],[885,38,57.0],[885,39,66.0],[886,0,5.0],[886,1,154.0],[886,2,91.0],[886,3,20.0],[886,4,16.0],[886,6,2.0],[886,7,1.0],[886,20,35.0],[886,21,23.0],[886,22,19.0],[886,26,145.0],[886,27,25.0],[886,31,2.0],[886,35,5.0],[886,36,15.0],[887,0,1.0],[887,6,3.0],[887,21,1.0],[887,27,1.0],[887,31,7.0],[887,32,2.0],[887,33,1.0],[887,34,1.0],[887,35,3.0],[888,0,7.0],[888,1,27.0],[888,2,22.0],[888,3,5.0],[888,4,4.0],[888,20,60.0],[888,21,39.0],[888,22,27.0],[888,26,89.0],[888,27,16.0],[888,34,3.0],[888,35,1.0],[888,36,2.0],[889,0,1.0],[889,1,11.0],[889,2,19.0],[889,3,14.0],[889,4,8.0],[889,5,8.0],[889,6,4.0],[889,7,21.0],[889,8,36.0],[889,9,39.0],[889,19,1.0],[889,26,3.0],[889,27,3.0],[889,33,6.0],[889,34,2.0],[889,35,2.0],[889,36,5.0],[889,37,28.0],[890,0,74.0],[890,1,76.0],[890,2,59.0],[890,3,89.0],[890,4,84.0],[890,5,60.0],[890,6,32.0],[890,7,98.0],[890,8,166.0],[890,9,144.0],[890,10,404.0],[890,11,48.0],[890,12,45.0],[890,13,54.0],[890,14,56.0],[890,15,698.0],[890,16,816.0],[890,17,569.0],[890,18,368.0],[890,19,422.0],[890,20,1.0],[890,21,1.0],[890,22,2.0],[890,23,3.0],[890,24,2.0],[890,25,2.0],[890,26,100.0],[890,27,88.0],[890,28,362.0],[890,29,461.0],[890,30,157.0],[890,31,315.0],[890,32,197.0],[890,33,57.0],[890,34,47.0],[890,35,23.0],[890,36,189.0],[890,37,115.0],[890,38,371.0],[890,39,504.0],[891,0,11.0],[891,1,4.0],[891,2,8.0],[891,3,11.0],[891,4,9.0],[891,6,3.0],[891,7,6.0],[891,8,18.0],[891,9,16.0],[891,10,32.0],[891,11,1.0],[891,12,2.0],[891,13,5.0],[891,14,7.0],[891,15,60.0],[891,16,71.0],[891,17,42.0],[891,18,30.0],[891,19,41.0],[891,21,1.0],[891,22,1.0],[891,26,12.0],[891,27,6.0],[891,28,27.0],[891,29,29.0],[891,30,17.0],[891,31,33.0],[891,32,22.0],[891,33,7.0],[891,34,3.0],[891,35,1.0],[891,36,18.0],[891,37,11.0],[891,38,24.0],[891,39,50.0],[892,0,41.0],[892,1,3.0],[892,2,2.0],[892,4,5.0],[892,6,21.0],[892,8,1.0],[892,10,22.0],[892,11,13.0],[892,12,29.0],[892,13,84.0],[892,14,18.0],[892,15,30.0],[892,17,2.0],[892,20,200.0],[892,21,116.0],[892,22,145.0],[892,23,124.0],[892,24,168.0],[892,25,193.0],[892,26,21.0],[892,27,15.0],[892,28,1.0],[892,29,20.0],[892,30,7.0],[892,31,340.0],[892,32,228.0],[892,33,62.0],[892,34,93.0],[892,35,48.0],[892,36,45.0],[892,38,26.0],[892,39,14.0],[893,0,9.0],[893,1,2.0],[893,4,3.0],[893,6,4.0],[893,8,3.0],[893,10,22.0],[893,13,2.0],[893,15,17.0],[893,20,12.0],[893,21,18.0],[893,22,13.0],[893,23,18.0],[893,24,17.0],[893,25,28.0],[893,26,7.0],[893,27,6.0],[893,28,4.0],[893,29,25.0],[893,30,14.0],[893,31,68.0],[893,32,49.0],[893,33,14.0],[893,34,4.0],[893,35,3.0],[893,36,8.0],[893,38,7.0],[893,39,7.0],[894,0,10.0],[894,1,3.0],[894,3,2.0],[894,5,2.0],[894,6,3.0],[894,7,10.0],[894,8,4.0],[894,9,3.0],[894,20,7.0],[894,21,6.0],[894,22,3.0],[894,26,17.0],[894,27,13.0],[894,33,4.0],[894,34,2.0],[894,35,1.0],[894,36,8.0],[894,37,2.0],[895,0,1.0],[895,3,1.0],[895,13,1.0],[895,19,1.0],[895,20,4.0],[895,21,1.0],[895,22,1.0],[895,25,3.0],[895,27,1.0],[895,31,4.0],[895,32,1.0],[895,33,2.0],[895,36,5.0],[896,0,5.0],[896,1,37.0],[896,2,33.0],[896,3,11.0],[896,4,3.0],[896,7,1.0],[896,20,31.0],[896,21,24.0],[896,22,19.0],[896,24,1.0],[896,25,5.0],[896,26,26.0],[896,27,11.0],[896,31,1.0],[896,35,1.0],[896,36,6.0],[897,0,36.0],[897,1,20.0],[897,2,16.0],[897,3,46.0],[897,4,22.0],[897,5,7.0],[897,6,5.0],[897,7,5.0],[897,8,10.0],[897,9,6.0],[897,11,82.0],[897,12,149.0],[897,13,202.0],[897,14,161.0],[897,16,24.0],[897,17,8.0],[897,18,6.0],[897,19,8.0],[897,20,34.0],[897,21,27.0],[897,22,11.0],[897,24,2.0],[897,25,4.0],[897,26,23.0],[897,27,27.0],[897,28,3.0],[897,29,10.0],[897,30,8.0],[897,31,16.0],[897,32,6.0],[897,33,19.0],[897,34,27.0],[897,35,19.0],[897,36,42.0],[897,37,5.0],[898,0,3.0],[898,6,13.0],[898,10,15.0],[898,15,5.0],[898,20,31.0],[898,21,14.0],[898,22,23.0],[898,23,3.0],[898,24,11.0],[898,25,15.0],[898,26,24.0],[898,27,12.0],[898,29,8.0],[898,30,1.0],[898,31,100.0],[898,32,59.0],[898,33,50.0],[898,34,60.0],[898,35,37.0],[898,36,14.0],[898,38,2.0],[899,0,7.0],[899,1,26.0],[899,2,12.0],[899,3,12.0],[899,4,15.0],[899,5,6.0],[899,6,12.0],[899,7,14.0],[899,8,33.0],[899,9,15.0],[899,12,1.0],[899,18,7.0],[899,19,9.0],[899,26,1.0],[899,27,12.0],[899,33,1.0],[899,34,7.0],[899,35,5.0],[899,36,6.0],[899,37,18.0],[900,0,17.0],[900,1,3.0],[900,2,2.0],[900,4,2.0],[900,5,4.0],[900,6,1.0],[900,7,4.0],[900,8,3.0],[900,9,5.0],[900,12,1.0],[900,14,1.0],[900,15,12.0],[900,16,61.0],[900,17,20.0],[900,18,10.0],[900,19,19.0],[900,20,17.0],[900,21,7.0],[900,22,13.0],[900,23,3.0],[900,24,14.0],[900,25,14.0],[900,26,30.0],[900,27,19.0],[900,28,1.0],[900,29,7.0],[900,30,7.0],[900,31,58.0],[900,32,55.0],[900,33,11.0],[900,34,24.0],[900,35,4.0],[900,36,9.0],[900,37,1.0],[900,39,7.0],[901,0,13.0],[901,26,1.0],[901,27,4.0],[901,31,4.0],[901,32,1.0],[901,33,5.0],[901,34,3.0],[901,35,11.0],[901,36,18.0],[902,0,19.0],[902,6,102.0],[902,17,1.0],[902,26,35.0],[902,27,41.0],[902,33,295.0],[902,34,445.0],[902,35,213.0],[902,36,30.0],[902,37,3.0],[903,0,25.0],[903,4,2.0],[903,10,1.0],[903,12,1.0],[903,14,1.0],[903,24,1.0],[903,25,1.0],[903,27,3.0],[903,29,1.0],[903,31,44.0],[903,32,31.0],[903,33,3.0],[903,34,4.0],[903,35,15.0],[903,36,24.0],[903,38,1.0],[904,0,11.0],[904,6,3.0],[904,9,3.0],[904,20,2.0],[904,21,1.0],[904,26,2.0],[904,27,14.0],[904,31,9.0],[904,32,5.0],[904,33,189.0],[904,34,261.0],[904,35,646.0],[904,36,31.0],[905,0,6.0],[905,1,1.0],[905,2,1.0],[905,3,2.0],[905,4,1.0],[905,5,4.0],[905,6,3.0],[905,7,10.0],[905,8,10.0],[905,9,16.0],[905,20,9.0],[905,21,7.0],[905,22,4.0],[905,26,1.0],[905,27,12.0],[905,33,11.0],[905,34,21.0],[905,35,20.0],[905,36,15.0],[905,37,9.0],[906,0,25.0],[906,1,45.0],[906,2,45.0],[906,3,17.0],[906,4,12.0],[906,5,13.0],[906,7,33.0],[906,8,30.0],[906,9,26.0],[906,12,1.0],[906,14,2.0],[906,15,1.0],[906,18,1.0],[906,20,5.0],[906,21,2.0],[906,22,1.0],[906,26,38.0],[906,27,19.0],[906,29,2.0],[906,33,14.0],[906,34,13.0],[906,35,10.0],[906,36,35.0],[906,37,18.0],[907,0,3.0],[907,1,7.0],[907,2,8.0],[907,3,5.0],[907,4,8.0],[907,5,10.0],[907,6,1.0],[907,7,17.0],[907,8,15.0],[907,9,9.0],[907,18,2.0],[907,26,1.0],[907,27,7.0],[907,29,1.0],[907,33,1.0],[907,34,3.0],[907,35,1.0],[907,36,9.0],[907,37,16.0],[908,0,13.0],[908,1,16.0],[908,2,20.0],[908,3,18.0],[908,4,18.0],[908,5,22.0],[908,6,52.0],[908,7,42.0],[908,8,81.0],[908,9,107.0],[908,18,2.0],[908,19,5.0],[908,27,23.0],[908,33,55.0],[908,34,34.0],[908,35,17.0],[908,36,40.0],[908,37,87.0],[909,0,4.0],[909,6,2.0],[909,15,2.0],[909,20,4.0],[909,21,3.0],[909,22,6.0],[909,23,1.0],[909,24,1.0],[909,25,4.0],[909,26,4.0],[909,27,5.0],[909,31,11.0],[909,32,8.0],[909,33,3.0],[909,34,10.0],[909,35,13.0],[909,36,5.0],[909,37,1.0],[909,38,1.0],[910,0,26.0],[910,1,42.0],[910,2,34.0],[910,3,21.0],[910,4,9.0],[910,5,6.0],[910,6,2.0],[910,7,48.0],[910,8,40.0],[910,9,22.0],[910,20,10.0],[910,21,5.0],[910,22,4.0],[910,26,49.0],[910,27,31.0],[910,33,21.0],[910,34,15.0],[910,35,2.0],[910,36,49.0],[910,37,35.0],[911,0,52.0],[911,1,1.0],[911,2,1.0],[911,6,13.0],[911,10,65.0],[911,15,38.0],[911,18,3.0],[911,20,49.0],[911,21,22.0],[911,22,28.0],[911,23,71.0],[911,24,108.0],[911,25,131.0],[911,26,30.0],[911,27,20.0],[911,28,67.0],[911,29,96.0],[911,30,24.0],[911,31,498.0],[911,32,321.0],[911,33,56.0],[911,34,92.0],[911,35,58.0],[911,36,56.0],[911,38,43.0],[911,39,23.0],[912,0,2.0],[912,1,108.0],[912,2,166.0],[912,3,94.0],[912,4,67.0],[912,5,2.0],[912,7,3.0],[912,8,2.0],[912,9,4.0],[912,13,3.0],[912,14,1.0],[912,15,1.0],[912,16,3.0],[912,17,6.0],[912,19,3.0],[912,20,2.0],[912,21,1.0],[912,25,1.0],[912,26,5.0],[912,27,5.0],[912,33,2.0],[912,34,6.0],[912,35,1.0],[912,36,4.0],[912,37,3.0],[913,0,7.0],[913,1,5.0],[913,2,4.0],[913,3,2.0],[913,4,8.0],[913,5,2.0],[913,6,2.0],[913,7,8.0],[913,8,19.0],[913,9,16.0],[913,10,7.0],[913,11,3.0],[913,14,2.0],[913,15,21.0],[913,16,27.0],[913,17,8.0],[913,18,10.0],[913,19,12.0],[913,26,4.0],[913,27,5.0],[913,28,7.0],[913,29,15.0],[913,30,12.0],[913,31,7.0],[913,32,3.0],[913,33,2.0],[913,34,3.0],[913,35,1.0],[913,36,6.0],[913,37,8.0],[913,38,6.0],[913,39,14.0],[914,0,12.0],[914,1,14.0],[914,2,19.0],[914,3,16.0],[914,4,16.0],[914,5,11.0],[914,6,27.0],[914,7,42.0],[914,8,86.0],[914,9,66.0],[914,18,7.0],[914,19,18.0],[914,26,2.0],[914,27,12.0],[914,33,11.0],[914,34,2.0],[914,35,5.0],[914,36,14.0],[914,37,55.0],[915,0,19.0],[915,1,399.0],[915,2,254.0],[915,3,113.0],[915,4,118.0],[915,15,1.0],[915,20,147.0],[915,21,73.0],[915,22,67.0],[915,26,337.0],[915,27,64.0],[915,33,3.0],[915,34,6.0],[915,35,9.0],[915,36,21.0],[916,0,49.0],[916,4,3.0],[916,7,1.0],[916,10,4.0],[916,11,1.0],[916,12,1.0],[916,15,1.0],[916,16,1.0],[916,26,9.0],[916,27,12.0],[916,29,3.0],[916,30,5.0],[916,31,119.0],[916,32,94.0],[916,33,11.0],[916,34,15.0],[916,35,38.0],[916,36,60.0],[916,38,5.0],[916,39,1.0],[917,0,2.0],[917,3,3.0],[917,4,1.0],[917,6,1.0],[917,7,3.0],[917,8,1.0],[917,10,3.0],[917,15,7.0],[917,19,1.0],[917,20,25.0],[917,21,10.0],[917,22,37.0],[917,23,30.0],[917,24,48.0],[917,25,66.0],[917,26,15.0],[917,29,3.0],[917,30,1.0],[917,31,45.0],[917,32,27.0],[917,33,6.0],[917,34,6.0],[917,35,19.0],[917,36,5.0],[917,38,4.0],[917,39,2.0],[918,0,13.0],[918,6,6.0],[918,10,26.0],[918,15,36.0],[918,20,19.0],[918,21,21.0],[918,22,19.0],[918,23,16.0],[918,24,27.0],[918,25,27.0],[918,26,4.0],[918,27,8.0],[918,29,13.0],[918,30,1.0],[918,31,72.0],[918,32,56.0],[918,33,37.0],[918,34,61.0],[918,35,18.0],[918,36,21.0],[918,38,12.0],[918,39,23.0],[919,0,1.0],[919,10,1.0],[919,15,1.0],[919,20,6.0],[919,21,2.0],[919,22,1.0],[919,23,5.0],[919,24,10.0],[919,25,10.0],[919,26,2.0],[919,27,1.0],[919,29,2.0],[919,30,1.0],[919,31,9.0],[919,32,6.0],[919,34,2.0],[919,39,2.0],[920,0,4.0],[920,1,2.0],[920,7,5.0],[920,8,6.0],[920,9,1.0],[920,11,12.0],[920,12,35.0],[920,13,17.0],[920,15,35.0],[920,16,8.0],[920,17,2.0],[920,18,2.0],[920,19,5.0],[920,23,3185.0],[920,24,2983.0],[920,25,4855.0],[920,26,2.0],[920,27,2.0],[920,28,6.0],[920,29,3.0],[920,30,25.0],[920,31,9942.0],[920,32,5075.0],[920,33,2.0],[920,36,2.0],[920,39,19.0],[921,0,14.0],[921,6,2.0],[921,9,1.0],[921,20,1.0],[921,21,3.0],[921,22,2.0],[921,24,2.0],[921,26,1.0],[921,27,1.0],[921,28,1.0],[921,29,2.0],[921,30,1.0],[921,31,16.0],[921,32,18.0],[921,33,15.0],[921,34,20.0],[921,35,9.0],[921,36,11.0],[921,38,2.0],[921,39,1.0],[922,0,46.0],[922,6,30.0],[922,7,1.0],[922,10,106.0],[922,15,30.0],[922,20,19.0],[922,21,13.0],[922,22,7.0],[922,23,35.0],[922,24,30.0],[922,25,51.0],[922,26,34.0],[922,27,19.0],[922,28,27.0],[922,29,63.0],[922,30,6.0],[922,31,817.0],[922,32,481.0],[922,33,69.0],[922,34,68.0],[922,35,80.0],[922,36,79.0],[922,38,75.0],[922,39,13.0],[923,0,16.0],[923,6,1.0],[923,26,6.0],[923,27,11.0],[923,33,9.0],[923,34,24.0],[923,35,28.0],[923,36,16.0],[924,0,1.0],[924,9,1.0],[924,13,2.0],[924,14,1.0],[924,16,2.0],[924,19,2.0],[924,23,413.0],[924,24,486.0],[924,25,795.0],[924,28,2.0],[924,29,9.0],[924,30,5.0],[924,31,133.0],[924,32,95.0],[924,39,1.0],[925,0,15.0],[925,1,4.0],[925,2,4.0],[925,3,3.0],[925,4,7.0],[925,5,1.0],[925,6,5.0],[925,7,6.0],[925,8,18.0],[925,9,7.0],[925,10,14.0],[925,11,2.0],[925,13,1.0],[925,14,3.0],[925,15,21.0],[925,16,35.0],[925,17,14.0],[925,18,13.0],[925,19,11.0],[925,26,5.0],[925,27,5.0],[925,28,15.0],[925,29,10.0],[925,30,7.0],[925,31,12.0],[925,32,17.0],[925,33,6.0],[925,34,3.0],[925,35,4.0],[925,36,12.0],[925,37,10.0],[925,38,8.0],[925,39,20.0],[926,0,17.0],[926,1,4.0],[926,2,3.0],[926,3,8.0],[926,4,8.0],[926,6,8.0],[926,10,23.0],[926,12,2.0],[926,13,6.0],[926,15,17.0],[926,18,2.0],[926,20,24.0],[926,21,31.0],[926,22,31.0],[926,23,16.0],[926,24,26.0],[926,25,34.0],[926,26,8.0],[926,27,5.0],[926,28,2.0],[926,29,19.0],[926,30,8.0],[926,31,141.0],[926,32,97.0],[926,33,17.0],[926,34,37.0],[926,35,14.0],[926,36,21.0],[926,38,12.0],[926,39,8.0],[927,0,1.0],[927,15,2.0],[927,16,9.0],[927,17,1.0],[927,18,1.0],[927,28,1.0],[927,29,2.0],[927,34,2.0],[928,0,5.0],[928,20,20.0],[928,21,19.0],[928,22,11.0],[928,23,6.0],[928,24,11.0],[928,25,11.0],[928,26,2.0],[928,29,3.0],[928,31,9.0],[928,32,8.0],[928,33,4.0],[928,34,5.0],[928,35,9.0],[928,36,3.0],[928,39,2.0],[929,0,2.0],[929,6,3.0],[929,9,1.0],[929,10,11.0],[929,11,1.0],[929,14,1.0],[929,15,12.0],[929,16,2.0],[929,18,1.0],[929,19,1.0],[929,20,10.0],[929,21,4.0],[929,22,5.0],[929,23,19.0],[929,24,16.0],[929,25,39.0],[929,26,2.0],[929,27,1.0],[929,28,12.0],[929,29,8.0],[929,30,1.0],[929,31,44.0],[929,32,30.0],[929,33,2.0],[929,34,4.0],[929,35,7.0],[929,36,5.0],[929,38,4.0],[929,39,8.0],[930,0,10.0],[930,1,2.0],[930,4,4.0],[930,5,1.0],[930,6,2.0],[930,7,3.0],[930,8,12.0],[930,9,2.0],[930,10,5.0],[930,12,2.0],[930,13,1.0],[930,14,1.0],[930,15,15.0],[930,16,28.0],[930,17,11.0],[930,18,9.0],[930,19,3.0],[930,26,2.0],[930,27,1.0],[930,28,15.0],[930,29,9.0],[930,30,10.0],[930,31,4.0],[930,32,7.0],[930,33,1.0],[930,34,2.0],[930,36,5.0],[930,37,1.0],[930,38,7.0],[930,39,9.0],[931,0,44.0],[931,1,5.0],[931,2,1.0],[931,3,2.0],[931,4,2.0],[931,5,9.0],[931,6,6.0],[931,7,26.0],[931,8,22.0],[931,9,20.0],[931,16,4.0],[931,17,4.0],[931,20,5.0],[931,21,3.0],[931,22,2.0],[931,26,18.0],[931,27,50.0],[931,29,1.0],[931,31,3.0],[931,32,1.0],[931,33,26.0],[931,34,28.0],[931,35,11.0],[931,36,34.0],[931,37,7.0],[932,0,25.0],[932,6,10.0],[932,10,6.0],[932,15,4.0],[932,20,8.0],[932,21,9.0],[932,22,4.0],[932,24,3.0],[932,25,11.0],[932,26,12.0],[932,27,9.0],[932,29,4.0],[932,30,1.0],[932,31,51.0],[932,32,24.0],[932,33,49.0],[932,34,59.0],[932,35,48.0],[932,36,25.0],[932,38,6.0],[933,0,3.0],[933,1,1.0],[933,3,2.0],[933,4,1.0],[933,5,1.0],[933,7,2.0],[933,8,1.0],[933,9,2.0],[933,10,3.0],[933,11,1.0],[933,13,2.0],[933,15,4.0],[933,16,13.0],[933,17,5.0],[933,18,2.0],[933,19,7.0],[933,26,5.0],[933,27,2.0],[933,28,2.0],[933,29,3.0],[933,30,2.0],[933,31,4.0],[933,32,2.0],[933,34,7.0],[933,36,5.0],[933,38,2.0],[933,39,4.0],[934,0,26.0],[934,2,2.0],[934,4,1.0],[934,5,4.0],[934,6,9.0],[934,7,4.0],[934,8,8.0],[934,9,7.0],[934,10,2.0],[934,11,109.0],[934,12,96.0],[934,13,123.0],[934,14,114.0],[934,15,6.0],[934,16,13.0],[934,17,13.0],[934,18,3.0],[934,19,9.0],[934,20,46.0],[934,21,18.0],[934,22,21.0],[934,23,16.0],[934,24,9.0],[934,25,23.0],[934,26,5.0],[934,27,20.0],[934,28,2.0],[934,29,58.0],[934,30,44.0],[934,31,63.0],[934,32,62.0],[934,33,40.0],[934,34,43.0],[934,35,47.0],[934,36,49.0],[934,37,10.0],[934,39,3.0],[935,0,16.0],[935,4,1.0],[935,6,2.0],[935,10,5.0],[935,15,2.0],[935,20,27.0],[935,21,19.0],[935,22,16.0],[935,23,16.0],[935,24,33.0],[935,25,24.0],[935,26,3.0],[935,27,2.0],[935,28,2.0],[935,29,4.0],[935,30,1.0],[935,31,37.0],[935,32,30.0],[935,33,14.0],[935,34,13.0],[935,35,8.0],[935,36,16.0],[935,38,2.0],[935,39,1.0],[936,0,13.0],[936,6,31.0],[936,7,1.0],[936,8,1.0],[936,9,1.0],[936,20,1.0],[936,26,13.0],[936,27,9.0],[936,33,90.0],[936,34,114.0],[936,35,37.0],[936,36,5.0],[937,0,8.0],[937,1,2.0],[937,2,2.0],[937,3,2.0],[937,5,5.0],[937,6,2.0],[937,7,4.0],[937,8,6.0],[937,20,10.0],[937,21,1.0],[937,22,7.0],[937,26,5.0],[937,27,11.0],[937,32,1.0],[937,33,1.0],[937,34,3.0],[937,35,2.0],[937,36,18.0],[937,37,3.0],[938,0,7.0],[938,1,1.0],[938,2,1.0],[938,5,1.0],[938,6,86.0],[938,8,1.0],[938,9,1.0],[938,25,1.0],[938,26,15.0],[938,27,22.0],[938,33,189.0],[938,34,176.0],[938,35,53.0],[938,36,24.0],[938,37,3.0],[939,0,9.0],[939,2,2.0],[939,3,3.0],[939,4,1.0],[939,6,5.0],[939,7,3.0],[939,8,3.0],[939,9,1.0],[939,10,3.0],[939,11,5.0],[939,12,1.0],[939,13,15.0],[939,14,11.0],[939,15,7.0],[939,16,12.0],[939,17,3.0],[939,18,4.0],[939,19,12.0],[939,20,80.0],[939,21,50.0],[939,22,36.0],[939,23,67.0],[939,24,63.0],[939,25,77.0],[939,26,6.0],[939,27,8.0],[939,28,1.0],[939,29,14.0],[939,30,7.0],[939,31,47.0],[939,32,30.0],[939,33,16.0],[939,34,15.0],[939,35,15.0],[939,36,16.0],[939,39,8.0],[940,0,10.0],[940,1,5.0],[940,2,6.0],[940,3,7.0],[940,4,5.0],[940,5,1.0],[940,6,1.0],[940,7,16.0],[940,8,17.0],[940,9,10.0],[940,10,25.0],[940,11,12.0],[940,12,7.0],[940,13,11.0],[940,14,14.0],[940,15,55.0],[940,16,162.0],[940,17,156.0],[940,18,82.0],[940,19,142.0],[940,21,1.0],[940,23,2.0],[940,24,3.0],[940,25,9.0],[940,26,19.0],[940,27,16.0],[940,28,31.0],[940,29,31.0],[940,30,28.0],[940,31,180.0],[940,32,120.0],[940,33,11.0],[940,34,8.0],[940,35,1.0],[940,36,10.0],[940,37,18.0],[940,38,18.0],[940,39,41.0],[941,0,11.0],[941,5,1.0],[941,6,8.0],[941,9,1.0],[941,10,5.0],[941,15,5.0],[941,20,204.0],[941,21,141.0],[941,22,112.0],[941,23,30.0],[941,24,18.0],[941,25,34.0],[941,26,10.0],[941,27,21.0],[941,29,5.0],[941,30,1.0],[941,31,26.0],[941,32,18.0],[941,33,51.0],[941,34,61.0],[941,35,29.0],[941,36,27.0],[941,37,2.0],[941,38,1.0],[941,39,1.0],[942,0,1.0],[942,7,3.0],[942,9,1.0],[942,11,1.0],[942,14,4.0],[942,17,3.0],[942,19,1.0],[942,20,6.0],[942,23,3.0],[942,25,2.0],[942,26,1.0],[942,27,3.0],[942,30,2.0],[942,31,1.0],[942,32,2.0],[942,33,2.0],[942,34,3.0],[942,35,3.0],[942,36,1.0],[943,0,27.0],[943,6,39.0],[943,7,2.0],[943,8,1.0],[943,17,2.0],[943,20,285.0],[943,21,195.0],[943,22,179.0],[943,26,34.0],[943,27,49.0],[943,28,1.0],[943,32,1.0],[943,33,273.0],[943,34,377.0],[943,35,154.0],[943,36,45.0],[944,0,27.0],[944,6,146.0],[944,7,1.0],[944,8,2.0],[944,26,45.0],[944,27,68.0],[944,33,244.0],[944,34,201.0],[944,35,79.0],[944,36,55.0],[944,37,8.0],[945,0,13.0],[945,1,47.0],[945,2,38.0],[945,3,56.0],[945,4,40.0],[945,5,22.0],[945,6,25.0],[945,7,93.0],[945,8,158.0],[945,9,154.0],[945,12,1.0],[945,17,1.0],[945,18,2.0],[945,19,15.0],[945,26,2.0],[945,27,25.0],[945,31,1.0],[945,33,14.0],[945,34,7.0],[945,35,6.0],[945,36,15.0],[945,37,145.0],[946,0,6.0],[946,1,1.0],[946,2,3.0],[946,4,2.0],[946,5,3.0],[946,7,1.0],[946,8,4.0],[946,9,3.0],[946,12,8.0],[946,13,3.0],[946,14,3.0],[946,15,36.0],[946,16,109.0],[946,17,62.0],[946,18,22.0],[946,19,57.0],[946,20,9.0],[946,21,4.0],[946,22,6.0],[946,23,11.0],[946,24,12.0],[946,25,18.0],[946,26,19.0],[946,27,6.0],[946,28,5.0],[946,29,21.0],[946,30,9.0],[946,31,147.0],[946,32,85.0],[946,33,8.0],[946,35,2.0],[946,36,3.0],[946,37,1.0],[946,39,23.0],[947,0,8.0],[947,1,7.0],[947,2,5.0],[947,3,10.0],[947,4,8.0],[947,6,2.0],[947,7,1.0],[947,10,14.0],[947,11,1.0],[947,12,29.0],[947,13,134.0],[947,14,16.0],[947,15,43.0],[947,16,2.0],[947,17,5.0],[947,19,1.0],[947,20,1571.0],[947,21,1171.0],[947,22,1126.0],[947,23,193.0],[947,24,215.0],[947,25,254.0],[947,26,6.0],[947,27,4.0],[947,29,51.0],[947,30,38.0],[947,31,566.0],[947,32,360.0],[947,33,16.0],[947,34,15.0],[947,35,352.0],[947,36,5.0],[947,37,1.0],[947,38,12.0],[947,39,20.0],[948,0,11.0],[948,1,37.0],[948,2,37.0],[948,3,25.0],[948,4,20.0],[948,6,1.0],[948,20,74.0],[948,21,67.0],[948,22,42.0],[948,25,1.0],[948,26,82.0],[948,27,45.0],[948,30,2.0],[948,31,1.0],[948,32,1.0],[948,33,6.0],[948,34,7.0],[948,35,11.0],[948,36,19.0],[949,0,8.0],[949,1,7.0],[949,2,8.0],[949,3,3.0],[949,4,14.0],[949,6,3.0],[949,7,1.0],[949,20,42.0],[949,21,24.0],[949,22,28.0],[949,26,8.0],[949,27,3.0],[949,33,16.0],[949,34,21.0],[949,35,8.0],[949,36,12.0],[950,0,4.0],[950,1,11.0],[950,2,11.0],[950,3,3.0],[950,4,7.0],[950,5,8.0],[950,6,9.0],[950,7,27.0],[950,8,54.0],[950,9,23.0],[950,17,1.0],[950,18,3.0],[950,19,3.0],[950,27,9.0],[950,33,6.0],[950,34,2.0],[950,35,1.0],[950,36,8.0],[950,37,32.0],[951,0,1.0],[951,20,22.0],[951,21,11.0],[951,22,7.0],[951,26,1.0],[951,34,10.0],[951,35,3.0],[952,0,17.0],[952,1,5.0],[952,2,4.0],[952,3,2.0],[952,5,5.0],[952,6,6.0],[952,7,24.0],[952,8,15.0],[952,9,22.0],[952,20,175.0],[952,21,91.0],[952,22,96.0],[952,26,29.0],[952,27,22.0],[952,28,1.0],[952,33,67.0],[952,34,37.0],[952,35,28.0],[952,36,23.0],[952,37,28.0],[953,0,5.0],[953,3,1.0],[953,4,2.0],[953,5,8.0],[953,6,2.0],[953,7,4.0],[953,8,4.0],[953,9,2.0],[953,11,25.0],[953,12,26.0],[953,13,21.0],[953,14,26.0],[953,15,7.0],[953,16,109.0],[953,17,105.0],[953,18,33.0],[953,19,75.0],[953,20,5.0],[953,23,55.0],[953,24,49.0],[953,25,60.0],[953,27,2.0],[953,29,10.0],[953,30,18.0],[953,31,128.0],[953,32,76.0],[953,35,1.0],[953,36,3.0],[953,37,7.0],[953,39,2.0],[954,0,34.0],[954,1,1.0],[954,2,1.0],[954,4,1.0],[954,6,21.0],[954,8,5.0],[954,9,2.0],[954,10,20.0],[954,12,1.0],[954,13,7.0],[954,14,1.0],[954,15,20.0],[954,20,216.0],[954,21,147.0],[954,22,143.0],[954,23,119.0],[954,24,156.0],[954,25,194.0],[954,26,45.0],[954,27,23.0],[954,28,3.0],[954,29,7.0],[954,30,4.0],[954,31,202.0],[954,32,139.0],[954,33,73.0],[954,34,91.0],[954,35,74.0],[954,36,56.0],[954,38,11.0],[954,39,10.0],[955,0,16.0],[955,1,1.0],[955,2,1.0],[955,5,7.0],[955,6,20.0],[955,7,14.0],[955,8,16.0],[955,9,11.0],[955,16,1.0],[955,26,1.0],[955,27,4.0],[955,29,1.0],[955,31,4.0],[955,32,10.0],[955,33,30.0],[955,34,12.0],[955,36,15.0],[955,37,19.0],[956,0,3.0],[956,10,6.0],[956,15,4.0],[956,20,3.0],[956,21,1.0],[956,23,11.0],[956,24,8.0],[956,25,10.0],[956,28,7.0],[956,29,7.0],[956,30,1.0],[956,31,49.0],[956,32,23.0],[956,33,4.0],[956,34,2.0],[956,36,3.0],[956,38,4.0],[956,39,2.0],[957,0,16.0],[957,1,10.0],[957,2,7.0],[957,3,11.0],[957,4,9.0],[957,5,4.0],[957,6,1.0],[957,7,4.0],[957,8,17.0],[957,9,19.0],[957,10,54.0],[957,11,3.0],[957,12,9.0],[957,13,3.0],[957,14,3.0],[957,15,108.0],[957,16,100.0],[957,17,74.0],[957,18,46.0],[957,19,44.0],[957,26,17.0],[957,27,9.0],[957,28,51.0],[957,29,57.0],[957,30,33.0],[957,31,47.0],[957,32,28.0],[957,33,18.0],[957,34,6.0],[957,35,5.0],[957,36,32.0],[957,37,13.0],[957,38,55.0],[957,39,109.0],[958,0,16.0],[958,2,1.0],[958,10,1.0],[958,12,1.0],[958,13,1.0],[958,16,1.0],[958,27,24.0],[958,31,10.0],[958,32,9.0],[958,33,14.0],[958,34,11.0],[958,35,68.0],[958,36,37.0],[958,38,2.0],[959,0,9.0],[959,1,17.0],[959,2,11.0],[959,3,26.0],[959,4,13.0],[959,5,6.0],[959,6,3.0],[959,7,15.0],[959,8,17.0],[959,9,17.0],[959,10,77.0],[959,11,17.0],[959,12,9.0],[959,13,12.0],[959,14,16.0],[959,15,123.0],[959,16,127.0],[959,17,95.0],[959,18,78.0],[959,19,146.0],[959,22,1.0],[959,23,1.0],[959,24,3.0],[959,25,3.0],[959,26,18.0],[959,27,31.0],[959,28,37.0],[959,29,67.0],[959,30,22.0],[959,31,43.0],[959,32,23.0],[959,33,10.0],[959,34,9.0],[959,35,6.0],[959,36,31.0],[959,37,16.0],[959,38,38.0],[959,39,78.0],[960,0,8.0],[960,1,1.0],[960,2,2.0],[960,3,4.0],[960,4,4.0],[960,5,3.0],[960,6,2.0],[960,7,3.0],[960,8,9.0],[960,9,10.0],[960,10,18.0],[960,11,1.0],[960,12,2.0],[960,13,7.0],[960,14,2.0],[960,15,47.0],[960,16,39.0],[960,17,23.0],[960,18,22.0],[960,19,27.0],[960,26,3.0],[960,27,7.0],[960,28,24.0],[960,29,24.0],[960,30,21.0],[960,31,13.0],[960,32,9.0],[960,33,2.0],[960,34,1.0],[960,35,1.0],[960,36,4.0],[960,37,5.0],[960,38,14.0],[960,39,27.0],[961,0,16.0],[961,1,4.0],[961,2,2.0],[961,3,4.0],[961,4,2.0],[961,5,22.0],[961,7,45.0],[961,8,63.0],[961,9,32.0],[961,20,29.0],[961,21,18.0],[961,22,15.0],[961,26,21.0],[961,27,11.0],[961,33,11.0],[961,34,9.0],[961,35,9.0],[961,36,24.0],[961,37,38.0],[962,0,18.0],[962,2,4.0],[962,4,3.0],[962,6,2.0],[962,7,1.0],[962,8,1.0],[962,10,1.0],[962,11,1.0],[962,20,62.0],[962,21,48.0],[962,22,42.0],[962,23,10.0],[962,24,5.0],[962,25,11.0],[962,26,17.0],[962,27,5.0],[962,30,1.0],[962,31,2.0],[962,32,4.0],[962,33,18.0],[962,34,40.0],[962,35,20.0],[962,36,22.0],[962,38,1.0],[963,0,22.0],[963,1,5.0],[963,2,10.0],[963,3,11.0],[963,4,6.0],[963,5,9.0],[963,6,3.0],[963,7,2.0],[963,8,7.0],[963,9,2.0],[963,10,15.0],[963,11,4.0],[963,13,4.0],[963,14,1.0],[963,15,29.0],[963,16,9.0],[963,17,8.0],[963,18,2.0],[963,19,3.0],[963,23,2.0],[963,26,12.0],[963,27,18.0],[963,28,7.0],[963,29,15.0],[963,30,2.0],[963,31,22.0],[963,32,4.0],[963,33,10.0],[963,34,13.0],[963,35,6.0],[963,36,44.0],[963,37,4.0],[963,38,9.0],[963,39,12.0],[964,0,6.0],[964,1,16.0],[964,2,8.0],[964,3,12.0],[964,4,9.0],[964,5,12.0],[964,6,6.0],[964,7,31.0],[964,8,56.0],[964,9,38.0],[964,18,1.0],[964,19,1.0],[964,21,1.0],[964,26,1.0],[964,27,8.0],[964,33,2.0],[964,34,1.0],[964,36,6.0],[964,37,29.0],[965,0,29.0],[965,6,80.0],[965,7,2.0],[965,9,1.0],[965,10,1.0],[965,18,1.0],[965,20,2.0],[965,26,89.0],[965,27,46.0],[965,33,392.0],[965,34,543.0],[965,35,189.0],[965,36,28.0],[965,37,3.0],[966,0,9.0],[966,6,3.0],[966,10,6.0],[966,15,8.0],[966,20,5.0],[966,21,7.0],[966,22,3.0],[966,23,5.0],[966,24,5.0],[966,25,2.0],[966,26,2.0],[966,27,4.0],[966,28,1.0],[966,29,4.0],[966,30,2.0],[966,31,18.0],[966,32,16.0],[966,33,29.0],[966,34,18.0],[966,35,17.0],[966,36,14.0],[966,38,6.0],[966,39,7.0],[967,0,9.0],[967,1,2.0],[967,2,5.0],[967,3,1.0],[967,5,1.0],[967,7,4.0],[967,8,9.0],[967,9,7.0],[967,10,20.0],[967,11,3.0],[967,12,4.0],[967,13,2.0],[967,14,4.0],[967,15,13.0],[967,16,37.0],[967,17,19.0],[967,18,16.0],[967,19,7.0],[967,25,1.0],[967,26,5.0],[967,27,2.0],[967,28,21.0],[967,29,19.0],[967,30,13.0],[967,31,11.0],[967,32,18.0],[967,33,1.0],[967,34,5.0],[967,36,4.0],[967,37,4.0],[967,38,17.0],[967,39,32.0],[968,0,1.0],[968,1,1.0],[968,2,3.0],[968,3,2.0],[968,4,1.0],[968,5,2.0],[968,6,1.0],[968,7,6.0],[968,8,6.0],[968,9,10.0],[968,19,1.0],[968,33,4.0],[968,35,1.0],[968,37,8.0],[969,0,13.0],[969,6,32.0],[969,8,1.0],[969,25,1.0],[969,26,12.0],[969,27,18.0],[969,33,133.0],[969,34,155.0],[969,35,52.0],[969,36,8.0],[969,37,3.0],[970,0,8.0],[970,1,2.0],[970,2,1.0],[970,5,9.0],[970,6,3.0],[970,7,14.0],[970,8,12.0],[970,9,7.0],[970,13,4.0],[970,14,1.0],[970,17,1.0],[970,19,2.0],[970,20,3.0],[970,21,4.0],[970,22,5.0],[970,25,1.0],[970,26,9.0],[970,27,16.0],[970,31,1.0],[970,33,6.0],[970,34,5.0],[970,35,4.0],[970,36,22.0],[970,37,9.0],[971,0,20.0],[971,1,28.0],[971,2,32.0],[971,3,37.0],[971,4,22.0],[971,5,24.0],[971,6,11.0],[971,7,43.0],[971,8,70.0],[971,9,63.0],[971,10,96.0],[971,11,13.0],[971,12,9.0],[971,13,17.0],[971,14,20.0],[971,15,184.0],[971,16,310.0],[971,17,224.0],[971,18,176.0],[971,19,215.0],[971,20,1.0],[971,21,2.0],[971,23,1.0],[971,24,3.0],[971,25,2.0],[971,26,39.0],[971,27,53.0],[971,28,96.0],[971,29,110.0],[971,30,74.0],[971,31,62.0],[971,32,39.0],[971,33,24.0],[971,34,13.0],[971,35,11.0],[971,36,53.0],[971,37,36.0],[971,38,73.0],[971,39,107.0],[972,0,3.0],[972,6,6.0],[972,10,3.0],[972,15,1.0],[972,24,1.0],[972,26,1.0],[972,27,2.0],[972,31,9.0],[972,32,4.0],[972,33,4.0],[972,34,11.0],[972,35,7.0],[972,36,2.0],[972,38,2.0],[973,0,4.0],[973,5,9.0],[973,6,21.0],[973,7,10.0],[973,8,17.0],[973,9,27.0],[973,21,2.0],[973,26,2.0],[973,27,1.0],[973,31,1.0],[973,32,6.0],[973,33,144.0],[973,34,161.0],[973,35,75.0],[973,36,2.0],[973,37,33.0],[974,0,2.0],[974,6,2.0],[974,20,6.0],[974,21,9.0],[974,22,4.0],[974,23,4.0],[974,24,7.0],[974,25,2.0],[974,27,3.0],[974,29,1.0],[974,31,11.0],[974,32,6.0],[974,34,8.0],[974,35,2.0],[974,36,3.0],[975,0,6.0],[975,1,10.0],[975,2,3.0],[975,3,5.0],[975,4,2.0],[975,5,12.0],[975,6,14.0],[975,7,26.0],[975,8,47.0],[975,9,30.0],[975,15,1.0],[975,32,1.0],[975,33,5.0],[975,34,9.0],[975,36,7.0],[975,37,38.0],[976,0,39.0],[976,1,86.0],[976,2,82.0],[976,3,55.0],[976,4,71.0],[976,5,150.0],[976,6,79.0],[976,7,300.0],[976,8,403.0],[976,9,375.0],[976,13,1.0],[976,15,1.0],[976,18,9.0],[976,19,14.0],[976,25,1.0],[976,26,6.0],[976,27,21.0],[976,31,34.0],[976,32,24.0],[976,33,112.0],[976,34,26.0],[976,35,3.0],[976,36,55.0],[976,37,472.0],[977,0,2.0],[977,1,3.0],[977,2,3.0],[977,3,1.0],[977,4,1.0],[977,5,4.0],[977,7,7.0],[977,9,4.0],[977,20,2.0],[977,21,3.0],[977,22,2.0],[977,26,2.0],[977,27,5.0],[977,33,3.0],[977,34,1.0],[977,36,4.0],[977,37,2.0],[978,0,8.0],[978,1,12.0],[978,2,6.0],[978,3,11.0],[978,4,7.0],[978,5,9.0],[978,6,5.0],[978,7,17.0],[978,8,21.0],[978,9,25.0],[978,15,1.0],[978,18,3.0],[978,19,9.0],[978,26,2.0],[978,27,1.0],[978,33,3.0],[978,34,2.0],[978,36,8.0],[978,37,27.0],[979,0,35.0],[979,1,9.0],[979,2,4.0],[979,3,3.0],[979,4,8.0],[979,5,4.0],[979,6,4.0],[979,7,16.0],[979,8,33.0],[979,9,14.0],[979,10,25.0],[979,11,6.0],[979,12,2.0],[979,13,5.0],[979,14,3.0],[979,15,78.0],[979,16,92.0],[979,17,55.0],[979,18,32.0],[979,19,15.0],[979,24,1.0],[979,25,1.0],[979,26,15.0],[979,27,6.0],[979,28,47.0],[979,29,46.0],[979,30,31.0],[979,31,39.0],[979,32,54.0],[979,33,11.0],[979,34,7.0],[979,35,4.0],[979,36,15.0],[979,37,14.0],[979,38,25.0],[979,39,52.0],[980,0,7.0],[980,6,6.0],[980,10,15.0],[980,15,5.0],[980,17,1.0],[980,20,32.0],[980,21,27.0],[980,22,15.0],[980,23,49.0],[980,24,37.0],[980,25,73.0],[980,26,6.0],[980,27,4.0],[980,28,63.0],[980,29,27.0],[980,30,6.0],[980,31,167.0],[980,32,96.0],[980,33,18.0],[980,34,16.0],[980,35,9.0],[980,36,14.0],[980,38,8.0],[980,39,3.0],[981,0,8.0],[981,1,99.0],[981,2,98.0],[981,3,33.0],[981,4,45.0],[981,7,2.0],[981,8,2.0],[981,9,1.0],[981,11,1.0],[981,12,1.0],[981,14,3.0],[981,18,1.0],[981,20,21.0],[981,21,14.0],[981,22,15.0],[981,23,8.0],[981,24,9.0],[981,25,10.0],[981,26,27.0],[981,27,14.0],[981,28,1.0],[981,29,12.0],[981,30,8.0],[981,31,8.0],[981,32,3.0],[981,33,1.0],[981,34,4.0],[981,36,7.0],[981,37,2.0],[981,39,1.0],[982,0,54.0],[982,1,40.0],[982,2,37.0],[982,3,68.0],[982,4,56.0],[982,5,23.0],[982,6,24.0],[982,7,51.0],[982,8,72.0],[982,9,73.0],[982,10,249.0],[982,11,34.0],[982,12,19.0],[982,13,20.0],[982,14,38.0],[982,15,358.0],[982,16,375.0],[982,17,265.0],[982,18,180.0],[982,19,295.0],[982,20,1.0],[982,22,1.0],[982,23,3.0],[982,24,1.0],[982,26,76.0],[982,27,71.0],[982,28,131.0],[982,29,227.0],[982,30,104.0],[982,31,258.0],[982,32,165.0],[982,33,51.0],[982,34,52.0],[982,35,26.0],[982,36,111.0],[982,37,59.0],[982,38,235.0],[982,39,258.0],[983,0,22.0],[983,1,1.0],[983,3,1.0],[983,6,6.0],[983,8,1.0],[983,10,18.0],[983,14,1.0],[983,15,4.0],[983,20,60.0],[983,21,27.0],[983,22,35.0],[983,23,9.0],[983,24,15.0],[983,25,19.0],[983,26,7.0],[983,27,6.0],[983,29,5.0],[983,31,87.0],[983,32,63.0],[983,33,29.0],[983,34,48.0],[983,35,32.0],[983,36,23.0],[983,38,6.0],[983,39,3.0],[984,0,6.0],[984,1,1.0],[984,2,4.0],[984,3,2.0],[984,6,1.0],[984,10,1.0],[984,13,4.0],[984,15,4.0],[984,20,20.0],[984,21,10.0],[984,22,8.0],[984,23,4.0],[984,24,16.0],[984,25,14.0],[984,26,1.0],[984,27,6.0],[984,29,8.0],[984,30,3.0],[984,31,60.0],[984,32,48.0],[984,33,9.0],[984,34,15.0],[984,35,7.0],[984,36,7.0],[984,38,1.0],[984,39,2.0],[985,0,3.0],[985,6,2.0],[985,33,9.0],[985,34,24.0],[985,35,22.0],[985,36,1.0],[986,0,1.0],[986,1,425.0],[986,2,356.0],[986,3,287.0],[986,4,237.0],[986,8,1.0],[986,10,1.0],[986,11,35.0],[986,12,53.0],[986,13,79.0],[986,14,41.0],[986,16,8.0],[986,17,2.0],[986,18,2.0],[986,19,1.0],[986,20,4.0],[986,22,2.0],[986,23,1.0],[986,24,3.0],[986,25,7.0],[986,26,5.0],[986,27,19.0],[986,29,7.0],[986,30,3.0],[986,31,5.0],[986,32,6.0],[986,35,1.0],[986,36,1.0],[987,0,2.0],[987,1,2.0],[987,2,4.0],[987,3,6.0],[987,4,5.0],[987,5,2.0],[987,6,1.0],[987,7,4.0],[987,8,9.0],[987,9,4.0],[987,10,11.0],[987,11,2.0],[987,12,1.0],[987,13,1.0],[987,14,3.0],[987,15,33.0],[987,16,33.0],[987,17,21.0],[987,18,16.0],[987,19,15.0],[987,26,3.0],[987,27,5.0],[987,28,14.0],[987,29,12.0],[987,30,11.0],[987,31,14.0],[987,32,8.0],[987,33,2.0],[987,36,8.0],[987,37,2.0],[987,38,14.0],[987,39,22.0],[988,0,27.0],[988,2,1.0],[988,4,4.0],[988,5,5.0],[988,6,9.0],[988,7,4.0],[988,8,2.0],[988,9,3.0],[988,10,3.0],[988,11,2.0],[988,12,3.0],[988,13,16.0],[988,14,6.0],[988,15,4.0],[988,16,3.0],[988,17,8.0],[988,18,1.0],[988,19,1.0],[988,20,108.0],[988,21,63.0],[988,22,60.0],[988,23,33.0],[988,24,46.0],[988,25,61.0],[988,26,10.0],[988,27,9.0],[988,28,2.0],[988,29,11.0],[988,30,8.0],[988,31,42.0],[988,32,20.0],[988,33,28.0],[988,34,27.0],[988,35,35.0],[988,36,23.0],[988,37,2.0],[988,38,1.0],[988,39,10.0],[989,0,6.0],[989,1,2.0],[989,2,1.0],[989,3,3.0],[989,4,4.0],[989,5,2.0],[989,6,2.0],[989,7,4.0],[989,8,9.0],[989,9,1.0],[989,10,47.0],[989,11,2.0],[989,12,2.0],[989,13,1.0],[989,14,2.0],[989,15,51.0],[989,16,29.0],[989,17,13.0],[989,18,11.0],[989,19,23.0],[989,26,14.0],[989,27,7.0],[989,28,24.0],[989,29,36.0],[989,30,15.0],[989,31,49.0],[989,32,29.0],[989,33,12.0],[989,34,12.0],[989,35,9.0],[989,36,16.0],[989,37,6.0],[989,38,34.0],[989,39,56.0],[990,0,3.0],[990,1,6.0],[990,2,2.0],[990,3,1.0],[990,4,1.0],[990,8,1.0],[990,12,1.0],[990,17,3.0],[990,20,14.0],[990,21,4.0],[990,22,4.0],[990,23,1.0],[990,24,1.0],[990,25,4.0],[990,26,29.0],[990,27,6.0],[990,29,1.0],[990,31,5.0],[990,32,3.0],[990,34,4.0],[990,36,2.0],[990,37,1.0],[991,0,12.0],[991,6,4.0],[991,10,4.0],[991,12,1.0],[991,15,8.0],[991,17,1.0],[991,20,25.0],[991,21,16.0],[991,22,17.0],[991,23,8.0],[991,24,11.0],[991,25,19.0],[991,26,4.0],[991,27,7.0],[991,28,1.0],[991,29,13.0],[991,30,1.0],[991,31,92.0],[991,32,63.0],[991,33,13.0],[991,34,31.0],[991,35,16.0],[991,36,4.0],[991,38,10.0],[991,39,4.0],[992,0,3.0],[992,1,11.0],[992,2,8.0],[992,3,7.0],[992,4,6.0],[992,20,42.0],[992,21,18.0],[992,22,23.0],[992,26,38.0],[992,27,16.0],[992,34,1.0],[992,36,4.0],[993,0,9.0],[993,1,256.0],[993,2,74.0],[993,3,47.0],[993,4,56.0],[993,17,1.0],[993,18,1.0],[993,20,126.0],[993,21,104.0],[993,22,75.0],[993,26,175.0],[993,27,37.0],[993,33,6.0],[993,34,2.0],[993,35,2.0],[993,36,6.0],[994,0,14.0],[994,1,1.0],[994,2,3.0],[994,3,1.0],[994,4,3.0],[994,5,1.0],[994,6,3.0],[994,7,4.0],[994,8,5.0],[994,9,4.0],[994,11,21.0],[994,12,58.0],[994,13,58.0],[994,14,60.0],[994,15,1.0],[994,16,5.0],[994,17,3.0],[994,18,1.0],[994,19,2.0],[994,20,3.0],[994,21,6.0],[994,22,2.0],[994,23,4.0],[994,24,4.0],[994,25,6.0],[994,26,5.0],[994,27,3.0],[994,29,13.0],[994,30,13.0],[994,31,12.0],[994,32,9.0],[994,33,3.0],[994,34,5.0],[994,35,2.0],[994,36,7.0],[994,37,1.0],[994,39,2.0],[995,0,5.0],[995,1,13.0],[995,2,26.0],[995,3,7.0],[995,4,8.0],[995,8,1.0],[995,11,2.0],[995,12,1.0],[995,13,4.0],[995,14,2.0],[995,18,1.0],[995,20,17.0],[995,21,18.0],[995,22,10.0],[995,23,2.0],[995,24,3.0],[995,25,2.0],[995,26,35.0],[995,27,13.0],[995,29,1.0],[995,31,5.0],[995,32,7.0],[995,33,1.0],[995,34,2.0],[995,35,4.0],[995,36,10.0],[996,0,1.0],[996,1,1.0],[996,2,5.0],[996,3,4.0],[996,4,3.0],[996,5,3.0],[996,6,2.0],[996,7,3.0],[996,8,4.0],[996,9,5.0],[996,10,25.0],[996,11,6.0],[996,12,4.0],[996,13,4.0],[996,14,8.0],[996,15,38.0],[996,16,43.0],[996,17,26.0],[996,18,15.0],[996,19,34.0],[996,23,1.0],[996,24,1.0],[996,26,6.0],[996,27,9.0],[996,28,21.0],[996,29,17.0],[996,30,20.0],[996,31,10.0],[996,32,8.0],[996,33,5.0],[996,34,4.0],[996,35,2.0],[996,36,8.0],[996,37,6.0],[996,38,16.0],[996,39,32.0],[997,0,61.0],[997,1,4.0],[997,2,4.0],[997,3,3.0],[997,4,1.0],[997,5,27.0],[997,6,38.0],[997,7,59.0],[997,8,106.0],[997,9,59.0],[997,23,1.0],[997,26,3.0],[997,27,4.0],[997,31,48.0],[997,32,58.0],[997,33,86.0],[997,34,41.0],[997,35,1.0],[997,36,50.0],[997,37,89.0],[998,0,5.0],[998,1,233.0],[998,2,92.0],[998,3,325.0],[998,4,298.0],[998,5,200.0],[998,6,18.0],[998,7,342.0],[998,8,486.0],[998,9,344.0],[998,10,6.0],[998,15,6.0],[998,17,1.0],[998,20,59.0],[998,21,37.0],[998,22,34.0],[998,23,40.0],[998,24,47.0],[998,25,76.0],[998,26,30.0],[998,27,12.0],[998,28,2.0],[998,29,12.0],[998,30,5.0],[998,31,56.0],[998,32,39.0],[998,33,35.0],[998,34,45.0],[998,35,42.0],[998,36,1.0],[998,37,333.0],[998,38,5.0],[998,39,9.0],[999,0,8.0],[999,1,3.0],[999,3,1.0],[999,4,1.0],[999,5,8.0],[999,6,4.0],[999,7,9.0],[999,8,11.0],[999,9,8.0],[999,10,7.0],[999,11,19.0],[999,12,24.0],[999,13,19.0],[999,14,14.0],[999,15,37.0],[999,16,90.0],[999,17,98.0],[999,18,56.0],[999,19,52.0],[999,20,4.0],[999,21,5.0],[999,22,2.0],[999,23,5.0],[999,24,2.0],[999,25,2.0],[999,26,5.0],[999,27,12.0],[999,28,9.0],[999,29,31.0],[999,30,28.0],[999,31,10.0],[999,32,14.0],[999,33,5.0],[999,34,9.0],[999,35,7.0],[999,36,5.0],[999,37,12.0],[999,38,1.0],[999,39,9.0],[1000,0,2.0],[1000,6,4.0],[1000,20,283.0],[1000,21,193.0],[1000,22,172.0],[1000,26,1.0],[1000,27,2.0],[1000,28,1.0],[1000,33,32.0],[1000,34,27.0],[1000,35,4.0],[1001,0,1.0],[1001,5,1.0],[1001,6,12.0],[1001,18,1.0],[1001,20,557.0],[1001,21,380.0],[1001,22,301.0],[1001,26,4.0],[1001,27,6.0],[1001,33,62.0],[1001,34,70.0],[1001,35,10.0],[1001,36,2.0],[1002,0,13.0],[1002,1,32.0],[1002,2,22.0],[1002,3,10.0],[1002,4,12.0],[1002,5,1.0],[1002,6,1.0],[1002,7,1.0],[1002,8,3.0],[1002,11,19.0],[1002,12,15.0],[1002,13,26.0],[1002,14,16.0],[1002,16,5.0],[1002,17,3.0],[1002,19,1.0],[1002,20,75.0],[1002,21,47.0],[1002,22,36.0],[1002,23,2.0],[1002,24,3.0],[1002,25,9.0],[1002,26,52.0],[1002,27,27.0],[1002,29,14.0],[1002,30,9.0],[1002,31,5.0],[1002,32,7.0],[1002,33,4.0],[1002,34,12.0],[1002,35,4.0],[1002,36,11.0],[1002,37,1.0],[1003,0,30.0],[1003,7,1.0],[1003,8,1.0],[1003,21,1.0],[1003,26,12.0],[1003,27,16.0],[1003,29,1.0],[1003,32,1.0],[1003,33,22.0],[1003,34,46.0],[1003,35,114.0],[1003,36,50.0],[1004,0,3.0],[1004,4,1.0],[1004,6,1.0],[1004,7,1.0],[1004,10,9.0],[1004,12,1.0],[1004,15,3.0],[1004,16,1.0],[1004,17,1.0],[1004,20,12.0],[1004,21,14.0],[1004,22,6.0],[1004,23,19.0],[1004,24,22.0],[1004,25,15.0],[1004,26,4.0],[1004,27,3.0],[1004,29,6.0],[1004,30,1.0],[1004,31,61.0],[1004,32,36.0],[1004,33,11.0],[1004,34,21.0],[1004,35,10.0],[1004,36,12.0],[1004,38,4.0],[1004,39,3.0],[1005,0,1.0],[1005,2,1.0],[1005,8,1.0],[1005,9,2.0],[1005,10,1.0],[1005,15,5.0],[1005,17,3.0],[1005,18,2.0],[1005,19,3.0],[1005,26,1.0],[1005,28,3.0],[1005,29,1.0],[1005,30,1.0],[1005,31,1.0],[1005,32,1.0],[1005,36,2.0],[1005,38,4.0],[1005,39,3.0],[1006,0,19.0],[1006,1,7.0],[1006,2,5.0],[1006,3,4.0],[1006,4,2.0],[1006,5,1.0],[1006,6,4.0],[1006,7,11.0],[1006,8,20.0],[1006,9,13.0],[1006,10,28.0],[1006,11,3.0],[1006,12,2.0],[1006,13,5.0],[1006,14,7.0],[1006,15,39.0],[1006,16,65.0],[1006,17,31.0],[1006,18,23.0],[1006,19,5.0],[1006,23,1.0],[1006,24,1.0],[1006,26,19.0],[1006,27,2.0],[1006,28,36.0],[1006,29,17.0],[1006,30,14.0],[1006,31,30.0],[1006,32,29.0],[1006,33,5.0],[1006,34,3.0],[1006,36,7.0],[1006,37,5.0],[1006,38,18.0],[1006,39,40.0],[1007,0,26.0],[1007,1,489.0],[1007,2,321.0],[1007,3,122.0],[1007,4,132.0],[1007,6,3.0],[1007,11,1.0],[1007,12,1.0],[1007,20,125.0],[1007,21,91.0],[1007,22,76.0],[1007,26,437.0],[1007,27,71.0],[1007,30,1.0],[1007,34,4.0],[1007,35,4.0],[1007,36,20.0],[1007,37,1.0],[1008,0,3.0],[1008,6,2.0],[1008,10,1.0],[1008,20,69.0],[1008,21,43.0],[1008,22,47.0],[1008,25,1.0],[1008,31,10.0],[1008,32,3.0],[1008,33,2.0],[1008,34,12.0],[1008,35,11.0],[1008,36,5.0],[1008,38,1.0],[1009,0,8.0],[1009,5,6.0],[1009,6,31.0],[1009,7,7.0],[1009,8,29.0],[1009,9,39.0],[1009,15,1.0],[1009,16,1.0],[1009,17,1.0],[1009,20,2.0],[1009,25,1.0],[1009,26,1.0],[1009,27,3.0],[1009,31,2.0],[1009,32,11.0],[1009,33,262.0],[1009,34,263.0],[1009,35,174.0],[1009,36,8.0],[1009,37,54.0],[1009,39,1.0],[1010,0,6.0],[1010,1,2.0],[1010,2,5.0],[1010,3,3.0],[1010,4,3.0],[1010,5,9.0],[1010,6,8.0],[1010,7,10.0],[1010,8,22.0],[1010,9,18.0],[1010,18,4.0],[1010,19,3.0],[1010,27,1.0],[1010,30,1.0],[1010,33,2.0],[1010,34,3.0],[1010,37,15.0],[1011,0,2.0],[1011,1,31.0],[1011,2,11.0],[1011,3,13.0],[1011,4,15.0],[1011,5,18.0],[1011,6,11.0],[1011,7,46.0],[1011,8,79.0],[1011,9,74.0],[1011,15,1.0],[1011,18,1.0],[1011,19,4.0],[1011,27,4.0],[1011,33,11.0],[1011,34,4.0],[1011,35,2.0],[1011,36,5.0],[1011,37,61.0],[1011,39,1.0],[1012,0,5.0],[1012,6,5.0],[1012,10,1.0],[1012,15,2.0],[1012,16,1.0],[1012,20,10.0],[1012,21,6.0],[1012,22,4.0],[1012,23,4.0],[1012,24,2.0],[1012,25,3.0],[1012,26,3.0],[1012,27,1.0],[1012,31,6.0],[1012,32,3.0],[1012,33,16.0],[1012,34,6.0],[1012,35,14.0],[1012,36,5.0],[1012,37,1.0],[1012,38,1.0],[1012,39,1.0],[1013,0,7.0],[1013,4,1.0],[1013,5,1.0],[1013,6,1.0],[1013,7,9.0],[1013,8,4.0],[1013,9,6.0],[1013,11,15.0],[1013,12,10.0],[1013,13,14.0],[1013,14,19.0],[1013,16,3.0],[1013,19,2.0],[1013,20,1.0],[1013,21,2.0],[1013,22,3.0],[1013,23,1.0],[1013,24,1.0],[1013,25,3.0],[1013,26,1.0],[1013,27,4.0],[1013,29,9.0],[1013,30,9.0],[1013,31,2.0],[1013,32,2.0],[1013,33,6.0],[1013,34,5.0],[1013,35,2.0],[1013,36,2.0],[1013,37,4.0],[1014,0,17.0],[1014,1,9.0],[1014,2,7.0],[1014,3,3.0],[1014,4,2.0],[1014,6,2.0],[1014,7,1.0],[1014,10,2.0],[1014,12,1.0],[1014,16,1.0],[1014,18,1.0],[1014,20,148.0],[1014,21,87.0],[1014,22,103.0],[1014,23,37.0],[1014,24,43.0],[1014,25,77.0],[1014,26,25.0],[1014,27,18.0],[1014,28,1.0],[1014,30,3.0],[1014,31,26.0],[1014,32,9.0],[1014,33,25.0],[1014,34,23.0],[1014,35,44.0],[1014,36,36.0],[1014,37,2.0],[1014,38,4.0],[1015,0,6.0],[1015,1,1.0],[1015,2,1.0],[1015,3,1.0],[1015,4,2.0],[1015,5,3.0],[1015,6,1.0],[1015,7,3.0],[1015,8,8.0],[1015,9,6.0],[1015,11,37.0],[1015,12,60.0],[1015,13,106.0],[1015,14,94.0],[1015,15,1.0],[1015,16,13.0],[1015,17,7.0],[1015,18,4.0],[1015,19,2.0],[1015,20,4.0],[1015,21,3.0],[1015,22,2.0],[1015,23,3.0],[1015,24,4.0],[1015,25,3.0],[1015,27,2.0],[1015,29,19.0],[1015,30,15.0],[1015,31,11.0],[1015,32,16.0],[1015,33,7.0],[1015,34,4.0],[1015,35,2.0],[1015,36,6.0],[1015,37,3.0],[1015,39,1.0],[1016,0,1.0],[1016,2,1.0],[1016,7,1.0],[1016,8,1.0],[1016,11,15.0],[1016,12,22.0],[1016,13,45.0],[1016,14,39.0],[1016,16,2.0],[1016,17,2.0],[1016,18,1.0],[1016,20,3.0],[1016,21,1.0],[1016,22,2.0],[1016,24,1.0],[1016,25,1.0],[1016,26,1.0],[1016,27,3.0],[1016,28,1.0],[1016,29,4.0],[1016,30,3.0],[1016,31,1.0],[1016,33,4.0],[1016,34,1.0],[1016,36,3.0],[1017,0,16.0],[1017,1,2.0],[1017,3,3.0],[1017,10,1.0],[1017,12,1.0],[1017,15,1.0],[1017,26,2.0],[1017,27,7.0],[1017,29,1.0],[1017,30,2.0],[1017,31,49.0],[1017,32,22.0],[1017,33,2.0],[1017,34,6.0],[1017,35,13.0],[1017,36,29.0],[1017,38,1.0],[1018,0,10.0],[1018,1,4.0],[1018,2,3.0],[1018,3,12.0],[1018,4,8.0],[1018,6,9.0],[1018,8,1.0],[1018,10,56.0],[1018,11,1.0],[1018,13,4.0],[1018,15,42.0],[1018,20,6.0],[1018,21,7.0],[1018,22,5.0],[1018,23,7.0],[1018,24,3.0],[1018,25,9.0],[1018,26,6.0],[1018,27,8.0],[1018,28,2.0],[1018,29,46.0],[1018,30,8.0],[1018,31,98.0],[1018,32,63.0],[1018,33,17.0],[1018,34,21.0],[1018,35,4.0],[1018,36,23.0],[1018,37,1.0],[1018,38,13.0],[1018,39,15.0],[1019,0,4.0],[1019,1,3.0],[1019,2,6.0],[1019,3,4.0],[1019,4,3.0],[1019,5,4.0],[1019,6,3.0],[1019,7,8.0],[1019,8,4.0],[1019,9,7.0],[1019,17,1.0],[1019,19,5.0],[1019,20,110.0],[1019,21,73.0],[1019,22,77.0],[1019,24,3.0],[1019,25,2.0],[1019,26,15.0],[1019,27,22.0],[1019,29,1.0],[1019,32,3.0],[1019,33,52.0],[1019,34,43.0],[1019,35,21.0],[1019,36,8.0],[1019,37,9.0],[1020,0,7.0],[1020,1,68.0],[1020,2,49.0],[1020,3,15.0],[1020,4,22.0],[1020,5,3.0],[1020,7,6.0],[1020,8,13.0],[1020,9,6.0],[1020,17,2.0],[1020,20,9.0],[1020,21,8.0],[1020,22,7.0],[1020,26,68.0],[1020,27,19.0],[1020,33,7.0],[1020,34,3.0],[1020,36,17.0],[1020,37,7.0],[1021,0,17.0],[1021,1,23.0],[1021,2,12.0],[1021,3,7.0],[1021,4,9.0],[1021,5,19.0],[1021,6,2.0],[1021,7,31.0],[1021,8,26.0],[1021,9,29.0],[1021,10,1.0],[1021,11,185.0],[1021,12,290.0],[1021,13,307.0],[1021,14,219.0],[1021,16,28.0],[1021,17,25.0],[1021,18,8.0],[1021,19,14.0],[1021,20,20.0],[1021,21,20.0],[1021,22,4.0],[1021,23,1.0],[1021,24,1.0],[1021,25,3.0],[1021,26,16.0],[1021,27,33.0],[1021,28,2.0],[1021,29,22.0],[1021,30,29.0],[1021,31,9.0],[1021,32,1.0],[1021,33,11.0],[1021,34,8.0],[1021,35,15.0],[1021,36,52.0],[1021,37,26.0],[1021,39,1.0],[1022,0,19.0],[1022,6,1.0],[1022,26,6.0],[1022,27,12.0],[1022,33,31.0],[1022,34,40.0],[1022,35,61.0],[1022,36,26.0],[1023,0,4.0],[1023,6,5.0],[1023,10,3.0],[1023,15,2.0],[1023,20,5.0],[1023,21,3.0],[1023,22,2.0],[1023,25,4.0],[1023,26,11.0],[1023,27,2.0],[1023,31,2.0],[1023,32,3.0],[1023,33,31.0],[1023,34,36.0],[1023,35,11.0],[1023,36,5.0],[1023,38,1.0],[1024,0,1.0],[1024,6,1.0],[1024,13,2.0],[1024,15,1.0],[1024,20,18.0],[1024,21,18.0],[1024,22,11.0],[1024,23,23.0],[1024,24,31.0],[1024,25,38.0],[1024,27,2.0],[1024,28,1.0],[1024,31,8.0],[1024,32,2.0],[1024,33,3.0],[1024,35,4.0],[1024,38,1.0],[1025,0,4.0],[1025,10,3.0],[1025,21,1.0],[1025,23,1.0],[1025,26,1.0],[1025,27,2.0],[1025,28,1.0],[1025,29,1.0],[1025,31,6.0],[1025,32,11.0],[1025,33,4.0],[1025,34,4.0],[1025,35,2.0],[1025,36,2.0],[1025,38,1.0],[1025,39,1.0],[1026,0,17.0],[1026,1,1.0],[1026,4,1.0],[1026,5,8.0],[1026,6,28.0],[1026,7,7.0],[1026,8,12.0],[1026,9,11.0],[1026,26,1.0],[1026,27,5.0],[1026,31,31.0],[1026,32,24.0],[1026,33,44.0],[1026,34,17.0],[1026,35,1.0],[1026,36,28.0],[1026,37,15.0],[1027,0,13.0],[1027,6,5.0],[1027,10,2.0],[1027,16,1.0],[1027,22,1.0],[1027,25,1.0],[1027,26,5.0],[1027,27,4.0],[1027,31,20.0],[1027,32,19.0],[1027,33,19.0],[1027,34,21.0],[1027,35,8.0],[1027,36,19.0],[1027,38,3.0],[1027,39,2.0],[1028,0,2.0],[1028,10,2.0],[1028,11,2.0],[1028,15,6.0],[1028,20,8.0],[1028,21,11.0],[1028,22,9.0],[1028,23,6.0],[1028,24,3.0],[1028,25,7.0],[1028,26,2.0],[1028,27,3.0],[1028,29,1.0],[1028,31,6.0],[1028,32,3.0],[1028,34,2.0],[1028,35,2.0],[1028,36,3.0],[1028,38,3.0],[1028,39,3.0],[1029,0,4.0],[1029,1,4.0],[1029,3,2.0],[1029,5,1.0],[1029,6,1.0],[1029,7,1.0],[1029,8,1.0],[1029,9,2.0],[1029,10,1.0],[1029,11,2.0],[1029,12,12.0],[1029,13,13.0],[1029,14,14.0],[1029,15,16.0],[1029,16,53.0],[1029,17,47.0],[1029,18,16.0],[1029,19,35.0],[1029,20,4.0],[1029,21,2.0],[1029,23,3.0],[1029,24,2.0],[1029,25,2.0],[1029,26,13.0],[1029,27,13.0],[1029,28,1.0],[1029,29,10.0],[1029,30,9.0],[1029,31,24.0],[1029,32,17.0],[1029,34,5.0],[1029,36,10.0],[1029,37,3.0],[1029,39,4.0],[1030,0,1.0],[1030,1,6.0],[1030,2,2.0],[1030,3,6.0],[1030,4,4.0],[1030,24,1.0],[1030,25,1.0],[1030,31,2.0],[1031,0,6.0],[1031,1,2.0],[1031,2,6.0],[1031,3,4.0],[1031,4,7.0],[1031,5,1.0],[1031,7,1.0],[1031,9,2.0],[1031,10,1.0],[1031,11,16.0],[1031,12,25.0],[1031,13,36.0],[1031,14,34.0],[1031,16,2.0],[1031,17,2.0],[1031,18,1.0],[1031,20,1.0],[1031,21,1.0],[1031,22,1.0],[1031,23,2.0],[1031,25,3.0],[1031,27,2.0],[1031,29,4.0],[1031,30,4.0],[1031,31,3.0],[1031,32,4.0],[1031,33,3.0],[1031,35,2.0],[1031,36,5.0],[1031,37,1.0],[1032,0,26.0],[1032,1,13.0],[1032,2,7.0],[1032,3,4.0],[1032,4,7.0],[1032,5,7.0],[1032,6,3.0],[1032,7,20.0],[1032,8,18.0],[1032,9,12.0],[1032,10,40.0],[1032,11,2.0],[1032,12,6.0],[1032,13,7.0],[1032,14,5.0],[1032,15,77.0],[1032,16,113.0],[1032,17,55.0],[1032,18,39.0],[1032,19,18.0],[1032,23,1.0],[1032,24,2.0],[1032,25,2.0],[1032,26,17.0],[1032,27,6.0],[1032,28,55.0],[1032,29,50.0],[1032,30,27.0],[1032,31,34.0],[1032,32,41.0],[1032,33,6.0],[1032,34,7.0],[1032,36,13.0],[1032,37,10.0],[1032,38,26.0],[1032,39,72.0],[1033,0,39.0],[1033,1,37.0],[1033,2,54.0],[1033,3,59.0],[1033,4,59.0],[1033,5,56.0],[1033,6,142.0],[1033,7,116.0],[1033,8,195.0],[1033,9,249.0],[1033,17,1.0],[1033,19,14.0],[1033,21,1.0],[1033,25,1.0],[1033,26,13.0],[1033,27,45.0],[1033,29,1.0],[1033,30,1.0],[1033,31,1.0],[1033,33,89.0],[1033,34,54.0],[1033,35,50.0],[1033,36,80.0],[1033,37,239.0],[1033,38,1.0],[1033,39,1.0],[1034,0,23.0],[1034,1,498.0],[1034,2,261.0],[1034,3,107.0],[1034,4,126.0],[1034,18,1.0],[1034,20,226.0],[1034,21,173.0],[1034,22,176.0],[1034,24,1.0],[1034,25,1.0],[1034,26,512.0],[1034,27,87.0],[1034,33,4.0],[1034,34,5.0],[1034,35,16.0],[1034,36,30.0],[1034,37,1.0],[1035,0,30.0],[1035,1,34.0],[1035,2,11.0],[1035,3,21.0],[1035,4,24.0],[1035,5,11.0],[1035,6,4.0],[1035,7,23.0],[1035,8,44.0],[1035,9,31.0],[1035,10,130.0],[1035,11,19.0],[1035,12,9.0],[1035,13,10.0],[1035,14,11.0],[1035,15,177.0],[1035,16,228.0],[1035,17,140.0],[1035,18,97.0],[1035,19,110.0],[1035,22,1.0],[1035,26,34.0],[1035,27,27.0],[1035,28,90.0],[1035,29,148.0],[1035,30,78.0],[1035,31,78.0],[1035,32,57.0],[1035,33,18.0],[1035,34,7.0],[1035,35,5.0],[1035,36,53.0],[1035,37,16.0],[1035,38,96.0],[1035,39,147.0],[1036,0,2.0],[1036,1,4.0],[1036,2,1.0],[1036,3,1.0],[1036,7,1.0],[1036,8,1.0],[1036,9,2.0],[1036,18,1.0],[1036,33,1.0],[1036,36,1.0],[1037,0,20.0],[1037,1,8.0],[1037,2,5.0],[1037,3,1.0],[1037,4,5.0],[1037,5,9.0],[1037,6,80.0],[1037,7,9.0],[1037,8,19.0],[1037,9,14.0],[1037,10,43.0],[1037,12,1.0],[1037,13,1.0],[1037,15,43.0],[1037,16,3.0],[1037,18,1.0],[1037,19,2.0],[1037,20,674.0],[1037,21,543.0],[1037,22,398.0],[1037,23,73.0],[1037,24,159.0],[1037,25,184.0],[1037,26,70.0],[1037,27,26.0],[1037,28,15.0],[1037,29,13.0],[1037,30,6.0],[1037,31,127.0],[1037,32,67.0],[1037,33,300.0],[1037,34,398.0],[1037,35,176.0],[1037,36,18.0],[1037,37,17.0],[1037,38,30.0],[1037,39,20.0],[1038,0,2.0],[1038,1,1.0],[1038,2,2.0],[1038,3,1.0],[1038,6,3.0],[1038,8,1.0],[1038,11,17.0],[1038,12,23.0],[1038,13,21.0],[1038,14,24.0],[1038,15,2.0],[1038,16,4.0],[1038,17,6.0],[1038,18,1.0],[1038,20,1.0],[1038,21,5.0],[1038,22,1.0],[1038,23,3.0],[1038,26,4.0],[1038,27,1.0],[1038,29,13.0],[1038,30,12.0],[1038,31,2.0],[1038,32,5.0],[1038,33,1.0],[1038,34,1.0],[1038,35,3.0],[1038,37,5.0],[1039,0,2.0],[1039,1,4.0],[1039,2,7.0],[1039,4,2.0],[1039,5,3.0],[1039,6,3.0],[1039,7,13.0],[1039,8,29.0],[1039,9,30.0],[1039,19,2.0],[1039,27,2.0],[1039,33,7.0],[1039,34,5.0],[1039,36,8.0],[1039,37,15.0],[1040,0,9.0],[1040,1,2.0],[1040,2,8.0],[1040,3,3.0],[1040,4,3.0],[1040,5,1.0],[1040,6,2.0],[1040,7,4.0],[1040,8,7.0],[1040,9,6.0],[1040,10,11.0],[1040,11,2.0],[1040,13,4.0],[1040,14,4.0],[1040,15,23.0],[1040,16,42.0],[1040,17,23.0],[1040,18,21.0],[1040,19,39.0],[1040,24,1.0],[1040,26,5.0],[1040,27,13.0],[1040,28,14.0],[1040,29,10.0],[1040,30,13.0],[1040,31,14.0],[1040,32,5.0],[1040,33,4.0],[1040,34,1.0],[1040,35,3.0],[1040,36,8.0],[1040,37,8.0],[1040,38,8.0],[1040,39,22.0],[1041,0,1.0],[1041,4,3.0],[1041,10,1.0],[1041,15,6.0],[1041,16,2.0],[1041,20,499.0],[1041,21,384.0],[1041,22,341.0],[1041,23,544.0],[1041,24,579.0],[1041,25,924.0],[1041,26,6.0],[1041,29,5.0],[1041,30,7.0],[1041,31,112.0],[1041,32,56.0],[1041,33,3.0],[1041,34,6.0],[1041,35,24.0],[1041,38,6.0],[1041,39,9.0],[1042,0,2.0],[1042,2,1.0],[1042,6,5.0],[1042,8,1.0],[1042,10,4.0],[1042,15,2.0],[1042,20,64.0],[1042,21,43.0],[1042,22,61.0],[1042,23,6.0],[1042,24,7.0],[1042,25,14.0],[1042,26,6.0],[1042,28,1.0],[1042,29,3.0],[1042,31,58.0],[1042,32,22.0],[1042,33,7.0],[1042,34,20.0],[1042,35,12.0],[1042,36,5.0],[1042,38,4.0],[1042,39,2.0],[1043,0,6.0],[1043,6,4.0],[1043,10,13.0],[1043,20,23.0],[1043,21,15.0],[1043,22,19.0],[1043,23,14.0],[1043,24,14.0],[1043,25,12.0],[1043,26,3.0],[1043,27,5.0],[1043,29,6.0],[1043,30,1.0],[1043,31,44.0],[1043,32,27.0],[1043,33,9.0],[1043,34,19.0],[1043,35,8.0],[1043,36,8.0],[1043,38,4.0],[1043,39,2.0],[1044,0,4.0],[1044,8,1.0],[1044,11,2.0],[1044,12,8.0],[1044,13,4.0],[1044,14,7.0],[1044,16,2.0],[1044,21,2.0],[1044,22,1.0],[1044,24,3.0],[1044,25,1.0],[1044,26,1.0],[1044,29,1.0],[1044,30,2.0],[1044,31,2.0],[1044,32,4.0],[1044,36,2.0],[1045,0,2.0],[1045,1,1.0],[1045,2,2.0],[1045,20,12.0],[1045,21,14.0],[1045,22,3.0],[1045,26,9.0],[1045,27,8.0],[1046,0,1.0],[1046,6,2.0],[1046,10,1.0],[1046,15,1.0],[1046,17,1.0],[1046,20,10.0],[1046,21,6.0],[1046,22,9.0],[1046,23,3.0],[1046,24,5.0],[1046,25,10.0],[1046,27,2.0],[1046,29,1.0],[1046,31,10.0],[1046,32,3.0],[1046,33,3.0],[1046,34,10.0],[1046,35,1.0],[1046,36,2.0],[1046,38,1.0],[1046,39,1.0],[1047,0,16.0],[1047,1,6.0],[1047,2,5.0],[1047,3,9.0],[1047,4,4.0],[1047,5,4.0],[1047,6,2.0],[1047,7,5.0],[1047,8,8.0],[1047,9,10.0],[1047,11,22.0],[1047,12,22.0],[1047,13,15.0],[1047,14,19.0],[1047,16,1.0],[1047,17,3.0],[1047,18,1.0],[1047,19,1.0],[1047,20,38.0],[1047,21,32.0],[1047,22,33.0],[1047,25,3.0],[1047,26,10.0],[1047,27,16.0],[1047,29,2.0],[1047,30,4.0],[1047,31,3.0],[1047,33,7.0],[1047,34,12.0],[1047,35,17.0],[1047,36,33.0],[1048,0,5.0],[1048,3,1.0],[1048,4,2.0],[1048,5,3.0],[1048,6,3.0],[1048,7,7.0],[1048,8,6.0],[1048,9,4.0],[1048,20,3.0],[1048,21,2.0],[1048,22,1.0],[1048,26,11.0],[1048,27,8.0],[1048,33,2.0],[1048,35,2.0],[1048,36,6.0],[1048,37,1.0],[1049,0,3.0],[1049,6,32.0],[1049,20,244.0],[1049,21,183.0],[1049,22,155.0],[1049,26,23.0],[1049,27,10.0],[1049,32,1.0],[1049,33,269.0],[1049,34,409.0],[1049,35,132.0],[1049,36,15.0],[1050,0,33.0],[1050,1,2.0],[1050,2,2.0],[1050,3,2.0],[1050,12,1.0],[1050,13,1.0],[1050,15,1.0],[1050,25,3.0],[1050,26,11.0],[1050,27,6.0],[1050,30,1.0],[1050,31,60.0],[1050,32,52.0],[1050,33,17.0],[1050,34,5.0],[1050,35,19.0],[1050,36,37.0],[1051,0,1.0],[1051,1,10.0],[1051,2,14.0],[1051,3,7.0],[1051,4,3.0],[1051,5,8.0],[1051,6,10.0],[1051,7,26.0],[1051,8,38.0],[1051,9,33.0],[1051,18,2.0],[1051,19,6.0],[1051,26,2.0],[1051,27,5.0],[1051,36,7.0],[1051,37,27.0],[1052,0,23.0],[1052,1,11.0],[1052,2,13.0],[1052,3,17.0],[1052,4,21.0],[1052,5,28.0],[1052,6,59.0],[1052,7,46.0],[1052,8,97.0],[1052,9,130.0],[1052,19,1.0],[1052,26,2.0],[1052,27,37.0],[1052,33,45.0],[1052,34,16.0],[1052,35,14.0],[1052,36,27.0],[1052,37,134.0],[1052,39,1.0],[1053,0,3.0],[1053,1,126.0],[1053,2,140.0],[1053,3,264.0],[1053,4,212.0],[1053,8,1.0],[1053,10,1.0],[1053,11,58.0],[1053,12,47.0],[1053,13,62.0],[1053,14,66.0],[1053,15,1.0],[1053,16,10.0],[1053,17,7.0],[1053,18,5.0],[1053,19,4.0],[1053,20,4.0],[1053,21,2.0],[1053,22,1.0],[1053,23,3.0],[1053,24,8.0],[1053,25,11.0],[1053,26,12.0],[1053,27,5.0],[1053,28,7.0],[1053,29,13.0],[1053,30,4.0],[1053,31,15.0],[1053,32,16.0],[1053,33,3.0],[1053,34,1.0],[1053,35,5.0],[1053,36,3.0],[1053,39,3.0],[1054,0,6.0],[1054,1,13.0],[1054,2,14.0],[1054,3,13.0],[1054,4,15.0],[1054,5,15.0],[1054,6,6.0],[1054,7,30.0],[1054,8,61.0],[1054,9,57.0],[1054,18,4.0],[1054,19,2.0],[1054,22,1.0],[1054,26,1.0],[1054,27,8.0],[1054,33,6.0],[1054,34,4.0],[1054,35,1.0],[1054,36,9.0],[1054,37,38.0],[1055,0,19.0],[1055,6,57.0],[1055,16,1.0],[1055,20,363.0],[1055,21,198.0],[1055,22,210.0],[1055,26,57.0],[1055,27,22.0],[1055,33,79.0],[1055,34,78.0],[1055,35,11.0],[1055,36,50.0],[1056,0,9.0],[1056,1,6.0],[1056,2,8.0],[1056,3,1.0],[1056,5,5.0],[1056,6,1.0],[1056,7,8.0],[1056,8,13.0],[1056,9,9.0],[1056,10,1.0],[1056,11,11.0],[1056,12,19.0],[1056,13,22.0],[1056,14,12.0],[1056,15,8.0],[1056,16,22.0],[1056,17,18.0],[1056,18,3.0],[1056,19,9.0],[1056,20,2.0],[1056,21,1.0],[1056,22,1.0],[1056,24,5.0],[1056,26,17.0],[1056,27,10.0],[1056,28,3.0],[1056,29,11.0],[1056,30,20.0],[1056,31,5.0],[1056,32,11.0],[1056,33,5.0],[1056,34,1.0],[1056,36,7.0],[1056,37,10.0],[1056,38,1.0],[1056,39,2.0],[1057,0,25.0],[1057,1,2.0],[1057,2,1.0],[1057,5,1.0],[1057,6,5.0],[1057,8,1.0],[1057,10,3.0],[1057,13,1.0],[1057,15,4.0],[1057,20,64.0],[1057,21,54.0],[1057,22,64.0],[1057,23,15.0],[1057,24,17.0],[1057,25,21.0],[1057,26,24.0],[1057,27,24.0],[1057,28,2.0],[1057,29,4.0],[1057,30,2.0],[1057,31,23.0],[1057,32,22.0],[1057,33,18.0],[1057,34,29.0],[1057,35,13.0],[1057,36,23.0],[1057,39,3.0],[1058,0,1.0],[1058,3,1.0],[1058,5,9.0],[1058,6,42.0],[1058,7,9.0],[1058,8,27.0],[1058,9,36.0],[1058,18,1.0],[1058,19,1.0],[1058,20,2.0],[1058,21,1.0],[1058,22,1.0],[1058,26,3.0],[1058,27,4.0],[1058,30,1.0],[1058,31,2.0],[1058,32,2.0],[1058,33,84.0],[1058,34,81.0],[1058,35,67.0],[1058,36,3.0],[1058,37,53.0],[1059,0,2.0],[1059,4,1.0],[1059,5,2.0],[1059,13,2.0],[1059,19,1.0],[1059,20,1537.0],[1059,21,983.0],[1059,22,853.0],[1059,23,616.0],[1059,24,644.0],[1059,25,1083.0],[1059,26,1.0],[1059,30,1.0],[1059,32,2.0],[1059,33,1.0],[1059,35,15.0],[1059,39,1.0],[1060,0,1.0],[1060,6,2.0],[1060,10,4.0],[1060,20,3.0],[1060,21,6.0],[1060,22,6.0],[1060,23,2.0],[1060,24,1.0],[1060,25,1.0],[1060,26,1.0],[1060,27,3.0],[1060,31,10.0],[1060,32,4.0],[1060,33,4.0],[1060,34,14.0],[1060,35,10.0],[1060,36,5.0],[1061,0,2.0],[1061,4,2.0],[1061,5,1.0],[1061,6,1.0],[1061,7,3.0],[1061,8,1.0],[1061,10,1.0],[1061,15,5.0],[1061,20,12.0],[1061,21,13.0],[1061,22,18.0],[1061,23,20.0],[1061,24,24.0],[1061,25,31.0],[1061,26,1.0],[1061,27,1.0],[1061,29,1.0],[1061,30,1.0],[1061,31,18.0],[1061,32,7.0],[1061,33,4.0],[1061,34,5.0],[1061,35,3.0],[1061,36,2.0],[1061,38,1.0],[1061,39,2.0],[1062,0,1.0],[1062,1,1.0],[1062,2,2.0],[1062,3,2.0],[1062,4,1.0],[1062,6,1.0],[1062,10,15.0],[1062,12,1.0],[1062,13,1.0],[1062,15,18.0],[1062,16,1.0],[1062,24,3.0],[1062,26,13.0],[1062,27,3.0],[1062,28,7.0],[1062,29,12.0],[1062,30,4.0],[1062,31,18.0],[1062,32,11.0],[1062,34,2.0],[1062,35,1.0],[1062,36,2.0],[1062,38,17.0],[1062,39,12.0],[1063,0,22.0],[1063,1,11.0],[1063,2,2.0],[1063,3,1.0],[1063,4,1.0],[1063,6,4.0],[1063,7,1.0],[1063,9,5.0],[1063,10,3.0],[1063,14,2.0],[1063,15,3.0],[1063,16,1.0],[1063,20,55.0],[1063,21,38.0],[1063,22,34.0],[1063,23,12.0],[1063,24,18.0],[1063,25,33.0],[1063,26,11.0],[1063,27,10.0],[1063,28,3.0],[1063,29,1.0],[1063,31,20.0],[1063,32,10.0],[1063,33,38.0],[1063,34,35.0],[1063,35,21.0],[1063,36,44.0],[1063,37,1.0],[1063,38,3.0],[1063,39,3.0],[1064,0,16.0],[1064,5,1.0],[1064,6,40.0],[1064,8,1.0],[1064,26,17.0],[1064,27,13.0],[1064,33,173.0],[1064,34,233.0],[1064,35,87.0],[1064,36,15.0],[1064,37,8.0],[1064,38,1.0],[1065,0,4.0],[1065,1,136.0],[1065,2,113.0],[1065,3,59.0],[1065,4,53.0],[1065,20,53.0],[1065,21,40.0],[1065,22,30.0],[1065,25,2.0],[1065,26,37.0],[1065,27,18.0],[1065,35,1.0],[1065,36,3.0],[1066,0,2.0],[1066,1,5.0],[1066,2,17.0],[1066,3,4.0],[1066,4,4.0],[1066,11,7.0],[1066,12,3.0],[1066,13,17.0],[1066,14,3.0],[1066,20,4.0],[1066,21,1.0],[1066,22,6.0],[1066,24,1.0],[1066,27,2.0],[1066,30,1.0],[1066,31,2.0],[1066,32,4.0],[1066,33,1.0],[1066,34,1.0],[1066,35,4.0],[1066,36,6.0],[1067,0,4.0],[1067,6,3.0],[1067,10,13.0],[1067,20,20.0],[1067,21,6.0],[1067,22,5.0],[1067,23,23.0],[1067,24,28.0],[1067,25,43.0],[1067,26,4.0],[1067,27,1.0],[1067,29,2.0],[1067,30,1.0],[1067,31,204.0],[1067,32,110.0],[1067,33,43.0],[1067,34,44.0],[1067,35,9.0],[1067,36,6.0],[1067,38,2.0],[1067,39,1.0],[1068,0,4.0],[1068,1,3.0],[1068,2,2.0],[1068,3,6.0],[1068,4,4.0],[1068,5,1.0],[1068,6,1.0],[1068,7,2.0],[1068,8,3.0],[1068,9,1.0],[1068,10,2.0],[1068,11,3.0],[1068,12,4.0],[1068,13,4.0],[1068,14,5.0],[1068,15,6.0],[1068,16,11.0],[1068,17,11.0],[1068,18,4.0],[1068,19,6.0],[1068,26,1.0],[1068,27,2.0],[1068,28,3.0],[1068,29,7.0],[1068,30,10.0],[1068,31,3.0],[1068,32,3.0],[1068,33,3.0],[1068,34,3.0],[1068,36,7.0],[1068,37,1.0],[1068,38,1.0],[1068,39,4.0],[1069,0,31.0],[1069,1,2.0],[1069,3,1.0],[1069,6,3.0],[1069,8,1.0],[1069,10,15.0],[1069,13,1.0],[1069,15,6.0],[1069,20,88.0],[1069,21,58.0],[1069,22,50.0],[1069,23,63.0],[1069,24,109.0],[1069,25,122.0],[1069,26,9.0],[1069,27,14.0],[1069,28,4.0],[1069,29,6.0],[1069,30,9.0],[1069,31,84.0],[1069,32,59.0],[1069,33,37.0],[1069,34,45.0],[1069,35,26.0],[1069,36,42.0],[1069,38,3.0],[1069,39,4.0],[1070,0,8.0],[1070,1,161.0],[1070,2,203.0],[1070,3,52.0],[1070,4,41.0],[1070,5,483.0],[1070,6,21.0],[1070,7,862.0],[1070,8,1046.0],[1070,9,929.0],[1070,15,1.0],[1070,20,48.0],[1070,21,55.0],[1070,22,42.0],[1070,23,1.0],[1070,24,1.0],[1070,26,5.0],[1070,27,36.0],[1070,32,1.0],[1070,33,3.0],[1070,34,1.0],[1070,35,1.0],[1070,36,12.0],[1070,37,892.0],[1071,0,21.0],[1071,1,4.0],[1071,2,12.0],[1071,3,12.0],[1071,4,4.0],[1071,5,4.0],[1071,6,1.0],[1071,7,13.0],[1071,8,18.0],[1071,9,9.0],[1071,11,2.0],[1071,12,3.0],[1071,13,5.0],[1071,14,5.0],[1071,15,17.0],[1071,16,123.0],[1071,17,68.0],[1071,18,27.0],[1071,19,67.0],[1071,20,23.0],[1071,21,11.0],[1071,22,17.0],[1071,23,10.0],[1071,24,4.0],[1071,25,6.0],[1071,26,33.0],[1071,27,28.0],[1071,28,7.0],[1071,29,43.0],[1071,30,18.0],[1071,31,46.0],[1071,32,26.0],[1071,33,23.0],[1071,34,23.0],[1071,35,20.0],[1071,36,31.0],[1071,37,3.0],[1071,39,1.0],[1072,0,3.0],[1072,6,1.0],[1072,7,2.0],[1072,10,1.0],[1072,27,5.0],[1072,30,1.0],[1072,31,1.0],[1072,33,1.0],[1072,34,1.0],[1072,36,1.0],[1073,0,6.0],[1073,6,2.0],[1073,8,1.0],[1073,22,3.0],[1073,26,1.0],[1073,33,5.0],[1073,34,4.0],[1073,35,1.0],[1073,36,5.0],[1074,0,13.0],[1074,6,3.0],[1074,10,5.0],[1074,15,8.0],[1074,22,2.0],[1074,24,1.0],[1074,25,1.0],[1074,26,6.0],[1074,27,1.0],[1074,29,2.0],[1074,31,12.0],[1074,32,23.0],[1074,33,9.0],[1074,34,9.0],[1074,35,9.0],[1074,36,5.0],[1074,39,1.0],[1075,0,3.0],[1075,1,4.0],[1075,2,5.0],[1075,3,3.0],[1075,4,6.0],[1075,5,6.0],[1075,6,10.0],[1075,7,6.0],[1075,8,10.0],[1075,9,9.0],[1075,19,3.0],[1075,27,1.0],[1075,33,2.0],[1075,34,1.0],[1075,36,2.0],[1075,37,18.0],[1076,0,18.0],[1076,6,15.0],[1076,8,1.0],[1076,9,1.0],[1076,10,7.0],[1076,15,8.0],[1076,20,3.0],[1076,21,3.0],[1076,22,7.0],[1076,25,1.0],[1076,26,3.0],[1076,27,18.0],[1076,28,1.0],[1076,29,6.0],[1076,30,1.0],[1076,31,50.0],[1076,32,17.0],[1076,33,37.0],[1076,34,31.0],[1076,35,36.0],[1076,36,32.0],[1076,38,2.0],[1076,39,2.0],[1077,0,4.0],[1077,1,1.0],[1077,3,3.0],[1077,4,4.0],[1077,5,2.0],[1077,7,4.0],[1077,8,8.0],[1077,9,5.0],[1077,19,2.0],[1077,21,1.0],[1077,26,1.0],[1077,27,4.0],[1077,31,2.0],[1077,37,4.0],[1077,39,2.0],[1078,0,1.0],[1078,6,2.0],[1078,20,4.0],[1078,27,1.0],[1078,29,1.0],[1078,33,8.0],[1078,34,3.0],[1078,35,3.0],[1078,36,1.0],[1079,0,1.0],[1079,20,34.0],[1079,21,11.0],[1079,22,21.0],[1079,33,6.0],[1079,34,3.0],[1079,35,4.0],[1080,0,4.0],[1080,6,3.0],[1080,7,1.0],[1080,10,10.0],[1080,15,3.0],[1080,20,8.0],[1080,21,6.0],[1080,22,3.0],[1080,23,54.0],[1080,24,57.0],[1080,25,102.0],[1080,26,5.0],[1080,27,1.0],[1080,28,7.0],[1080,29,14.0],[1080,30,5.0],[1080,31,116.0],[1080,32,65.0],[1080,33,9.0],[1080,34,15.0],[1080,35,5.0],[1080,36,4.0],[1080,38,4.0],[1080,39,5.0],[1081,0,10.0],[1081,1,18.0],[1081,2,15.0],[1081,3,8.0],[1081,4,17.0],[1081,5,13.0],[1081,6,5.0],[1081,7,66.0],[1081,8,113.0],[1081,9,59.0],[1081,12,1.0],[1081,17,1.0],[1081,18,1.0],[1081,19,2.0],[1081,26,2.0],[1081,27,5.0],[1081,33,4.0],[1081,34,4.0],[1081,35,1.0],[1081,36,7.0],[1081,37,55.0],[1082,0,1.0],[1082,20,2.0],[1082,22,1.0],[1082,26,1.0],[1082,33,2.0],[1082,34,5.0],[1082,35,2.0],[1082,36,3.0],[1083,0,1.0],[1083,6,1.0],[1083,10,2.0],[1083,15,2.0],[1083,20,7.0],[1083,21,4.0],[1083,22,9.0],[1083,23,7.0],[1083,24,7.0],[1083,25,11.0],[1083,28,3.0],[1083,29,9.0],[1083,31,27.0],[1083,32,20.0],[1083,33,1.0],[1083,34,1.0],[1083,35,1.0],[1083,36,1.0],[1083,38,2.0],[1083,39,4.0],[1084,0,1.0],[1084,6,2.0],[1084,15,3.0],[1084,20,1.0],[1084,21,1.0],[1084,23,2.0],[1084,24,4.0],[1084,25,2.0],[1084,31,1.0],[1084,32,5.0],[1084,33,6.0],[1084,34,2.0],[1084,35,5.0],[1084,36,2.0],[1084,39,1.0],[1085,0,3.0],[1085,1,2.0],[1085,4,1.0],[1085,6,4.0],[1085,7,1.0],[1085,9,1.0],[1085,10,2.0],[1085,15,2.0],[1085,20,403.0],[1085,21,325.0],[1085,22,305.0],[1085,23,13.0],[1085,24,9.0],[1085,25,20.0],[1085,26,6.0],[1085,27,4.0],[1085,29,3.0],[1085,31,10.0],[1085,32,8.0],[1085,33,66.0],[1085,34,60.0],[1085,35,24.0],[1085,36,5.0],[1085,37,4.0],[1085,38,2.0],[1085,39,2.0],[1086,0,1.0],[1086,2,1.0],[1086,3,2.0],[1086,4,2.0],[1086,5,4.0],[1086,6,4.0],[1086,7,5.0],[1086,8,10.0],[1086,9,4.0],[1086,32,1.0],[1086,33,1.0],[1086,37,10.0],[1087,0,3.0],[1087,6,1.0],[1087,10,3.0],[1087,20,17.0],[1087,21,9.0],[1087,22,19.0],[1087,23,16.0],[1087,24,2.0],[1087,25,12.0],[1087,26,3.0],[1087,27,3.0],[1087,29,1.0],[1087,30,1.0],[1087,31,15.0],[1087,32,9.0],[1087,33,14.0],[1087,34,15.0],[1087,35,2.0],[1087,36,5.0],[1087,38,2.0],[1088,0,8.0],[1088,2,1.0],[1088,3,1.0],[1088,4,1.0],[1088,5,1.0],[1088,6,2.0],[1088,7,3.0],[1088,8,5.0],[1088,9,4.0],[1088,10,6.0],[1088,11,1.0],[1088,12,1.0],[1088,13,1.0],[1088,14,1.0],[1088,15,9.0],[1088,16,15.0],[1088,17,16.0],[1088,18,7.0],[1088,19,1.0],[1088,26,2.0],[1088,27,1.0],[1088,28,7.0],[1088,29,8.0],[1088,30,6.0],[1088,31,7.0],[1088,32,6.0],[1088,34,1.0],[1088,36,4.0],[1088,38,10.0],[1088,39,12.0],[1089,0,13.0],[1089,1,121.0],[1089,2,78.0],[1089,3,28.0],[1089,4,29.0],[1089,20,143.0],[1089,21,109.0],[1089,22,96.0],[1089,26,287.0],[1089,27,45.0],[1089,33,2.0],[1089,34,7.0],[1089,35,15.0],[1089,36,14.0],[1090,0,15.0],[1090,1,9.0],[1090,2,1.0],[1090,3,20.0],[1090,4,5.0],[1090,5,1.0],[1090,6,2.0],[1090,7,9.0],[1090,8,17.0],[1090,9,18.0],[1090,10,24.0],[1090,11,7.0],[1090,12,7.0],[1090,13,3.0],[1090,14,5.0],[1090,15,46.0],[1090,16,70.0],[1090,17,42.0],[1090,18,25.0],[1090,19,54.0],[1090,22,1.0],[1090,26,12.0],[1090,27,18.0],[1090,28,23.0],[1090,29,20.0],[1090,30,27.0],[1090,31,24.0],[1090,32,10.0],[1090,33,4.0],[1090,34,8.0],[1090,35,2.0],[1090,36,17.0],[1090,37,5.0],[1090,38,27.0],[1090,39,24.0],[1091,0,15.0],[1091,3,1.0],[1091,4,4.0],[1091,6,4.0],[1091,10,28.0],[1091,12,1.0],[1091,13,2.0],[1091,15,15.0],[1091,20,51.0],[1091,21,34.0],[1091,22,41.0],[1091,23,90.0],[1091,24,89.0],[1091,25,158.0],[1091,26,7.0],[1091,27,2.0],[1091,29,29.0],[1091,30,16.0],[1091,31,140.0],[1091,32,102.0],[1091,33,6.0],[1091,34,17.0],[1091,35,23.0],[1091,36,15.0],[1091,38,7.0],[1091,39,4.0],[1092,0,1.0],[1092,10,4.0],[1092,20,2.0],[1092,22,1.0],[1092,23,1.0],[1092,24,7.0],[1092,25,6.0],[1092,30,1.0],[1092,31,35.0],[1092,32,11.0],[1092,33,1.0],[1092,34,2.0],[1092,36,1.0],[1092,38,2.0],[1093,0,12.0],[1093,4,2.0],[1093,5,2.0],[1093,6,2.0],[1093,7,4.0],[1093,8,1.0],[1093,9,3.0],[1093,10,7.0],[1093,11,1.0],[1093,15,3.0],[1093,20,60.0],[1093,21,37.0],[1093,22,24.0],[1093,23,63.0],[1093,24,77.0],[1093,25,131.0],[1093,26,16.0],[1093,27,4.0],[1093,29,7.0],[1093,30,1.0],[1093,31,80.0],[1093,32,50.0],[1093,33,10.0],[1093,34,24.0],[1093,35,37.0],[1093,36,15.0],[1093,37,3.0],[1093,38,7.0],[1093,39,2.0],[1094,0,8.0],[1094,1,1.0],[1094,2,1.0],[1094,3,1.0],[1094,4,1.0],[1094,6,9.0],[1094,7,1.0],[1094,10,12.0],[1094,11,1.0],[1094,12,3.0],[1094,13,7.0],[1094,14,3.0],[1094,15,27.0],[1094,16,1.0],[1094,17,2.0],[1094,20,101.0],[1094,21,85.0],[1094,22,85.0],[1094,23,30.0],[1094,24,59.0],[1094,25,72.0],[1094,26,13.0],[1094,27,9.0],[1094,28,4.0],[1094,29,24.0],[1094,30,9.0],[1094,31,223.0],[1094,32,111.0],[1094,33,22.0],[1094,34,19.0],[1094,35,77.0],[1094,36,12.0],[1094,38,15.0],[1094,39,17.0],[1095,0,5.0],[1095,2,1.0],[1095,4,1.0],[1095,5,1.0],[1095,8,4.0],[1095,9,1.0],[1095,20,1.0],[1095,26,2.0],[1095,27,1.0],[1095,35,1.0],[1095,36,1.0],[1096,0,3.0],[1096,6,1.0],[1096,20,26.0],[1096,21,6.0],[1096,22,14.0],[1096,23,2.0],[1096,25,1.0],[1096,26,5.0],[1096,27,6.0],[1096,29,1.0],[1096,31,6.0],[1096,32,2.0],[1096,33,24.0],[1096,34,25.0],[1096,35,11.0],[1096,36,6.0],[1097,0,2.0],[1097,10,5.0],[1097,11,1.0],[1097,15,19.0],[1097,16,5.0],[1097,23,352.0],[1097,24,395.0],[1097,25,571.0],[1097,28,15.0],[1097,29,30.0],[1097,30,17.0],[1097,31,221.0],[1097,32,93.0],[1097,38,6.0],[1097,39,11.0],[1098,0,1.0],[1098,20,13.0],[1098,21,6.0],[1098,22,5.0],[1098,26,1.0],[1098,27,2.0],[1098,33,1.0],[1099,0,10.0],[1099,1,1.0],[1099,14,1.0],[1099,16,1.0],[1099,26,1.0],[1099,31,11.0],[1099,32,12.0],[1099,33,5.0],[1099,34,6.0],[1099,35,7.0],[1099,36,14.0],[1099,38,1.0],[1100,0,1.0],[1100,36,3.0],[1101,0,4.0],[1101,1,8.0],[1101,2,8.0],[1101,3,4.0],[1101,4,10.0],[1101,5,4.0],[1101,6,1.0],[1101,7,11.0],[1101,8,17.0],[1101,9,18.0],[1101,10,28.0],[1101,11,1.0],[1101,12,6.0],[1101,13,1.0],[1101,14,5.0],[1101,15,51.0],[1101,16,60.0],[1101,17,49.0],[1101,18,20.0],[1101,19,29.0],[1101,26,13.0],[1101,27,7.0],[1101,28,28.0],[1101,29,20.0],[1101,30,10.0],[1101,31,16.0],[1101,32,21.0],[1101,33,8.0],[1101,34,2.0],[1101,35,3.0],[1101,36,18.0],[1101,37,18.0],[1101,38,21.0],[1101,39,54.0],[1102,0,7.0],[1102,1,13.0],[1102,2,16.0],[1102,3,12.0],[1102,4,13.0],[1102,5,11.0],[1102,6,5.0],[1102,7,47.0],[1102,8,48.0],[1102,9,30.0],[1102,10,25.0],[1102,11,5.0],[1102,12,3.0],[1102,13,1.0],[1102,14,5.0],[1102,15,58.0],[1102,16,80.0],[1102,17,39.0],[1102,18,27.0],[1102,19,34.0],[1102,26,10.0],[1102,27,13.0],[1102,28,37.0],[1102,29,34.0],[1102,30,19.0],[1102,31,15.0],[1102,32,23.0],[1102,33,13.0],[1102,34,1.0],[1102,35,2.0],[1102,36,13.0],[1102,37,26.0],[1102,38,27.0],[1102,39,46.0],[1103,0,6.0],[1103,1,22.0],[1103,2,14.0],[1103,3,3.0],[1103,4,3.0],[1103,20,30.0],[1103,21,27.0],[1103,22,23.0],[1103,26,100.0],[1103,27,15.0],[1103,34,7.0],[1103,36,6.0],[1104,0,5.0],[1104,1,23.0],[1104,2,18.0],[1104,3,5.0],[1104,4,10.0],[1104,5,24.0],[1104,6,7.0],[1104,7,47.0],[1104,8,85.0],[1104,9,73.0],[1104,17,1.0],[1104,18,5.0],[1104,19,5.0],[1104,26,1.0],[1104,27,8.0],[1104,32,1.0],[1104,33,8.0],[1104,34,6.0],[1104,35,1.0],[1104,36,6.0],[1104,37,58.0],[1105,0,4.0],[1105,1,4.0],[1105,2,1.0],[1105,3,3.0],[1105,4,4.0],[1105,5,2.0],[1105,6,1.0],[1105,7,1.0],[1105,8,17.0],[1105,9,9.0],[1105,10,8.0],[1105,11,1.0],[1105,15,6.0],[1105,16,6.0],[1105,17,6.0],[1105,18,9.0],[1105,19,7.0],[1105,26,1.0],[1105,27,1.0],[1105,28,5.0],[1105,29,4.0],[1105,30,1.0],[1105,31,4.0],[1105,32,1.0],[1105,36,3.0],[1105,37,2.0],[1105,38,5.0],[1105,39,3.0],[1106,0,2.0],[1106,2,1.0],[1106,5,2.0],[1106,6,7.0],[1106,8,4.0],[1106,9,4.0],[1106,19,1.0],[1106,21,1.0],[1106,26,1.0],[1106,32,1.0],[1106,33,28.0],[1106,34,24.0],[1106,35,18.0],[1106,36,1.0],[1106,37,2.0],[1107,0,6.0],[1107,6,1.0],[1107,10,3.0],[1107,15,1.0],[1107,20,321.0],[1107,21,226.0],[1107,22,216.0],[1107,23,13.0],[1107,24,5.0],[1107,25,16.0],[1107,26,9.0],[1107,27,7.0],[1107,28,1.0],[1107,31,11.0],[1107,32,4.0],[1107,33,57.0],[1107,34,75.0],[1107,35,27.0],[1107,36,6.0],[1107,38,1.0],[1108,0,2.0],[1108,10,13.0],[1108,11,1.0],[1108,13,5.0],[1108,15,7.0],[1108,20,74.0],[1108,21,45.0],[1108,22,46.0],[1108,23,35.0],[1108,24,39.0],[1108,25,46.0],[1108,26,3.0],[1108,27,2.0],[1108,28,2.0],[1108,29,7.0],[1108,30,4.0],[1108,31,67.0],[1108,32,41.0],[1108,33,1.0],[1108,34,5.0],[1108,35,4.0],[1108,36,4.0],[1108,38,2.0],[1108,39,5.0],[1109,0,6.0],[1109,1,25.0],[1109,2,32.0],[1109,3,37.0],[1109,4,51.0],[1109,5,2.0],[1109,6,4.0],[1109,8,4.0],[1109,9,2.0],[1109,10,17.0],[1109,12,2.0],[1109,15,23.0],[1109,16,2.0],[1109,18,1.0],[1109,19,1.0],[1109,20,469.0],[1109,21,281.0],[1109,22,351.0],[1109,23,228.0],[1109,24,249.0],[1109,25,367.0],[1109,26,942.0],[1109,27,19.0],[1109,28,1.0],[1109,29,29.0],[1109,30,16.0],[1109,31,321.0],[1109,32,209.0],[1109,33,16.0],[1109,34,22.0],[1109,35,288.0],[1109,36,10.0],[1109,37,2.0],[1109,38,2.0],[1109,39,9.0],[1110,0,15.0],[1110,6,6.0],[1110,20,5.0],[1110,21,1.0],[1110,22,2.0],[1110,24,1.0],[1110,25,1.0],[1110,26,1.0],[1110,27,2.0],[1110,31,14.0],[1110,32,7.0],[1110,33,10.0],[1110,34,13.0],[1110,35,7.0],[1110,36,7.0],[1111,0,1.0],[1111,10,1.0],[1111,16,1.0],[1111,27,1.0],[1111,29,1.0],[1111,31,1.0],[1111,36,1.0],[1111,38,1.0],[1112,0,8.0],[1112,8,1.0],[1112,16,1.0],[1112,17,1.0],[1112,19,1.0],[1112,20,3.0],[1112,21,4.0],[1112,22,1.0],[1112,26,3.0],[1112,27,5.0],[1112,28,1.0],[1112,31,6.0],[1112,32,5.0],[1112,33,3.0],[1112,34,7.0],[1112,35,3.0],[1112,36,15.0],[1112,37,1.0],[1113,0,15.0],[1113,1,5.0],[1113,2,2.0],[1113,3,2.0],[1113,4,3.0],[1113,5,17.0],[1113,6,33.0],[1113,7,18.0],[1113,8,26.0],[1113,9,40.0],[1113,24,1.0],[1113,26,2.0],[1113,27,12.0],[1113,31,29.0],[1113,32,21.0],[1113,33,55.0],[1113,34,36.0],[1113,36,35.0],[1113,37,72.0],[1113,39,1.0],[1114,0,1.0],[1114,1,1.0],[1114,5,2.0],[1114,9,2.0],[1114,16,1.0],[1114,35,3.0],[1114,36,5.0],[1115,0,12.0],[1115,6,2.0],[1115,8,1.0],[1115,10,4.0],[1115,15,2.0],[1115,20,12.0],[1115,21,8.0],[1115,22,8.0],[1115,23,10.0],[1115,24,10.0],[1115,25,22.0],[1115,26,4.0],[1115,27,10.0],[1115,28,2.0],[1115,29,13.0],[1115,30,4.0],[1115,31,84.0],[1115,32,46.0],[1115,33,25.0],[1115,34,24.0],[1115,35,18.0],[1115,36,13.0],[1115,38,7.0],[1115,39,4.0],[1116,0,44.0],[1116,1,1.0],[1116,10,2.0],[1116,12,2.0],[1116,13,1.0],[1116,14,3.0],[1116,15,1.0],[1116,21,1.0],[1116,23,1.0],[1116,24,1.0],[1116,26,1.0],[1116,27,7.0],[1116,29,2.0],[1116,30,5.0],[1116,31,83.0],[1116,32,73.0],[1116,33,12.0],[1116,34,12.0],[1116,35,27.0],[1116,36,48.0],[1116,39,1.0],[1117,0,15.0],[1117,1,11.0],[1117,2,5.0],[1117,3,3.0],[1117,4,7.0],[1117,5,2.0],[1117,6,2.0],[1117,7,18.0],[1117,8,27.0],[1117,9,21.0],[1117,10,27.0],[1117,11,3.0],[1117,12,4.0],[1117,13,3.0],[1117,14,5.0],[1117,15,51.0],[1117,16,54.0],[1117,17,25.0],[1117,18,23.0],[1117,19,8.0],[1117,26,4.0],[1117,27,6.0],[1117,28,36.0],[1117,29,28.0],[1117,30,5.0],[1117,31,22.0],[1117,32,23.0],[1117,33,6.0],[1117,34,4.0],[1117,36,12.0],[1117,37,13.0],[1117,38,22.0],[1117,39,34.0],[1118,0,1.0],[1118,1,10.0],[1118,2,7.0],[1118,3,14.0],[1118,4,11.0],[1118,5,6.0],[1118,6,12.0],[1118,7,24.0],[1118,8,47.0],[1118,9,33.0],[1118,18,2.0],[1118,19,7.0],[1118,26,1.0],[1118,27,4.0],[1118,34,1.0],[1118,36,5.0],[1118,37,20.0],[1119,0,12.0],[1119,2,1.0],[1119,3,1.0],[1119,6,2.0],[1119,7,4.0],[1119,8,4.0],[1119,9,1.0],[1119,10,1.0],[1119,11,14.0],[1119,12,28.0],[1119,13,16.0],[1119,14,18.0],[1119,16,1.0],[1119,17,1.0],[1119,19,1.0],[1119,22,2.0],[1119,25,3.0],[1119,27,5.0],[1119,29,4.0],[1119,30,3.0],[1119,31,18.0],[1119,32,21.0],[1119,33,8.0],[1119,34,16.0],[1119,35,28.0],[1119,36,9.0],[1119,37,12.0],[1120,0,10.0],[1120,6,5.0],[1120,10,2.0],[1120,15,4.0],[1120,20,3.0],[1120,21,2.0],[1120,22,1.0],[1120,24,2.0],[1120,26,4.0],[1120,27,1.0],[1120,31,8.0],[1120,32,11.0],[1120,33,9.0],[1120,34,6.0],[1120,35,5.0],[1120,36,8.0],[1120,39,2.0],[1121,0,5.0],[1121,1,1.0],[1121,2,1.0],[1121,3,4.0],[1121,5,2.0],[1121,6,1.0],[1121,7,5.0],[1121,8,9.0],[1121,9,6.0],[1121,11,59.0],[1121,12,46.0],[1121,13,53.0],[1121,14,46.0],[1121,15,3.0],[1121,16,30.0],[1121,17,11.0],[1121,18,3.0],[1121,19,15.0],[1121,20,4.0],[1121,21,9.0],[1121,22,1.0],[1121,23,61.0],[1121,24,28.0],[1121,25,77.0],[1121,26,3.0],[1121,27,6.0],[1121,29,17.0],[1121,30,17.0],[1121,31,120.0],[1121,32,58.0],[1121,33,2.0],[1121,35,2.0],[1121,36,1.0],[1121,37,3.0],[1122,0,16.0],[1122,1,5.0],[1122,2,3.0],[1122,3,4.0],[1122,4,1.0],[1122,5,7.0],[1122,6,2.0],[1122,7,8.0],[1122,8,15.0],[1122,9,9.0],[1122,10,17.0],[1122,11,3.0],[1122,12,2.0],[1122,13,4.0],[1122,14,8.0],[1122,15,52.0],[1122,16,46.0],[1122,17,44.0],[1122,18,39.0],[1122,19,8.0],[1122,23,2.0],[1122,25,1.0],[1122,26,5.0],[1122,27,6.0],[1122,28,24.0],[1122,29,26.0],[1122,30,9.0],[1122,31,25.0],[1122,32,37.0],[1122,33,5.0],[1122,34,8.0],[1122,35,2.0],[1122,36,15.0],[1122,37,7.0],[1122,38,21.0],[1122,39,45.0],[1123,0,5.0],[1123,4,1.0],[1123,6,1.0],[1123,20,113.0],[1123,21,90.0],[1123,22,83.0],[1123,26,1.0],[1123,34,2.0],[1123,35,10.0],[1123,36,2.0],[1123,37,1.0],[1124,0,2.0],[1124,10,1.0],[1124,15,2.0],[1124,16,4.0],[1124,29,2.0],[1124,31,2.0],[1124,32,1.0],[1124,38,1.0],[1124,39,2.0],[1125,0,5.0],[1125,6,7.0],[1125,8,1.0],[1125,9,1.0],[1125,20,458.0],[1125,21,280.0],[1125,22,210.0],[1125,26,9.0],[1125,27,3.0],[1125,29,2.0],[1125,33,44.0],[1125,34,41.0],[1125,35,18.0],[1125,36,3.0],[1126,0,29.0],[1126,1,60.0],[1126,2,59.0],[1126,3,21.0],[1126,4,30.0],[1126,16,2.0],[1126,20,121.0],[1126,21,88.0],[1126,22,70.0],[1126,23,19.0],[1126,24,30.0],[1126,25,36.0],[1126,26,114.0],[1126,27,59.0],[1126,28,1.0],[1126,29,62.0],[1126,30,59.0],[1126,31,38.0],[1126,32,20.0],[1126,33,5.0],[1126,34,4.0],[1126,35,10.0],[1126,36,35.0],[1127,0,1.0],[1127,1,70.0],[1127,2,62.0],[1127,3,31.0],[1127,4,29.0],[1127,20,21.0],[1127,21,15.0],[1127,22,14.0],[1127,26,23.0],[1127,27,4.0],[1127,36,3.0],[1128,0,15.0],[1128,6,11.0],[1128,10,11.0],[1128,17,1.0],[1128,20,11.0],[1128,21,2.0],[1128,22,1.0],[1128,23,1.0],[1128,25,1.0],[1128,26,13.0],[1128,27,8.0],[1128,29,7.0],[1128,31,64.0],[1128,32,24.0],[1128,33,11.0],[1128,34,37.0],[1128,35,21.0],[1128,36,16.0],[1128,38,1.0],[1128,39,1.0],[1129,0,7.0],[1129,1,1.0],[1129,2,2.0],[1129,3,2.0],[1129,4,4.0],[1129,5,5.0],[1129,7,6.0],[1129,8,3.0],[1129,9,14.0],[1129,10,10.0],[1129,11,2.0],[1129,12,1.0],[1129,14,1.0],[1129,15,36.0],[1129,16,39.0],[1129,17,31.0],[1129,18,19.0],[1129,19,23.0],[1129,21,1.0],[1129,23,1.0],[1129,26,4.0],[1129,27,7.0],[1129,28,17.0],[1129,29,15.0],[1129,30,12.0],[1129,31,13.0],[1129,32,7.0],[1129,34,2.0],[1129,35,1.0],[1129,36,6.0],[1129,37,9.0],[1129,38,4.0],[1129,39,19.0],[1130,0,7.0],[1130,1,43.0],[1130,2,51.0],[1130,3,35.0],[1130,4,26.0],[1130,5,25.0],[1130,6,17.0],[1130,7,67.0],[1130,8,85.0],[1130,9,67.0],[1130,10,2.0],[1130,11,1.0],[1130,15,2.0],[1130,16,2.0],[1130,17,1.0],[1130,18,5.0],[1130,19,21.0],[1130,26,5.0],[1130,27,20.0],[1130,32,2.0],[1130,33,18.0],[1130,34,10.0],[1130,35,5.0],[1130,36,6.0],[1130,37,88.0],[1130,38,1.0],[1130,39,2.0],[1131,0,4.0],[1131,1,11.0],[1131,2,6.0],[1131,3,4.0],[1131,4,7.0],[1131,8,1.0],[1131,9,1.0],[1131,11,12.0],[1131,12,5.0],[1131,13,12.0],[1131,14,12.0],[1131,15,3.0],[1131,19,1.0],[1131,20,15.0],[1131,21,18.0],[1131,22,9.0],[1131,24,1.0],[1131,26,18.0],[1131,27,8.0],[1131,29,6.0],[1131,30,4.0],[1131,31,1.0],[1131,32,2.0],[1131,34,1.0],[1131,35,4.0],[1131,36,2.0],[1132,0,9.0],[1132,1,2.0],[1132,2,1.0],[1132,6,6.0],[1132,10,5.0],[1132,13,2.0],[1132,14,1.0],[1132,15,11.0],[1132,20,117.0],[1132,21,71.0],[1132,22,55.0],[1132,23,42.0],[1132,24,33.0],[1132,25,83.0],[1132,26,5.0],[1132,27,6.0],[1132,29,7.0],[1132,31,64.0],[1132,32,43.0],[1132,33,18.0],[1132,34,36.0],[1132,35,39.0],[1132,36,25.0],[1132,38,1.0],[1132,39,4.0],[1133,0,22.0],[1133,1,3.0],[1133,2,15.0],[1133,3,1.0],[1133,4,2.0],[1133,5,10.0],[1133,6,3.0],[1133,7,24.0],[1133,8,28.0],[1133,9,16.0],[1133,20,12.0],[1133,21,17.0],[1133,22,4.0],[1133,26,25.0],[1133,27,34.0],[1133,32,3.0],[1133,33,7.0],[1133,34,8.0],[1133,35,13.0],[1133,36,34.0],[1133,37,14.0],[1134,0,11.0],[1134,6,4.0],[1134,9,2.0],[1134,20,15.0],[1134,21,28.0],[1134,22,16.0],[1134,23,2.0],[1134,24,1.0],[1134,25,1.0],[1134,26,8.0],[1134,27,4.0],[1134,33,42.0],[1134,34,48.0],[1134,35,16.0],[1134,36,13.0],[1134,38,1.0],[1135,0,9.0],[1135,26,3.0],[1135,27,9.0],[1135,33,19.0],[1135,34,37.0],[1135,35,54.0],[1135,36,7.0],[1136,0,24.0],[1136,6,76.0],[1136,26,35.0],[1136,27,28.0],[1136,30,1.0],[1136,33,304.0],[1136,34,386.0],[1136,35,170.0],[1136,36,24.0],[1136,37,4.0],[1137,0,2.0],[1137,6,4.0],[1137,10,30.0],[1137,15,96.0],[1137,19,1.0],[1137,20,18.0],[1137,21,16.0],[1137,22,16.0],[1137,23,40.0],[1137,24,46.0],[1137,25,56.0],[1137,26,7.0],[1137,27,4.0],[1137,28,10.0],[1137,29,32.0],[1137,30,12.0],[1137,31,132.0],[1137,32,81.0],[1137,33,13.0],[1137,34,11.0],[1137,35,7.0],[1137,36,7.0],[1137,38,37.0],[1137,39,30.0],[1138,0,16.0],[1138,1,1.0],[1138,2,2.0],[1138,4,3.0],[1138,5,2.0],[1138,6,12.0],[1138,7,1.0],[1138,8,3.0],[1138,10,27.0],[1138,11,2.0],[1138,12,5.0],[1138,13,23.0],[1138,14,5.0],[1138,15,26.0],[1138,20,424.0],[1138,21,265.0],[1138,22,250.0],[1138,23,282.0],[1138,24,328.0],[1138,25,552.0],[1138,26,6.0],[1138,27,6.0],[1138,28,5.0],[1138,29,16.0],[1138,30,9.0],[1138,31,342.0],[1138,32,211.0],[1138,33,19.0],[1138,34,38.0],[1138,35,57.0],[1138,36,22.0],[1138,38,18.0],[1138,39,15.0],[1139,0,14.0],[1139,6,2.0],[1139,7,1.0],[1139,10,3.0],[1139,15,2.0],[1139,20,1.0],[1139,22,2.0],[1139,24,1.0],[1139,25,1.0],[1139,26,3.0],[1139,27,1.0],[1139,28,2.0],[1139,29,1.0],[1139,31,12.0],[1139,32,10.0],[1139,33,8.0],[1139,34,5.0],[1139,35,4.0],[1139,36,7.0],[1139,38,1.0],[1139,39,1.0],[1140,0,11.0],[1140,1,3.0],[1140,2,3.0],[1140,3,5.0],[1140,4,8.0],[1140,5,6.0],[1140,6,5.0],[1140,7,6.0],[1140,8,18.0],[1140,9,5.0],[1140,10,1.0],[1140,12,1.0],[1140,15,2.0],[1140,16,2.0],[1140,17,1.0],[1140,19,1.0],[1140,27,9.0],[1140,28,4.0],[1140,31,1.0],[1140,33,12.0],[1140,35,3.0],[1140,36,10.0],[1140,37,14.0],[1140,39,4.0],[1141,0,1.0],[1141,3,1.0],[1141,21,1.0],[1141,27,1.0],[1141,28,2.0],[1141,30,2.0],[1141,31,5.0],[1141,32,4.0],[1141,33,1.0],[1141,35,3.0],[1141,36,3.0],[1142,0,6.0],[1142,1,16.0],[1142,2,17.0],[1142,3,11.0],[1142,4,8.0],[1142,5,10.0],[1142,6,3.0],[1142,7,38.0],[1142,8,58.0],[1142,9,41.0],[1142,12,1.0],[1142,13,1.0],[1142,17,1.0],[1142,18,1.0],[1142,19,4.0],[1142,26,1.0],[1142,27,4.0],[1142,33,6.0],[1142,34,1.0],[1142,35,1.0],[1142,36,5.0],[1142,37,34.0],[1143,0,6.0],[1143,1,1.0],[1143,2,3.0],[1143,3,3.0],[1143,4,5.0],[1143,5,3.0],[1143,6,1.0],[1143,7,6.0],[1143,8,3.0],[1143,9,4.0],[1143,10,12.0],[1143,11,2.0],[1143,12,1.0],[1143,13,2.0],[1143,15,24.0],[1143,16,25.0],[1143,17,20.0],[1143,18,16.0],[1143,19,17.0],[1143,23,1.0],[1143,26,2.0],[1143,27,2.0],[1143,28,15.0],[1143,29,10.0],[1143,30,12.0],[1143,31,7.0],[1143,32,3.0],[1143,33,2.0],[1143,35,4.0],[1143,36,4.0],[1143,37,5.0],[1143,38,9.0],[1143,39,10.0],[1144,0,14.0],[1144,1,6.0],[1144,2,3.0],[1144,4,2.0],[1144,5,1.0],[1144,6,1.0],[1144,7,4.0],[1144,8,14.0],[1144,9,6.0],[1144,10,16.0],[1144,13,2.0],[1144,15,27.0],[1144,16,25.0],[1144,17,22.0],[1144,18,12.0],[1144,19,9.0],[1144,26,7.0],[1144,27,4.0],[1144,28,16.0],[1144,29,12.0],[1144,30,8.0],[1144,31,12.0],[1144,32,10.0],[1144,33,2.0],[1144,34,2.0],[1144,35,2.0],[1144,36,5.0],[1144,37,5.0],[1144,38,10.0],[1144,39,18.0],[1145,0,19.0],[1145,10,12.0],[1145,15,7.0],[1145,20,4.0],[1145,21,6.0],[1145,22,5.0],[1145,23,12.0],[1145,24,40.0],[1145,25,22.0],[1145,26,7.0],[1145,27,10.0],[1145,28,6.0],[1145,29,15.0],[1145,30,5.0],[1145,31,91.0],[1145,32,113.0],[1145,33,20.0],[1145,34,29.0],[1145,35,11.0],[1145,36,13.0],[1145,38,4.0],[1145,39,4.0],[1146,0,1.0],[1146,1,2.0],[1146,2,1.0],[1146,7,2.0],[1146,11,11.0],[1146,12,35.0],[1146,13,37.0],[1146,14,18.0],[1146,15,9.0],[1146,16,13.0],[1146,17,21.0],[1146,18,3.0],[1146,19,6.0],[1146,23,2.0],[1146,25,3.0],[1146,26,2.0],[1146,27,1.0],[1146,28,1.0],[1146,29,6.0],[1146,30,11.0],[1146,31,7.0],[1146,32,6.0],[1146,36,1.0],[1146,39,4.0],[1147,0,2.0],[1147,20,72.0],[1147,21,55.0],[1147,22,61.0],[1147,23,8.0],[1147,24,10.0],[1147,25,12.0],[1147,27,4.0],[1147,28,5.0],[1147,29,1.0],[1147,30,2.0],[1147,31,11.0],[1147,32,9.0],[1147,34,3.0],[1147,35,1.0],[1147,36,1.0],[1148,0,11.0],[1148,1,7.0],[1148,2,2.0],[1148,3,9.0],[1148,4,5.0],[1148,5,3.0],[1148,6,4.0],[1148,7,5.0],[1148,8,24.0],[1148,9,19.0],[1148,10,32.0],[1148,11,5.0],[1148,12,4.0],[1148,14,5.0],[1148,15,56.0],[1148,16,54.0],[1148,17,70.0],[1148,18,32.0],[1148,19,27.0],[1148,24,1.0],[1148,26,6.0],[1148,27,13.0],[1148,28,40.0],[1148,29,47.0],[1148,30,40.0],[1148,31,34.0],[1148,32,24.0],[1148,33,7.0],[1148,34,6.0],[1148,35,3.0],[1148,36,14.0],[1148,37,25.0],[1148,38,45.0],[1148,39,49.0],[1149,0,3.0],[1149,1,1028.0],[1149,2,2046.0],[1149,3,1072.0],[1149,4,1179.0],[1149,6,4.0],[1149,7,6.0],[1149,8,18.0],[1149,9,29.0],[1149,10,1.0],[1149,13,2.0],[1149,17,1.0],[1149,18,1.0],[1149,20,1.0],[1149,22,1.0],[1149,25,2.0],[1149,26,1.0],[1149,27,22.0],[1149,28,1.0],[1149,32,2.0],[1149,35,1.0],[1149,36,6.0],[1150,0,12.0],[1150,1,7.0],[1150,2,13.0],[1150,3,18.0],[1150,4,18.0],[1150,5,19.0],[1150,6,57.0],[1150,7,39.0],[1150,8,46.0],[1150,9,66.0],[1150,18,1.0],[1150,19,5.0],[1150,26,4.0],[1150,27,12.0],[1150,33,37.0],[1150,34,13.0],[1150,35,6.0],[1150,36,24.0],[1150,37,64.0],[1151,0,11.0],[1151,1,3.0],[1151,2,1.0],[1151,3,2.0],[1151,4,2.0],[1151,5,18.0],[1151,6,18.0],[1151,7,20.0],[1151,8,22.0],[1151,9,32.0],[1151,26,3.0],[1151,27,6.0],[1151,31,20.0],[1151,32,9.0],[1151,33,25.0],[1151,34,11.0],[1151,35,2.0],[1151,36,10.0],[1151,37,37.0],[1152,0,13.0],[1152,1,3.0],[1152,2,2.0],[1152,3,2.0],[1152,4,2.0],[1152,6,13.0],[1152,10,15.0],[1152,11,1.0],[1152,12,2.0],[1152,13,20.0],[1152,14,1.0],[1152,15,12.0],[1152,20,94.0],[1152,21,47.0],[1152,22,38.0],[1152,23,16.0],[1152,24,37.0],[1152,25,38.0],[1152,26,9.0],[1152,27,15.0],[1152,28,1.0],[1152,29,9.0],[1152,30,3.0],[1152,31,161.0],[1152,32,80.0],[1152,33,15.0],[1152,34,55.0],[1152,35,38.0],[1152,36,28.0],[1152,38,13.0],[1152,39,1.0],[1153,0,2.0],[1153,1,2.0],[1153,7,1.0],[1153,9,2.0],[1153,11,6.0],[1153,12,19.0],[1153,13,15.0],[1153,14,2.0],[1153,15,13.0],[1153,16,7.0],[1153,17,2.0],[1153,19,7.0],[1153,23,2039.0],[1153,24,1975.0],[1153,25,3149.0],[1153,28,4.0],[1153,29,9.0],[1153,30,15.0],[1153,31,6704.0],[1153,32,3464.0],[1153,33,1.0],[1153,38,1.0],[1153,39,6.0],[1154,0,10.0],[1154,5,7.0],[1154,6,65.0],[1154,7,17.0],[1154,8,35.0],[1154,9,48.0],[1154,17,1.0],[1154,20,3.0],[1154,21,2.0],[1154,22,3.0],[1154,23,1.0],[1154,24,3.0],[1154,26,2.0],[1154,27,13.0],[1154,31,10.0],[1154,32,4.0],[1154,33,347.0],[1154,34,358.0],[1154,35,225.0],[1154,36,17.0],[1154,37,59.0],[1155,0,5.0],[1155,1,267.0],[1155,2,327.0],[1155,3,244.0],[1155,4,266.0],[1155,5,1.0],[1155,7,2.0],[1155,9,2.0],[1155,10,3.0],[1155,11,91.0],[1155,12,128.0],[1155,13,279.0],[1155,14,149.0],[1155,15,3.0],[1155,16,14.0],[1155,17,4.0],[1155,18,4.0],[1155,19,4.0],[1155,20,2.0],[1155,21,2.0],[1155,22,2.0],[1155,23,6.0],[1155,24,7.0],[1155,25,9.0],[1155,26,2.0],[1155,27,10.0],[1155,28,3.0],[1155,29,8.0],[1155,30,7.0],[1155,31,11.0],[1155,32,6.0],[1155,33,2.0],[1155,34,4.0],[1155,36,2.0],[1155,37,2.0],[1156,0,2.0],[1156,1,11.0],[1156,2,9.0],[1156,3,13.0],[1156,4,14.0],[1156,6,1.0],[1156,9,1.0],[1156,11,1.0],[1156,12,2.0],[1156,13,4.0],[1156,14,6.0],[1156,16,4.0],[1156,17,2.0],[1156,18,1.0],[1156,19,3.0],[1156,21,3.0],[1156,23,6.0],[1156,24,3.0],[1156,25,2.0],[1156,26,3.0],[1156,29,1.0],[1156,31,4.0],[1156,32,6.0],[1157,0,16.0],[1157,6,6.0],[1157,8,1.0],[1157,13,2.0],[1157,14,1.0],[1157,15,1.0],[1157,20,47.0],[1157,21,46.0],[1157,22,33.0],[1157,23,4.0],[1157,24,5.0],[1157,25,10.0],[1157,26,2.0],[1157,27,7.0],[1157,28,1.0],[1157,30,1.0],[1157,31,1.0],[1157,32,1.0],[1157,33,9.0],[1157,34,15.0],[1157,35,22.0],[1157,36,12.0],[1158,0,2.0],[1158,1,20.0],[1158,2,13.0],[1158,3,4.0],[1158,4,5.0],[1158,20,2.0],[1158,22,2.0],[1158,26,5.0],[1158,27,2.0],[1159,0,3.0],[1159,10,1.0],[1159,15,1.0],[1159,20,8.0],[1159,21,6.0],[1159,22,6.0],[1159,23,1.0],[1159,24,10.0],[1159,25,9.0],[1159,27,4.0],[1159,28,1.0],[1159,30,1.0],[1159,31,11.0],[1159,32,9.0],[1159,33,4.0],[1159,34,2.0],[1159,35,1.0],[1159,36,2.0],[1159,39,3.0],[1160,0,2.0],[1160,1,1.0],[1160,2,2.0],[1160,3,2.0],[1160,4,2.0],[1160,5,4.0],[1160,6,1.0],[1160,7,8.0],[1160,8,16.0],[1160,9,6.0],[1160,19,5.0],[1160,27,2.0],[1160,34,2.0],[1160,36,1.0],[1160,37,8.0],[1161,0,8.0],[1161,1,11.0],[1161,2,13.0],[1161,3,11.0],[1161,4,6.0],[1161,5,3.0],[1161,6,1.0],[1161,7,8.0],[1161,8,7.0],[1161,9,5.0],[1161,11,8.0],[1161,12,13.0],[1161,13,6.0],[1161,14,3.0],[1161,16,3.0],[1161,17,1.0],[1161,19,1.0],[1161,20,1.0],[1161,21,2.0],[1161,22,2.0],[1161,25,1.0],[1161,26,15.0],[1161,27,1.0],[1161,29,2.0],[1161,31,1.0],[1161,32,1.0],[1161,33,2.0],[1161,35,1.0],[1161,36,4.0],[1161,37,6.0],[1162,0,9.0],[1162,2,1.0],[1162,3,1.0],[1162,4,3.0],[1162,5,12.0],[1162,6,9.0],[1162,7,11.0],[1162,8,12.0],[1162,9,12.0],[1162,26,1.0],[1162,31,5.0],[1162,32,5.0],[1162,33,23.0],[1162,34,10.0],[1162,36,8.0],[1162,37,23.0],[1163,0,5.0],[1163,1,4.0],[1163,2,7.0],[1163,3,9.0],[1163,4,2.0],[1163,5,3.0],[1163,6,3.0],[1163,7,5.0],[1163,8,15.0],[1163,9,9.0],[1163,10,10.0],[1163,11,5.0],[1163,12,1.0],[1163,13,1.0],[1163,14,6.0],[1163,15,25.0],[1163,16,33.0],[1163,17,17.0],[1163,18,13.0],[1163,19,36.0],[1163,23,1.0],[1163,26,1.0],[1163,27,4.0],[1163,28,11.0],[1163,29,13.0],[1163,30,8.0],[1163,31,2.0],[1163,32,5.0],[1163,33,2.0],[1163,35,4.0],[1163,36,7.0],[1163,37,9.0],[1163,38,12.0],[1163,39,17.0],[1164,0,7.0],[1164,1,1.0],[1164,6,4.0],[1164,8,2.0],[1164,10,13.0],[1164,12,2.0],[1164,13,1.0],[1164,15,12.0],[1164,20,27.0],[1164,21,20.0],[1164,22,19.0],[1164,23,50.0],[1164,24,48.0],[1164,25,78.0],[1164,26,14.0],[1164,27,9.0],[1164,28,1.0],[1164,29,12.0],[1164,30,5.0],[1164,31,36.0],[1164,32,33.0],[1164,33,24.0],[1164,34,28.0],[1164,35,11.0],[1164,36,11.0],[1164,37,3.0],[1164,38,8.0],[1164,39,5.0],[1165,0,19.0],[1165,1,3.0],[1165,2,3.0],[1165,3,9.0],[1165,4,9.0],[1165,6,5.0],[1165,8,1.0],[1165,9,3.0],[1165,10,5.0],[1165,12,1.0],[1165,15,20.0],[1165,16,2.0],[1165,20,780.0],[1165,21,509.0],[1165,22,520.0],[1165,23,582.0],[1165,24,808.0],[1165,25,1128.0],[1165,26,14.0],[1165,27,19.0],[1165,28,2.0],[1165,29,11.0],[1165,30,5.0],[1165,31,184.0],[1165,32,135.0],[1165,33,31.0],[1165,34,42.0],[1165,35,32.0],[1165,36,34.0],[1165,38,9.0],[1165,39,6.0],[1166,0,4.0],[1166,20,6.0],[1166,21,8.0],[1166,22,5.0],[1166,24,2.0],[1166,26,3.0],[1166,31,4.0],[1166,32,1.0],[1166,33,3.0],[1166,34,6.0],[1166,35,3.0],[1166,36,6.0],[1167,0,8.0],[1167,1,7.0],[1167,2,6.0],[1167,3,4.0],[1167,4,1.0],[1167,6,4.0],[1167,10,2.0],[1167,15,7.0],[1167,20,57.0],[1167,21,50.0],[1167,22,47.0],[1167,23,142.0],[1167,24,175.0],[1167,25,219.0],[1167,26,3.0],[1167,27,2.0],[1167,28,1.0],[1167,29,9.0],[1167,30,3.0],[1167,31,74.0],[1167,32,36.0],[1167,33,24.0],[1167,34,19.0],[1167,35,21.0],[1167,36,8.0],[1167,37,1.0],[1167,38,2.0],[1167,39,2.0],[1168,0,11.0],[1168,1,1.0],[1168,2,3.0],[1168,5,1.0],[1168,7,5.0],[1168,8,6.0],[1168,9,5.0],[1168,11,22.0],[1168,12,43.0],[1168,13,83.0],[1168,14,66.0],[1168,15,1.0],[1168,16,7.0],[1168,17,4.0],[1168,18,2.0],[1168,19,4.0],[1168,20,1.0],[1168,21,1.0],[1168,22,2.0],[1168,24,5.0],[1168,26,4.0],[1168,27,1.0],[1168,29,19.0],[1168,30,13.0],[1168,31,7.0],[1168,32,7.0],[1168,33,1.0],[1168,34,10.0],[1168,35,3.0],[1168,36,4.0],[1168,37,1.0],[1168,38,1.0],[1168,39,1.0],[1169,0,5.0],[1169,6,3.0],[1169,10,2.0],[1169,15,1.0],[1169,20,8.0],[1169,21,1.0],[1169,22,4.0],[1169,23,10.0],[1169,24,9.0],[1169,25,3.0],[1169,26,2.0],[1169,27,1.0],[1169,28,2.0],[1169,29,3.0],[1169,31,29.0],[1169,32,17.0],[1169,33,6.0],[1169,34,8.0],[1169,35,4.0],[1169,38,6.0],[1169,39,1.0],[1170,0,1.0],[1170,15,1.0],[1171,0,
[truncated: 1,179,834 more chars]
