# Supplementary material for: CoMiniGut—a small volume in vitro colon model for the screening of gut microbial fermentation processes
Source: PeerJ. 2018 Jan 19;6:e4268. doi: 10.7717/peerj.4268 (PMC5777374; doi:10.7717/peerj.4268)
Supplement: Supplemental Information 13 — High quality tree file [file peerj-06-4268-s016.tre]

(((((((('OTU_2893':0.00014,'OTU_551':0.01329)0.847:0.00668,('OTU_1280':0.00014,((('OTU_2915':0.00661,('OTU_2901':0.01345,'OTU_1762':0.00014)0.618:0.01352)0.803:0.00672,'OTU_598':0.00014)0.840:0.00656,('OTU_1424':0.02037,('OTU_964':0.00652,'OTU_742':0.00678)0.736:0.00674)0.874:0.00016)0.775:0.00014)0.771:0.00016)0.835:0.00656,(((('OTU_2399':0.02729,('OTU_532':0.00659,'OTU_1451':0.02044)0.831:0.0134)0.939:0.00016,(('OTU_2806':0.00682,'OTU_3185':0.00014)0.931:0.00016,(('OTU_2435':0.02054,('OTU_1787':0.00014,'OTU_980':0.00014)0.021:0.00015)0.917:0.02023,('OTU_1663':0.01369,(('OTU_2548':0.0202,(('OTU_1589':0.00015,('OTU_3091':0.00014,'OTU_3891':0.01364)0.850:0.00664)0.815:0.00668,('OTU_2617':0.01381,('OTU_2101':0.01349,('OTU_3119':0.0,'OTU_3361':0.0):0.00015)0.797:0.0069)0.146:0.00683)1.000:0.00015)0.860:0.00015,'OTU_1793':0.00663)0.647:0.00015)0.562:0.00016)0.928:0.01309)0.833:0.01317)0.465:0.00015,(((((('OTU_3510':0.00015,'OTU_1664':0.02041)0.828:0.00656,('OTU_3164':0.00014,((('OTU_1760':0.01332,('OTU_2349':0.0066,'OTU_428':0.00661)0.764:0.00663)0.789:0.01337,(((('OTU_1123':0.00438,(('OTU_261':0.0,'OTU_3883':0.0):0.0067,(('OTU_1171':0.0,'OTU_1364':0.0):0.00014,('OTU_1363':0.00659,('OTU_1769':0.01329,('OTU_1954':0.00657,'OTU_1757':0.00657)0.296:0.00014)0.864:0.00668)0.693:0.00014)0.739:0.00016)0.911:0.00439)0.911:0.00438,((('OTU_2325':0.00656,'OTU_998':0.01322)0.321:0.00014,'OTU_2338':0.00656)0.000:0.00014,(('OTU_2048':0.0,'OTU_2168':0.0,'OTU_2522':0.0,'OTU_2672':0.0,'OTU_3145':0.0,'OTU_349':0.0,'OTU_3951':0.0,'OTU_565':0.0,'OTU_1031':0.0,'OTU_1561':0.0):0.00014,'OTU_3429':0.00014)0.000:0.00014)0.924:0.00014)0.183:0.00014,('OTU_1480':0.00014,(((((((('OTU_1135':0.00014,(('OTU_2114':0.00658,('OTU_1218':0.00014,'OTU_3610':0.00664)0.854:0.00657)0.556:0.00014,'OTU_3047':0.00656)0.946:0.00014)0.000:0.00014,('OTU_3536':0.00656,((((('OTU_3163':0.00443,((('OTU_2819':0.0,'OTU_381':0.0):0.00014,(('OTU_2442':0.00656,('OTU_1477':0.00656,'OTU_3901':0.00661)0.160:0.00014)0.784:0.00014,('OTU_1909':0.00656,'OTU_1713':0.00659)0.900:0.00014)0.000:0.00015)0.910:0.00016,((('OTU_1609':0.00658,('OTU_3027':0.00656,'OTU_818':0.00014)0.148:0.00014)0.849:0.00668,('OTU_2199':0.00659,'OTU_1067':0.00657)0.682:0.00014)0.456:0.0066,('OTU_2978':0.00656,(((('OTU_431':0.0,'OTU_821':0.0):0.00014,('OTU_2697':0.0,'OTU_922':0.0):0.00656)0.000:0.00014,'OTU_2222':0.00014)0.000:0.00014,(('OTU_3197':0.00014,'OTU_1622':0.02738)0.968:0.00015,('OTU_1235':0.00014,'OTU_3892':0.01316)0.925:0.00014)0.000:0.00014)0.892:0.00014)0.853:0.00669)0.729:0.00015)0.920:0.00444)0.920:0.00444,((('OTU_854':0.00656,('OTU_1141':0.0066,'OTU_3434':0.00656)0.254:0.00014)0.000:0.00014,('OTU_2653':0.00657,'OTU_3268':0.00659)0.925:0.00014)0.000:0.00014,(('OTU_2028':0.0,'OTU_368':0.0,'OTU_3780':0.0,'OTU_473':0.0,'OTU_652':0.0):0.00014,('OTU_2006':0.0132,'OTU_1654':0.00014)0.908:0.00014)0.000:0.00014)0.903:0.00015)0.062:0.00015,'OTU_3697':0.01323)0.787:0.00661,('OTU_2202':0.01339,'OTU_1653':0.00675)0.451:0.00665)1.000:0.00014,'OTU_3555':0.01323)0.518:0.00014)0.825:0.00015)0.000:0.00014,('OTU_3870':0.0,'OTU_975':0.0,'OTU_1357':0.0):0.00014)0.983:0.00014,(('OTU_607':0.00011,('OTU_411':0.00669,'OTU_2090':0.0067)0.470:0.00015)0.869:0.00659,(('OTU_3995':0.00675,'OTU_2344':0.00672)0.785:0.00657,('OTU_1119':0.00656,'OTU_3866':0.00656)0.343:0.00016)0.880:0.00659)0.155:0.00015)0.936:0.0044,(((('OTU_2868':0.00128,(('OTU_1973':0.00655,'OTU_2987':0.00014)0.777:0.00015,('OTU_2430':0.00014,'OTU_540':0.00665)0.848:0.00664)0.913:0.01779)0.830:0.00762,(('OTU_3343':0.00015,('OTU_2262':0.00015,('OTU_447':0.00687,'OTU_3131':0.01364)0.785:0.00644)0.846:0.00657)0.881:0.00656,(((('OTU_1956':0.0,'OTU_2230':0.0,'OTU_2233':0.0,'OTU_2405':0.0,'OTU_242':0.0,'OTU_2813':0.0,'OTU_2838':0.0,'OTU_331':0.0,'OTU_1258':0.0,'OTU_1026':0.0,'OTU_4':0.0,'OTU_483':0.0,'OTU_756':0.0,'OTU_1339':0.0,'OTU_1599':0.0,'OTU_1821':0.0):0.00014,('OTU_3451':0.00014,('OTU_2536':0.00654,'OTU_1320':0.01421)0.783:0.00663)0.723:0.00014)0.201:0.00016,('OTU_2561':0.01335,('OTU_2992':0.00435,'OTU_3263':0.00444)0.921:0.00435)0.923:0.00014)0.986:0.00011,(('OTU_2340':0.00014,(('OTU_2774':0.00657,'OTU_2278':0.01323)0.888:0.00014,((('OTU_2722':0.01358,('OTU_3355':0.00016,'OTU_1628':0.0067)0.799:0.00639)0.777:0.0069,('OTU_2371':0.00015,('OTU_3571':0.01328,('OTU_2552':0.0,'OTU_3043':0.0):0.00015)0.838:0.00669)0.849:0.0066)0.223:0.00014,('OTU_2113':0.0066,((('OTU_2555':0.00682,'OTU_2807':0.0065)0.588:0.00672,('OTU_3202':0.01332,'OTU_2932':0.02942)0.395:0.00014)0.855:0.00015,('OTU_3174':0.0066,'OTU_1425':0.00014)0.352:0.00016)0.785:0.00658)0.816:0.00658)0.856:0.00015)0.981:0.00014)0.000:0.00015,(('OTU_537':0.00658,'OTU_3024':0.01322)0.912:0.00014,((('OTU_3184':0.00658,'OTU_2691':0.02027)0.907:0.00014,(('OTU_2298':0.02026,'OTU_3092':0.01325)0.913:0.00014,'OTU_716':0.00656)0.846:0.00014)0.992:0.00014,(('OTU_2912':0.00659,'OTU_2599':0.00659)0.912:0.00014,(('OTU_1616':0.0066,'OTU_2112':0.01325)0.675:0.00014,'OTU_3484':0.00657)0.611:0.00014)0.999:0.00014)0.000:0.00014)0.000:0.00014)0.998:0.00014)0.739:0.00015)0.341:0.00014)0.868:0.00664,(('OTU_2215':0.00016,'OTU_2359':0.00669)0.755:0.00361,('OTU_820':0.01128,('OTU_911':0.00016,(((((('OTU_3757':0.01377,((('OTU_2187':0.00626,'OTU_1560':0.04284)0.869:0.01385,'OTU_460':0.00015)0.826:0.00292,'OTU_3474':0.04253)0.817:0.00355)0.662:0.00691,'OTU_558':0.02041)0.721:0.00014,'OTU_2801':0.00015)0.803:0.00661,('OTU_1058':0.00644,('OTU_543':0.00016,('OTU_2363':0.02645,('OTU_664':0.01954,'OTU_1641':0.00789)0.737:0.00681)0.764:0.01471)0.867:0.01367)0.795:0.00692)0.773:0.00369,(('OTU_111':0.0,'OTU_967':0.0):0.02734,'OTU_1040':0.01331)0.846:0.01256)0.773:0.00372,(('OTU_312':0.00015,('OTU_2301':0.00677,('OTU_1234':0.07426,('OTU_1373':0.00015,((('OTU_3953':0.00681,(('OTU_1781':0.0201,('OTU_1550':0.01351,'OTU_1547':0.0201)0.026:0.00015)0.374:0.00015,'OTU_1275':0.02021)0.846:0.00659)0.864:0.00014,'OTU_2142':0.00014)0.919:0.00016,((((((((('OTU_2342':0.00015,(('OTU_2785':0.00016,('OTU_1202':0.02022,'OTU_683':0.00014)0.870:0.00667)0.924:0.01347,('OTU_145':0.00663,'OTU_1749':0.00679)0.786:0.00672)0.784:0.0067)0.832:0.00666,'OTU_753':0.04201)0.891:0.00015,'OTU_498':0.00015)0.977:0.02014,('OTU_2377':0.02899,'OTU_471':0.00662)0.262:0.00015)0.773:0.00657,'OTU_1897':0.02054)0.858:0.01358,(('OTU_5':0.00014,('OTU_3346':0.01328,('OTU_2398':0.01318,'OTU_3542':0.00661)0.913:0.00014)0.864:0.00015)0.919:0.00014,('OTU_3152':0.02055,'OTU_3943':0.01354)0.779:0.00658)0.754:0.00015)0.837:0.00668,((((('OTU_3947':0.00651,('OTU_2944':0.00665,'OTU_3095':0.02079)0.773:0.00686)0.162:0.0066,'OTU_1642':0.01325)0.925:0.00015,('OTU_3137':0.01318,'OTU_1900':0.01994)0.913:0.00015)0.967:0.00015,('OTU_3157':0.01319,('OTU_2067':0.01329,'OTU_2569':0.00655)0.743:0.01332)0.934:0.00014)0.463:0.00016,('OTU_3944':0.01332,'OTU_1834':0.02004)0.888:0.00016)0.891:0.00014)1.000:0.00014,('OTU_2343':0.03272,'OTU_1139':0.04845)0.926:0.03282)0.795:0.00346,'OTU_3037':0.02716)0.794:0.00345)0.998:0.04165)0.989:0.0422)0.857:0.00015)0.975:0.02058)0.920:0.01382,'OTU_855':0.00645)0.768:0.00704)0.801:0.00661)0.806:0.01093)0.793:0.01086)0.755:0.00361)0.675:0.00015,(('OTU_2319':0.01327,('OTU_1557':0.00624,'OTU_1855':0.00014)0.936:0.00028)0.742:0.00015,((((((('OTU_1800':0.00669,'OTU_890':0.00015)0.847:0.00658,('OTU_2081':0.01321,(('OTU_3734':0.00664,'OTU_958':0.02033)0.549:0.00666,((((((((('OTU_2284':0.0,'OTU_2860':0.0):0.00016,'OTU_764':0.00659)0.140:0.00659,('OTU_1831':0.00661,(('OTU_2979':0.0,'OTU_163':0.0):0.00014,(('OTU_3986':0.01323,'OTU_1853':0.01324)0.918:0.00015,'OTU_3426':0.01328)0.731:0.00014)0.895:0.00014)0.849:0.00659)0.902:0.00016,('OTU_2488':0.00656,('OTU_2670':0.00014,'OTU_3997':0.01327)0.843:0.00656)0.897:0.00014)0.904:0.00016,('OTU_435':0.00656,'OTU_2302':0.01321)0.901:0.00014)0.986:0.00014,('OTU_2005':0.00014,('OTU_1836':0.00656,('OTU_720':0.00661,'OTU_814':0.00016)0.838:0.00658)0.906:0.00014)0.000:0.00014)0.000:0.00014,('OTU_1073':0.00661,'OTU_1966':0.01321)0.901:0.00014)0.000:0.00014,((('OTU_2798':0.00669,'OTU_3272':0.00014)0.848:0.00656,((('OTU_2400':0.00656,'OTU_3168':0.00014)0.735:0.00014,('OTU_2252':0.00658,'OTU_2876':0.00014)0.874:0.00669)0.475:0.00658,(('OTU_2749':0.01325,((((('OTU_3025':0.00658,'OTU_1889':0.00657)0.919:0.00014,('OTU_1741':0.00014,('OTU_2247':0.00656,'OTU_842':0.00656)0.915:0.00014)0.000:0.00014)0.959:0.00014,(('OTU_3580':0.00656,'OTU_2299':0.00663)0.865:0.00014,('OTU_2675':0.01323,'OTU_530':0.0066)0.890:0.00014)1.000:0.00014)0.000:0.00014,('OTU_1990':0.00014,('OTU_3333':0.01338,'OTU_3476':0.00658)0.775:0.00663)0.841:0.00015)0.000:0.00014,(('OTU_1882':0.00656,'OTU_1118':0.00656)0.898:0.00014,('OTU_2527':0.0,'OTU_265':0.0,'OTU_3199':0.0,'OTU_493':0.0,'OTU_1579':0.0,'OTU_1884':0.0):0.00014)0.000:0.00014)0.747:0.00015)0.963:0.00011,'OTU_1206':0.00014)0.608:0.00658)0.222:0.00015)0.742:0.00014,('OTU_2205':0.0,'OTU_2592':0.0,'OTU_2654':0.0,'OTU_325':0.0,'OTU_3623':0.0,'OTU_3956':0.0,'OTU_722':0.0,'OTU_729':0.0,'OTU_1826':0.0):0.00014)0.000:0.00014)0.844:0.00014,('OTU_3128':0.00437,'OTU_925':0.00437)0.923:0.00437)1.000:0.00015)0.814:0.00664)0.170:0.00014)0.784:0.00014,('OTU_2072':0.0,'OTU_2545':0.0,'OTU_2889':0.0,'OTU_3190':0.0,'OTU_3341':0.0,'OTU_1024':0.0,'OTU_579':0.0,'OTU_161':0.0,'OTU_1623':0.0,'OTU_1848':0.0):0.00014)0.000:0.00014,(('OTU_2121':0.00438,(((('OTU_1655':0.00014,('OTU_1132':0.0,'OTU_3578':0.0,'OTU_940':0.0):0.00014)0.736:0.00014,'OTU_921':0.0066)0.632:0.00014,'OTU_3550':0.01323)0.847:0.00669,(('OTU_3738':0.0,'OTU_545':0.0,'OTU_1521':0.0,'OTU_1729':0.0):0.00014,('OTU_1179':0.00656,'OTU_3083':0.01323)0.891:0.00014)0.733:0.00015)0.911:0.00439)0.911:0.00438,('OTU_2259':0.01236,('OTU_1325':0.0067,'OTU_3904':0.00015)0.792:0.0037)0.792:0.0037)0.590:0.00014)0.000:0.00014,(('OTU_2272':0.0,'OTU_560':0.0):0.00659,'OTU_2752':0.0133)0.905:0.00014)0.000:0.00014,('OTU_2696':0.00657,'OTU_3788':0.01322)0.900:0.00014)0.000:0.00014,((('OTU_2568':0.0037,'OTU_3808':0.01239)0.797:0.0037,('OTU_2516':0.01325,'OTU_1507':0.00656)0.765:0.00014)0.000:0.00014,('OTU_1815':0.00656,'OTU_2099':0.00656)0.948:0.00014)0.000:0.00014)0.000:0.00016)0.878:0.00016)0.936:0.00433)0.936:0.00433,'OTU_2477':0.00015)0.366:0.00654,'OTU_2258':0.00015)0.864:0.00654,('OTU_2428':0.00656,('OTU_2181':0.00014,('OTU_1182':0.0,'OTU_296':0.0,'OTU_2998':0.0,'OTU_666':0.0):0.00014)0.933:0.00014)0.236:0.00014)1.000:0.00449)1.000:0.00213)0.936:0.00431,(((('OTU_3177':0.00014,'OTU_1779':0.01329)0.936:0.00438,('OTU_1239':0.00014,('OTU_2517':0.0202,'OTU_981':0.00659)0.224:0.00014)0.936:0.00437)0.936:0.00437,'OTU_2146':0.00015)0.451:0.00659,('OTU_2603':0.00656,('OTU_3318':0.0,'OTU_374':0.0,'OTU_776':0.0):0.00014)0.753:0.00016)0.936:0.00443)0.936:0.0043)1.000:0.00014,(('OTU_1940':0.02044,'OTU_3003':0.00016)0.861:0.00667,('OTU_1797':0.00674,(('OTU_1061':0.00723,('OTU_2605':0.01289,'OTU_1212':0.01311)0.918:0.00014)0.882:0.0135,(((('OTU_2038':0.00014,'OTU_3663':0.00352)0.980:0.00306,('OTU_2667':0.02002,'OTU_3183':0.01333)0.860:0.00014)0.808:0.0065,'OTU_3931':0.00712)0.807:0.00683,(('OTU_1991':0.00657,('OTU_1362':0.00661,'OTU_427':0.0066)0.211:0.00015)0.847:0.004,('OTU_3504':0.01324,('OTU_3842':0.00014,(('OTU_3989':0.02693,('OTU_1111':0.00306,('OTU_547':0.00706,(((('OTU_2397':0.01364,(('OTU_2013':0.00015,'OTU_1581':0.01358)0.837:0.00661,'OTU_3975':0.00015)0.680:0.00015)0.909:0.01644,'OTU_1416':0.00015)0.351:0.01241,'OTU_775':0.00692)0.811:0.00861,('OTU_487':0.00015,'OTU_1765':0.02561)0.839:0.0083)0.843:0.00746)0.853:0.01408)0.468:0.0013)0.768:0.00382,(((('OTU_760':0.00014,('OTU_3806':0.00657,'OTU_893':0.00014)0.887:0.00658)0.851:0.00669,'OTU_1825':0.02734)0.793:0.00015,('OTU_807':0.01415,'OTU_3957':0.01325)0.941:0.00015)0.920:0.0066,'OTU_553':0.00014)0.878:0.0066)0.532:0.00015)0.213:0.00015)0.880:0.00486)0.876:0.00544)0.995:0.00015)0.658:0.00618)0.810:0.00666)0.923:0.00014)0.795:0.00015)0.499:0.00015)0.000:0.00014,'OTU_1798':0.00656)0.469:0.00015,(('OTU_2283':0.00014,'OTU_876':0.00014)0.918:0.00437,('OTU_2135':0.00656,('OTU_2524':0.01324,'OTU_3696':0.01353)0.355:0.00015)0.918:0.00437)0.918:0.00436)0.502:0.0001,((('OTU_3755':0.00674,((((('OTU_2207':0.00656,(('OTU_2156':0.00675,('OTU_3133':0.00016,'OTU_542':0.0067)0.778:0.00672)0.796:0.00658,(('OTU_2008':0.0,'OTU_3521':0.0,'OTU_841':0.0):0.00014,'OTU_2309':0.0066)0.867:0.0067)0.555:0.00014)0.371:0.00014,'OTU_766':0.00661)0.866:0.00659,('OTU_2962':0.00659,(('OTU_1770':0.00489,('OTU_2800':0.00439,(((('OTU_3728':0.00015,'OTU_1731':0.00669)0.419:0.00659,(('OTU_3338':0.00663,('OTU_589':0.0067,('OTU_719':0.00014,('OTU_2567':0.0066,'OTU_1673':0.01335)0.896:0.00014)0.887:0.00016)0.811:0.00661)0.800:0.0066,('OTU_2289':0.00657,'OTU_3158':0.00659)0.507:0.00016)0.861:0.00669)0.888:0.00013,('OTU_3397':0.00014,('OTU_1113':0.00656,'OTU_962':0.0066)0.898:0.00014)0.000:0.00014)0.866:0.00015,'OTU_528':0.00659)0.908:0.00439)0.071:0.00208)0.838:0.0043,((('OTU_3325':0.00656,(('OTU_1323':0.00658,('OTU_3792':0.00014,('OTU_1870':0.00663,'OTU_3877':0.00656)0.763:0.00014)0.709:0.00015)0.875:0.00669,('OTU_3582':0.00662,'OTU_1626':0.00661)0.799:0.00659)0.234:0.00014)0.561:0.00014,('OTU_2553':0.00016,('OTU_3077':0.00662,'OTU_3534':0.01348)0.796:0.00666)0.854:0.0066)0.869:0.00661,(('OTU_2360':0.0,'OTU_812':0.0):0.00014,'OTU_2950':0.00014)0.921:0.00014)0.190:0.00669)0.353:0.00014)0.061:0.00014)0.873:0.00669,('OTU_983':0.0037,'OTU_1448':0.01238)0.799:0.0037)0.711:0.00016,(('OTU_1456':0.01996,(((('OTU_2770':0.01332,('OTU_3140':0.00656,'OTU_951':0.00014)0.939:0.00014)0.106:0.00659,('OTU_1728':0.02055,((('OTU_2092':0.00014,((('OTU_2890':0.00656,('OTU_1017':0.0,'OTU_1224':0.0):0.00014)0.769:0.00015,('OTU_3721':0.00659,(('OTU_3171':0.01337,('OTU_2690':0.01346,'OTU_1574':0.01347)0.780:0.0066)0.890:0.00014,(('OTU_1248':0.00014,('OTU_2814':0.00656,'OTU_2339':0.00658)0.902:0.00014)0.000:0.00014,('OTU_3930':0.00656,('OTU_2473':0.0066,'OTU_913':0.00664)0.803:0.0066)0.895:0.00014)0.920:0.00014)0.795:0.00015)0.877:0.00669)0.092:0.00669,('OTU_2765':0.00015,(('OTU_2578':0.02017,'OTU_466':0.00014)0.908:0.00435,('OTU_3357':0.01437,'OTU_1516':0.00667)0.843:0.00443)0.908:0.00436)0.922:0.0067)0.914:0.00012)0.787:0.00015,'OTU_2895':0.00656)0.886:0.00659,'OTU_2991':0.00016)0.000:0.00014)0.858:0.00659)0.907:0.00014,('OTU_1057':0.00656,'OTU_2433':0.01331)0.871:0.00012)0.751:0.00014,'OTU_2609':0.00657)0.890:0.00014)0.867:0.00668,('OTU_2957':0.00669,'OTU_713':0.00015)0.432:0.00659)1.000:0.00015)0.875:0.00015)0.915:0.00438,('OTU_2647':0.00662,'OTU_1497':0.00661)0.915:0.00436)0.915:0.00438,(((('OTU_3102':0.01658,(('OTU_1974':0.00016,'OTU_2848':0.01326)0.904:0.02671,('OTU_2839':0.01998,('OTU_3023':0.02847,'OTU_682':0.01504)0.400:0.00014)0.766:0.00742)0.822:0.01191)0.953:0.04776,(('OTU_2296':0.00763,'OTU_3005':0.06543)0.002:0.01488,('OTU_3985':0.00015,('OTU_2607':0.06971,'OTU_1559':0.02951)0.878:0.03222)0.847:0.02023)0.898:0.03217)0.764:0.01316,'OTU_2640':0.01334)0.824:0.00015,((('OTU_350':0.0,'OTU_3666':0.0,'OTU_458':0.0,'OTU_1783':0.0):0.00014,('OTU_3516':0.00661,((('OTU_898':0.00664,'OTU_1405':0.00669)0.768:0.00398,('OTU_3287':0.00669,'OTU_3831':0.00014)0.879:0.01243)0.758:0.00354,('OTU_241':0.0,'OTU_966':0.0):0.00015)0.869:0.00668)0.945:0.00015)0.000:0.00014,((('OTU_322':0.0,'OTU_40':0.0,'OTU_752':0.0):0.00015,'OTU_663':0.00658)0.804:0.00658,('OTU_3016':0.00659,(('OTU_2680':0.00015,(('OTU_2235':0.0,'OTU_2809':0.0):0.0067,(('OTU_2279':0.0,'OTU_728':0.0):0.00016,('OTU_519':0.00374,'OTU_1478':0.01264)0.798:0.00374)0.296:0.0067)0.909:0.00015)0.895:0.00015,(('OTU_2544':0.0,'OTU_259':0.0):0.00014,((('OTU_304':0.0,'OTU_3195':0.0):0.00016,'OTU_581':0.00658)0.864:0.00669,('OTU_2745':0.00016,'OTU_3970':0.01331)0.854:0.00669)0.429:0.00015)0.851:0.00658)0.115:0.00659)0.173:0.00014)0.926:0.00016)0.939:0.00015)0.865:0.00659)0.487:0.00016)0.000:0.00011,'OTU_554':0.00656)0.474:0.00016)0.465:0.00014,'OTU_3236':0.01326)0.000:0.00014)0.463:0.00014,('OTU_1819':0.00659,('OTU_233':0.00669,'OTU_969':0.0067)0.576:0.00016)0.873:0.00658)0.479:0.00015,('OTU_2725':0.00014,('OTU_1146':0.02057,'OTU_912':0.01349)0.923:0.00016)0.921:0.00658)0.000:0.00014,('OTU_2453':0.00658,'OTU_2945':0.01325)0.485:0.00014)0.000:0.00015,(('OTU_1997':0.00015,'OTU_949':0.00669)0.783:0.00656,('OTU_2751':0.00444,(('OTU_2596':0.02642,('OTU_1387':0.00014,('OTU_2624':0.00657,'OTU_1513':0.0067)0.343:0.00015)0.777:0.00347)0.776:0.00348,(((('OTU_2314':0.00659,'OTU_1718':0.01337)0.779:0.00663,'OTU_2587':0.00656)0.900:0.00015,(((('OTU_2444':0.01992,'OTU_501':0.00014)0.872:0.00014,(('OTU_1969':0.0,'OTU_2790':0.0,'OTU_3280':0.0,'OTU_3548':0.0,'OTU_482':0.0,'OTU_1314':0.0,'OTU_691':0.0,'OTU_723':0.0,'OTU_847':0.0,'OTU_135':0.0,'OTU_957':0.0,'OTU_1777':0.0,'OTU_1863':0.0):0.00014,(('OTU_3192':0.00437,(('OTU_3441':0.00014,('OTU_2981':0.01333,'OTU_2216':0.01319)0.940:0.00016)0.411:0.0066,('OTU_1440':0.0,'OTU_1880':0.0):0.00014)0.917:0.00438)0.917:0.00437,('OTU_2808':0.02042,(('OTU_1128':0.00015,('OTU_987':0.0067,('OTU_790':0.00015,'OTU_2926':0.01323)0.856:0.00669)0.351:0.00016)0.801:0.00658,'OTU_1635':0.00657)0.782:0.00664)0.761:0.00663)0.706:0.00016)0.000:0.00014)0.000:0.00014,(((('OTU_1658':0.00014,(('OTU_971':0.00014,('OTU_825':0.00014,('OTU_1100':0.00373,('OTU_877':0.00525,('OTU_533':0.00859,('OTU_1955':0.0061,'OTU_1308':0.02125)0.640:0.00457)0.439:0.01067)0.858:0.01564)0.074:0.00074)0.000:0.0001)0.102:0.0004,'OTU_1193':0.00014)0.000:0.00217)0.119:0.0001,'OTU_3680':0.00656)0.871:0.00015,((('OTU_2608':0.02,('OTU_2711':0.00374,'OTU_1021':0.01244)0.786:0.00369)1.000:0.00014,(('OTU_3032':0.00659,'OTU_597':0.00659)0.811:0.00656,(('OTU_2824':0.00014,('OTU_2623':0.00658,'OTU_1630':0.01323)0.881:0.00015)0.915:0.00433,('OTU_3276':0.01335,'OTU_1564':0.0134)0.906:0.00454)0.915:0.00433)0.871:0.00016)0.687:0.00015,(('OTU_2986':0.01952,('OTU_3048':0.00658,'OTU_1587':0.00015)0.134:0.00355)0.171:0.00355,('OTU_2833':0.00674,('OTU_914':0.00015,('OTU_2669':0.00015,('OTU_590':0.00015,('OTU_2923':0.0112,'OTU_3557':0.0112)0.791:0.01106)0.510:0.01374)0.807:0.01343)0.815:0.00656)0.805:0.00672)0.926:0.00015)0.000:0.0001)0.000:0.00014,('OTU_1925':0.00014,(((('OTU_1366':0.0135,('OTU_2618':0.00657,('OTU_3021':0.00669,'OTU_3631':0.00015)0.858:0.00657)0.913:0.00015)0.888:0.01345,('OTU_2087':0.0134,('OTU_3336':0.00433,'OTU_3752':0.00433)0.911:0.00454)0.737:0.00662)0.907:0.00016,(('OTU_2509':0.00015,'OTU_3230':0.01351)0.784:0.00657,('OTU_857':0.00015,'OTU_2209':0.02037)0.822:0.00665)0.808:0.00667)0.862:0.00659,('OTU_3217':0.01333,'OTU_1595':0.00014)0.853:0.00656)0.928:0.00015)0.000:0.00014)0.000:0.00014)0.000:0.00014,(('OTU_1511':0.01327,'OTU_1694':0.01324)0.943:0.00015,('OTU_625':0.00661,('OTU_1458':0.00657,('OTU_3708':0.01869,('OTU_2201':0.02047,'OTU_2256':0.00016)0.935:0.02573)0.652:0.00275)0.773:0.00014)0.665:0.00657)0.890:0.00015)0.000:0.0001)0.000:0.00011,(('OTU_1720':0.01332,(('OTU_1724':0.0066,('OTU_3860':0.00015,('OTU_1976':0.00668,'OTU_2601':0.02038)0.137:0.00663)0.824:0.00653)0.912:0.0044,('OTU_1975':0.00016,(('OTU_3255':0.01354,'OTU_3093':0.00015)0.830:0.00656,((('OTU_2919':0.00015,('OTU_2124':0.0066,'OTU_3326':0.00658)0.810:0.0066)0.900:0.00659,('OTU_3044':0.02709,('OTU_1915':0.00014,('OTU_2229':0.00014,'OTU_802':0.00014)0.000:0.00016)0.838:0.00014)0.925:0.01374)0.730:0.00015,'OTU_3782':0.00014)0.799:0.00014)0.848:0.01321)0.912:0.00436)0.912:0.00436)0.945:0.00016,(('OTU_3735':0.00656,'OTU_2123':0.00657)0.911:0.00014,(('OTU_2830':0.00657,'OTU_1186':0.02008)0.847:0.00014,('OTU_870':0.00659,'OTU_1624':0.00015)0.852:0.00656)0.873:0.00014)0.000:0.00014)0.000:0.00014)0.746:0.00016)0.933:0.00443)0.933:0.00443)0.754:0.00014)0.479:0.00014,'OTU_1786':0.00656,((('OTU_3652':0.00624,'OTU_556':0.00014)1.000:0.00028,((((((('OTU_2483':0.00659,'OTU_3919':0.00014)0.396:0.00657,(('OTU_1839':0.01351,('OTU_3500':0.0066,'OTU_1649':0.00659)0.840:0.00015)0.857:0.0066,(('OTU_3619':0.00669,('OTU_2543':0.00359,'OTU_2897':0.01262)0.779:0.00394)0.828:0.00661,'OTU_2133':0.02029)0.297:0.00014)0.863:0.00661)0.779:0.00015,((('OTU_437':0.00014,('OTU_3033':0.00014,'OTU_1612':0.01323)1.000:0.00644)1.000:0.00012,('OTU_2303':0.01322,('OTU_2766':0.00658,((('OTU_1136':0.02036,'OTU_3320':0.00662)0.835:0.00647,'OTU_1335':0.00014)1.000:0.00015,((('OTU_2297':0.00657,'OTU_3214':0.00659)0.772:0.00659,(('OTU_1281':0.00014,(((((((('OTU_3068':0.00014,('OTU_3391':0.01332,'OTU_3588':0.01323)0.944:0.00015)0.770:0.00014,((('OTU_2628':0.01339,'OTU_1080':0.0066)0.466:0.00015,(('OTU_1236':0.00659,('OTU_3233':0.00658,'OTU_755':0.00014)0.105:0.00015)0.862:0.00669,('OTU_687':0.00658,(('OTU_2732':0.0125,('OTU_3251':0.00015,('OTU_3779':0.01356,('OTU_934':0.00663,((('OTU_600':0.00015,('OTU_2939':0.00011,'OTU_3875':0.0066)0.846:0.00659)0.867:0.00669,((('OTU_1961':0.00659,('OTU_2051':0.0,'OTU_2887':0.0):0.00016)0.464:0.00015,(('OTU_3260':0.00016,'OTU_2636':0.00659)0.755:0.00015,(('OTU_3094':0.00015,('OTU_1045':0.0067,'OTU_679':0.00016)0.871:0.00669)0.868:0.00659,'OTU_1548':0.00015)0.876:0.00669)0.415:0.0066)0.930:0.01353,'OTU_806':0.00015)0.057:0.00669)0.633:0.00015,'OTU_1289':0.0066)0.801:0.00662)0.800:0.00659)0.526:0.00014)0.787:0.00371)0.787:0.00372,(('OTU_3367':0.01326,'OTU_1772':0.00659)0.910:0.00011,('OTU_1243':0.00663,('OTU_2110':0.00015,'OTU_1003':0.0067)0.853:0.00658)0.872:0.00015)0.633:0.00015)0.873:0.00669)0.000:0.00015)0.393:0.00661)0.925:0.01373,('OTU_2384':0.00659,'OTU_422':0.00014)0.870:0.00659)0.945:0.00014)0.999:0.00015,('OTU_3455':0.02841,(('OTU_2285':0.00015,('OTU_1089':0.00015,(('OTU_2118':0.01854,('OTU_2793':0.02112,('OTU_635':0.00014,'OTU_3116':0.08176)0.746:0.00645)0.905:0.01934)0.770:0.01013,(('OTU_1942':0.02018,'OTU_3855':0.00015)0.929:0.01333,(('OTU_2391':0.02207,'OTU_2999':0.18638)0.833:0.0276,'OTU_334':0.00667)0.880:0.00015)0.530:0.00015)0.862:0.01339)0.954:0.02024)0.805:0.006,((('OTU_3483':0.11831,('OTU_2130':0.21291,(('OTU_3857':0.02618,('OTU_20':0.00014,(('OTU_3105':0.01046,'OTU_1684':0.01046)0.917:0.00014,'OTU_2351':0.01849)0.006:0.00016)0.907:0.01293)0.856:0.00015,('OTU_3865':0.04816,('OTU_3936':0.02742,'OTU_2443':0.13608)0.854:0.00015)0.908:0.02741)0.720:0.00872)0.837:0.08327)0.831:0.03456,((('OTU_2763':0.03398,'OTU_3465':0.05022)0.985:0.18047,('OTU_2983':0.14314,(('OTU_3143':0.03434,'OTU_1534':0.02754)0.872:0.05819,('OTU_3748':0.084,('OTU_3895':0.00015,'OTU_867':0.00514)0.975:0.09134)0.689:0.02973)0.873:0.05088)0.254:0.06599)0.917:0.09327,'OTU_2861':0.06872)0.970:0.1369)0.953:0.08031,('OTU_1688':0.08769,('OTU_3887':0.04904,('OTU_1266':0.00537,'OTU_1849':0.00585)0.723:0.01529)1.000:0.18729)0.956:0.07918)0.918:0.04534)0.152:0.00015)0.914:0.01224)0.860:0.00575,(((('OTU_1840':0.01946,('OTU_2332':0.00667,((('OTU_2468':0.01324,(('OTU_1461':0.00659,('OTU_2802':0.00677,'OTU_1267':0.00677)0.788:0.00673)0.649:0.00015,('OTU_2613':0.01354,'OTU_3206':0.00015)0.472:0.0066)0.876:0.00667)0.472:0.00015,'OTU_1371':0.01349)0.406:0.00663,(('OTU_2492':0.00662,'OTU_1585':0.00663)0.787:0.00661,'OTU_3469':0.0066)0.344:0.00015)0.814:0.00661)0.780:0.00388)0.083:0.00333,('OTU_1072':0.00015,('OTU_115':0.04268,(('OTU_3817':0.01859,(('OTU_2374':0.02171,'OTU_273':0.00571)0.773:0.01388,('OTU_274':0.02042,'OTU_165':0.00659)0.749:0.00772)0.782:0.02236)1.000:0.23526,(('OTU_122':0.02955,'OTU_158':0.04155)0.980:0.07392,((((('OTU_1970':0.04788,'OTU_2795':0.01715)0.951:0.04278,(('OTU_3737':0.01664,((('OTU_1883':0.01325,(('OTU_3337':0.00015,((('OTU_916':0.00656,(('OTU_1120':0.01323,'OTU_2320':0.00663)0.464:0.00016,('OTU_3526':0.01333,('OTU_3974':0.00014,('OTU_3232':0.02046,((('OTU_403':0.00014,('OTU_1857':0.02671,'OTU_853':0.00348)0.767:0.00348)0.894:0.00659,(('OTU_2918':0.00015,'OTU_3501':0.01332)0.847:0.00661,'OTU_3286':0.0066)0.000:0.00015)0.856:0.00661,('OTU_3010':0.00656,'OTU_1322':0.00656)0.819:0.00014)0.775:0.00661)0.800:0.00667)0.878:0.00661)0.512:0.00014)0.849:0.00658)0.757:0.00015,((((((('OTU_3746':0.01331,(('OTU_3948':0.02017,(('OTU_2240':0.01334,'OTU_3850':0.00663)0.782:0.00657,'OTU_2869':0.00657)0.999:0.00014)0.835:0.00668,((('OTU_3310':0.0271,'OTU_2425':0.00659)0.609:0.00014,('OTU_1378':0.00656,'OTU_2985':0.01325)0.876:0.00014)0.909:0.00014,'OTU_3188':0.01327)0.678:0.00016)0.856:0.00669)0.628:0.00015,'OTU_1345':0.00657)0.913:0.00015,('OTU_1181':0.0109,'OTU_2826':0.0189)0.685:0.01092)0.891:0.01347,'OTU_252':0.00015)0.562:0.00659,((('OTU_203':0.00014,('OTU_3000':0.00656,('OTU_2308':0.00663,(('OTU_3604':0.01342,'OTU_1081':0.00666)0.771:0.00657,('OTU_701':0.00014,'OTU_181':0.00658)0.000:0.00015)0.848:0.00658)0.379:0.00014)0.914:0.00016)0.881:0.00015,'OTU_548':0.0066)0.601:0.00015,((('OTU_3342':0.00661,('OTU_1309':0.01326,'OTU_923':0.02013)0.910:0.00015)0.876:0.00016,((('OTU_2908':0.0,'OTU_1645':0.0):0.01328,'OTU_3822':0.01323)0.950:0.00014,('OTU_2952':0.00656,'OTU_2704':0.00656)0.887:0.00014)0.000:0.00014)1.000:0.00014,('OTU_3416':0.02025,((((('OTU_3628':0.02022,('OTU_1016':0.01406,(('OTU_1105':0.00665,('OTU_1012':0.00015,'OTU_3040':0.0204)0.466:0.01342)0.755:0.00695,((('OTU_389':0.00016,(('OTU_3117':0.00659,'OTU_3062':0.01333)0.115:0.00015,('OTU_438':0.00014,('OTU_1131':0.00639,'OTU_3585':0.02788)0.921:0.02084)0.540:0.00667)0.938:0.01351)0.914:0.01331,('OTU_2346':0.01321,('OTU_3075':0.01343,'OTU_2812':0.01327)0.304:0.00663)0.908:0.00016)0.402:0.00016,((((('OTU_3271':0.02723,'OTU_897':0.00015)0.386:0.01336,('OTU_3884':0.01067,'OTU_2581':0.03464)0.766:0.01098)0.727:0.01383,((((('OTU_3014':0.01346,'OTU_586':0.0067)0.376:0.00671,(('OTU_2708':0.00662,'OTU_1768':0.00015)0.971:0.01985,(((('OTU_1222':0.00658,'OTU_1180':0.00656)0.905:0.00014,'OTU_2674':0.00014)0.833:0.00014,(('OTU_2194':0.00661,'OTU_3479':0.02006)0.826:0.00014,'OTU_2537':0.00657)0.787:0.00012)0.864:0.00016,('OTU_2836':0.00014,('OTU_238':0.00669,'OTU_2508':0.00016)0.937:0.01353)0.843:0.00658)0.916:0.00015)0.873:0.00655)1.000:0.00014,('OTU_3926':0.0135,('OTU_2052':0.00656,('OTU_2213':0.00014,('OTU_3301':0.01326,'OTU_1260':0.01339)0.945:0.00014)0.779:0.00016)0.910:0.00014)0.724:0.00659)0.281:0.00014,(('OTU_19':0.00014,(('OTU_1190':0.00657,('OTU_1269':0.00015,'OTU_429':0.00657)0.865:0.00658)0.902:0.00014,(('OTU_2834':0.01342,(('OTU_1980':0.00015,'OTU_1126':0.00658)0.790:0.00678,((('OTU_3281':0.00659,'OTU_156':0.00014)0.915:0.00014,'OTU_2870':0.01349)0.113:0.00669,(('OTU_1367':0.00661,'OTU_3763':0.01329)0.864:0.00014,(('OTU_2643':0.00661,'OTU_3359':0.01343)0.780:0.00665,(('OTU_919':0.02808,('OTU_866':0.00646,'OTU_2635':0.0138)0.751:0.00659)0.892:0.01389,('OTU_1228':0.00659,'OTU_3703':0.00664)0.914:0.01337)0.838:0.00014)0.739:0.00015)0.904:0.00015)0.811:0.00661)0.767:0.00669)0.816:0.00666,((('OTU_407':0.00015,'OTU_1726':0.01327)0.302:0.00015,('OTU_3622':0.00687,('OTU_1356':0.00659,('OTU_3859':0.00658,'OTU_1076':0.00658)0.168:0.00014)0.804:0.00671)0.801:0.00671)0.769:0.00665,('OTU_2642':0.01843,'OTU_3714':0.01471)0.786:0.00923)0.795:0.00669)0.928:0.00015)0.993:0.00015)0.000:0.00015,(('OTU_3598':0.01997,'OTU_2501':0.00663)0.581:0.00014,'OTU_2574':0.01322)0.721:0.00014)0.875:0.00015)0.746:0.00015,(('OTU_1223':0.00661,(('OTU_3853':0.0069,'OTU_767':0.01394)0.783:0.00659,('OTU_1971':0.00015,'OTU_2485':0.02729)0.955:0.03464)0.770:0.00014)0.776:0.00648,((((('OTU_3577':0.01393,'OTU_1229':0.01346)0.763:0.00706,('OTU_3409':0.01399,'OTU_3899':0.02776)0.786:0.00666)0.761:0.00655,(('OTU_1984':0.02041,(('OTU_3335':0.01334,'OTU_1813':0.00667)0.922:0.00014,('OTU_1705':0.00669,'OTU_1844':0.01339)0.769:0.00669)0.891:0.00016)0.195:0.00673,'OTU_1285':0.007)0.667:0.00651)1.000:0.00016,('OTU_3916':0.00527,'OTU_3241':0.08504)0.908:0.02188)0.538:0.00014,'OTU_29':0.00014)0.896:0.01354)0.898:0.01355)1.000:0.00014)0.668:0.00648,(((((('OTU_2033':0.01361,'OTU_1450':0.02061)0.776:0.00652,((('OTU_765':0.01343,('OTU_3923':0.03467,'OTU_138':0.01323)0.930:0.00014)0.878:0.01368,('OTU_2228':0.02113,('OTU_3565':0.02752,'OTU_1074':0.00681)0.758:0.00704)0.749:0.00611)0.345:0.00695,((('OTU_653':0.00015,('OTU_3086':0.00661,(('OTU_2184':0.00014,('OTU_1092':0.00014,'OTU_1520':0.00657)0.862:0.00661)0.243:0.00346,'OTU_2563':0.03407)0.235:0.00343)0.154:0.00015)0.863:0.00669,('OTU_1778':0.01354,'OTU_3569':0.00016)0.512:0.00659)0.160:0.00015,'OTU_3475':0.00661)0.914:0.00014)0.930:0.01332)0.938:0.00016,(((('OTU_735':0.01346,('OTU_479':0.01363,'OTU_990':0.00674)0.786:0.00697)0.888:0.01364,('OTU_1776':0.01424,('OTU_936':0.00015,'OTU_2519':0.02737)0.833:0.01394)0.760:0.00618)0.733:0.00016,'OTU_3290':0.00667)0.795:0.00676,'OTU_1317':0.00647)0.800:0.00683)0.363:0.00015,'OTU_1028':0.01329)0.837:0.01345,('OTU_3921':0.01344,(('OTU_3126':0.02731,'OTU_1485':0.01594)0.780:0.00848,('OTU_1484':0.00013,'OTU_3352':0.0203)0.760:0.00626)0.873:0.01664)0.239:0.00014)0.288:0.00014,'OTU_1342':0.01325)0.814:0.00655)0.201:0.00014,(((('OTU_539':0.00014,('OTU_2512':0.01332,('OTU_2020':0.0,'OTU_3218':0.0):0.00656)0.912:0.00014)0.000:0.00014,((('OTU_2254':0.02014,'OTU_333':0.00015)0.152:0.00658,'OTU_3698':0.01324)0.372:0.00016,('OTU_2651':0.01351,('OTU_1183':0.04285,'OTU_2856':0.00552)0.786:0.00793)0.787:0.00656)0.922:0.00014)0.000:0.00014,'OTU_3809':0.00011)0.736:0.00014,('OTU_2152':0.00015,('OTU_1702':0.02026,'OTU_763':0.00671)0.070:0.00014)0.964:0.02013)0.628:0.00014)0.935:0.01307)0.801:0.00664)0.754:0.00604)0.870:0.01371)0.917:0.00015,'OTU_200':0.00016)0.791:0.00016,('OTU_2116':0.02058,'OTU_3418':0.0203)0.762:0.00659)0.786:0.00698,'OTU_2622':0.02075)0.756:0.00598,'OTU_1038':0.00675)0.766:0.00663)0.798:0.0065)0.839:0.00648)0.872:0.00659)0.757:0.00015,(('OTU_2198':0.01371,'OTU_858':0.00688)0.801:0.00646,((('OTU_845':0.00014,('OTU_3508':0.00656,'OTU_3973':0.00656)0.871:0.00014)0.893:0.00015,('OTU_3053':0.01331,(('OTU_1890':0.00659,'OTU_379':0.00657)0.879:0.00014,(('OTU_3009':0.0066,'OTU_1005':0.00657)0.879:0.00014,'OTU_1052':0.00014)0.000:0.00014)0.891:0.00011)0.839:0.00659)0.844:0.0066,'OTU_1867':0.00662)0.433:0.00015)0.464:0.00661)0.834:0.00657,((('OTU_1348':0.00659,('OTU_3076':0.00657,'OTU_3575':0.01343)0.782:0.00667)0.655:0.00015,'OTU_1205':0.01328)0.848:0.00668,((('OTU_2927':0.01329,('OTU_2625':0.00657,(('OTU_1494':0.01327,'OTU_1546':0.00657)0.654:0.00014,('OTU_3101':0.00015,'OTU_3603':0.02015)0.099:0.00659)0.839:0.00659)0.194:0.00015)0.854:0.00658,'OTU_1526':0.0272)0.783:0.00014,'OTU_1340':0.00014)0.758:0.00015)0.537:0.00659)0.394:0.00015)0.783:0.00324,(((('OTU_1148':0.01333,('OTU_3996':0.00658,'OTU_2354':0.00014)0.404:0.00014)0.836:0.00659,((('OTU_642':0.00656,('OTU_3560':0.01322,((('OTU_2726':0.02027,'OTU_1510':0.05819)0.643:0.01386,((('OTU_3212':0.00656,'OTU_3471':0.01447)0.834:0.00016,(('OTU_275':0.00015,(('OTU_432':0.00015,('OTU_3198':0.01054,'OTU_1501':0.0267)0.792:0.01081)0.422:0.00657,('OTU_2771':0.01324,'OTU_3854':0.00015)0.837:0.00658)0.361:0.00014)0.839:0.0066,(('OTU_772':0.00657,('OTU_362':0.00014,('OTU_816':0.00659,'OTU_702':0.00656)0.903:0.00015)0.737:0.00014)0.070:0.00014,'OTU_585':0.00659)0.856:0.00669)0.904:0.00014)0.741:0.00016,'OTU_1394':0.00658)1.000:0.00014)0.845:0.00656,(('OTU_2091':0.0133,(((((('OTU_77':0.00014,(('OTU_1699':0.01323,('OTU_2921':0.01329,((('OTU_1025':0.00015,'OTU_3739':0.01417)0.839:0.00659,('OTU_1441':0.01338,('OTU_2057':0.01327,'OTU_529':0.00014)0.853:0.0066)0.398:0.00015)0.863:0.00657,((('OTU_3329':0.02023,'OTU_526':0.00014)0.791:0.00674,('OTU_732':0.0066,(('OTU_515':0.00687,'OTU_1923':0.01368)0.790:0.00644,'OTU_3313':0.02733)0.766:0.00014)0.800:0.00675)0.795:0.00659,('OTU_3867':0.01366,'OTU_882':0.0069)0.789:0.00643)0.590:0.00016)0.851:0.00014)0.898:0.01321)0.931:0.00016,('OTU_2786':0.01333,('OTU_1085':0.01437,('OTU_3457':0.01331,'OTU_1679':0.00659)0.020:0.00015)0.194:0.00015)0.853:0.0066)0.888:0.00015)0.000:0.00015,((((('OTU_2879':0.01329,'OTU_2747':0.00014)0.888:0.00659,('OTU_1861':0.02009,'OTU_1112':0.01339)0.182:0.00015)0.882:0.00659,('OTU_968':0.00657,'OTU_343':0.0066)0.000:0.00016)0.872:0.00668,(('OTU_3969':0.0066,('OTU_563':0.00659,('OTU_978':0.02021,('OTU_1917':0.01329,('OTU_61':0.00014,('OTU_3380':0.01335,'OTU_1807':0.01323)0.848:0.00014)0.756:0.00014)0.052:0.00667)0.649:0.00015)0.788:0.0066)0.799:0.00659,(('OTU_410':0.0066,'OTU_3454':0.00658)0.877:0.00016,(('OTU_1116':0.00659,'OTU_1814':0.00014)0.926:0.01356,('OTU_2831':0.00015,'OTU_3641':0.01348)0.647:0.0066)0.920:0.00015)0.040:0.00016)0.050:0.00014)0.840:0.00659,((((('OTU_606':0.01364,('OTU_1090':0.00659,'OTU_2286':0.0066)0.784:0.00691)0.788:0.00642,'OTU_3765':0.00687)0.795:0.0067,(('OTU_2248':0.01332,(((('OTU_1563':0.00015,('OTU_1934':0.00015,'OTU_364':0.0067)0.868:0.00661)0.246:0.0066,'OTU_3485':0.02027)0.892:0.00014,(('OTU_3660':0.0141,'OTU_3825':0.01411)0.754:0.00614,'OTU_2922':0.00656)0.844:0.00014)0.724:0.00013,(('OTU_738':0.0,'OTU_879':0.0):0.00014,('OTU_3463':0.00016,'OTU_3713':0.02761)0.834:0.0066)0.865:0.00669)0.899:0.00661)0.790:0.00014,('OTU_2761':0.02047,'OTU_2796':0.00665)0.771:0.00662)0.737:0.00015)0.578:0.00657,('OTU_1602':0.00659,(('OTU_2803':0.0066,'OTU_1015':0.01328)0.892:0.00014,('OTU_1151':0.02017,('OTU_1337':0.00436,'OTU_826':0.00437)0.933:0.00437)0.923:0.00014)0.765:0.00015)0.904:0.00015)0.858:0.00668,(((('OTU_2753':0.08472,'OTU_2886':0.01754)0.063:0.0187,(((('OTU_3685':0.00016,('OTU_3176':0.02032,('OTU_2190':0.00658,'OTU_3058':0.00661)0.687:0.00015)0.837:0.00667)0.914:0.00015,('OTU_1101':0.00016,('OTU_534':0.00668,'OTU_907':0.0068)0.949:0.02113)0.934:0.0204)0.913:0.01323,'OTU_1514':0.00015)0.293:0.0067,(('OTU_3549':0.03025,'OTU_1801':0.08879)0.900:0.03453,'OTU_2514':0.01316)0.914:0.00014)0.791:0.00839)0.651:0.00466,((('OTU_2387':0.02037,('OTU_3949':0.03558,'OTU_938':0.00659)0.750:0.0068)0.883:0.02301,(('OTU_2176':0.01029,('OTU_1392':0.01882,('OTU_2909':0.06363,'OTU_3253':0.01951)0.070:0.02184)0.878:0.0274)0.171:0.00759,'OTU_2905':0.01958)0.827:0.01742)0.797:0.01366,((((('OTU_2260':0.00015,(('OTU_2780':0.00657,'OTU_1256':0.00014)0.868:0.00669,('OTU_3354':0.00015,'OTU_1601':0.0067)0.093:0.0067)0.910:0.00012)0.868:0.00015,'OTU_3781':0.00659)0.846:0.00658,(('OTU_2088':0.00662,((('OTU_2378':0.00014,'OTU_3330':0.02732)0.799:0.00636,('OTU_3242':0.01329,('OTU_205':0.00014,('OTU_1411':0.00659,('OTU_400':0.0067,('OTU_3819':0.00015,'OTU_1747':0.02804)0.455:0.0066)0.332:0.00015)0.924:0.00016)0.965:0.00015)0.800:0.00696)0.806:0.01364,((('OTU_3509':0.00656,'OTU_1277':0.00014)0.916:0.00014,('OTU_783':0.00015,('OTU_2715':0.01352,'OTU_1328':0.00014)0.842:0.00659)0.854:0.00668)0.920:0.02408,('OTU_2707':0.02766,('OTU_3772':0.00661,('OTU_894':0.00015,'OTU_1068':0.02721)0.870:0.01325)0.197:0.00015)0.644:0.00328)0.826:0.03909)0.982:0.00016)0.920:0.01333,('OTU_2085':0.02018,('OTU_544':0.00014,('OTU_3382':0.00659,(('OTU_1963':0.00016,(('OTU_3671':0.00675,'OTU_577':0.00673)0.799:0.00658,'OTU_2476':0.00015)0.839:0.0066)0.724:0.00014,('OTU_2965':0.00016,('OTU_315':0.00703,'OTU_1447':0.02801)0.854:0.01334)0.874:0.0133)0.843:0.00668)0.635:0.00014)0.814:0.00015)0.861:0.00668)0.699:0.00014)0.773:0.00016,'OTU_370':0.00014)0.905:0.00015,((('OTU_269':0.00014,('OTU_3153':0.00656,'OTU_1604':0.00656)0.929:0.00014)0.808:0.00014,(('OTU_2011':0.00669,'OTU_3740':0.00014)0.432:0.00659,('OTU_287':0.00014,'OTU_3933':0.00659)0.891:0.00669)1.000:0.00015)1.000:0.00015,('OTU_1651':0.02585,'OTU_1896':0.02573)0.897:0.02523)0.431:0.00658)0.947:0.02775)0.785:0.00696)0.803:0.00719,((('OTU_1426':0.02151,'OTU_1677':0.00572)0.869:0.01466,('OTU_3243':0.00693,('OTU_2825':0.00365,('OTU_2929':0.00015,('OTU_3574':0.02046,('OTU_1099':0.00015,'OTU_215':0.01353)0.898:0.01354)0.766:0.00645)0.895:0.01263)0.766:0.00356)0.893:0.01391)0.783:0.00668,(((('OTU_1818':0.00015,('OTU_1093':0.0066,'OTU_770':0.00015)0.887:0.00659)0.834:0.00667,('OTU_3533':0.00663,(('OTU_2995':0.00015,'OTU_1586':0.0066)0.847:0.00665,'OTU_3727':0.03449)0.025:0.00016)0.671:0.0067)0.965:0.00016,('OTU_904':0.00658,('OTU_1905':0.01332,'OTU_939':0.00015)0.865:0.00657)0.069:0.00015)0.802:0.00368,(('OTU_1539':0.01321,('OTU_2393':0.01355,'OTU_1167':0.00667)0.729:0.00717)0.939:0.02601,('OTU_1220':0.00621,'OTU_3759':0.01398)0.843:0.00819)0.808:0.00649)0.802:0.00374)0.887:0.00015)0.876:0.01326)0.514:0.00016)0.921:0.00016)0.322:0.00015,('OTU_3472':0.00656,('OTU_3818':0.01334,('OTU_1160':0.01341,'OTU_311':0.01341)0.785:0.00664)0.782:0.00658)0.898:0.00015)0.818:0.00015,(((('OTU_2147':0.01354,('OTU_3905':0.01385,'OTU_1708':0.02068)0.842:0.01314)0.775:0.00667,'OTU_3682':0.02013)0.912:0.00016,((('OTU_2039':0.00015,'OTU_2676':0.02084)0.813:0.00016,(('OTU_3927':0.02053,(((('OTU_2520':0.01368,'OTU_3097':0.01398)0.857:0.01366,'OTU_1652':0.03457)0.859:0.00014,'OTU_3573':0.00015)0.941:0.0134,'OTU_1097':0.00662)0.769:0.00015)0.777:0.00646,((('OTU_2105':0.02178,'OTU_3293':0.01288)0.788:0.01409,'OTU_1304':0.01302)0.876:0.00016,'OTU_3178':0.0207)0.788:0.00734)0.877:0.01365)0.844:0.01324,((('OTU_1380':0.0135,'OTU_306':0.00014)0.449:0.0066,('OTU_3012':0.00657,('OTU_3464':0.00733,'OTU_3060':0.02796)0.743:0.00599)0.148:0.00015)0.855:0.00668,'OTU_3488':0.02052)0.674:0.00014)0.829:0.00016)0.903:0.00015,'OTU_997':0.02025)0.834:0.00658)0.701:0.00014,'OTU_1096':0.01995)0.839:0.00652,(((((('OTU_1110':0.00656,('OTU_896':0.00658,(('OTU_2695':0.00658,'OTU_278':0.00014)0.867:0.00658,('OTU_3362':0.00659,((('OTU_250':0.0,'OTU_660':0.0):0.00669,'OTU_2458':0.00015)0.840:0.0066,('OTU_489':0.01332,(('OTU_1319':0.00657,(((('OTU_1457':0.00657,('OTU_3150':0.00014,('OTU_3774':0.0031,((((('OTU_1107':0.02005,'OTU_3396':0.00015)0.867:0.00659,('OTU_3519':0.00438,'OTU_1723':0.00438)0.910:0.00439)0.171:0.00015,((('OTU_369':0.00663,'OTU_1071':0.02169)0.855:0.01326,(('OTU_762':0.00659,(('OTU_2017':0.02019,('OTU_3275':0.01335,(('OTU_3935':0.00662,('OTU_2012':0.00663,'OTU_1438':0.00014)0.174:0.00014)0.859:0.00667,((('OTU_2900':0.01365,'OTU_3404':0.00692)0.782:0.0064,('OTU_1331':0.00659,(((('OTU_2300':0.0066,('OTU_2595':0.02709,('OTU_1253':0.02055,'OTU_3799':0.02048)0.655:0.01328)0.867:0.00015)0.628:0.00015,('OTU_2464':0.01326,('OTU_2069':0.00657,'OTU_1992':0.0066)0.370:0.00015)0.845:0.00668)0.881:0.00669,('OTU_266':0.00656,'OTU_3433':0.00014)0.778:0.00015)0.466:0.00659,'OTU_490':0.01348)0.233:0.00015)0.846:0.00658)0.522:0.00015,'OTU_2111':0.00659)0.987:0.00016)0.768:0.00661)0.343:0.00015)0.827:0.00664,('OTU_31':0.00014,('OTU_1816':0.01348,'OTU_3490':0.01324)0.647:0.00015)0.659:0.00014)0.780:0.00676)0.621:0.01355,('OTU_2273':0.00014,'OTU_1790':0.00663)0.816:0.00014)0.855:0.00016)0.846:0.0133,'OTU_2911':0.01354)0.748:0.00679)0.861:0.00669,'OTU_227':0.00015)0.785:0.0066,('OTU_1985':0.00015,('OTU_2615':0.00673,'OTU_1350':0.02058)0.864:0.01347)0.782:0.00662)0.788:0.0066)0.000:0.0001)0.329:0.00011)0.168:0.0001,('OTU_2947':0.0,'OTU_746':0.0):0.00014)0.000:0.0001,'OTU_1851':0.00656)0.388:0.0001,'OTU_2513':0.02023)0.000:0.00013)0.818:0.00288,(('OTU_1869':0.00656,('OTU_2341':0.00656,('OTU_34':0.00014,((('OTU_2741':0.00658,(('OTU_1530':0.00662,('OTU_1874':0.0206,(('OTU_3135':0.00015,(('OTU_986':0.01367,('OTU_3611':0.00635,'OTU_3826':0.01383)0.376:0.00691)0.917:0.00011,'OTU_3502':0.00015)0.868:0.00659)1.000:0.00014,(('OTU_2195':0.00015,('OTU_2050':0.00015,('OTU_3399':0.01592,'OTU_3753':0.0165)0.821:0.01592)0.906:0.01333)0.616:0.00355,(('OTU_3411':0.0,'OTU_761':0.0):0.00678,('OTU_3920':0.00659,'OTU_1376':0.00014)0.739:0.00677)0.300:0.01257)0.099:0.02583)0.789:0.00658)0.765:0.00671)0.889:0.01337,(('OTU_3237':0.02106,(('OTU_2586':0.00669,('OTU_1918':0.00014,('OTU_1330':0.00015,('OTU_2842':0.01405,'OTU_1732':0.01406)0.761:0.0061)0.854:0.00659)0.974:0.00015)0.926:0.01332,'OTU_3442':0.00015)0.044:0.00015)0.427:0.0066,((('OTU_3458':0.00014,(('OTU_1150':0.00663,'OTU_848':0.00656)0.867:0.00014,('OTU_3447':0.01316,'OTU_3917':0.00662)0.912:0.00014)1.000:0.00014)0.000:0.00014,('OTU_3517':0.00014,('OTU_2743':0.00656,'OTU_2337':0.00657)0.907:0.00014)0.000:0.00014)0.906:0.00014,('OTU_3204':0.00658,'OTU_3679':0.00659)0.886:0.00016)0.998:0.00015)0.857:0.00668)0.975:0.00015)0.600:0.00014,('OTU_448':0.00659,'OTU_1296':0.00659)0.814:0.00014)0.413:0.00015,(('OTU_781':0.00011,('OTU_3620':0.0067,('OTU_2775':0.01343,'OTU_1396':0.01343)0.796:0.00656)0.119:0.00016)0.857:0.00659,(((('OTU_1618':0.00356,'OTU_926':0.01974)0.775:0.00356,'OTU_2056':0.02004)0.351:0.00014,'OTU_2949':0.00014)0.852:0.00659,('OTU_2392':0.00014,'OTU_3712':0.00656)0.463:0.00014)0.843:0.00659)0.785:0.00015)0.573:0.00014)0.585:0.00014)0.000:0.00014)0.981:0.00014,('OTU_2290':0.01365,('OTU_3439':0.0208,'OTU_1830':0.01349)0.207:0.00014)0.927:0.02033)0.815:0.00669)0.820:0.0071)0.092:0.00015)0.338:0.00013)0.000:0.00014)0.000:0.00014)0.000:0.00014)0.000:0.00014,'OTU_3803':0.00656)0.441:0.00015,'OTU_1255':0.00014)0.460:0.00014,'OTU_623':0.00657)0.000:0.00014,('OTU_811':0.00014,((('OTU_2047':0.02049,((('OTU_2238':0.01332,'OTU_1633':0.0066)0.770:0.00015,'OTU_1698':0.02783)0.105:0.00655,'OTU_1566':0.0275)0.316:0.00014)0.953:0.01334,('OTU_1152':0.00015,('OTU_3960':0.0271,'OTU_3761':0.01337)0.589:0.00014)0.995:0.00014)0.864:0.00669,('OTU_3914':0.0066,(('OTU_3415':0.01341,('OTU_3221':0.00659,('OTU_3768':0.01325,('OTU_2827':0.0066,'OTU_3681':0.0207)0.711:0.01365)0.897:0.00014)0.791:0.0067)0.678:0.0067,('OTU_2968':0.0067,('OTU_3031':0.04152,'OTU_3038':0.00311)0.788:0.00379)0.914:0.01362)0.917:0.00014)0.837:0.00663)0.363:0.00015)0.905:0.00658)0.192:0.00015,'OTU_1512':0.00659)0.458:0.00016)0.842:0.00693)0.205:0.00016,('OTU_1030':0.00014,((('OTU_326':0.00661,('OTU_1686':0.00657,'OTU_872':0.00014)0.542:0.00014)0.863:0.0066,(('OTU_782':0.00014,(('OTU_3103':0.02735,'OTU_3726':0.01345)0.763:0.00654,'OTU_3200':0.00656)0.897:0.00014)0.799:0.00014,('OTU_3028':0.01327,((('OTU_3538':0.00658,(('OTU_1398':0.02039,('OTU_3692':0.00662,'OTU_3881':0.00659)0.737:0.00016)0.864:0.00667,('OTU_805':0.00667,'OTU_1375':0.01361)0.890:0.01363)0.687:0.00014)0.756:0.00014,((('OTU_2471':0.00016,(('OTU_591':0.0,'OTU_1578':0.0):0.01343,(((('OTU_3750':0.00659,'OTU_2172':0.01329)0.885:0.00011,('OTU_3080':0.00656,'OTU_699':0.02048)0.912:0.00014)0.673:0.00015,('OTU_2197':0.02057,((('OTU_3775':0.00687,('OTU_262':0.00016,'OTU_1379':0.00659)0.810:0.00676)0.815:0.00674,'OTU_1582':0.04159)1.000:0.00015,'OTU_624':0.00014)0.317:0.00015)0.835:0.01328)0.785:0.00662,(('OTU_3036':0.01351,(('OTU_3147':0.00014,('OTU_2000':0.02038,'OTU_2772':0.00685)0.590:0.01343)0.822:0.00662,'OTU_32':0.00014)0.761:0.00015)0.834:0.00661,(('OTU_2822':0.00657,'OTU_337':0.00014)0.937:0.01375,'OTU_3309':0.00659)0.313:0.00015)0.808:0.00666)0.785:0.00667)0.812:0.00661)0.907:0.02046,'OTU_445':0.00659)0.830:0.00015,'OTU_3642':0.01333)0.761:0.01329)0.825:0.00658,('OTU_399':0.00014,('OTU_3165':0.00659,('OTU_592':0.00014,'OTU_995':0.02734)0.853:0.00668)0.780:0.00016)0.889:0.00014)0.844:0.0066)0.877:0.00014)0.715:0.00014)0.880:0.00669,'OTU_686':0.0067)0.302:0.00014)0.854:0.00659)0.860:0.0069)0.168:0.00014)0.338:0.00014)0.460:0.00014,'OTU_3432':0.01332)0.431:0.00015,'OTU_24':0.00014)0.000:0.00014)0.397:0.00015,('OTU_3791':0.00656,('OTU_3498':0.01329,'OTU_3733':0.00658)0.689:0.00015)0.865:0.00656)0.303:0.00015,(((('OTU_3861':0.00656,'OTU_1792':0.00656)0.873:0.00014,(('OTU_89':0.01331,('OTU_3400':0.00014,((('OTU_3686':0.00659,'OTU_1403':0.00016)0.847:0.00657,(('OTU_2594':0.02007,('OTU_3008':0.01333,'OTU_3558':0.00659)0.291:0.00014)0.873:0.00661,'OTU_2459':0.00661)0.642:0.00016)0.860:0.00014,('OTU_1700':0.00657,'OTU_2576':0.00657)0.916:0.00014)0.000:0.00014)0.909:0.00015)0.194:0.00659,('OTU_620':0.00662,'OTU_1421':0.00663)0.790:0.00662)0.895:0.00014)0.524:0.00015,('OTU_2535':0.01335,(('OTU_2182':0.00664,('OTU_1418':0.02759,'OTU_1125':0.00015)0.271:0.00659)0.783:0.00655,('OTU_2611':0.01334,('OTU_3539':0.01333,'OTU_1408':0.01326)0.829:0.00014)0.168:0.00658)0.881:0.00014)0.828:0.00657)0.110:0.00015,'OTU_2943':0.00658)0.866:0.00669)0.779:0.00429)0.883:0.01283)0.438:0.00678,(((('OTU_3059':0.0066,'OTU_457':0.00014)0.768:0.00014,('OTU_1680':0.01348,('OTU_1086':0.00015,('OTU_3554':0.00016,'OTU_1891':0.01328)0.918:0.01364)0.896:0.01315)0.437:0.00015)0.831:0.00016,'OTU_2180':0.02025)0.832:0.00664,((('OTU_3134':0.01328,'OTU_418':0.01327)0.938:0.00015,((('OTU_1939':0.00674,'OTU_3832':0.03519)0.958:0.02765,((('OTU_3647':0.00658,((('OTU_3098':0.01397,'OTU_3265':0.04434)0.799:0.01345,(('OTU_3277':0.02017,('OTU_1439':0.00015,('OTU_3992':0.00688,'OTU_169':0.00672)0.793:0.00672)0.775:0.00657)0.802:0.00661,'OTU_1608':0.00016)0.417:0.00015)0.715:0.00659,(('OTU_3148':0.00015,(('OTU_3908':0.00659,('OTU_758':0.01326,'OTU_801':0.00016)0.413:0.0066)0.890:0.00014,(('OTU_3151':0.00698,('OTU_1907':0.00014,'OTU_608':0.02044)0.517:0.01367)0.740:0.00606,'OTU_2941':0.02093)0.800:0.0071)0.957:0.02003)0.902:0.01981,('OTU_3142':0.01333,('OTU_3066':0.00659,('OTU_3321':0.02017,('OTU_1144':0.00662,(('OTU_2086':0.00014,'OTU_557':0.01338)0.792:0.00668,('OTU_93':0.00015,'OTU_1866':0.02768)0.034:0.00671)0.776:0.00699)0.783:0.00653)0.789:0.00669)0.364:0.00014)0.791:0.00357)0.795:0.00358)0.602:0.00015)0.900:0.00016,((('OTU_208':0.00014,'OTU_836':0.01355)0.843:0.00669,('OTU_1091':0.00016,'OTU_1175':0.02769)0.907:0.01329)0.456:0.00016,'OTU_188':0.00658)0.783:0.00015)0.651:0.00014,(('OTU_1714':0.01331,(((((('OTU_829':0.00015,('OTU_3670':0.00669,('OTU_3900':0.00663,'OTU_1431':0.00658)0.510:0.00016)0.875:0.0067)0.865:0.00658,(('OTU_3327':0.01337,('OTU_1127':0.00015,('OTU_470':0.021,'OTU_3511':0.00681)0.770:0.00661)0.913:0.01328)0.750:0.00014,'OTU_3019':0.01328)0.619:0.01337)1.000:0.00016,'OTU_375':0.00015)0.783:0.00014,(('OTU_3340':0.00661,(('OTU_3597':0.00595,('OTU_931':0.04471,'OTU_1617':0.03352)0.433:0.02641)0.919:0.02884,('OTU_2158':0.01365,'OTU_930':0.0135)0.354:0.00675)0.753:0.00015)0.847:0.00667,'OTU_76':0.00015)0.968:0.02011)0.835:0.00015,'OTU_222':0.01349)0.573:0.00669,'OTU_1931':0.00665)0.924:0.02044)0.904:0.00015,('OTU_1998':0.00688,'OTU_3387':0.02043)0.898:0.01347)0.898:0.01341)0.847:0.0066)0.378:0.00014,(('OTU_1472':0.00014,('OTU_3523':0.0135,'OTU_2953':0.03438)0.981:0.00014)0.998:0.00015,'OTU_2854':0.03441)0.838:0.00659)0.860:0.00659)0.799:0.00015,('OTU_3298':0.01322,(('OTU_2634':0.01335,('OTU_3847':0.01322,('OTU_3089':0.01341,'OTU_1543':0.02011)0.052:0.00653)0.938:0.00015)0.890:0.0066,(('OTU_118':0.00016,('OTU_2440':0.01959,'OTU_1399':0.00356)0.768:0.00356)0.880:0.00659,'OTU_871':0.00656)0.273:0.00015)0.864:0.00669)0.740:0.00014)0.755:0.00016)0.857:0.00654)0.072:0.00014)0.799:0.00706,('OTU_3425':0.02846,('OTU_2204':0.00016,'OTU_1145':0.04302)0.914:0.02102)0.755:0.00594)0.791:0.01431,'OTU_3994':0.02024)0.448:0.0185)0.886:0.03283,('OTU_3640':0.00016,'OTU_3934':0.03472)0.892:0.01702)0.407:0.00736)0.940:0.04309,('OTU_3683':0.02115,((('OTU_3658':0.02115,(((('OTU_3766':0.14291,('OTU_144':0.00574,('OTU_2066':0.08251,'OTU_1707':0.00016)0.974:0.03638)0.824:0.01324)0.918:0.03065,'OTU_2531':0.02035)0.803:0.00015,'OTU_84':0.00015)0.905:0.00015,('OTU_220':0.02098,'OTU_1704':0.02094)0.764:0.00663)0.776:0.00673)0.781:0.00666,('OTU_1043':0.02717,('OTU_2627':0.03523,('OTU_2175':0.00014,'OTU_910':0.00659)0.993:0.00015)0.861:0.00666)0.111:0.00014)0.972:0.02751,'OTU_3749':0.00015)0.918:0.02919)0.851:0.02113)0.529:0.01503,((((((((('OTU_1986':0.03632,'OTU_1048':0.04903)0.951:0.04793,((((('OTU_2862':0.02643,'OTU_295':0.0149)0.500:0.00799,('OTU_3056':0.01308,'OTU_1766':0.09799)0.158:0.02445)0.958:0.04025,('OTU_3234':0.03397,('OTU_2931':0.09251,((('OTU_1163':0.02802,('OTU_3124':0.02785,'OTU_385':0.01361)0.742:0.00652)0.902:0.02091,'OTU_834':0.01349)0.886:0.01367,(('OTU_3864':0.01359,'OTU_1751':0.03616)0.257:0.02839,('OTU_549':0.00014,'OTU_149':0.02754)0.941:0.01339)1.000:0.00014)0.078:0.00015)0.919:0.02313)0.833:0.02114)0.782:0.01326,('OTU_718':0.00014,('OTU_1894':0.05847,('OTU_3675':0.04287,'OTU_157':0.00014)0.768:0.00635)0.199:0.00691)0.856:0.01103)0.823:0.01248,'OTU_2019':0.04204)0.720:0.00614)0.899:0.01549,(('OTU_3385':0.07692,((((('OTU_2882':0.02756,('OTU_3125':0.02899,'OTU_1719':0.00014)0.227:0.00014)0.795:0.00659,('OTU_2411':0.02759,'OTU_12':0.00014)1.000:0.00015)0.866:0.01786,('OTU_1432':0.01519,('OTU_1420':0.02234,'OTU_1761':0.02212)0.647:0.0035)0.885:0.0264)0.976:0.05318,(('OTU_175':0.00014,('OTU_292':0.01192,('OTU_179':0.04164,'OTU_499':0.00014)0.837:0.01531)0.991:0.05271)0.740:0.01343,'OTU_2768':0.32237)0.215:0.02127)0.746:0.01307,((('OTU_43':0.00014,('OTU_3773':0.01354,'OTU_3731':0.04142)0.469:0.00015)0.855:0.01341,('OTU_54':0.02078,('OTU_219':0.00014,'OTU_363':0.01373)0.997:0.04259)0.743:0.00636)0.849:0.01956,((('OTU_48':0.0,'OTU_53':0.0,'OTU_757':0.0):0.00014,'OTU_800':0.0067)0.116:0.00016,('OTU_2657':0.00015,('OTU_153':0.00664,('OTU_2631':0.00676,'OTU_2385':0.02049)0.117:0.00659)1.000:0.00016)0.850:0.00669)0.757:0.0086)0.955:0.05873)0.909:0.04299)0.346:0.03267,('OTU_2077':0.03507,('OTU_348':0.05699,('OTU_880':0.04119,'OTU_1069':0.06727)0.418:0.02602)0.860:0.0293)0.364:0.0128)0.778:0.01416)0.905:0.02133,(('OTU_189':0.00015,((((((('OTU_49':0.00016,('OTU_3144':0.02462,'OTU_3267':0.05494)0.759:0.01743)0.906:0.01785,('OTU_3959':0.0278,('OTU_433':0.02102,'OTU_3968':0.01372)0.757:0.00693)0.868:0.01842)0.687:0.0048,('OTU_1771':0.01845,('OTU_234':0.0229,'OTU_603':0.02553)0.919:0.02118)0.791:0.00853)0.898:0.00869,(('OTU_371':0.03398,((('OTU_2873':0.04281,'OTU_143':0.00016)0.914:0.01323,(('OTU_2742':0.01304,'OTU_3804':0.03965)0.076:0.03129,'OTU_247':0.01325)1.000:0.00016)0.742:0.00714,((('OTU_1344':0.00014,(('OTU_3531':0.02908,'OTU_488':0.01282)0.870:0.02032,'OTU_1733':0.01008)0.916:0.01851)0.906:0.01775,('OTU_2281':0.01358,'OTU_1278':0.01364)0.734:0.00579)0.878:0.01428,(('OTU_442':0.03047,('OTU_477':0.00014,('OTU_313':0.02074,('OTU_324':0.03438,'OTU_130':0.00016)0.984:0.05992)0.569:0.02805)0.869:0.02902)0.671:0.00934,('OTU_497':0.02745,'OTU_901':0.00687)0.763:0.01086)0.645:0.01328)0.762:0.00939)0.847:0.01375)0.803:0.00015,((('OTU_272':0.02693,'OTU_2740':0.03717)0.051:0.01414,'OTU_3950':0.03387)0.992:0.00014,'OTU_430':0.02819)0.114:0.00685)0.921:0.01004)0.906:0.00892,(('OTU_1919':0.03439,'OTU_154':0.01825)0.491:0.01767,(('OTU_258':0.00015,'OTU_402':0.05793)0.825:0.00663,'OTU_3690':0.00664)0.916:0.00014)0.828:0.02041)0.798:0.00676,'OTU_355':0.02763)0.426:0.00015,((('OTU_2330':0.02845,'OTU_920':0.02198)0.848:0.02069,'OTU_3239':0.0202)0.889:0.00011,((((((('OTU_508':0.02355,'OTU_320':0.0647)0.920:0.03422,'OTU_521':0.02432)0.558:0.01802,'OTU_3762':0.05703)0.856:0.01525,'OTU_605':0.02845)0.759:0.00669,('OTU_2390':0.01321,('OTU_74':0.00015,'OTU_2436':0.0499)0.912:0.01406)0.877:0.01404)0.917:0.00016,'OTU_106':0.01333)0.208:0.00016,'OTU_541':0.02733)0.949:0.02035)0.826:0.00666)0.986:0.02717)0.959:0.0226,('OTU_360':0.01505,'OTU_378':0.05543)0.648:0.0036)0.726:0.00712)0.879:0.0299,('OTU_3403':0.04242,('OTU_1833':0.00624,('OTU_236':0.05861,'OTU_1300':0.00015)0.988:0.05873)0.972:0.06536)0.914:0.04494)0.147:0.00016,'OTU_291':0.15054)0.891:0.02655,('OTU_1276':0.09234,(((('OTU_174':0.07474,('OTU_1932':0.0293,('OTU_85':0.00014,(('OTU_263':0.01327,'OTU_1817':0.00016)0.927:0.02771,(((((('OTU_264':0.00015,'OTU_649':0.0133)0.965:0.00016,('OTU_251':0.02172,'OTU_915':0.03661)0.489:0.0206)0.927:0.04307,'OTU_3294':0.01358)0.772:0.02051,((((('OTU_622':0.00016,('OTU_285':0.00014,('OTU_214':0.00658,'OTU_82':0.027)0.414:0.00014)0.845:0.00657)0.972:0.02704,('OTU_218':0.00014,'OTU_237':0.02767)0.938:0.00014)0.668:0.02256,('OTU_100':0.03403,('OTU_734':0.05102,'OTU_881':0.01363)0.747:0.00802)0.596:0.01305)0.915:0.02843,'OTU_536':0.00586)0.909:0.0285,'OTU_380':0.00015)0.837:0.01706)0.759:0.01207,((('OTU_464':0.06652,'OTU_2805':0.04164)0.747:0.00943,'OTU_193':0.00015)0.839:0.00669,'OTU_3633':0.00015)0.753:0.00644)0.997:0.00014,'OTU_87':0.01352)0.901:0.02069)0.848:0.01346)0.845:0.01948)0.990:0.06282)0.294:0.00698,('OTU_164':0.02209,'OTU_172':0.00485)0.996:0.07381)0.728:0.00654,(('OTU_2106':0.01341,'OTU_323':0.00664)0.942:0.02711,(('OTU_245':0.00015,'OTU_404':0.03553)0.962:0.02978,('OTU_409':0.02629,('OTU_1338':0.02204,(('OTU_1138':0.00014,'OTU_2415':0.01336)0.968:0.04559,('OTU_243':0.00015,'OTU_81':0.00661)0.924:0.03333)0.755:0.01074)0.913:0.03618)0.966:0.05156)0.821:0.01297)0.818:0.01574)0.864:0.02042,('OTU_443':0.04091,('OTU_1668':0.01445,(('OTU_791':0.02727,('OTU_3776':0.05034,(('OTU_3544':0.01333,'OTU_1286':0.00014)1.000:0.00015,('OTU_207':0.00014,'OTU_202':0.0494)0.889:0.00661)0.903:0.01396)0.229:0.00015)0.802:0.02171,(('OTU_415':0.00014,('OTU_3121':0.02115,('OTU_451':0.00661,('OTU_44':0.00016,'OTU_2591':0.01327)1.000:0.00014)0.576:0.01338)0.973:0.03568)0.980:0.03125,('OTU_1875':0.04626,('OTU_201':0.02942,'OTU_595':0.00761)0.619:0.01132)0.550:0.00015)0.917:0.03167)0.951:0.04789)0.413:0.00015)0.838:0.01523)0.915:0.04399)0.873:0.03587)0.849:0.02738,((('OTU_2652':0.01321,('OTU_197':0.01462,'OTU_3743':0.00561)0.918:0.02232)0.873:0.01426,(((((((('OTU_2097':0.00015,(('OTU_1988':0.02995,'OTU_566':0.01202)0.967:0.03858,'OTU_1023':0.04375)0.742:0.00601)0.886:0.01361,'OTU_509':0.01345)0.588:0.00669,'OTU_2996':0.00015)0.943:0.02045,('OTU_2191':0.00663,'OTU_2750':0.0134)0.808:0.0066)0.938:0.00016,'OTU_356':0.00014)0.885:0.00015,('OTU_906':0.01336,('OTU_3626':0.02726,'OTU_69':0.00662)0.793:0.0066)0.887:0.01336)0.761:0.00649,((('OTU_2214':0.02061,((((((('OTU_3913':0.03523,('OTU_3489':0.05855,('OTU_293':0.01243,('OTU_317':0.0138,'OTU_658':0.09063)0.540:0.0073)0.854:0.01477)0.857:0.01352)0.346:0.00015,(('OTU_2951':0.02822,'OTU_950':0.00606)0.764:0.0073,'OTU_1173':0.01434)0.776:0.00665)0.854:0.00015,(('OTU_184':0.00016,('OTU_550':0.02813,'OTU_639':0.01391)0.270:0.01358)0.876:0.01343,('OTU_344':0.01363,'OTU_249':0.04226)0.745:0.0063)0.935:0.02039)0.091:0.00652,'OTU_2104':0.03469)0.755:0.0068,('OTU_3373':0.0533,'OTU_3224':0.02233)0.666:0.00546)0.888:0.00016,('OTU_2729':0.01485,('OTU_2505':0.05388,('OTU_2528':0.03575,'OTU_2255':0.02121)0.741:0.00843)0.631:0.00312)0.964:0.0289)0.888:0.02368,'OTU_1044':0.0318)0.802:0.01395)0.863:0.01452,(((('OTU_2549':0.00644,('OTU_1410':0.02866,'OTU_3358':0.04333)0.743:0.00666)0.814:0.01327,(('OTU_73':0.00015,(('OTU_669':0.0752,'OTU_160':0.02537)0.959:0.04894,('OTU_2276':0.01343,'OTU_2466':0.05274)0.842:0.00015)0.616:0.00016)0.949:0.02725,'OTU_3694':0.00015)0.908:0.02129)0.863:0.01751,('OTU_2423':0.01272,(('OTU_2119':0.00016,('OTU_2865':0.01546,'OTU_171':0.00505)0.971:0.03747)0.111:0.01817,('OTU_2646':0.03965,('OTU_3226':0.06527,'OTU_3540':0.03415)0.115:0.02309)0.945:0.0532)0.212:0.0089)0.845:0.02499)0.854:0.01787,('OTU_2079':0.00015,('OTU_2518':0.04373,('OTU_230':0.0253,(('OTU_1936':0.01545,('OTU_221':0.0096,'OTU_376':0.04718)0.652:0.03018)0.859:0.01913,(('OTU_408':0.04925,'OTU_948':0.00014)0.439:0.02736,'OTU_3918':0.04493)0.818:0.02254)0.941:0.03224)0.800:0.01678)0.960:0.03683)0.948:0.02638)0.829:0.00015)0.800:0.01406,('OTU_2075':0.03851,'OTU_1262':0.03758)0.705:0.01181)0.872:0.01535)0.814:0.0068,(('OTU_1842':0.02748,((((('OTU_3657':0.04237,(('OTU_104':0.01037,('OTU_633':0.05096,((((('OTU_3002':0.00016,(('OTU_3581':0.02014,'OTU_1133':0.04153)0.378:0.00012,('OTU_2638':0.0208,'OTU_954':0.01322)0.685:0.00015)0.905:0.00658)0.133:0.00015,(('OTU_395':0.00673,'OTU_1854':0.00673)0.797:0.00351,'OTU_2863':0.01987)0.790:0.00353)0.839:0.00662,('OTU_2150':0.02793,'OTU_706':0.01374)0.757:0.01361)1.000:0.00014,'OTU_1660':0.02012)0.313:0.00014,'OTU_57':0.00014)0.961:0.00015)0.982:0.04593)0.910:0.04742,('OTU_246':0.01784,('OTU_647':0.03542,'OTU_45':0.00015)0.722:0.00509)0.501:0.00365)0.987:0.10176)0.618:0.02693,('OTU_773':0.05023,(('OTU_401':0.00015,('OTU_1172':0.07944,('OTU_555':0.02058,('OTU_390':0.00014,'OTU_780':0.02033)0.764:0.00673)0.801:0.01627)0.801:0.01885)0.471:0.01536,('OTU_472':0.03464,(('OTU_2347':0.01362,('OTU_3161':0.03839,'OTU_786':0.00316)0.920:0.03629)0.000:0.01064,(('OTU_1675':0.01915,'OTU_1746':0.08211)0.783:0.01582,('OTU_571':0.03522,('OTU_3175':0.02066,'OTU_72':0.00014)0.626:0.00705)0.742:0.00998)0.800:0.01856)0.941:0.04478)0.822:0.00016)0.820:0.01418)0.838:0.03288)0.851:0.02628,('OTU_630':0.0334,('OTU_1149':0.03148,(((('OTU_2935':0.018,('OTU_359':0.01158,'OTU_523':0.03063)0.844:0.02048)0.702:0.01049,(('OTU_1423':0.01446,('OTU_239':0.02752,('OTU_1899':0.04255,'OTU_95':0.00015)0.873:0.00014)0.856:0.02793)0.932:0.04891,('OTU_3594':0.07003,('OTU_271':0.00015,('OTU_3798':0.05604,'OTU_2769':0.03986)0.771:0.00976)0.000:0.014)0.664:0.02649)0.521:0.02665)0.754:0.0111,'OTU_2217':0.04606)0.447:0.01309,(('OTU_217':0.00014,'OTU_804':0.03456)0.531:0.01945,('OTU_2169':0.04422,(('OTU_299':0.02097,'OTU_888':0.03553)0.844:0.01574,('OTU_3630':0.01384,('OTU_128':0.01365,('OTU_3613':0.00015,(('OTU_2426':0.00014,('OTU_50':0.00014,'OTU_2937':0.00656)1.000:0.00387)1.000:0.00281,'OTU_2779':0.00016)0.874:0.00669)0.782:0.00658)0.868:0.01406)0.792:0.01187)0.636:0.00746)0.953:0.03769)0.816:0.01696)0.868:0.02857)0.753:0.01759)0.847:0.01494)0.927:0.00014,(('OTU_342':0.01344,('OTU_522':0.02729,((((('OTU_439':0.00659,('OTU_2185':0.00656,'OTU_1359':0.00657)0.280:0.00015)0.821:0.00662,(('OTU_1155':0.00014,'OTU_3278':0.03416)0.905:0.01338,((('OTU_689':0.00014,'OTU_900':0.00663)0.693:0.00671,('OTU_3100':0.00014,(('OTU_2946':0.02798,'OTU_690':0.00627)0.678:0.01377,'OTU_3805':0.00015)0.924:0.0134)0.829:0.00681)0.868:0.00016,('OTU_2906':0.014,('OTU_730':0.03458,('OTU_102':0.00014,'OTU_874':0.00659)0.968:0.00014)0.870:0.0135)0.075:0.00654)0.850:0.01335)0.173:0.00015)0.915:0.0205,((((((('OTU_2481':0.01331,(('OTU_2547':0.01387,'OTU_3304':0.0136)0.740:0.00683,(('OTU_1134':0.00016,('OTU_2148':0.02034,'OTU_1532':0.00662)0.774:0.00662)0.847:0.01309,((((('OTU_2253':0.0483,(('OTU_2767':0.00669,(('OTU_3668':0.00666,'OTU_736':0.00662)0.762:0.00674,('OTU_2132':0.00015,'OTU_2305':0.02811)0.215:0.00678)0.798:0.00657)0.687:0.00201,'OTU_1462':0.01257)0.798:0.00725)0.128:0.00678,'OTU_3800':0.02007)0.954:0.02878,('OTU_2318':0.00015,('OTU_3078':0.03608,'OTU_1268':0.02117)0.826:0.01359)0.930:0.02019)0.828:0.00014,('OTU_3264':0.00657,'OTU_1389':0.04293)0.809:0.00684)0.778:0.00674,((((('OTU_9':0.00014,(((('OTU_3478':0.02048,(('OTU_759':0.03557,'OTU_2159':0.05139)0.820:0.013,('OTU_636':0.00642,((('OTU_3114':0.03517,'OTU_1868':0.03555)0.093:0.02084,'OTU_1393':0.02049)0.994:0.00015,'OTU_3395':0.02767)0.776:0.00688)0.775:0.00697)0.850:0.01344)0.767:0.00679,('OTU_307':0.02041,((((('OTU_3211':0.03715,('OTU_1583':0.04244,'OTU_2329':0.04911)0.060:0.01509)0.860:0.0341,'OTU_1555':0.04343)0.899:0.03662,'OTU_700':0.00638)0.767:0.00693,(('OTU_1847':0.01336,('OTU_412':0.01349,('OTU_2880':0.05013,'OTU_3828':0.00014)0.944:0.03447)0.519:0.00016)0.759:0.00339,'OTU_1562':0.02654)0.765:0.00357)0.723:0.00015,'OTU_1657':0.02769)0.833:0.00665)0.443:0.00015)0.893:0.0066,('OTU_2070':0.00658,'OTU_2582':0.00656)0.931:0.00016)0.833:0.00658,(('OTU_3873':0.02062,('OTU_3244':0.00665,('OTU_2192':0.00016,('OTU_1995':0.01036,'OTU_3525':0.01919)0.795:0.01132)0.782:0.02046)0.965:0.00178)0.594:0.00473,((('OTU_3087':0.00015,'OTU_709':0.01353)0.841:0.00656,(((('OTU_3452':0.01332,'OTU_1360':0.01324)0.764:0.00015,('OTU_3252':0.00014,'OTU_3398':0.02004)0.112:0.01322)0.842:0.00658,('OTU_3146':0.02057,'OTU_3520':0.01353)0.781:0.00641)0.923:0.00016,('OTU_1437':0.01328,('OTU_2062':0.01336,'OTU_3055':0.02007)0.475:0.00014)0.815:0.00014)0.743:0.00014)0.790:0.00014,'OTU_3160':0.02012)0.843:0.00668)0.379:0.00015)0.920:0.00015)0.000:0.00015,((('OTU_2883':0.01362,'OTU_1881':0.00686)0.865:0.01362,(('OTU_2759':0.00657,('OTU_3827':0.0133,'OTU_3213':0.01325)0.826:0.00015)0.480:0.00014,(('OTU_2546':0.01365,'OTU_2632':0.00692)0.780:0.00644,('OTU_3205':0.0066,'OTU_1701':0.00015)0.797:0.00688)0.801:0.00672)0.464:0.00659)0.899:0.00014,('OTU_2852':0.01325,('OTU_1951':0.00629,'OTU_3238':0.05779)0.767:0.00694)0.912:0.00015)0.844:0.00014)0.918:0.00014,(('OTU_1758':0.01398,('OTU_1962':0.02172,('OTU_3377':0.00714,'OTU_1690':0.02206)0.137:0.00015)0.465:0.00553)0.758:0.014,('OTU_1490':0.02671,(((('OTU_1153':0.00015,'OTU_3939':0.01352)0.878:0.01341,('OTU_2210':0.06648,'OTU_626':0.0065)0.774:0.00681)0.793:0.00664,('OTU_731':0.02018,('OTU_3366':0.00658,('OTU_3110':0.00656,('OTU_2450':0.00659,'OTU_3942':0.02011)0.838:0.00014)0.140:0.00014)0.838:0.00667)0.304:0.00015)0.952:0.01353,('OTU_1114':0.00657,((('OTU_1209':0.00015,'OTU_3605':0.0067)0.813:0.00663,'OTU_2379':0.0068)0.779:0.00672,'OTU_3402':0.0066)0.285:0.00016)0.020:0.00015)0.753:0.00346)0.748:0.00344)1.000:0.00016)0.762:0.00646,'OTU_3139':0.00676)0.777:0.0067,('OTU_480':0.02087,('OTU_2023':0.00014,('OTU_2799':0.00664,('OTU_1706':0.02779,'OTU_708':0.00015)0.341:0.0066)0.878:0.01338)0.304:0.00015)0.895:0.0134)0.750:0.00672)0.884:0.01421)0.774:0.00691)0.825:0.00697)0.462:0.00015,'OTU_66':0.00015)0.748:0.01359,'OTU_1479':0.01371)0.394:0.01389,(('OTU_2486':0.00662,('OTU_180':0.00659,(((('OTU_3210':0.00015,'OTU_446':0.01337)0.825:0.00688,(('OTU_1232':0.01353,'OTU_2434':0.02752)0.772:0.00666,'OTU_1824':0.00678)0.776:0.00659)0.804:0.00672,('OTU_195':0.00016,'OTU_2226':0.00659)0.244:0.00015)0.901:0.00659,'OTU_3928':0.00014)0.823:0.00675)0.774:0.00674)0.794:0.00661,('OTU_1454':0.02046,'OTU_1809':0.02051)0.187:0.00014)0.743:0.00651)1.000:0.00011,(((('OTU_3710':0.02087,'OTU_2871':0.02798)0.736:0.00702,'OTU_1576':0.01367)0.807:0.0133,'OTU_662':0.05854)0.333:0.00016,'OTU_3035':0.06576)0.958:0.02034)0.296:0.00015,'OTU_461':0.00657)0.852:0.00654,((((('OTU_1174':0.01651,'OTU_2867':0.04063)0.851:0.02084,'OTU_1251':0.01612)0.796:0.01141,'OTU_2648':0.0206)0.875:0.01377,('OTU_3625':0.0102,('OTU_1737':0.02834,('OTU_3466':0.04957,'OTU_2562':0.06159)0.179:0.00693)0.862:0.02702)0.903:0.02607)0.857:0.00015,(('OTU_1084':0.00658,((('OTU_839':0.00687,(('OTU_3443':0.01327,((('OTU_3299':0.01375,'OTU_504':0.01371)0.759:0.00645,(((((('OTU_3227':0.01324,(('OTU_1298':0.01242,('OTU_1553':0.00656,('OTU_2612':0.00014,('OTU_3049':0.00657,'OTU_3448':0.00658)0.919:0.00014)0.611:0.00014)0.790:0.00371)0.790:0.00371,'OTU_3074':0.02005)0.673:0.00014)0.894:0.00014,'OTU_3592':0.00012)0.000:0.00014,('OTU_3308':0.00658,('OTU_3898':0.00657,'OTU_1466':0.00657)0.805:0.00657)0.902:0.00014)0.000:0.00014,(('OTU_3876':0.02726,'OTU_835':0.0067)0.900:0.00014,'OTU_1806':0.00656)0.909:0.00014)0.940:0.00016,(((('OTU_2693':0.00014,(('OTU_2467':0.01358,('OTU_3013':0.00659,('OTU_3562':0.0066,'OTU_582':0.00015)0.863:0.00663)0.638:0.00014)0.492:0.00668,('OTU_2041':0.01337,'OTU_1312':0.01346)0.402:0.00015)0.892:0.01359)0.784:0.01686,'OTU_1463':0.00663)0.470:0.01688,('OTU_1283':0.00675,(('OTU_583':0.00014,'OTU_1334':0.00662)0.855:0.01586,'OTU_908':0.00674)0.567:0.00016)0.142:0.00016)0.767:0.01182,('OTU_1019':0.00016,'OTU_1442':0.01347)0.872:0.01342)0.795:0.01182)0.862:0.00653,('OTU_2014':0.00656,('OTU_3118':0.00014,'OTU_2884':0.00015)0.221:0.00014)0.423:0.00015)0.878:0.01342)0.301:0.00014,('OTU_3758':0.00652,'OTU_792':0.01338)0.770:0.00668)0.109:0.00015)0.847:0.00014,((('OTU_1743':0.01389,'OTU_1748':0.02038)0.900:0.02093,(('OTU_2127':0.01878,'OTU_3932':0.01056)0.882:0.01919,((('OTU_3123':0.00657,'OTU_1083':0.00656)0.782:0.00014,(('OTU_1717':0.03449,((('OTU_3911':0.09067,'OTU_107':0.00015)0.974:0.04265,'OTU_672':0.01351)0.972:0.00015,'OTU_3450':0.00014)0.858:0.00657)0.597:0.00014,(('OTU_1862':0.02033,('OTU_1264':0.02025,((('OTU_1488':0.01331,('OTU_2055':0.00657,'OTU_2797':0.0066)0.008:0.00015)0.850:0.00659,'OTU_1959':0.02723)0.625:0.00014,((('OTU_3108':0.0,'OTU_8':0.0):0.00014,(('OTU_659':0.0066,('OTU_1434':0.01327,(('OTU_2042':0.00671,'OTU_3322':0.02765)0.179:0.00661,('OTU_3249':0.00656,('OTU_3810':0.00014,('OTU_1192':0.0066,'OTU_2851':0.0134)0.902:0.00014)0.765:0.00014)1.000:0.00015)0.839:0.00665)0.314:0.00014)0.862:0.0066,'OTU_1671':0.0201)0.899:0.00015)0.000:0.00015,(('OTU_863':0.01323,'OTU_3586':0.00014)0.966:0.00014,(('OTU_3323':0.01323,'OTU_3695':0.01336)0.767:0.00014,'OTU_1188':0.00656)0.723:0.00014)0.000:0.00014)0.804:0.00015)0.824:0.00015)0.048:0.00667)0.634:0.00015,('OTU_2045':0.00015,'OTU_2649':0.01348)0.914:0.01327)0.902:0.00014)0.247:0.00016)0.792:0.00015,('OTU_1326':0.00014,'OTU_1537':0.00709)0.957:0.02151)0.823:0.00016)0.832:0.00015)0.851:0.00651,((((('OTU_3084':0.01333,('OTU_2241':0.01329,('OTU_1386':0.0001,'OTU_1785':0.00658)0.907:0.00657)0.713:0.00015)0.098:0.00658,('OTU_3437':0.01347,'OTU_1812':0.01353)0.768:0.00671)0.764:0.00016,'OTU_2828':0.01325)0.819:0.00014,(('OTU_3615':0.01331,'OTU_637':0.01322)0.897:0.00014,'OTU_1999':0.00014)0.000:0.00014)0.883:0.00015,('OTU_1476':0.01983,('OTU_1159':0.00016,'OTU_1401':0.00713)0.968:0.0216)0.994:0.00014)0.744:0.00015)0.354:0.00657)0.802:0.00695)0.807:0.00694,'OTU_1324':0.01322)0.648:0.00014,'OTU_824':0.00659)0.383:0.00015)0.000:0.00014,'OTU_924':0.00656)0.188:0.00015)0.297:0.00015)0.781:0.00708)0.886:0.02168,(((('OTU_2606':0.00657,'OTU_3651':0.00658)0.797:0.00016,('OTU_216':0.01334,('OTU_3878':0.00671,'OTU_373':0.0498)0.795:0.0065)0.895:0.00014)0.928:0.00015,'OTU_1509':0.02055)0.806:0.0132,((('OTU_260':0.00014,('OTU_147':0.08754,('OTU_298':0.00656,'OTU_141':0.00016)0.973:0.1288)0.989:0.16915)0.806:0.01512,('OTU_346':0.06993,('OTU_1355':0.08721,'OTU_185':0.02156)0.728:0.02442)0.764:0.02775)0.836:0.01982,'OTU_1413':0.01348)0.854:0.01479)0.038:0.00015)0.331:0.01339,((('OTU_3022':0.02581,'OTU_3747':0.03392)0.835:0.0176,('OTU_2924':0.03514,'OTU_3071':0.00682)0.543:0.00013)0.858:0.01068,(('OTU_952':0.01376,('OTU_1681':0.00672,'OTU_1799':0.02048)0.767:0.00642)0.933:0.02108,('OTU_1911':0.00659,'OTU_3807':0.03473)0.751:0.00704)0.880:0.01907)0.776:0.01119)0.920:0.02141)0.054:0.00014)0.784:0.00699,('OTU_1184':0.02197,'OTU_1430':0.02086)0.899:0.02126)0.152:0.0069)0.914:0.01375,('OTU_1444':0.00605,'OTU_366':0.03623)0.791:0.00738)0.093:0.00016)0.435:0.00015,(((('OTU_290':0.00015,'OTU_1004':0.02818)0.865:0.01336,('OTU_3983':0.01335,'OTU_747':0.00014)0.035:0.00669)0.558:0.00014,(('OTU_859':0.00646,('OTU_455':0.02483,('OTU_2666':0.02129,('OTU_3741':0.00657,'OTU_78':0.00014)0.888:0.02084)0.867:0.01927)0.929:0.02739)0.898:0.01353,((((('OTU_332':0.0206,('OTU_3606':0.00014,'OTU_580':0.02046)0.863:0.01356)0.866:0.01372,'OTU_774':0.00015)0.945:0.02043,'OTU_657':0.00014)0.875:0.00015,'OTU_108':0.02707)0.692:0.01371,'OTU_828':0.0209)0.769:0.00641)0.497:0.00015)0.855:0.00659,(('OTU_417':0.01363,((('OTU_2427':0.02762,((('OTU_1147':0.02074,('OTU_2748':0.05831,('OTU_88':0.00014,('OTU_1715':0.00703,('OTU_2307':0.02699,'OTU_1859':0.01742)0.911:0.02634)0.963:0.03484)0.880:0.00015)0.943:0.02749)0.000:0.00643,((('OTU_2727':0.02709,'OTU_3688':0.02894)0.991:0.05222,(('OTU_970':0.00961,('OTU_228':0.02119,'OTU_229':0.0282)0.862:0.01431)0.846:0.02041,('OTU_1914':0.10121,'OTU_372':0.00799)0.741:0.04742)0.772:0.01152)0.986:0.00015,'OTU_192':0.00014)0.918:0.02017)0.272:0.00016,((('OTU_3057':0.05111,'OTU_2913':0.05951)0.083:0.0057,'OTU_481':0.06598)0.850:0.00015,(('OTU_327':0.02017,(('OTU_1230':0.02037,'OTU_632':0.01347)0.761:0.00647,('OTU_177':0.02469,('OTU_3863':0.01746,(('OTU_2730':0.02799,('OTU_2053':0.08182,'OTU_2437':0.01814)0.676:0.01118)0.889:0.00016,'OTU_52':0.01318)0.935:0.03783)0.530:0.02072)0.764:0.00933)0.763:0.00694)0.963:0.03541,('OTU_2820':0.04327,'OTU_170':0.00016)0.886:0.02029)0.902:0.02082)0.909:0.01362)0.966:0.02717)0.903:0.00015,((((('OTU_213':0.00675,('OTU_869':0.043,('OTU_1142':0.04226,('OTU_1170':0.0253,'OTU_434':0.01141)0.814:0.01973)0.744:0.00713)0.871:0.00014)0.902:0.01343,(('OTU_3811':0.02251,'OTU_450':0.02283)0.598:0.01016,'OTU_644':0.00987)0.786:0.01051)0.108:0.00016,'OTU_453':0.01338)0.442:0.00014,('OTU_1407':0.04162,(('OTU_168':0.02035,('OTU_892':0.00016,('OTU_2321':0.04447,'OTU_1782':0.02159)0.739:0.0057)0.764:0.00662)0.884:0.01338,('OTU_2764':0.01364,'OTU_3729':0.02816)0.820:0.02093)0.473:0.00015)0.830:0.00666)0.820:0.01346,(((('OTU_56':0.00014,('OTU_3570':0.04173,('OTU_3639':0.02005,'OTU_329':0.02013)0.904:0.00014)0.768:0.00015)0.974:0.00016,('OTU_572':0.02793,'OTU_182':0.01427)0.946:0.02855)0.350:0.0133,'OTU_91':0.02022)0.972:0.00015,'OTU_903':0.00014)0.805:0.00014)0.940:0.01341)0.794:0.00675,('OTU_3909':0.04568,('OTU_3374':0.00016,'OTU_3587':0.04249)0.901:0.01624)0.662:0.00393)0.748:0.00665)0.962:0.02755,'OTU_1271':0.02751)0.858:0.00014)0.824:0.00656)0.210:0.00016)0.766:0.00664)0.976:0.03647,(('OTU_39':0.00014,((('OTU_3815':0.0075,'OTU_3784':0.03562)0.497:0.00357,'OTU_1873':0.04191)0.826:0.00247,'OTU_3646':0.00664)0.719:0.00015)0.689:0.00015,(('OTU_3440':0.14797,'OTU_3715':0.01297)0.945:0.06106,((('OTU_564':0.00329,'OTU_1727':0.03802)0.924:0.02427,'OTU_3836':0.01365)0.782:0.00649,('OTU_2899':0.00657,('OTU_328':0.03492,((('OTU_2746':0.00659,(('OTU_2073':0.0589,'OTU_2322':0.01811)0.298:0.0175,'OTU_124':0.00654)1.000:0.00014)0.259:0.00016,('OTU_3736':0.00015,'OTU_133':0.0351)0.905:0.01345)0.900:0.01325,(('OTU_2326':0.00608,((('OTU_643':0.00014,('OTU_1926':0.04986,('OTU_253':0.03612,('OTU_232':0.00905,('OTU_1632':0.02812,('OTU_338':0.03556,'OTU_99':0.00014)0.776:0.01368)0.779:0.01108)0.696:0.02221)0.875:0.02505)0.882:0.00014)0.990:0.03436,('OTU_30':0.00015,('OTU_2588':0.01562,'OTU_1893':0.03774)0.672:0.00472)0.849:0.00668)0.480:0.00016,('OTU_384':0.01888,('OTU_685':0.0069,'OTU_2373':0.05979)0.837:0.01815)0.863:0.01839)0.779:0.00727)0.975:0.0287,'OTU_578':0.00015)0.937:0.02037)0.183:0.0134)0.977:0.00015)0.684:0.00015)0.832:0.00659)0.833:0.00014)0.864:0.01323)0.760:0.00957)0.420:0.03577,(((('OTU_1943':0.0216,('OTU_2080':0.03482,(('OTU_3976':0.00014,('OTU_3915':0.02032,'OTU_1305':0.00661)0.792:0.00662)0.811:0.00668,'OTU_3034':0.00716)0.026:0.00673)0.600:0.00016)0.785:0.00016,'OTU_35':0.00015)0.888:0.02752,((('OTU_1054':0.00733,(('OTU_2054':0.01339,'OTU_151':0.00015)0.818:0.02073,(('OTU_1233':0.02029,('OTU_668':0.02835,(('OTU_3940':0.00989,(((((('OTU_2173':0.00668,'OTU_1722':0.03515)0.011:0.00015,'OTU_1773':0.02746)0.231:0.00667,'OTU_478':0.0419)0.961:0.00014,'OTU_79':0.00014)0.884:0.01378,(('OTU_198':0.0098,'OTU_486':0.03531)0.758:0.01151,('OTU_3711':0.04317,('OTU_2115':0.01933,'OTU_1492':0.04669)0.809:0.01934)0.773:0.00729)0.750:0.00602)0.751:0.01028,'OTU_1287':0.00989)0.736:0.01386)0.778:0.01013,('OTU_3852':0.00656,'OTU_51':0.00014)0.500:0.00014)0.792:0.00666)0.885:0.00016)0.387:0.01329,((((('OTU_301':0.00015,(('OTU_1311':0.02738,((('OTU_1156':0.00666,'OTU_1795':0.01346)0.749:0.00749,'OTU_724':0.04418)0.837:0.01293,(('OTU_2007':0.00804,'OTU_797':0.05129)0.724:0.00511,((('OTU_2658':0.02783,('OTU_2600':0.00669,(((((('OTU_2396':0.00014,('OTU_2060':0.04447,'OTU_525':0.01396)0.895:0.02082)0.993:0.05091,'OTU_1968':0.0125)0.782:0.00807,('OTU_947':0.00673,('OTU_2018':0.01355,(('OTU_3796':0.01366,(('OTU_1697':0.02198,'OTU_3965':0.04538)0.787:0.01237,'OTU_1070':0.00676)0.767:0.00683)0.790:0.00656,(((('OTU_277':0.00014,('OTU_2701':0.01341,'OTU_1740':0.01333)0.932:0.00014)0.869:0.00016,((('OTU_502':0.00016,('OTU_1227':0.00669,'OTU_1164':0.0347)0.762:0.00652)0.949:0.01331,('OTU_2313':0.00016,('OTU_2858':0.00665,'OTU_1843':0.0207)0.884:0.01359)0.821:0.00663)0.097:0.00014,((('OTU_2030':0.00015,('OTU_2412':0.01342,('OTU_3958':0.0067,'OTU_3149':0.0066)0.007:0.00015)0.829:0.00669)0.796:0.00667,('OTU_3515':0.00665,'OTU_190':0.00665)0.772:0.00664)0.801:0.00664,'OTU_2645':0.00014)0.932:0.01355)0.872:0.00667)0.875:0.01328,((('OTU_305':0.01322,'OTU_1838':0.00014)0.928:0.01339,('OTU_2366':0.02039,('OTU_1130':0.00662,'OTU_2916':0.00657)0.765:0.01335)0.877:0.00015)0.837:0.00661,('OTU_65':0.00015,'OTU_2738':0.01335)0.290:0.00015)0.853:0.00668)0.783:0.00015,('OTU_2065':0.02013,('OTU_3285':0.01329,'OTU_367':0.00014)0.242:0.00016)0.855:0.00659)0.898:0.00014)0.763:0.00643)0.881:0.01362)0.693:0.00015)0.315:0.00674,('OTU_2388':0.05151,('OTU_2616':0.00754,'OTU_3716':0.01256)0.688:0.01485)0.819:0.01363)0.902:0.01366,'OTU_3820':0.00016)0.898:0.02023,(('OTU_485':0.01407,(('OTU_444':0.01434,'OTU_423':0.00632)0.778:0.00651,('OTU_330':0.00661,('OTU_2850':0.0066,(('OTU_223':0.00015,('OTU_1898':0.043,'OTU_3261':0.00014)0.903:0.01353)0.993:0.04245,(('OTU_2637':0.02754,('OTU_2454':0.05856,'OTU_3654':0.0272)0.883:0.00014)0.960:0.02042,('OTU_71':0.00015,(((('OTU_2681':0.00014,'OTU_132':0.01354)0.924:0.0134,('OTU_2967':0.03642,(('OTU_631':0.00016,('OTU_1596':0.00664,('OTU_2782':0.03443,('OTU_567':0.00671,('OTU_1989':0.01347,'OTU_688':0.02111)0.880:0.01426)0.779:0.00268)0.767:0.0042)0.714:0.01362)0.840:0.00668,(('OTU_125':0.00016,'OTU_1709':0.01358)0.810:0.00763,'OTU_1725':0.01782)0.844:0.00831)0.750:0.0067)0.752:0.00672)0.190:0.00015,('OTU_3122':0.01094,('OTU_2083':0.00026,'OTU_3334':0.0425)0.847:0.01878)0.803:0.0108)0.836:0.00661,((('OTU_1042':0.01355,'OTU_2689':0.02758)0.734:0.00667,'OTU_1607':0.02032)0.753:0.00016,(('OTU_3607':0.00611,'OTU_851':0.00726)0.943:0.02235,('OTU_928':0.00015,('OTU_58':0.00016,'OTU_2084':0.04278)0.907:0.01338)0.896:0.01467)0.698:0.00581)0.830:0.00668)0.873:0.00015)0.993:0.00016)0.996:0.04236)0.928:0.00015)0.965:0.02077)0.732:0.00014)0.741:0.0067)0.769:0.0099,(('OTU_3229':0.02632,('OTU_3981':0.02643,'OTU_491':0.05376)0.876:0.02174)0.783:0.00016,'OTU_365':0.02195)0.963:0.03606)0.781:0.01129)0.885:0.01387)0.874:0.01328)0.022:0.00014,'OTU_667':0.00016)0.791:0.00663,'OTU_2208':0.01357)0.769:0.00695)0.486:0.00671)0.878:0.00016)0.415:0.00015,'OTU_1382':0.0203)0.840:0.01323)0.883:0.00656,('OTU_2424':0.02513,'OTU_1525':0.04651)0.877:0.02849)1.000:0.00015,('OTU_3166':0.01333,'OTU_992':0.0066)0.647:0.00015)0.388:0.00015,((('OTU_844':0.00659,'OTU_963':0.01339)0.422:0.00015,('OTU_393':0.01336,(('OTU_398':0.01359,(((('OTU_1388':0.01376,((('OTU_2849':0.0285,'OTU_629':0.01378)0.845:0.01344,'OTU_465':0.02759)0.522:0.00016,'OTU_276':0.00016)0.777:0.00639)0.788:0.00697,'OTU_1535':0.01351)0.932:0.02059,('OTU_413':0.00015,('OTU_3785':0.02769,'OTU_475':0.00668)0.427:0.00014)0.903:0.01349)0.409:0.00015,'OTU_211':0.02056)0.860:0.01353)0.868:0.01409,(((('OTU_2719':0.03357,('OTU_2153':0.02596,'OTU_1391':0.00862)0.765:0.00676)0.830:0.0146,('OTU_2154':0.02896,('OTU_2829':0.04437,'OTU_933':0.02229)0.803:0.01319)0.851:0.00016)0.929:0.01917,'OTU_2556':0.00014)0.875:0.0132,('OTU_2859':0.01332,'OTU_474':0.00014)0.812:0.00014)0.787:0.00667)0.784:0.00671)0.344:0.00015)0.940:0.00873,(('OTU_3600':0.00677,'OTU_1672':0.01359)0.857:0.01356,(((('OTU_2356':0.04222,'OTU_3421':0.04254)0.813:0.01625,('OTU_1470':0.0275,'OTU_1066':0.0136)0.897:0.00015)0.950:0.02022,(('OTU_199':0.01328,('OTU_484':0.01372,'OTU_810':0.00645)0.881:0.01372)0.245:0.00015,'OTU_2456':0.00659)0.783:0.00015)0.852:0.00669,((('OTU_3722':0.00659,('OTU_354':0.00658,((('OTU_186':0.01519,('OTU_3967':0.01995,'OTU_2724':0.01993)0.708:0.00714)0.758:0.00699,'OTU_3225':0.02197)0.769:0.00689,('OTU_1446':0.04229,(('OTU_1088':0.05116,('OTU_2009':0.05809,'OTU_2661':0.00014)0.905:0.02093)0.757:0.00671,('OTU_2684':0.00653,'OTU_1299':0.0134)0.938:0.02054)0.765:0.00678)0.773:0.00785)0.716:0.00503)0.138:0.00014)0.850:0.00659,'OTU_895':0.02059)0.918:0.00014,'OTU_36':0.00016)0.728:0.00014)0.930:0.00016)0.900:0.00881)0.940:0.00872)0.281:0.00016,('OTU_150':0.00014,('OTU_2470':0.02773,'OTU_1573':0.02727)0.146:0.00014)0.947:0.01339)0.966:0.02006)0.000:0.00015)0.886:0.0198)0.867:0.01555,(('OTU_2837':0.04074,'OTU_3764':0.0611)0.073:0.00015,('OTU_3288':0.04676,(('OTU_2823':0.08059,('OTU_1176':0.0065,((('OTU_191':0.00016,(('OTU_1606':0.00663,('OTU_3789':0.01341,'OTU_2620':0.00016)0.805:0.00661)0.791:0.0066,('OTU_3552':0.00659,('OTU_1087':0.00672,('OTU_1109':0.00014,'OTU_2664':0.02087)0.862:0.01335)0.958:0.00014)0.258:0.00014)0.880:0.00669)0.845:0.00663,('OTU_3751':0.00531,('OTU_2462':0.00015,'OTU_1744':0.05775)0.951:0.0296)0.883:0.0151)0.660:0.00014,((((('OTU_1354':0.01334,(((('OTU_2534':0.00014,'OTU_1353':0.00014)0.000:0.00014,('OTU_3813':0.01321,('OTU_1427':0.01332,'OTU_3893':0.01326)0.643:0.00014)0.933:0.00014)0.000:0.00014,((('OTU_2395':0.00665,('OTU_1577':0.00016,('OTU_1383':0.02034,('OTU_2333':0.00014,'OTU_2571':0.02717)0.833:0.01346)0.902:0.00016)0.825:0.00668)0.906:0.00446,'OTU_3530':0.00437)0.906:0.00437,'OTU_2773':0.00656)0.892:0.00014)0.630:0.00014,(((('OTU_3941':0.0141,(('OTU_1369':0.00014,'OTU_1542':0.00014)0.579:0.00014,('OTU_3499':0.00418,('OTU_3383':0.01357,('OTU_2270':0.01237,'OTU_1194':0.00342)0.778:0.00418)0.891:0.01356)0.998:0.0024)1.000:0.00504)1.000:0.00163,'OTU_27':0.00016)0.170:0.00014,'OTU_3706':0.0133)0.062:0.00668,'OTU_2629':0.01335)0.767:0.00016)0.508:0.00015)0.977:0.00016,('OTU_3257':0.02759,('OTU_677':0.02058,'OTU_953':0.00015)0.856:0.01354)0.334:0.00669)0.868:0.0066,'OTU_3363':0.0134)1.000:0.00016,('OTU_3079':0.00015,('OTU_358':0.00015,'OTU_3368':0.02781)0.826:0.00659)0.000:0.00014)0.568:0.00015,((('OTU_2907':0.01354,'OTU_1050':0.0355)0.723:0.00675,'OTU_3756':0.01346)0.799:0.00665,((('OTU_1929':0.01345,('OTU_2432':0.00703,'OTU_3839':0.01384)0.005:0.0065)0.949:0.00015,(((('OTU_1950':0.02735,'OTU_1196':0.01334)0.910:0.00016,('OTU_1927':0.00657,(('OTU_1928':0.00659,'OTU_2948':0.02065)0.956:0.02067,('OTU_2078':0.02047,(((((('OTU_2224':0.00014,('OTU_2002':0.01988,('OTU_808':0.01459,('OTU_3513':0.01046,'OTU_1487':0.02859)0.794:0.01034)0.845:0.01435)0.158:0.00016)0.874:0.00015,(('OTU_1903':0.0044,(('OTU_570':0.00014,('OTU_2431':0.00656,'OTU_3567':0.00656)0.893:0.00014)0.916:0.00014,('OTU_2160':0.0067,(((('OTU_3107':0.00014,('OTU_2144':0.04732,('OTU_2789':0.01792,'OTU_3245':0.00935)0.946:0.03018)0.920:0.03215)0.936:0.01333,'OTU_3069':0.02019)0.775:0.00015,(('OTU_2925':0.00014,'OTU_1241':0.01341)0.965:0.00015,'OTU_3181':0.0206)0.320:0.00668)0.801:0.00661,'OTU_2787':0.00675)0.777:0.00672)0.005:0.00016)0.916:0.0044)0.916:0.0044,'OTU_3284':0.02012)1.000:0.00014)0.999:0.00014,'OTU_3':0.00014)0.000:0.00014,((('OTU_584':0.00661,'OTU_3228':0.00657)0.883:0.00014,('OTU_3061':0.01327,((('OTU_3096':0.02013,'OTU_3254':0.02047)0.645:0.00015,('OTU_2847':0.02002,'OTU_3980':0.01319)0.921:0.00014)0.680:0.00015,('OTU_2835':0.01463,('OTU_2170':0.00711,('OTU_1216':0.00615,('OTU_3978':0.00674,'OTU_1629':0.02034)0.792:0.00713)0.750:0.00688)0.875:0.0142)0.728:0.00572)0.900:0.00659)0.898:0.00014)0.996:0.00014,(('OTU_2777':0.00658,'OTU_868':0.01334)0.791:0.00662,('OTU_2920':0.0134,((('OTU_3240':0.00669,'OTU_3862':0.01357)0.782:0.00666,('OTU_1901':0.01332,(('OTU_2212':0.02039,('OTU_2902':0.01351,('OTU_1475':0.00014,('OTU_1937':0.00659,'OTU_3331':0.00659)0.802:0.00014)0.996:0.00014)0.592:0.00668)0.831:0.00016,'OTU_2784':0.00015)0.856:0.00014)0.863:0.00659)0.758:0.00015,'OTU_2323':0.02003)0.840:0.0066)0.636:0.00015)0.957:0.00015)0.000:0.00014)0.888:0.00014,(('OTU_3568':0.01352,'OTU_3856':0.00016)0.876:0.01324,('OTU_3770':0.00664,(('OTU_2189':0.02623,'OTU_2478':0.01376)0.785:0.01431,('OTU_1400':0.01348,('OTU_3982':0.00814,('OTU_2914':0.0082,'OTU_3300':0.01924)0.681:0.00676)0.787:0.01189)0.398:0.00672)0.934:0.00016)0.868:0.00661)0.750:0.00016)1.000:0.00014,((((('OTU_3493':0.00014,('OTU_2196':0.00656,(('OTU_2225':0.02017,'OTU_3390':0.02004)0.912:0.00016,'OTU_3430':0.01322)0.588:0.00014)0.983:0.00014)0.956:0.00015,'OTU_2933':0.00013)0.916:0.00016,'OTU_1453':0.00659)0.927:0.00014,((('OTU_2093':0.01352,('OTU_3072':0.0202,'OTU_1570':0.00014)0.780:0.00654)0.792:0.00673,'OTU_2239':0.00016)0.540:0.00647,'OTU_2277':0.26147)0.075:0.00015)0.856:0.00633,(('OTU_838':0.00016,(('OTU_3693':0.0112,('OTU_2903':0.00015,('OTU_3136':0.00693,'OTU_937':0.01364)0.839:0.01371)0.856:0.01039)0.578:0.01916,('OTU_1558':0.01341,('OTU_2410':0.01351,'OTU_2475':0.02092)0.782:0.00701)0.549:0.01334)0.953:0.00015)0.830:0.00015,'OTU_3209':0.01986)0.365:0.00015)0.855:0.00628)0.256:0.00629)0.345:0.00632)0.701:0.00015)0.755:0.00014)0.899:0.01271,('OTU_1920':0.02022,('OTU_3954':0.01357,'OTU_1377':0.00687)0.582:0.02071)0.974:0.00016)0.576:0.00637,'OTU_1129':0.0134)0.867:0.00014)0.713:0.00014,(((((('OTU_436':0.01338,'OTU_1352':0.00016)0.807:0.01343,('OTU_2930':0.02015,'OTU_282':0.00014)0.914:0.01331)0.933:0.00014,'OTU_1284':0.00658)0.875:0.00015,('OTU_3026':0.03436,('OTU_562':0.00015,(('OTU_2523':0.01344,(('OTU_2532':0.02014,('OTU_3156':0.00659,('OTU_2345':0.00014,('OTU_2245':0.0276,('OTU_2035':0.01334,'OTU_745':0.00014)0.771:0.0108)0.784:0.0108)0.930:0.01333)0.876:0.00015)0.825:0.00634,('OTU_2731':0.0068,(('OTU_1165':0.00356,('OTU_3302':0.00644,'OTU_1290':0.00741)0.869:0.01284)0.783:0.00382,(('OTU_2482':0.00015,'OTU_382':0.02019)0.766:0.00693,(('OTU_248':0.02015,(('OTU_3841':0.00014,('OTU_2938':0.01389,'OTU_741':0.00649)0.768:0.00702)0.915:0.02025,('OTU_3705':0.02447,'OTU_468':0.02618)0.745:0.02611)0.868:0.00015)1.000:0.00015,(('OTU_11':0.0,'OTU_714':0.0):0.00014,((('OTU_1965':0.00696,'OTU_3844':0.01319)0.525:0.00676,('OTU_3618':0.02037,(('OTU_1594':0.02749,(('OTU_1307':0.00014,('OTU_2472':0.00015,('OTU_2372':0.01744,'OTU_2970':0.00737)0.934:0.02669)0.933:0.01999)0.889:0.00015,'OTU_2721':0.02001)0.925:0.00015)0.995:0.00014,(('OTU_2778':0.0205,(('OTU_2140':0.12193,'OTU_1571':0.04649)0.587:0.15183,('OTU_2792':0.14311,('OTU_2251':0.0337,'OTU_2438':0.01236)0.917:0.09819)0.948:0.15026)0.895:0.07854)0.505:0.00016,'OTU_2157':0.0135)0.422:0.00751)0.804:0.00748)1.000:0.00014)0.810:0.00691,('OTU_2186':0.01356,'OTU_1259':0.00668)0.791:0.00668)0.289:0.00015)0.868:0.00703)0.914:0.02252)0.768:0.00708)0.901:0.01506)1.000:0.00015)0.651:0.01475)0.750:0.0081,('OTU_1014':0.00015,(('OTU_1157':0.00016,'OTU_3634':0.02098)0.913:0.01345,('OTU_3897':0.01326,'OTU_935':0.02036)0.912:0.00015)0.824:0.00673)0.788:0.00655)0.799:0.0075)0.649:0.00015)0.855:0.01432)0.900:0.01478,(((('OTU_1254':0.01788,'OTU_1860':0.0262)0.877:0.0186,((('OTU_2280':0.00662,('OTU_3179':0.05842,(('OTU_692':0.00668,('OTU_396':0.01351,('OTU_511':0.00659,((('OTU_3991':0.00015,(((((((('OTU_614':0.00015,('OTU_3945':0.01355,('OTU_3524':0.00016,('OTU_2126':0.01828,'OTU_2530':0.01786)0.774:0.0182)0.826:0.01347)0.785:0.00645)0.875:0.01232,('OTU_3235':0.00014,'OTU_3291':0.01345)0.646:0.00241)0.933:0.01811,(((('OTU_3487':0.00657,('OTU_3312':0.00656,((('OTU_3180':0.02027,'OTU_3880':0.01361)0.210:0.00015,'OTU_3745':0.00662)0.833:0.00657,('OTU_3162':0.00664,('OTU_3473':0.02004,'OTU_3937':0.02006)0.903:0.00014)0.848:0.00667)0.782:0.00014)0.078:0.00015)0.785:0.00654,('OTU_2098':0.01382,('OTU_1554':0.03575,('OTU_3848':0.00682,('OTU_3676':0.0207,'OTU_645':0.00015)0.814:0.00657)0.766:0.00719)0.851:0.013)0.793:0.01364)1.000:0.00015,(('OTU_3541':0.00014,('OTU_3480':0.01327,'OTU_3645':0.01322)0.956:0.00014)0.000:0.00014,((('OTU_2310':0.00665,'OTU_1858':0.02078)0.443:0.00675,'OTU_1415':0.01349)0.916:0.00016,'OTU_1435':0.01322)0.794:0.00014)0.799:0.00014)0.910:0.00658,(((((('OTU_112':0.00015,'OTU_569':0.00669)0.411:0.00662,('OTU_1117':0.02015,(('OTU_819':0.0,'OTU_14':0.0):0.00014,'OTU_3449':0.01997)0.075:0.00015)0.866:0.00668)0.853:0.00016,('OTU_3528':0.01968,'OTU_183':0.00357)0.773:0.00357)0.908:0.00015,('OTU_3279':0.0,'OTU_3730':0.0):0.00014)0.857:0.00015,((('OTU_2959':0.01347,('OTU_3621':0.01352,('OTU_899':0.0206,('OTU_1864':0.01366,('OTU_1414':0.00014,('OTU_2352':0.02809,'OTU_3638':0.00656)0.747:0.02099)0.815:0.01354)0.918:0.00014)0.769:0.01321)0.094:0.00014)0.095:0.00015,((((('OTU_2626':0.00663,'OTU_3099':0.02068)0.773:0.0043,((('OTU_3702':0.01376,('OTU_3115':0.00015,('OTU_2076':0.00015,('OTU_3707':0.02094,'OTU_3971':0.02859)0.915:0.02795)0.838:0.0066)0.448:0.00015)0.845:0.00661,('OTU_3295':0.0067,'OTU_3829':0.0206)0.785:0.00662)0.898:0.00015,(('OTU_3512':0.00679,('OTU_341':0.0068,'OTU_424':0.00672)0.767:0.00675)0.904:0.01358,((('OTU_2679':0.01057,'OTU_280':0.02614)0.789:0.01097,('OTU_2755':0.00702,(((('OTU_3872':0.02726,('OTU_1921':0.00015,('OTU_1231':0.00677,'OTU_1667':0.02047)0.779:0.00649)0.862:0.01364)0.459:0.00015,('OTU_1321':0.0065,'OTU_944':0.0069)0.910:0.01379)0.499:0.00014,'OTU_226':0.00661)0.926:0.01335,'OTU_187':0.00015)0.788:0.00628)0.897:0.01393)0.257:0.00647,'OTU_2484':0.04204)0.089:0.00014)0.917:0.0134)0.901:0.01242)0.775:0.00324,('OTU_3169':0.00661,'OTU_2580':0.01328)0.014:0.00015)0.786:0.00656,'OTU_3656':0.00677)0.922:0.01349,'OTU_3760':0.00015)0.795:0.0132)0.834:0.00654,('OTU_628':0.00015,'OTU_1739':0.01332)0.840:0.0066)0.424:0.00014)0.419:0.00015,(('OTU_3193':0.00015,'OTU_3492':0.01335)0.860:0.00662,('OTU_3376':0.00016,('OTU_3324':0.00717,'OTU_3767':0.0277)0.735:0.00603)0.958:0.01985)0.753:0.00015)0.668:0.00016)0.781:0.00306)0.776:0.00395,'OTU_3491':0.01385)0.449:0.00663,'OTU_2166':0.00014)1.000:0.00011,(('OTU_3718':0.00014,('OTU_715':0.00014,'OTU_3182':0.00014)0.000:0.00014)0.702:0.00014,(('OTU_3344':0.00015,'OTU_840':0.00663)0.914:0.00656,((('OTU_1336':0.00632,'OTU_1763':0.02103)0.793:0.00711,'OTU_318':0.00015)0.160:0.00015,'OTU_3167':0.00661)0.967:0.02028)0.941:0.00015)0.787:0.00014)0.863:0.00651,('OTU_194':0.00016,('OTU_3925':0.00015,'OTU_817':0.00661)0.858:0.00659)0.894:0.00014)0.867:0.00652,(('OTU_3650':0.02729,(('OTU_3495':0.01342,'OTU_864':0.02063)0.418:0.00015,'OTU_3979':0.01328)0.855:0.0066)0.596:0.00016,'OTU_809':0.01331)0.263:0.00015)0.848:0.00647)0.254:0.00015,((('OTU_2955':0.00014,'OTU_3365':0.02022)0.873:0.0135,'OTU_1346':0.00672)0.782:0.00368,'OTU_3793':0.0037)0.907:0.01266)0.926:0.01237,(('OTU_3624':0.01346,'OTU_3972':0.0066)0.870:0.01347,'OTU_1059':0.00015)0.771:0.00382)0.771:0.00358)0.817:0.00015)0.275:0.00652)0.612:0.00015,('OTU_1272':0.00014,('OTU_3717':0.00014,(('OTU_996':0.0,'OTU_18':0.0):0.00014,('OTU_705':0.00016,'OTU_1841':0.01331)0.842:0.00668)0.847:0.00662)0.872:0.00663)0.953:0.01352)0.785:0.00675)0.771:0.00635)0.768:0.00687,(('OTU_2497':0.00012,('OTU_3456':0.01356,(('OTU_661':0.01384,('OTU_1964':0.02052,'OTU_1637':0.02053)0.763:0.00679)0.782:0.00634,'OTU_3007':0.03474)0.430:0.00015)0.883:0.01336)1.000:0.00015,('OTU_1683':0.0067,'OTU_55':0.00015)0.861:0.0066)0.738:0.01356)0.441:0.01306,'OTU_2737':0.03425)0.078:0.00015)0.809:0.00668,(('OTU_3889':0.00016,('OTU_1095':0.00682,'OTU_3196':0.01354)0.898:0.01349)0.903:0.01347,'OTU_1614':0.00666)0.763:0.00686)0.772:0.00626,(('OTU_1108':0.01362,('OTU_587':0.0,'OTU_1443':0.0):0.00671)0.782:0.00286,('OTU_196':0.00015,('OTU_96':0.00651,(((('OTU_3065':0.02091,'OTU_28':0.00016)0.601:0.00984,(('OTU_2663':0.0421,('OTU_2249':0.00661,'OTU_279':0.00016)0.834:0.00668)0.011:0.00014,('OTU_2589':0.02757,'OTU_391':0.00015)0.850:0.00669)0.654:0.00385)0.894:0.0226,'OTU_3599':0.03857)0.631:0.00529,'OTU_1619':0.00015)0.760:0.00677)0.908:0.02056)0.940:0.02673)0.796:0.0044)0.774:0.00679)0.851:0.01477,'OTU_3635':0.01321)0.930:0.02276)0.830:0.0132)0.000:0.00014)0.918:0.00654)1.000:0.00016)0.862:0.02686)0.654:0.0254,(('OTU_166':0.00675,('OTU_283':0.01993,'OTU_162':0.0366)0.855:0.0149)0.897:0.03289,(((('OTU_212':0.05598,'OTU_1538':0.0007)0.801:0.02681,((('OTU_2734':0.00016,'OTU_244':0.08107)0.906:0.01332,'OTU_38':0.00014)0.884:0.00015,'OTU_1191':0.02801)0.929:0.02826)0.935:0.02946,(((('OTU_3315':0.01434,'OTU_942':0.01991)0.981:0.04343,((('OTU_2034':0.02759,('OTU_1644':0.00015,('OTU_2621':0.04724,('OTU_552':0.00014,(('OTU_2306':0.02013,'OTU_120':0.00014)0.203:0.00014,('OTU_2533':0.02156,'OTU_1730':0.01451)0.748:0.00589)0.977:0.02025)0.984:0.06713)0.918:0.0336)0.949:0.02044)0.780:0.00015,'OTU_3348':0.02747)0.943:0.02074,'OTU_105':0.04228)0.770:0.00672)0.610:0.00015,'OTU_2455':0.01994)0.765:0.00687,('OTU_2585':0.02059,'OTU_134':0.01415)0.837:0.01351)0.758:0.00678)0.857:0.02381,((('OTU_335':0.02042,'OTU_886':0.09077)0.859:0.03543,('OTU_1365':0.02384,('OTU_25':0.00014,'OTU_1460':0.05011)0.997:0.08312)0.229:0.02768)0.790:0.02089,(((('OTU_1162':0.03949,((('OTU_3720':0.00014,('OTU_561':0.00016,('OTU_2375':0.02029,'OTU_634':0.00664)0.376:0.00659)0.956:0.02053)0.768:0.00015,('OTU_2963':0.02089,'OTU_1957':0.00625)0.879:0.01386)0.781:0.01058,(((('OTU_3423':0.01352,('OTU_946':0.0134,('OTU_681':0.00661,'OTU_2063':0.00659)0.703:0.00014)0.801:0.00663)0.765:0.00675,((((((('OTU_884':0.00015,(((('OTU_2031':0.0,'OTU_750':0.0):0.00015,('OTU_2010':0.0069,'OTU_3777':0.01356)0.799:0.00637)0.794:0.0068,('OTU_2068':0.01354,('OTU_1166':0.00015,(('OTU_2542':0.00656,(((('OTU_3247':0.0066,'OTU_1291':0.00014)0.899:0.01353,('OTU_2232':0.01337,(((('OTU_1994':0.00015,(('OTU_2221':0.00667,'OTU_1627':0.00014)0.726:0.00298,('OTU_2219':0.00949,'OTU_2816':0.01369)0.871:0.00746)0.873:0.00696)0.853:0.00912,('OTU_909':0.00663,'OTU_697':0.00014)0.858:0.00671)0.222:0.00015,('OTU_2688':0.00015,('OTU_777':0.00661,(('OTU_1506':0.01326,'OTU_1545':0.00014)0.855:0.0067,'OTU_3503':0.01327)0.416:0.00015)0.859:0.00663)0.842:0.00665)0.237:0.00014,('OTU_2521':0.00015,'OTU_3551':0.00671)0.401:0.00664)0.820:0.00723)0.203:0.00016)0.718:0.01454,('OTU_2874':0.0024,'OTU_1033':0.0266)0.863:0.01927)0.534:0.00015,'OTU_1689':0.01342)0.782:0.00723)0.883:0.01452,'OTU_2641':0.01336)0.511:0.00015)0.876:0.00016)0.782:0.00671)0.799:0.00662,('OTU_1827':0.0273,(('OTU_167':0.00014,('OTU_1820':0.00658,'OTU_3589':0.0066)0.898:0.00014)0.898:0.00015,'OTU_618':0.01358)0.418:0.00015)0.853:0.00668)0.726:0.00015)0.959:0.00015,(('OTU_3801':0.00016,('OTU_2327':0.00432,'OTU_3111':0.03073)0.919:0.02313)0.000:0.00014,(('OTU_1822':0.00442,(((('OTU_2036':0.00014,'OTU_3812':0.0133)0.804:0.01089,((((('OTU_2134':0.0066,'OTU_1541':0.00667)0.779:0.00686,'OTU_2864':0.0065)0.807:0.00672,'OTU_3902':0.01339)0.839:0.00016,'OTU_353':0.01339)0.283:0.00664,'OTU_1032':0.00015)0.792:0.01523)0.867:0.01377,(((('OTU_3381':0.00014,('OTU_1500':0.00656,('OTU_3460':0.02705,'OTU_1552':0.00663)1.000:0.00014)0.813:0.00014)0.907:0.00016,'OTU_1496':0.00014)0.962:0.00014,('OTU_2003':0.00656,'OTU_2709':0.00656)0.792:0.00014)0.800:0.00015,((((((((('OTU_945':0.0,'OTU_1493':0.0):0.00014,('OTU_2162':0.00659,(('OTU_340':0.00662,('OTU_2570':0.00657,'OTU_449':0.00659)0.012:0.00014)0.873:0.00669,('OTU_1395':0.00662,(('OTU_3250':0.0,'OTU_339':0.0):0.00014,('OTU_1794':0.02703,'OTU_1888':0.00656)0.855:0.00015)0.735:0.00014)0.883:0.0067)0.373:0.00014)0.936:0.00016)0.000:0.00014,'OTU_2043':0.00657)0.834:0.00014,'OTU_1910':0.01994)0.822:0.00654,(('OTU_3835':0.00658,'OTU_1568':0.01341)0.933:0.00015,'OTU_837':0.00014)0.284:0.00015)0.460:0.00015,((((((('OTU_2877':0.00439,('OTU_856':0.01248,((((('OTU_1246':0.00656,('OTU_2021':0.00663,'OTU_1213':0.01346)0.797:0.0066)0.888:0.00014,(('OTU_2046':0.02044,('OTU_2234':0.00014,'OTU_1856':0.00658)0.482:0.00015)0.590:0.00658,('OTU_2227':0.00658,(('OTU_2671':0.01332,'OTU_1250':0.00014)0.857:0.00656,(('OTU_1008':0.0,'OTU_2964':0.0,'OTU_13':0.0,'OTU_405':0.0,'OTU_656':0.0):0.00014,(('OTU_2584':0.01323,('OTU_1508':0.00659,'OTU_281':0.01331)0.498:0.00014)0.906:0.00014,'OTU_2143':0.0001)0.000:0.00014)0.737:0.00014)0.106:0.00015)0.873:0.00669)0.915:0.00015)0.944:0.00015,'OTU_2493':0.00014)0.813:0.00015,('OTU_2246':0.00667,('OTU_2145':0.00667,(('OTU_3172':0.00015,'OTU_1949':0.02003)0.802:0.00664,'OTU_1691':0.00014)0.802:0.00656)0.779:0.00667)0.792:0.00659)0.155:0.00014,((('OTU_2109':0.01244,(('OTU_3388':0.0067,('OTU_1215':0.01263,'OTU_419':0.00367)0.786:0.00377)0.789:0.00395,'OTU_1247':0.01246)0.000:0.00067)0.783:0.00372,('OTU_2328':0.0,'OTU_611':0.0):0.00015)0.374:0.00016,(((('OTU_2001':0.0,'OTU_41':0.0):0.00014,('OTU_2529':0.00656,'OTU_1189':0.00661)0.798:0.00014)0.991:0.00015,'OTU_769':0.00669)0.082:0.00669,('OTU_3583':0.0066,('OTU_1062':0.0,'OTU_1631':0.0):0.00014)0.905:0.00015)0.855:0.00669)0.843:0.0066)0.780:0.00372)0.022:0.00149)0.906:0.00439,'OTU_3051':0.00661)0.254:0.00014,'OTU_2414':0.00656)0.179:0.00016,('OTU_512':0.00016,('OTU_1944':0.02783,'OTU_2525':0.01376)0.772:0.00633)0.849:0.00661)0.916:0.0044,('OTU_788':0.00014,'OTU_2720':0.01338)0.916:0.0044)0.828:0.00215,((('OTU_3438':0.00014,('OTU_1060':0.00014,('OTU_1687':0.00658,'OTU_1678':0.01327)0.906:0.00014)0.000:0.00014)0.892:0.00015,('OTU_284':0.00014,'OTU_3888':0.01339)0.318:0.00659)0.842:0.00661,(((('OTU_2266':0.00656,'OTU_1219':0.00704)0.931:0.00014,('OTU_3258':0.01325,('OTU_1007':0.0066,'OTU_2449':0.01335)0.424:0.00014)0.800:0.00014)0.902:0.00014,('OTU_2282':0.00014,(('OTU_2416':0.01328,'OTU_3371':0.0066)0.836:0.00014,'OTU_1198':0.00656)0.770:0.00014)0.000:0.00014)0.872:0.00014,('OTU_383':0.01927,'OTU_1063':0.00363)0.767:0.00343)0.180:0.00014)0.916:0.0043)0.915:0.00452,(('OTU_878':0.01334,(('OTU_2975':0.01351,('OTU_1634':0.01457,'OTU_3154':0.01339)0.900:0.00014)0.845:0.00677,('OTU_1098':0.00016,('OTU_3064':0.01346,'OTU_3384':0.00014)0.889:0.01329)0.920:0.01347)0.654:0.00016)0.797:0.00677,'OTU_2429':0.02744)0.772:0.00662)0.800:0.00665)0.857:0.00659,('OTU_3966':0.00657,((('OTU_347':0.00014,((('OTU_2875':0.0134,'OTU_2966':0.00658)0.462:0.00015,'OTU_3248':0.02042)0.330:0.00663,('OTU_704':0.00672,'OTU_2896':0.00677)0.795:0.0066)0.735:0.00014)0.880:0.00016,((('OTU_3648':0.0067,'OTU_3988':0.00016)0.847:0.00662,'OTU_3486':0.00016)0.139:0.00014,('OTU_621':0.00014,'OTU_3922':0.00659)0.849:0.00663)0.867:0.00669)0.843:0.00658,(((('OTU_3292':0.00016,('OTU_1169':0.00669,'OTU_1404':0.01344)0.506:0.00015)0.849:0.00656,((('OTU_3754':0.00659,'OTU_2389':0.00656)0.897:0.00014,('OTU_1244':0.00659,('OTU_2040':0.00674,'OTU_1735':0.00014)0.000:0.00015)0.727:0.00012)0.000:0.00014,('OTU_1499':0.01322,'OTU_2401':0.02004)0.951:0.00014)0.896:0.00015)0.872:0.00663,(('OTU_420':0.00661,('OTU_2703':0.00663,('OTU_516':0.00661,('OTU_3823':0.00657,'OTU_1041':0.00659)0.791:0.00014)0.796:0.00666)0.787:0.00669)0.879:0.00015,'OTU_982':0.00014)0.890:0.00015)0.868:0.00662,((('OTU_2358':0.01324,('OTU_2832':0.00658,'OTU_3431':0.00657)0.330:0.00014)0.835:0.00662,('OTU_991':0.0066,('OTU_961':0.00661,('OTU_1217':0.01357,('OTU_670':0.01343,'OTU_3360':0.00674)0.763:0.00643)0.787:0.00672)0.845:0.00015)0.809:0.00659)1.000:0.00015,'OTU_3590':0.00016)0.735:0.00014)0.874:0.00669)0.389:0.00015)0.630:0.00015)0.845:0.00414,(('OTU_568':0.00439,(('OTU_2265':0.00016,('OTU_2022':0.01329,('OTU_2892':0.02722,'OTU_2367':0.02015)0.440:0.00014)0.883:0.00014)0.896:0.00015,(('OTU_2293':0.01348,('OTU_3584':0.04328,('OTU_2507':0.035,('OTU_546':0.01329,'OTU_1952':0.00014)0.910:0.00014)0.796:0.0121)0.921:0.02167)0.478:0.00016,'OTU_2662':0.00015)0.887:0.00656)0.906:0.00439)0.906:0.00439,(('OTU_2402':0.0,'OTU_3283':0.0,'OTU_3906':0.0):0.00014,((('OTU_744':0.0066,('OTU_1650':0.00656,('OTU_2758':0.01332,('OTU_2942':0.00671,'OTU_3219':0.02051)0.782:0.00655)0.880:0.00014)0.591:0.00015)0.855:0.0066,('OTU_386':0.00659,(('OTU_3653':0.00656,(((((((('OTU_3700':0.01333,'OTU_2702':0.01335)0.900:0.00015,(('OTU_3138':0.00669,((('OTU_22':0.0,'OTU_3273':0.0):0.00014,'OTU_3643':0.00656)0.487:0.00015,'OTU_2855':0.01323)0.849:0.00669)0.721:0.00016,'OTU_1774':0.00014)0.000:0.00015)0.762:0.00016,(('OTU_3553':0.02099,'OTU_1449':0.00716)0.774:0.00624,'OTU_2102':0.00015)0.921:0.00659)0.779:0.00374,'OTU_2271':0.01263)0.779:0.00375,(('OTU_3379':0.01322,'OTU_1245':0.02014)0.905:0.00014,('OTU_2677':0.00659,'OTU_1935':0.00656)0.865:0.00014)0.914:0.00015)0.883:0.00669,('OTU_2131':0.00659,('OTU_1734':0.00014,('OTU_2407':0.03413,'OTU_2494':0.00608)0.771:0.01372)0.929:0.00015)0.267:0.00014)0.789:0.00432,'OTU_3724':0.01234)0.789:0.00431,('OTU_2071':0.0,'OTU_294':0.0):0.00016)0.877:0.00756)0.554:0.00014,('OTU_2386':0.0,'OTU_1871':0.0):0.00014)0.387:0.00015)0.878:0.00766)0.152:0.00014,'OTU_1600':0.00656)0.277:0.00016)0.415:0.00016)0.863:0.00548)0.845:0.00412,((((((('OTU_1556':0.01332,(((('OTU_2417':0.01247,'OTU_2710':0.00365)0.785:0.00383,'OTU_1503':0.01355)0.784:0.00667,'OTU_3955':0.00015)0.771:0.00661,'OTU_3389':0.00663)0.769:0.00674)0.741:0.01337,('OTU_2064':0.00665,'OTU_2447':0.01336)0.753:0.00649)1.000:0.00014,('OTU_3406':0.00657,'OTU_3305':0.02009)0.459:0.00014)0.439:0.00016,('OTU_3840':0.0066,(('OTU_3401':0.00662,('OTU_1495':0.01349,'OTU_1529':0.00669)0.420:0.00016)0.797:0.00662,('OTU_510':0.01265,'OTU_743':0.00371)0.761:0.00372)0.802:0.00662)0.702:0.00014)0.994:0.0001,'OTU_1544':0.00014)0.000:0.00015,((('OTU_3453':0.00014,('OTU_3617':0.00886,'OTU_507':0.00665)0.872:0.01785)0.921:0.00016,'OTU_3461':0.02007)0.920:0.00015,('OTU_2353':0.0,'OTU_270':0.0,'OTU_351':0.0,'OTU_3790':0.0):0.00014)0.000:0.00014)0.737:0.00014,(('OTU_70':0.00439,('OTU_3632':0.01322,('OTU_2335':0.01322,('OTU_1930':0.01325,('OTU_2403':0.0198,'OTU_646':0.00357)0.761:0.00357)0.053:0.00014)0.152:0.00016)0.926:0.00439)0.926:0.00439,('OTU_524':0.00014,('OTU_2845':0.01265,((((('OTU_1647':0.00014,'OTU_793':0.00657)0.000:0.00014,('OTU_3890':0.00656,'OTU_1972':0.00656)0.932:0.00014)0.066:0.00014,('OTU_1075':0.00656,('OTU_113':0.0,'OTU_3412':0.0,'OTU_426':0.0,'OTU_1575':0.0):0.00014)0.867:0.00014)0.887:0.00015,('OTU_316':0.00347,'OTU_3719':0.02664)0.751:0.0035)0.301:0.00015,'OTU_1020':0.00662)0.789:0.00375)0.000:0.00017)1.000:0.00356)0.733:0.00015)0.749:0.00014)0.882:0.00651)0.807:0.00363)0.804:0.0036,(('OTU_2295':0.0,'OTU_1201':0.0,'OTU_321':0.0,'OTU_1522':0.0):0.00014,((((('OTU_1115':0.02007,('OTU_2487':0.00658,'OTU_654':0.00659)0.364:0.00015)0.926:0.00439,('OTU_2263':0.01246,'OTU_698':0.00372)0.031:0.00149)0.926:0.00439,(((((('OTU_665':0.00656,'OTU_1803':0.00015)0.850:0.00658,('OTU_1035':0.00665,'OTU_1524':0.01332)0.794:0.00653)0.928:0.00015,('OTU_2':0.0,'OTU_117':0.0,'OTU_288':0.0,'OTU_3543':0.0,'OTU_725':0.0,'OTU_1593':0.0):0.00014)0.000:0.00014,('OTU_2409':0.01326,('OTU_3591':0.01323,'OTU_3274':0.01327)0.000:0.00014)0.963:0.00014)0.000:0.00014,('OTU_1659':0.00656,('OTU_2977':0.00014,('OTU_1279':0.00014,'OTU_1517':0.00295)0.000:0.00196)1.000:0.00162)0.314:0.00014)0.000:0.00014,'OTU_3393':0.00656)0.183:0.00015)0.906:0.00438,('OTU_2164':0.00663,(('OTU_2089':0.00656,'OTU_1049':0.00014)0.424:0.00014,('OTU_303':0.00014,'OTU_1924':0.01343)0.822:0.00663)0.788:0.00662)0.900:0.00436)0.906:0.00438,'OTU_2503':0.0066)0.657:0.00016)0.840:0.00016)0.916:0.00426)0.810:0.00427,('OTU_2174':0.00691,'OTU_1385':0.02042)0.770:0.00666)0.797:0.00665)0.868:0.00646)0.906:0.00429,'OTU_500':0.00444)0.906:0.00429,('OTU_336':0.0,'OTU_1661':0.0):0.00015)0.844:0.00654,'OTU_1515':0.00661)0.785:0.00015,('OTU_3879':0.00567,('OTU_2936':0.03521,('OTU_3223':0.00659,('OTU_3203':0.03568,'OTU_3637':0.006)0.483:0.01674)0.681:0.00524)0.978:0.03839)0.773:0.00768)0.900:0.01344,((('OTU_2027':0.00661,((('OTU_2316':0.0209,((('OTU_1295':0.01353,('OTU_673':0.00014,('OTU_3370':0.00659,'OTU_1486':0.00014)0.842:0.00659)0.837:0.00015)0.841:0.00669,'OTU_506':0.00015)0.887:0.01248,'OTU_1933':0.00323)0.781:0.00443)0.775:0.00657,'OTU_2267':0.00016)0.797:0.00664,('OTU_827':0.01368,'OTU_2866':0.00671)0.781:0.00667)0.809:0.00663)0.379:0.00015,'OTU_2220':0.00658)0.785:0.00687,('OTU_695':0.00016,'OTU_1333':0.02031)0.805:0.00677)0.789:0.0065)0.806:0.00685)0.801:0.0065,(((((('OTU_2136':0.0,'OTU_675':0.0):0.00016,'OTU_314':0.00662)0.851:0.00669,'OTU_648':0.00657)0.645:0.00015,(('OTU_2598':0.00656,(('OTU_3289':0.01254,('OTU_823':0.00014,('OTU_3420':0.00014,(('OTU_2015':0.01327,'OTU_3266':0.00016)0.976:0.01331,'OTU_3910':0.01326)0.929:0.00016)0.446:0.0067)0.783:0.00371)0.783:0.00372,(('OTU_703':0.01335,'OTU_1381':0.00016)0.772:0.00372,('OTU_3187':0.0,'OTU_503':0.0):0.01251)0.772:0.00373)0.118:0.00015)0.843:0.00664,((('OTU_1850':0.02677,'OTU_2264':0.00972)0.885:0.01902,'OTU_2334':0.00014)0.868:0.01376,('OTU_3564':0.01249,('OTU_3392':0.01329,('OTU_676':0.00014,'OTU_3073':0.00661)0.180:0.00014)0.772:0.00342)0.766:0.0039)0.814:0.01377)1.000:0.00016)0.829:0.00014,('OTU_3535':0.00656,(((('OTU_2776':0.00661,('OTU_588':0.01971,(((('OTU_1938':0.00014,'OTU_37':0.01325)0.861:0.01318,('OTU_3532':0.0065,'OTU_3868':0.01358)0.886:0.01357)0.951:0.00015,('OTU_2178':0.00663,('OTU_2348':0.00014,'OTU_1257':0.0066)0.868:0.00659)0.903:0.00014)0.910:0.00015,('OTU_1018':0.02033,'OTU_1412':0.02753)0.891:0.00016)0.780:0.00356)0.781:0.00356)0.885:0.00015,'OTU_1318':0.00015)0.901:0.00014,(('OTU_3307':0.0066,('OTU_3445':0.00014,'OTU_1502':0.01358)0.839:0.0066)0.250:0.00014,('OTU_3778':0.00657,((('OTU_3627':0.00658,(('OTU_3496':0.01372,'OTU_3561':0.00688)0.796:0.00649,('OTU_2888':0.00014,'OTU_3556':0.0066)0.866:0.0067)0.098:0.00015)0.856:0.00663,('OTU_2138':0.00014,('OTU_2878':0.01349,(('OTU_1981':0.0,'OTU_3436':0.0):0.00015,('OTU_3961':0.00014,'OTU_1646':0.01329)0.849:0.00661)0.899:0.00669)0.637:0.00015)0.843:0.0066)0.214:0.00014,(('OTU_610':0.00015,'OTU_613':0.00663)0.377:0.00016,('OTU_538':0.00015,'OTU_2754':0.02075)0.188:0.00668)0.940:0.01337)0.811:0.00662)0.797:0.00664)0.856:0.00669)0.858:0.00663,('OTU_2223':0.0067,('OTU_2082':0.0,'OTU_60':0.0):0.00661)0.804:0.00664)0.936:0.00016)0.897:0.00015)0.880:0.00015,(('OTU_3046':0.0275,('OTU_1341':0.00657,('OTU_1828':0.02012,'OTU_240':0.00668)0.774:0.00015)0.960:0.00015)0.893:0.02021,(((('OTU_3673':0.00688,(('OTU_3070':0.0,'OTU_984':0.0):0.00016,(('OTU_2572':0.0,'OTU_80':0.0):0.00015,((((('OTU_2460':0.0,'OTU_495':0.0):0.00011,'OTU_3467':0.00661)0.788:0.00371,'OTU_1656':0.01246)0.788:0.00372,('OTU_3481':0.00016,'OTU_616':0.02041)0.625:0.00656)0.162:0.00016,('OTU_1540':0.02043,'OTU_2655':0.00015)0.847:0.0066)0.889:0.00669)0.338:0.00663)0.807:0.00672)0.811:0.00672,(('OTU_3629':0.0,'OTU_1886':0.0):0.00662,('OTU_2713':0.0,'OTU_3085':0.0,'OTU_33':0.0):0.00664)0.456:0.00014)0.531:0.00659,('OTU_3189':0.00674,('OTU_2058':0.00016,'OTU_832':0.0206)0.893:0.01353)0.886:0.01345)0.851:0.00014,((('OTU_1610':0.00656,'OTU_1912':0.00671)0.000:0.00014,('OTU_830':0.00656,'OTU_3601':0.0067)0.687:0.00015)0.241:0.00015,(((((((('OTU_2682':0.01331,'OTU_1742':0.00014)0.256:0.00015,(('OTU_2781':0.01337,((('OTU_97':0.00659,'OTU_3030':0.00014)0.705:0.00015,('OTU_2994':0.01329,(('OTU_2810':0.0106,(('OTU_2656':0.00014,'OTU_1662':0.01329)0.643:0.00131,('OTU_3563':0.00015,('OTU_918':0.02759,'OTU_640':0.00662)0.626:0.00667)0.906:0.01304)0.792:0.00889)0.132:0.00678,('OTU_2982':0.00661,('OTU_3797':0.02092,'OTU_779':0.00646)0.876:0.01397)0.807:0.01053)0.796:0.00957)0.934:0.00015)0.731:0.00014,((('OTU_627':0.00583,('OTU_1065':0.0143,('OTU_454':0.00555,('OTU_1636':0.00014,('OTU_3576':0.00519,'OTU_1313':0.02959)0.786:0.01516)0.870:0.01453)0.756:0.00702)0.866:0.01402)0.692:0.00643,('OTU_1754':0.00014,'OTU_1358':0.03488)0.835:0.01974)0.085:0.00042,'OTU_3006':0.02181)1.000:0.00103)0.795:0.00661)0.486:0.0066,(('OTU_710':0.0,'OTU_1721':0.0):0.01329,('OTU_1419':0.02723,('OTU_1315':0.00687,((('OTU_1531':0.02056,'OTU_1640':0.02015)0.468:0.00015,'OTU_3328':0.02009)0.842:0.0066,('OTU_155':0.0,'OTU_16':0.0):0.00015)0.819:0.0067)0.819:0.00669)0.715:0.00015)0.937:0.00016)0.923:0.01321)0.945:0.01342,'OTU_2760':0.00016)0.896:0.02376,'OTU_3507':0.03886)0.538:0.00343,'OTU_956':0.00728)0.783:0.00645,('OTU_1046':0.02776,('OTU_1682':0.00015,('OTU_2331':0.01362,'OTU_889':0.00014)0.941:0.01338)0.936:0.00014)0.911:0.02057)0.999:0.00014,('OTU_505':0.00679,('OTU_2336':0.00014,'OTU_1406':0.01336)0.780:0.00674)0.771:0.00646)0.379:0.00659,('OTU_2590':0.02102,'OTU_3306':0.02142)0.883:0.02074)0.777:0.00682)0.860:0.00653)0.859:0.00657)1.000:0.00015)0.619:0.00016)0.798:0.00653,(((((('OTU_463':0.00014,((('OTU_615':0.0,'OTU_972':0.0):0.00016,('OTU_3050':0.00655,'OTU_994':0.01339)0.780:0.00666)0.860:0.00668,'OTU_3787':0.02029)1.000:0.00015)0.941:0.00015,(('OTU_3858':0.00016,('OTU_2404':0.02849,('OTU_23':0.00014,'OTU_1759':0.04962)0.771:0.00649)0.983:0.04386)0.911:0.02038,((('OTU_2419':0.05036,'OTU_3246':0.00627)0.947:0.02796,'OTU_1491':0.02028)0.922:0.00014,((((('OTU_2736':0.0,'OTU_785':0.0):0.00014,(('OTU_2716':0.00014,'OTU_3155':0.01334)0.328:0.00659,('OTU_2504':0.01952,('OTU_850':0.00014,('OTU_2029':0.00658,'OTU_748':0.00014)0.901:0.00669)0.762:0.00356)0.763:0.00355)0.974:0.00015)0.905:0.00015,('OTU_2155':0.01351,((('OTU_114':0.0,'OTU_693':0.0):0.00015,(('OTU_2692':0.00016,(('OTU_2463':0.01349,('OTU_1960':0.00658,'OTU_394':0.00659)0.328:0.00015)0.880:0.00661,(('OTU_2526':0.00015,'OTU_1187':0.03438)0.379:0.0204,'OTU_751':0.00015)0.874:0.00657)0.704:0.00016)0.897:0.00016,('OTU_3609':0.00659,('OTU_2369':0.02052,'OTU_476':0.00667)0.754:0.00016)0.958:0.01337)0.833:0.0066)1.000:0.00012,'OTU_1796':0.02165)0.300:0.00657)0.741:0.00016)1.000:0.00015,(('OTU_3067':0.17894,(('OTU_1047':0.00015,(('OTU_1104':0.00015,('OTU_2910':0.00535,'OTU_2269':0.03999)0.871:0.01561)0.827:0.00994,'OTU_2593':0.01083)0.959:0.03276)0.994:0.23084,'OTU_1892':0.16305)0.750:0.0609)0.825:0.04746,((('OTU_1274':0.0,'OTU_15':0.0):0.00014,((('OTU_3545':0.00015,('OTU_1006':0.00016,('OTU_3596':0.01332,'OTU_887':0.00664)0.784:0.00654)0.858:0.0066)0.859:0.00669,((('OTU_3446':0.00661,((('OTU_999':0.02712,'OTU_86':0.0202)0.906:0.00014,('OTU_3559':0.00659,'OTU_148':0.0067)0.671:0.00014)0.811:0.00015,'OTU_131':0.0067)0.782:0.00658)0.827:0.00659,'OTU_1613':0.01996)0.809:0.00015,('OTU_21':0.0,'OTU_67':0.0):0.00014)0.898:0.00016)0.833:0.00659,'OTU_1288':0.02025)0.516:0.00014)0.790:0.00014,'OTU_1195':0.03443)0.998:0.00015)0.685:0.00606)0.359:0.00621,('OTU_1473':0.01376,(('OTU_119':0.01375,'OTU_90':0.00687)0.785:0.00651,('OTU_254':0.00669,'OTU_2394':0.02749)0.000:0.00014)0.869:0.01664)0.895:0.01707)0.996:0.06149)0.972:0.03272)0.852:0.01264)0.843:0.00624,(((('OTU_3386':0.00016,'OTU_1947':0.0204)0.829:0.01264,((('OTU_2541':0.01348,('OTU_1351':0.00015,'OTU_1505':0.0067)0.789:0.0066)0.769:0.00666,(('OTU_2107':0.0,'OTU_127':0.0):0.00015,'OTU_1226':0.01326)0.972:0.00015)0.846:0.00661,'OTU_1753':0.00016)0.765:0.00374)0.765:0.00374,'OTU_3375':0.00656)0.635:0.00015,(('OTU_3579':0.00015,(((('OTU_2972':0.01367,(('OTU_3477':0.01361,(('OTU_2420':0.00014,'OTU_619':0.00663)0.456:0.00014,('OTU_2025':0.00666,((('OTU_1908':0.00656,'OTU_1845':0.01352)0.572:0.00014,((((('OTU_2418':0.02009,('OTU_3723':0.00351,'OTU_2960':0.02943)0.753:0.00345)0.892:0.00014,(((((('OTU_784':0.00014,('OTU_2498':0.0,'OTU_2499':0.0,'OTU_1242':0.0,'OTU_416':0.0):0.00014)0.000:0.00014,('OTU_3644':0.0066,(('OTU_2004':0.00438,'OTU_3874':0.00441)0.906:0.00439,('OTU_1013':0.02009,'OTU_609':0.00016)0.879:0.01327)0.227:0.00014)0.000:0.00014)0.999:0.00015,'OTU_1669':0.01334)0.852:0.00669,('OTU_1983':0.01339,'OTU_3527':0.00015)0.862:0.00663)0.336:0.00015,'OTU_2744':0.00656)0.898:0.00016,'OTU_26':0.00014)0.000:0.00015)0.919:0.00015,(((('OTU_2324':0.02489,('OTU_707':0.0037,'OTU_768':0.00369)0.841:0.01292)0.537:0.01589,'OTU_1665':0.01338)0.907:0.00015,((((('OTU_1736':0.00014,('OTU_3303':0.00014,'OTU_1692':0.01336)0.847:0.00668)0.447:0.00659,(('OTU_2364':0.00015,'OTU_1549':0.00669)0.540:0.00657,(('OTU_1221':0.0,'OTU_1349':0.0,'OTU_1584':0.0,'OTU_17':0.0):0.00014,('OTU_1832':0.00658,'OTU_3593':0.00656)0.800:0.00014)0.769:0.00014)0.862:0.00669)0.883:0.00016,(((('OTU_2218':0.01347,('OTU_712':0.00016,(((('OTU_1210':0.00014,'OTU_1489':0.01362)0.839:0.0066,('OTU_1009':0.00015,('OTU_2685':0.00669,'OTU_1208':0.01336)0.388:0.00016)0.852:0.00661)0.887:0.00014,'OTU_1122':0.00015)0.694:0.00014,('OTU_1197':0.00664,'OTU_1002':0.00668)0.790:0.00659)0.840:0.00658)0.766:0.00015)0.855:0.00669,'OTU_1293':0.00016)0.327:0.00015,('OTU_3216':0.00014,('OTU_2668':0.01367,((('OTU_268':0.00014,'OTU_1877':0.00014)0.765:0.00014,('OTU_3319':0.00659,(('OTU_1711':0.01355,'OTU_1876':0.00669)0.612:0.00014,('OTU_3572':0.00014,(('OTU_1332':0.00688,('OTU_1102':0.00656,'OTU_1885':0.00014)0.807:0.00673)0.795:0.00673,(('OTU_2257':0.0,'OTU_129':0.0):0.00014,('OTU_2096':0.01327,'OTU_1037':0.00661)0.885:0.00015)0.711:0.00015)0.899:0.00658)0.849:0.00659)0.798:0.00661)0.789:0.00659)0.677:0.00015,'OTU_1297':0.01326)0.798:0.00649)0.789:0.00684)0.182:0.0066)0.846:0.0066,'OTU_1027':0.0066)0.885:0.00014)0.911:0.00015,('OTU_3537':0.0,'OTU_514':0.0,'OTU_1865':0.0):0.00014)0.863:0.00015,(('OTU_1124':0.02078,'OTU_2756':0.00014)0.955:0.02027,(('OTU_604':0.00015,('OTU_3894':0.01345,'OTU_1767':0.02067)0.277:0.00675)0.971:0.0348,('OTU_3661':0.00015,('OTU_3297':0.00666,'OTU_902':0.01403)0.791:0.00665)0.919:0.01977)0.307:0.00015)0.886:0.00014)0.549:0.00016)0.842:0.00661,'OTU_989':0.0133)0.209:0.00014)0.855:0.00645,('OTU_2881':0.01001,'OTU_3282':0.026)0.601:0.01838)0.059:0.00016,('OTU_2244':0.01336,('OTU_3017':0.0,'OTU_1282':0.0):0.00016)0.137:0.00015)0.868:0.00651)0.854:0.00652,'OTU_257':0.00014)0.799:0.00654)0.789:0.00656)0.789:0.00664)0.790:0.00656,'OTU_739':0.00014)0.783:0.00636)0.793:0.0068,('OTU_2294':0.00012,('OTU_1811':0.00656,'OTU_2183':0.01322)0.741:0.00014)0.991:0.00016)0.873:0.00661,('OTU_917':0.00656,(('OTU_2165':0.01333,'OTU_3369':0.01326)0.924:0.00014,'OTU_2958':0.00014)0.870:0.00014)0.641:0.00015)0.829:0.00654,'OTU_929':0.02717)0.728:0.00014)0.154:0.00015,('OTU_517':0.0067,'OTU_575':0.00015)0.870:0.0066)0.852:0.00653)0.894:0.00014)0.876:0.00595,(((('OTU_1945':0.00662,('OTU_979':0.00015,(('OTU_1140':0.0277,'OTU_932':0.00014)0.908:0.01368,('OTU_2976':0.03385,'OTU_3349':0.00306)0.783:0.00381)0.879:0.01374)0.787:0.00663)0.779:0.00679,('OTU_2203':0.02004,('OTU_146':0.00659,'OTU_1077':0.0066)0.531:0.00015)0.798:0.00662)0.798:0.00676,('OTU_2408':0.0066,'OTU_1895':0.00015)0.448:0.00014)0.929:0.01363,'OTU_727':0.00659)0.956:0.00015)0.852:0.00596,('OTU_2735':0.00014,('OTU_1483':0.01322,((('OTU_3595':0.15385,(((('OTU_1417':0.12578,('OTU_955':0.00015,('OTU_694':0.02113,('OTU_3674':0.00014,'OTU_1775':0.0885)0.869:0.03048)0.990:0.06961)0.871:0.07557)0.999:0.31042,('OTU_2954':0.01078,('OTU_2137':0.00784,'OTU_255':0.0456)0.995:0.08603)0.953:0.11034)0.655:0.04559,'OTU_1572':0.01587)0.950:0.06669,'OTU_2074':0.00014)0.945:0.09159)0.818:0.04639,'OTU_2141':0.19493)0.995:0.1521,((('OTU_2872':0.01373,(('OTU_1643':0.01702,'OTU_2129':0.07451)0.356:0.02005,'OTU_1474':0.01141)0.747:0.00915)0.442:0.01336,('OTU_406':0.00666,('OTU_3408':0.00709,('OTU_2474':0.0001,'OTU_1203':0.01335)0.838:0.01364)0.765:0.00638)0.846:0.00688)0.852:0.00015,('OTU_3786':0.00628,('OTU_2032':0.01357,'OTU_1598':0.00014)0.873:0.01423)0.867:0.01416)0.607:0.00654)1.000:0.00015)0.299:0.00015)0.768:0.00014)0.891:0.01275,'OTU_3088':0.00661)0.763:0.00634)0.753:0.00901)0.316:0.01402)0.922:0.03843,('OTU_116':0.02719,('OTU_109':0.01507,'OTU_2940':0.01225)0.976:0.0649)0.426:0.02146)0.594:0.00937,('OTU_309':0.02271,'OTU_123':0.01505)0.885:0.03134)0.133:0.00098,'OTU_3837':0.09982)0.938:0.03644)0.667:0.00522)0.900:0.04426)0.854:0.03937)0.980:0.09499)0.777:0.04245)0.947:0.04901)0.852:0.01767,(('OTU_2904':0.01414,('OTU_2840':0.01333,'OTU_3372':0.04486)0.805:0.01375)0.861:0.01593,(((((('OTU_3547':0.06687,('OTU_2961':0.01377,('OTU_289':0.00015,('OTU_225':0.00671,'OTU_83':0.02777)0.781:0.00656)0.944:0.02763)0.825:0.01634)0.940:0.03437,((('OTU_209':0.00842,'OTU_2566':0.04267)0.975:0.04271,('OTU_3332':0.04242,'OTU_94':0.00015)0.971:0.02744)0.937:0.00014,((('OTU_3207':0.01326,'OTU_2604':0.02815)0.713:0.00722,(('OTU_2980':0.00659,'OTU_308':0.02706)0.282:0.00015,('OTU_576':0.03479,'OTU_98':0.00015)0.910:0.01329)0.624:0.00014)0.763:0.0068,(('OTU_310':0.04299,('OTU_103':0.01021,(('OTU_231':0.00016,'OTU_1302':0.0501)0.964:0.03484,('OTU_2167':0.03866,('OTU_2560':0.03307,'OTU_1207':0.00925)0.847:0.02355)0.760:0.01178)0.800:0.01099)0.855:0.01938)0.599:0.02771,((('OTU_2988':0.01421,('OTU_68':0.00014,('OTU_3001':0.00657,'OTU_3744':0.02025)0.914:0.00011)0.929:0.00015)0.891:0.00016,(('OTU_2817':0.00444,'OTU_3984':0.01572)0.628:0.0069,('OTU_2917':0.05524,'OTU_3041':0.0107)0.887:0.02221)0.321:0.00869)0.777:0.01028,('OTU_3345':0.0052,('OTU_1703':0.03241,('OTU_2288':0.04436,('OTU_3709':0.02752,('OTU_110':0.00015,'OTU_3039':0.01349)0.903:0.00014)0.816:0.01193)0.761:0.01442)0.902:0.02636)0.763:0.0288)0.836:0.01779)0.737:0.00015)0.823:0.01345)0.827:0.01307)0.743:0.00689,'OTU_2686':0.02766)0.643:0.0076,('OTU_137':0.00014,('OTU_3109':0.01351,'OTU_2489':0.03432)0.509:0.00014)0.625:0.00575)0.299:0.01786,'OTU_2120':0.05194)0.900:0.03164,('OTU_1252':0.04303,'OTU_139':0.00015)0.778:0.00971)0.791:0.01095)0.874:0.01885)0.329:0.01942)0.330:0.00015,((((('OTU_798':0.01407,(('OTU_2885':0.02728,('OTU_357':0.00634,'OTU_1620':0.05905)0.897:0.02133)0.552:0.00687,('OTU_397':0.01334,(('OTU_496':0.03634,('OTU_2891':0.015,'OTU_2665':0.02921)0.704:0.00541)0.239:0.00674,'OTU_92':0.00663)0.264:0.00016)0.876:0.00015)0.974:0.0436)0.247:0.00571,('OTU_2706':0.04273,('OTU_3929':0.02077,('OTU_159':0.01988,('OTU_267':0.02109,('OTU_2984':0.00015,'OTU_594':0.04264)0.983:0.04313)0.886:0.00015)0.784:0.02041)0.846:0.02482)0.987:0.07169)0.837:0.02224,(('OTU_3924':0.07602,('OTU_2236':0.11851,('OTU_206':0.01752,('OTU_1143':0.03468,'OTU_59':0.00676)0.747:0.00968)0.735:0.01241)0.814:0.02453)0.980:0.07007,('OTU_210':0.04267,'OTU_513':0.03759)0.832:0.02091)0.694:0.00637)0.546:0.01546,(((('OTU_140':0.00014,('OTU_2100':0.03663,'OTU_2490':0.02826)0.859:0.02132)0.830:0.01296,'OTU_2016':0.02951)0.604:0.02835,'OTU_361':0.00107)0.874:0.03872,('OTU_852':0.02089,('OTU_3063':0.02916,'OTU_142':0.07217)0.850:0.02505)0.966:0.07382)0.937:0.05429)0.309:0.00014,('OTU_2610':0.08278,'OTU_300':0.00823)0.818:0.05086)0.898:0.01438)0.974:0.04499)0.749:0.00929)0.758:0.0088,('OTU_2506':0.04174,((('OTU_1249':0.0757,((('OTU_3602':0.23109,'OTU_1361':0.25876)0.775:0.06508,('OTU_1329':0.01095,('OTU_2304':0.0135,'OTU_573':0.09382)0.709:0.0314)0.690:0.00914)0.790:0.01363,(('OTU_3612':0.0648,(((('OTU_2502':0.03721,('OTU_42':0.00656,(('OTU_3173':0.01349,'OTU_63':0.00015)0.424:0.00669,'OTU_302':0.00016)1.000:0.00014)0.815:0.02989)0.875:0.02865,('OTU_3771':0.08215,'OTU_1695':0.04379)0.836:0.03539)0.944:0.05124,(('OTU_176':0.01456,(('OTU_345':0.07342,'OTU_778':0.09176)0.999:0.31491,('OTU_101':0.22534,'OTU_3802':0.22832)0.845:0.09013)0.819:0.06212)0.450:0.00673,((((('OTU_2383':0.02043,'OTU_2500':0.01427)0.908:0.02114,('OTU_2969':0.00961,'OTU_927':0.15413)0.738:0.01157)0.902:0.00015,'OTU_3824':0.02013)0.371:0.00014,'OTU_46':0.00014)0.724:0.00016,'OTU_2551':0.0135)0.948:0.03002)0.923:0.03025)0.525:0.00989,('OTU_494':0.17267,'OTU_1788':0.08853)0.943:0.09113)0.789:0.01372)0.902:0.02497,(('OTU_3350':0.01783,'OTU_1808':0.15806)0.798:0.02957,('OTU_2714':0.0351,((('OTU_2237':0.0289,'OTU_1693':0.01255)0.754:0.01443,('OTU_3356':0.01349,(((((('OTU_2452':0.02688,'OTU_121':0.00349)0.001:0.00043,'OTU_2177':0.01959)0.757:0.00357,((('OTU_2659':0.01326,('OTU_3669':0.01326,('OTU_1953':0.00658,'OTU_1261':0.00015)0.382:0.00656)0.815:0.00015)0.842:0.00656,'OTU_1079':0.0133)0.872:0.00015,('OTU_2451':0.00656,'OTU_1780':0.02739)0.896:0.00015)0.904:0.00014)0.860:0.00669,(('OTU_1270':0.00656,'OTU_2717':0.01329)0.953:0.00014,('OTU_2163':0.01323,'OTU_1789':0.01326)0.935:0.00011)0.437:0.00015)0.005:0.00015,('OTU_414':0.02029,'OTU_469':0.03472)0.863:0.01345)0.835:0.00668,((((('OTU_1716':0.01339,'OTU_2268':0.02005)0.918:0.00015,('OTU_3886':0.01327,('OTU_1872':0.00659,('OTU_1055':0.00659,('OTU_2422':0.00661,('OTU_3427':0.00014,('OTU_1948':0.00656,'OTU_1185':0.00014)0.830:0.00658)0.330:0.00014)0.797:0.00673)0.777:0.00678)0.765:0.00657)0.872:0.00015)0.711:0.00015,('OTU_2362':0.02042,(('OTU_1996':0.00014,'OTU_2495':0.00015)0.860:0.00676,((('OTU_2857':0.01335,('OTU_1982':0.02033,'OTU_3081':0.00669)0.878:0.01335)0.641:0.00014,('OTU_1902':0.00661,'OTU_2151':0.00661)0.786:0.00661)0.520:0.00015,'OTU_1745':0.01329)0.794:0.00666)0.092:0.0067)0.927:0.00015)0.915:0.0066,((('OTU_3407':0.00664,('OTU_1916':0.00014,'OTU_2461':0.01459)0.791:0.00711)0.897:0.01336,('OTU_3845':0.01999,(('OTU_2059':0.00014,'OTU_1878':0.01334)0.838:0.00758,(('OTU_2997':0.0069,('OTU_1056':0.00355,('OTU_1106':0.01366,'OTU_1755':0.02122)0.850:0.01288)0.793:0.00357)0.097:0.00675,((('OTU_2200':0.02046,('OTU_1750':0.00015,('OTU_2361':0.00682,'OTU_1565':0.00679)0.804:0.0067)0.762:0.00664)0.852:0.01259,('OTU_3208':0.02736,'OTU_3353':0.00665)0.758:0.00371)0.758:0.00359,(((('OTU_2206':0.00663,'OTU_2554':0.02737)0.767:0.00658,'OTU_2382':0.01329)0.912:0.00015,'OTU_1103':0.00015)0.000:0.00014,('OTU_7':0.00014,('OTU_3655':0.00656,'OTU_1588':0.00656)0.921:0.00014)0.000:0.00016)0.964:0.00015)0.920:0.00649)1.000:0.00015)0.208:0.00015)0.348:0.00016)0.419:0.00015,(('OTU_2846':0.01335,'OTU_3339':0.0133)0.606:0.00665,('OTU_2037':0.01958,'OTU_1078':0.00363)0.751:0.00348)0.633:0.00014)0.000:0.00015)0.315:0.00016,'OTU_3054':0.01323)0.423:0.00016)0.756:0.0075)0.953:0.03132)0.631:0.00014,(('OTU_1752':0.02077,((('OTU_2818':0.02048,(('OTU_1498':0.01347,('OTU_3834':0.00659,((('OTU_2311':0.01376,('OTU_2026':0.02093,'OTU_1445':0.02816)0.759:0.00657)0.763:0.00644,(('OTU_2188':0.00656,'OTU_3795':0.00659)0.790:0.00014,('OTU_2974':0.00659,'OTU_387':0.00659)0.844:0.00015)0.994:0.00015)0.857:0.00668,(('OTU_2211':0.0001,'OTU_559':0.00014)0.893:0.01374,('OTU_3769':0.01327,('OTU_2718':0.01332,(('OTU_3659':0.01374,'OTU_1409':0.00015)0.877:0.01324,((('OTU_1685':0.00658,('OTU_3871':0.00663,('OTU_2448':0.00016,'OTU_3256':0.01336)0.952:0.02087)0.520:0.00016)0.880:0.00657,('OTU_943':0.00659,'OTU_2317':0.02749)0.415:0.00015)0.826:0.00658,('OTU_2465':0.00014,('OTU_1452':0.00014,('OTU_2728':0.02014,('OTU_2540':0.0324,'OTU_3566':0.0179)0.639:0.00495)0.982:0.00014)0.000:0.00015)0.876:0.00015)0.421:0.00015)0.850:0.00667)0.330:0.00014)0.765:0.00669)0.778:0.00677)0.318:0.00016)0.790:0.00658)0.796:0.00671,('OTU_3129':0.0203,'OTU_352':0.00015)0.876:0.02023)0.897:0.00014)0.839:0.00662,('OTU_861':0.00014,'OTU_1053':0.00663)0.863:0.00663)0.917:0.00015,'OTU_2095':0.02721)0.775:0.00621)0.773:0.00719,(((((((('OTU_10':0.00014,('OTU_1804':0.00011,(((((('OTU_2479':0.02045,'OTU_2619':0.02172)0.215:0.00015,'OTU_3964':0.00016)0.908:0.00661,(('OTU_3725':0.00656,('OTU_2990':0.00014,('OTU_3459':0.01388,'OTU_1316':0.00652)0.768:0.00697)0.831:0.00656)0.886:0.00015,(((('OTU_1161':0.00014,('OTU_2491':0.00663,'OTU_3141':0.00658)0.780:0.00662)0.979:0.00015,('OTU_988':0.02033,('OTU_3015':0.02052,'OTU_1301':0.02106)0.908:0.00015)0.917:0.01311)0.839:0.00667,'OTU_1294':0.01323)0.428:0.00014,'OTU_2723':0.01321)0.772:0.00014)0.888:0.00012)0.998:0.00014,'OTU_1368':0.02011)0.840:0.00669,(('OTU_1240':0.00734,'OTU_3317':0.02831)0.802:0.00125,'OTU_1533':0.00702)0.590:0.00469)0.000:0.00015,'OTU_1967':0.01999)0.945:0.00014)0.632:0.00016)0.000:0.00016,('OTU_1904':0.01338,(('OTU_3413':0.01352,'OTU_1756':0.00015)0.784:0.00665,'OTU_3846':0.0133)0.217:0.00657)0.916:0.00014)0.827:0.00012,'OTU_1946':0.00663)0.756:0.00357,'OTU_2380':0.01966)0.751:0.00357,'OTU_1238':0.03463)0.991:0.00016,('OTU_136':0.00669,((('OTU_2381':0.01326,'OTU_1384':0.00656)0.785:0.00014,('OTU_3529':0.00659,'OTU_3732':0.00659)0.853:0.00014)0.915:0.00015,('OTU_2791':0.01399,'OTU_3843':0.014)0.737:0.00605)0.302:0.00663)0.887:0.00016)0.780:0.00015,(('OTU_377':0.00015,('OTU_1137':0.01363,(('OTU_1158':0.00675,'OTU_873':0.00663)0.879:0.01357,('OTU_1941':0.01409,'OTU_1121':0.03358)0.672:0.00806)0.006:0.00014)0.963:0.02075)0.405:0.0066,((('OTU_1000':0.00015,'OTU_1436':0.0346)0.811:0.02096,('OTU_1465':0.02023,'OTU_286':0.00014)0.748:0.00639)0.913:0.02102,(('OTU_178':0.01387,'OTU_75':0.01374)0.742:0.00662,(('OTU_2538':0.01351,('OTU_1467':0.01388,'OTU_1051':0.00665)0.771:0.00714)0.783:0.01018,('OTU_2315':0.01336,'OTU_2783':0.01399)0.875:0.01415)0.751:0.01083)0.790:0.00668)0.921:0.00016)0.825:0.00662)0.762:0.00665,('OTU_1428':0.0277,('OTU_3378':0.03388,('OTU_3907':0.02063,('OTU_596':0.00014,'OTU_1504':0.02021)0.984:0.03503)0.177:0.00676)0.948:0.00016)0.848:0.0131)0.798:0.00665)0.803:0.00015)0.883:0.02184)0.941:0.04926)0.607:0.00223)0.886:0.01888)0.042:0.00664)0.753:0.01441,('OTU_754':0.00765,('OTU_1273':0.06674,'OTU_674':0.01844)0.876:0.02492)0.678:0.00413)0.978:0.03419,(('OTU_518':0.01687,'OTU_1518':0.02435)0.457:0.00794,((((((('OTU_1810':0.03406,('OTU_959':0.03263,('OTU_3296':0.00693,('OTU_2044':0.00208,'OTU_2762':0.01901)0.924:0.02674)0.880:0.02107)0.007:0.00332)0.779:0.00974,'OTU_47':0.00014)0.958:0.0133,('OTU_1094':0.01349,('OTU_204':0.00015,('OTU_456':0.03564,'OTU_711':0.02081)0.796:0.0202)0.629:0.02024)0.342:0.00014)0.845:0.00662,'OTU_173':0.00016)0.855:0.00661,'OTU_862':0.01354)0.199:0.00014,('OTU_1200':0.02024,('OTU_441':0.00652,('OTU_62':0.0135,'OTU_459':0.04247)0.891:0.01359)0.793:0.00669)0.242:0.00014)0.769:0.00706,'OTU_421':0.00632)0.894:0.02324)0.866:0.01773)0.740:0.00686)0.908:0.02866)0.912:0.03897)0.748:0.00697)0.781:0.02398)0.863:0.03175)0.827:0.01146)0.781:0.00568,((('OTU_3987':0.01233,('OTU_1469':0.0135,'OTU_1805':0.00015)0.773:0.0037)0.773:0.00369,(('OTU_1370':0.00656,(((('OTU_425':0.00014,(('OTU_612':0.00349,('OTU_799':0.01479,'OTU_941':0.00028)0.939:0.01235)0.107:0.0001,'OTU_678':0.00014)0.292:0.0001)0.993:0.00324,((('OTU_974':0.02004,('OTU_684':0.00014,('OTU_3311':0.00014,('OTU_520':0.0066,('OTU_3422':0.0268,'OTU_1519':0.02056)0.634:0.0012)0.356:0.00083)0.090:0.0113)0.285:0.00026)0.759:0.00016,((('OTU_2439':0.00656,(('OTU_1029':0.00682,('OTU_3052':0.0417,'OTU_794':0.00254)0.616:0.00427)0.912:0.0138,'OTU_3896':0.00663)0.796:0.00015)0.846:0.00656,(('OTU_2469':0.01333,'OTU_3020':0.00014)0.834:0.00663,(('OTU_3186':0.0132,'OTU_1648':0.01993)0.753:0.00016,(((((('OTU_2804':0.00014,'OTU_3262':0.00656)0.869:0.00657,('OTU_1433':0.01326,(('OTU_1536':0.01348,'OTU_1829':0.00015)0.733:0.00657,(((('OTU_3222':0.00016,('OTU_733':0.01396,('OTU_2292':0.02753,'OTU_462':0.00015)0.584:0.01364)0.860:0.01368)0.913:0.0133,((('OTU_3664':0.00688,'OTU_651':0.00014)0.967:0.00014,(('OTU_3691':0.00014,('OTU_126':0.00659,'OTU_2573':0.01337)0.407:0.00014)0.940:0.00658,((('OTU_3684':0.0,'OTU_1523':0.0):0.00657,(('OTU_2575':0.00658,'OTU_717':0.00661)0.808:0.0066,(('OTU_2650':0.0,'OTU_2699':0.0,'OTU_3977':0.0,'OTU_3993':0.0,'OTU_64':0.0,'OTU_885':0.0,'OTU_1429':0.0,'OTU_1580':0.0):0.00014,('OTU_2815':0.01321,('OTU_3314':0.00656,('OTU_3120':0.0066,((('OTU_3104':0.00657,'OTU_3270':0.00662)0.794:0.00662,(((((('OTU_2539':0.01323,'OTU_3004':0.00656)0.805:0.00657,('OTU_2441':0.0132,'OTU_2579':0.00014)0.855:0.00014)0.261:0.00015,('OTU_3130':0.00014,('OTU_1211':0.00014,('OTU_1879':0.00014,('OTU_1639':0.01292,'OTU_2250':0.0066)0.435:0.00016)0.276:0.00015)0.000:0.00014)0.665:0.00016)0.350:0.00014,('OTU_3470':0.00664,('OTU_1906':0.00662,'OTU_3830':0.00663)0.775:0.00662)0.801:0.0066)0.543:0.00014,'OTU_1605':0.00014)0.590:0.00014,('OTU_2376':0.0066,'OTU_976':0.00015)0.856:0.0066)0.000:0.00014)0.158:0.00014,'OTU_1670':0.00656)0.444:0.00014)0.000:0.00014)0.000:0.00014)0.633:0.00014)0.000:0.00015)0.000:0.00012)0.117:0.00015,'OTU_680':0.00659)0.358:0.00015)0.000:0.00015)0.326:0.00015,(((('OTU_2496':0.02713,('OTU_2993':0.00015,'OTU_3963':0.02087)0.908:0.00015)0.869:0.0132,(('OTU_2660':0.00656,(('OTU_2243':0.0,'OTU_2559':0.0,'OTU_1178':0.0,'OTU_2853':0.0,'OTU_3316':0.0,'OTU_696':0.0):0.00014,('OTU_3347':0.00014,('OTU_3127':0.01324,'OTU_1712':0.00656)0.942:0.00014)0.000:0.00014)0.736:0.00014)0.522:0.00014,('OTU_2122':0.00708,'OTU_3821':0.00664)0.789:0.0066)0.856:0.00668)0.647:0.00016,(('OTU_2614':0.00014,'OTU_1199':0.00014)0.748:0.00014,(('OTU_1922':0.0,'OTU_2370':0.0,'OTU_1390':0.0,'OTU_1710':0.0):0.00014,(('OTU_3851':0.00659,'OTU_3468':0.00656)0.382:0.00014,'OTU_3946':0.00656)0.904:0.00014)0.000:0.00014)0.908:0.00014)0.936:0.00438,('OTU_3082':0.00015,('OTU_737':0.01328,'OTU_1802':0.00658)0.172:0.00016)0.936:0.00438)0.936:0.00437)0.107:0.00016)0.251:0.00015,'OTU_3672':0.02747)0.536:0.0108,'OTU_1343':0.00014)0.959:0.00014)0.000:0.00016)0.448:0.00014)0.000:0.00014,('OTU_3194':0.00014,'OTU_3201':0.01349)0.831:0.00656)0.627:0.00012,('OTU_1913':0.0,'OTU_2564':0.0,'OTU_726':0.0,'OTU_875':0.0,'OTU_1034':0.0,'OTU_152':0.0,'OTU_1082':0.0):0.00014)0.000:0.00015,('OTU_3616':0.00015,(((('OTU_2511':0.00656,('OTU_2844':0.0133,('OTU_3903':0.0,'OTU_1528':0.0):0.00657)0.816:0.00014)0.142:0.00015,'OTU_3132':0.00657)0.856:0.00669,(('OTU_617':0.00014,('OTU_2683':0.0066,'OTU_3667':0.01331)0.895:0.00014)0.890:0.00014,'OTU_1977':0.00656)0.451:0.00015)0.877:0.0067,(('OTU_2094':0.0,'OTU_2739':0.0):0.00014,'OTU_1846':0.00656)0.250:0.00015)0.893:0.00657)0.840:0.00658)0.418:0.00015,('OTU_3687':0.01315,((('OTU_3838':0.00658,(('OTU_905':0.00661,('OTU_2630':0.00682,('OTU_2049':0.01369,('OTU_2171':0.02002,'OTU_2971':0.00014)0.807:0.00693)0.779:0.00633)0.768:0.00669)0.802:0.00662,('OTU_3462':0.00657,('OTU_1835':0.00015,('OTU_2712':0.01244,('OTU_3018':0.02033,'OTU_452':0.00666)0.765:0.00381)0.761:0.00358)0.876:0.0067)0.655:0.00016)0.859:0.00668)0.061:0.00015,'OTU_531':0.00656)0.755:0.00372,'OTU_641':0.00371)0.933:0.01233)0.791:0.00019)0.046:0.00015)0.476:0.00011)0.000:0.00014)0.000:0.00014,'OTU_965':0.00657)0.125:0.00015)0.252:0.00014,('OTU_2557':0.01236,'OTU_1527':0.00381)0.783:0.00363)0.426:0.00014)0.000:0.00014,'OTU_2291':0.00658)0.349:0.00014,('OTU_3482':0.00655,'OTU_1621':0.01332)0.788:0.00663)0.000:0.00014)0.515:0.00015,('OTU_2446':0.0132,'OTU_3649':0.01325)0.799:0.00015)0.311:0.00016)0.293:0.00016,('OTU_3546':0.02039,('OTU_2558':0.00014,'OTU_3424':0.00659)0.368:0.00015)0.826:0.0066)0.917:0.00015)0.921:0.00015,('OTU_3231':0.01357,('OTU_843':0.02094,('OTU_527':0.01319,((('OTU_1036':0.01323,('OTU_593':0.00014,('OTU_3417':0.01398,'OTU_1791':0.01397)0.769:0.00603)0.014:0.00014)0.860:0.00669,(('OTU_3090':0.00016,'OTU_440':0.01349)0.807:0.0037,('OTU_2275':0.00661,('OTU_2103':0.01357,'OTU_2355':0.00669)0.761:0.00671)0.872:0.01252)0.807:0.00371)0.723:0.00016,('OTU_1993':0.01335,'OTU_1422':0.00663)0.669:0.00015)0.945:0.00015)0.851:0.01378)0.831:0.01286)0.398:0.00689)0.921:0.00569)0.987:0.00014,((('OTU_2128':0.01336,'OTU_985':0.00014)0.841:0.00669,(((('OTU_2602':0.01313,((('OTU_1592':0.00015,('OTU_2687':0.01312,('OTU_865':0.00014,('OTU_3045':0.0065,'OTU_1064':0.0065)0.703:0.00014)0.742:0.00015)0.851:0.00663)0.878:0.00663,('OTU_1347':0.01334,('OTU_2550':0.00014,('OTU_1837':0.00016,('OTU_1397':0.00654,('OTU_1010':0.00653,('OTU_3497':0.01341,('OTU_2406':0.01327,('OTU_3699':0.00653,'OTU_671':0.00014)0.647:0.00014)0.860:0.00661)0.316:0.00014)0.763:0.00655)0.825:0.00653)0.864:0.00652)0.393:0.00015)0.595:0.00651)0.523:0.00016,('OTU_2125':0.00653,'OTU_2457':0.0065)0.847:0.00016)0.584:0.00014)0.887:0.0129,('OTU_846':0.00675,('OTU_2794':0.00662,'OTU_1263':0.00664)0.000:0.00015)0.838:0.00663)0.066:0.00014,'OTU_3677':0.00014)0.216:0.00015,'OTU_574':0.00662)0.798:0.00016)0.814:0.00653,((((('OTU_2368':0.0066,'OTU_3159':0.01326)0.873:0.00014,'OTU_3514':0.00658)0.000:0.00015,'OTU_3882':0.00014)0.754:0.00014,'OTU_1459':0.00658)0.140:0.00014,((('OTU_3269':0.00677,(((((('OTU_2673':0.00661,('OTU_2287':0.00665,'OTU_1611':0.0068)0.767:0.00698)0.794:0.0068,('OTU_2139':0.0,'OTU_813':0.0):0.00015)0.581:0.00014,((('OTU_2149':0.00635,'OTU_1666':0.02092)0.785:0.00707,('OTU_2231':0.0066,'OTU_388':0.00013)0.196:0.00016)0.782:0.00671,'OTU_1237':0.00014)0.864:0.00671)0.431:0.0066,'OTU_3608':0.0067)0.468:0.00015,'OTU_2179':0.00661)0.868:0.00661,'OTU_721':0.00015)0.821:0.00674)0.793:0.00659,((((('OTU_2577':0.00658,('OTU_3364':0.00658,('OTU_2274':0.0,'OTU_392':0.0):0.0066)0.305:0.00014)0.957:0.00014,'OTU_2510':0.00014)0.000:0.00015,'OTU_2698':0.00014)0.934:0.00014,('OTU_2413':0.00658,'OTU_3506':0.00658)0.704:0.00014)1.000:0.00016,(((('OTU_2061':0.00658,'OTU_3112':0.01328)0.906:0.00014,('OTU_1696':0.00663,'OTU_796':0.00662)0.890:0.00014)0.750:0.00014,(('OTU_601':0.00015,'OTU_740':0.00671)0.410:0.00662,((('OTU_2565':0.00016,'OTU_3435':0.00671)0.422:0.00661,((('OTU_1625':0.00658,'OTU_3106':0.01333)0.925:0.00014,(('OTU_2108':0.01332,'OTU_3794':0.00663)0.820:0.00014,'OTU_2161':0.00658)0.737:0.00015)0.914:0.00014,'OTU_1039':0.00658)0.473:0.00014)0.837:0.00671,(((('OTU_849':0.0066,'OTU_650':0.00658)0.918:0.00013,('OTU_2445':0.0,'OTU_3011':0.0,'OTU_3816':0.0):0.00014)0.000:0.00014,('OTU_1204':0.0066,'OTU_2934':0.00665)0.904:0.00014)0.888:0.00014,('OTU_822':0.00015,('OTU_3505':0.00672,('OTU_1372':0.00015,('OTU_3494':0.00015,'OTU_1597':0.01352)0.920:0.01326)0.850:0.00671)0.334:0.00015)0.933:0.00658)0.337:0.00014)0.869:0.00671)0.876:0.00013)0.916:0.00016,('OTU_771':0.00671,('OTU_3662':0.00672,'OTU_960':0.00014)0.217:0.00015)0.612:0.00659)0.840:0.0067)0.469:0.0066)0.087:0.00014,('OTU_3042':0.00014,'OTU_3849':0.00014)0.888:0.00014)0.852:0.00671)0.792:0.0066)0.762:0.00651)0.501:0.00015,('OTU_3869':0.00437,('OTU_3952':0.00014,('OTU_1225':0.0067,('OTU_993':0.00676,('OTU_1887':0.00676,('OTU_3704':0.00014,('OTU_2633':0.00641,'OTU_1615':0.01366)0.770:0.00692)0.792:0.00653)0.779:0.00673)0.799:0.00654)0.625:0.00016)0.923:0.00437)0.923:0.00437)0.445:0.00015,('OTU_2639':0.00658,'OTU_2733':0.01327)0.784:0.00659)0.451:0.00016,'OTU_3170':0.01414)0.380:0.00015)0.485:0.00012,('OTU_1':0.0,'OTU_224':0.0,'OTU_235':0.0,'OTU_256':0.0,'OTU_1177':0.0,'OTU_2841':0.0,'OTU_2894':0.0,'OTU_2898':0.0,'OTU_297':0.0,'OTU_1214':0.0,'OTU_3191':0.0,'OTU_3405':0.0,'OTU_3419':0.0,'OTU_599':0.0,'OTU_6':0.0,'OTU_655':0.0,'OTU_815':0.0,'OTU_831':0.0,'OTU_891':0.0,'OTU_1464':0.0,'OTU_1569':0.0,'OTU_1590':0.0,'OTU_1591':0.0):0.00014)0.520:0.00014)0.000:0.00014,('OTU_789':0.00014,('OTU_1979':0.00667,'OTU_2956':0.00659)1.000:0.00409)1.000:0.00244)0.288:0.00014)0.472:0.00014)0.447:0.00014)0.458:0.00015)0.000:0.00015,('OTU_3962':0.00659,'OTU_2644':0.01329)0.612:0.00014)0.217:0.00014)0.307:0.00015,((('OTU_1551':0.01333,('OTU_3414':0.02701,'OTU_795':0.01322)0.922:0.00014)0.913:0.00436,(('OTU_3614':0.00682,('OTU_973':0.00016,('OTU_833':0.00673,('OTU_3665':0.00016,'OTU_1374':0.00661)0.818:0.00688)0.795:0.00673)0.782:0.00656)0.774:0.00669,(('OTU_1011':0.00011,'OTU_3029':0.00659)0.804:0.00671,('OTU_2973':0.00014,'OTU_1303':0.0133)0.133:0.00677)0.767:0.00667)0.915:0.00468)0.915:0.0043,('OTU_2365':0.01323,((('OTU_2515':0.00014,(('OTU_1784':0.01329,'OTU_3444':0.02004)0.891:0.00014,'OTU_1978':0.00656)0.718:0.00014)0.000:0.00014,('OTU_2117':0.00656,('OTU_1168':0.00438,('OTU_467':0.00014,('OTU_2705':0.01323,'OTU_319':0.00014)0.930:0.00659)0.936:0.00438)0.936:0.00437)0.902:0.00014)0.908:0.00014,(('OTU_1674':0.0133,('OTU_1402':0.00657,(('OTU_1154':0.00656,'OTU_2312':0.00658)0.891:0.00014,'OTU_883':0.00014)0.739:0.00014)0.445:0.00015)0.859:0.00669,(('OTU_1738':0.00673,'OTU_1852':0.00672)0.798:0.00655,('OTU_2242':0.00014,'OTU_3522':0.00656)0.795:0.00014)0.076:0.00669)0.923:0.00015)0.758:0.00014)0.854:0.00659)0.489:0.00015)0.000:0.00016,(('OTU_1327':0.01331,'OTU_1482':0.0132)0.000:0.00658,'OTU_2928':0.01994)0.882:0.00014)0.000:0.00015,('OTU_3689':0.00659,('OTU_3215':0.00438,('OTU_3351':0.00664,'OTU_1455':0.01341)0.900:0.00441)0.911:0.00435)0.480:0.00014)0.377:0.00014,(('OTU_1310':0.0066,((('OTU_2821':0.01359,'OTU_3742':0.00674)0.778:0.00666,((('OTU_2261':0.01001,'OTU_3814':0.00014)0.824:0.01005,('OTU_2788':0.00674,'OTU_3113':0.00679)0.788:0.0064)0.775:0.0068,('OTU_2597':0.00665,'OTU_3783':0.01343)0.750:0.00665)0.753:0.00016)1.000:0.00012,('OTU_2350':0.0,'OTU_3394':0.0):0.00014)0.000:0.00632)1.000:0.00012,('OTU_1265':0.00661,('OTU_3885':0.01348,('OTU_3518':0.00656,('OTU_2989':0.00656,'OTU_3833':0.00656)0.245:0.00015)0.624:0.00015)0.794:0.00657)0.801:0.00657)0.629:0.00014)0.000:0.00015)0.000:0.00014,(('OTU_2700':0.01328,('OTU_1638':0.01422,'OTU_1001':0.02135)0.852:0.00014)0.845:0.00659,((('OTU_3428':0.00669,'OTU_3938':0.00014)0.897:0.01358,('OTU_3990':0.00435,(('OTU_1481':0.0067,('OTU_749':0.00015,'OTU_803':0.01355)0.838:0.00664)0.162:0.00015,('OTU_638':0.00015,('OTU_1306':0.00659,'OTU_1567':0.00014)0.862:0.0066)0.429:0.0066)0.928:0.00435)0.927:0.00451)0.899:0.00446,((('OTU_3912':0.00669,'OTU_1468':0.00014)0.678:0.00657,('OTU_2694':0.00657,'OTU_2757':0.00656)0.593:0.00015)0.935:0.01348,(('OTU_2357':0.00014,(('OTU_2480':0.00657,'OTU_3636':0.00656)0.806:0.00657,'OTU_1603':0.01328)0.938:0.00015)0.892:0.00015,('OTU_2421':0.01235,((('OTU_1676':0.00677,('OTU_2024':0.00677,(((((('OTU_787':0.00659,('OTU_860':0.0067,'OTU_977':0.00014)0.817:0.00659)0.809:0.00661,('OTU_2843':0.00015,'OTU_3220':0.00656)0.082:0.00656)0.184:0.00016,'OTU_492':0.00015)0.858:0.0067,'OTU_3259':0.0066)0.081:0.00016,'OTU_2678':0.00656)0.198:0.00015,('OTU_2193':0.00658,(('OTU_1292':0.00669,'OTU_1958':0.00663)0.431:0.00676,'OTU_3701':0.01324)0.903:0.00015)0.896:0.00659)0.810:0.00658)0.772:0.00685)0.717:0.00653,('OTU_3678':0.00671,('OTU_2811':0.00656,'OTU_1471':0.00014)0.931:0.02044)0.520:0.00664)1.000:0.00014,(('OTU_535':0.00014,'OTU_602':0.01375)0.663:0.00657,'OTU_1764':0.00669)0.316:0.00015)0.792:0.0037)0.792:0.0037)0.897:0.00015)0.908:0.00436)0.908:0.00436)0.869:0.00016)0.000:0.00014);
