# Supplementary material for: CoMiniGut—a small volume in vitro colon model for the screening of gut microbial fermentation processes
Source: PeerJ. 2018 Jan 19;6:e4268. doi: 10.7717/peerj.4268 (PMC5777374; doi:10.7717/peerj.4268)
Supplement: Supplemental Information 14 [file peerj-06-4268-s017.txt]

# Constructed from biom file
#OTU ID	HMO.10	HMO.11	HMO.12	HMO.13	HMO.14	HMO.15	HMO.16	HMO.17	HMO.18	HMO.19	HMO.1	HMO.20	HMO.21	HMO.22	HMO.23	HMO.24	HMO.25	HMO.26	HMO.27	HMO.28	HMO.29	HMO.2	HMO.30	HMO.31	HMO.32	HMO.33	HMO.34	HMO.35	HMO.36	HMO.37	HMO.38	HMO.39	HMO.3	HMO.40	HMO.41	HMO.42	HMO.43	HMO.44	HMO.45	HMO.46	HMO.47	HMO.48	HMO.49	HMO.4	HMO.50	HMO.51	HMO.52	HMO.53	HMO.54
OTU_5151	6651.0	427.0	22.0	8.0	9.0	16.0	1734.0	3736.0	524.0	1270.0	169.0	3.0	51.0	11.0	186.0	4.0	517.0	428.0	842.0	30.0	36.0	5.0	781.0	444.0	436.0	491.0	3005.0	42.0	2789.0	507.0	623.0	1554.0	2.0	141.0	2929.0	2486.0	1855.0	1.0	5694.0	915.0	9.0	8428.0	637.0	0.0	911.0	641.0	241.0	179.0	67.0
OTU_6281	49087.0	9399.0	59829.0	963.0	59755.0	6934.0	33072.0	24190.0	6191.0	8270.0	14590.0	4118.0	35017.0	4964.0	22237.0	2523.0	33810.0	43356.0	2308.0	48759.0	6680.0	978.0	3021.0	2148.0	28652.0	15529.0	32023.0	42836.0	14568.0	33350.0	1672.0	3092.0	611.0	25118.0	6746.0	30068.0	12149.0	95.0	69944.0	44326.0	534.0	85122.0	46797.0	239.0	5170.0	13185.0	25653.0	20650.0	13962.0
OTU_6130	2678.0	198.0	42.0	11309.0	6.0	8430.0	250.0	4775.0	314.0	366.0	116.0	3920.0	11.0	4214.0	184.0	1.0	1273.0	609.0	38.0	2.0	436.0	306.0	79.0	84.0	3.0	2.0	61.0	6.0	1.0	531.0	2.0	2.0	194.0	134.0	655.0	8.0	4.0	3.0	15.0	3.0	2.0	10.0	14.0	77.0	65.0	5.0	1.0	8.0	3.0
OTU_5971	1707.0	538.0	2329.0	102.0	2.0	649.0	135.0	1014.0	290.0	572.0	652.0	405.0	223.0	416.0	170.0	3.0	1244.0	559.0	8.0	171.0	242.0	90.0	30.0	21.0	35.0	36.0	125.0	215.0	15.0	406.0	0.0	4.0	53.0	358.0	43.0	153.0	6.0	1.0	378.0	125.0	0.0	631.0	443.0	36.0	13.0	89.0	37.0	13.0	8.0
OTU_6286	57583.0	2346.0	31.0	32.0	49.0	64.0	15316.0	58351.0	4975.0	15056.0	844.0	21.0	94.0	17.0	425.0	32.0	1805.0	1410.0	60208.0	61.0	115.0	43.0	18235.0	9255.0	1645.0	1856.0	17120.0	104.0	35416.0	1580.0	21714.0	28744.0	27.0	373.0	187245.0	17593.0	18816.0	36.0	30696.0	3144.0	182.0	55927.0	2853.0	18.0	62689.0	4722.0	2883.0	2840.0	432.0
OTU_6084	1630.0	68.0	280.0	17.0	13.0	39.0	16093.0	477.0	80.0	426.0	992.0	7.0	88.0	2.0	26.0	904.0	118.0	72.0	1234.0	1182.0	10.0	631.0	186.0	48.0	2587.0	1599.0	597.0	1698.0	8258.0	72.0	1955.0	1177.0	270.0	36.0	324.0	6806.0	3888.0	3.0	4794.0	2932.0	1743.0	13779.0	8022.0	197.0	12880.0	5455.0	37038.0	44313.0	11327.0
OTU_6224	2860.0	91.0	7922.0	19408.0	8.0	10349.0	83.0	2764.0	75.0	160.0	9699.0	5248.0	165.0	5546.0	29.0	2.0	192.0	129.0	31.0	148.0	90.0	30512.0	16.0	34.0	4.0	18.0	37.0	209.0	32.0	92.0	3.0	2.0	17598.0	28.0	335.0	353.0	8.0	3.0	519.0	150.0	0.0	1278.0	943.0	11858.0	45.0	309.0	22.0	18.0	13.0
OTU_5668	292.0	4.0	0.0	0.0	0.0	0.0	103.0	97.0	8.0	31.0	1.0	1.0	0.0	0.0	1.0	0.0	7.0	2.0	133.0	0.0	0.0	0.0	77.0	6.0	10.0	7.0	83.0	0.0	229.0	0.0	119.0	174.0	0.0	3.0	24.0	85.0	101.0	0.0	161.0	19.0	0.0	278.0	12.0	0.0	169.0	26.0	17.0	27.0	7.0
OTU_6091	25427.0	19458.0	31.0	34122.0	29.0	42173.0	570.0	41869.0	15054.0	33146.0	58.0	25844.0	22.0	19913.0	628.0	9.0	14797.0	3206.0	152.0	6.0	5028.0	39.0	115.0	320.0	9.0	30.0	362.0	8.0	8.0	2527.0	6.0	5.0	29.0	1955.0	2728.0	6.0	9.0	5.0	28.0	3.0	5.0	2.0	35.0	9.0	196.0	5.0	3.0	21.0	1.0
OTU_18	95.0	519.0	0.0	10.0	3.0	167.0	605.0	91.0	1268.0	397.0	1.0	103.0	0.0	52.0	578.0	1.0	2576.0	1484.0	260.0	0.0	153.0	2.0	289.0	274.0	0.0	1.0	2128.0	1.0	1.0	1244.0	4.0	2.0	0.0	262.0	2290.0	1.0	1.0	0.0	0.0	0.0	0.0	0.0	1.0	2.0	368.0	0.0	0.0	0.0	0.0
OTU_6018	12667.0	9324.0	3.0	84.0	33.0	241.0	618.0	49.0	17689.0	19786.0	36.0	177.0	4.0	147.0	4323.0	5.0	18343.0	16252.0	15900.0	1.0	5748.0	37.0	13415.0	6210.0	7.0	235.0	1705.0	7.0	2.0	1787.0	13.0	5.0	21.0	3006.0	2473.0	13.0	13.0	0.0	1.0	16.0	2.0	2.0	35.0	15.0	8345.0	22.0	1.0	3.0	15.0
OTU_6260	913.0	11.0	1.0	0.0	1.0	0.0	2126.0	450.0	29.0	186.0	7.0	0.0	1.0	0.0	0.0	4.0	10.0	4.0	610.0	2.0	1.0	3.0	129.0	72.0	97.0	101.0	243.0	12.0	2408.0	8.0	924.0	713.0	0.0	3.0	492.0	1049.0	957.0	1.0	911.0	129.0	59.0	2718.0	224.0	2.0	4031.0	531.0	786.0	842.0	126.0
OTU_6215	10243.0	313.0	7.0	6.0	7.0	22.0	2673.0	4914.0	737.0	3085.0	164.0	5.0	16.0	7.0	37.0	5.0	467.0	120.0	11217.0	17.0	24.0	2.0	4094.0	494.0	317.0	365.0	2484.0	20.0	8011.0	102.0	4796.0	7202.0	12.0	97.0	9830.0	3737.0	4158.0	2.0	7135.0	657.0	30.0	11877.0	505.0	2.0	4645.0	814.0	425.0	415.0	70.0
OTU_6050	8385.0	581.0	14010.0	24.0	647.0	97.0	5931.0	4509.0	531.0	1525.0	2389.0	63.0	7910.0	68.0	509.0	1986.0	1144.0	1117.0	633.0	3097.0	142.0	96.0	744.0	470.0	4741.0	3629.0	3901.0	8946.0	5689.0	968.0	726.0	1474.0	86.0	497.0	2321.0	8066.0	4168.0	13.0	20013.0	8298.0	74.0	24967.0	10024.0	20.0	907.0	3094.0	4935.0	3800.0	2480.0
OTU_5868	5813.0	5004.0	7.0	9178.0	15.0	11294.0	134.0	9679.0	4015.0	7920.0	14.0	7147.0	11.0	5197.0	145.0	3.0	3528.0	817.0	27.0	1.0	1280.0	8.0	23.0	66.0	1.0	6.0	108.0	2.0	1.0	656.0	0.0	2.0	6.0	486.0	611.0	2.0	1.0	0.0	0.0	2.0	1.0	1.0	10.0	7.0	35.0	2.0	1.0	4.0	3.0
OTU_6267	34018.0	1415.0	18.0	14.0	18.0	34.0	6054.0	35235.0	2958.0	6139.0	368.0	14.0	29.0	9.0	266.0	12.0	1116.0	866.0	32734.0	32.0	63.0	20.0	10296.0	6009.0	640.0	836.0	10232.0	35.0	14134.0	975.0	7890.0	12514.0	14.0	189.0	115149.0	7055.0	7062.0	18.0	11896.0	1224.0	87.0	22639.0	1182.0	8.0	35355.0	1769.0	1105.0	1062.0	145.0
OTU_5288	3920.0	111.0	11120.0	25586.0	6.0	14603.0	139.0	3900.0	88.0	207.0	13511.0	7470.0	221.0	7494.0	28.0	1.0	295.0	172.0	34.0	213.0	97.0	41183.0	10.0	39.0	7.0	27.0	72.0	264.0	47.0	132.0	1.0	2.0	22753.0	17.0	437.0	514.0	8.0	5.0	707.0	189.0	3.0	1705.0	1206.0	16514.0	48.0	385.0	32.0	27.0	7.0
OTU_6041	18307.0	14449.0	0.0	136.0	63.0	370.0	957.0	61.0	26691.0	30125.0	56.0	262.0	4.0	242.0	6552.0	3.0	26516.0	24218.0	24473.0	5.0	8867.0	61.0	21268.0	8840.0	5.0	371.0	2719.0	13.0	3.0	2879.0	18.0	2.0	26.0	4664.0	3454.0	11.0	31.0	1.0	1.0	24.0	3.0	2.0	64.0	12.0	12332.0	25.0	1.0	4.0	29.0
OTU_6228	16324.0	3215.0	21672.0	380.0	19564.0	2546.0	11086.0	7947.0	2194.0	2723.0	5005.0	1667.0	11107.0	1664.0	7680.0	953.0	12189.0	14707.0	666.0	15640.0	2272.0	319.0	852.0	774.0	9191.0	5198.0	10764.0	13946.0	4968.0	11016.0	537.0	984.0	165.0	9016.0	2282.0	10056.0	3971.0	28.0	22732.0	14118.0	184.0	28940.0	16295.0	73.0	1466.0	4227.0	8988.0	6718.0	4443.0
OTU_6068	6631.0	570.0	20763.0	56.0	1771.0	200.0	7319.0	3654.0	567.0	1386.0	3674.0	117.0	12490.0	158.0	861.0	3075.0	1575.0	1737.0	580.0	4928.0	219.0	171.0	673.0	391.0	6753.0	5159.0	3339.0	13984.0	7117.0	1444.0	872.0	1793.0	104.0	852.0	1778.0	10628.0	5652.0	19.0	28347.0	12585.0	132.0	32226.0	14339.0	30.0	823.0	4351.0	7183.0	5651.0	3773.0
OTU_5568	140.0	11.0	0.0	0.0	1.0	0.0	11.0	1.0	19.0	61.0	1.0	0.0	0.0	0.0	0.0	0.0	17.0	7.0	319.0	0.0	1.0	0.0	200.0	21.0	0.0	2.0	76.0	0.0	21.0	0.0	2.0	5.0	0.0	3.0	60.0	0.0	0.0	0.0	0.0	0.0	1.0	1.0	0.0	0.0	77.0	0.0	0.0	0.0	0.0
OTU_6022	380.0	20.0	2.0	1.0	0.0	2.0	115.0	274.0	37.0	92.0	7.0	0.0	0.0	0.0	2.0	1.0	16.0	12.0	351.0	1.0	2.0	0.0	153.0	121.0	13.0	18.0	117.0	1.0	224.0	6.0	100.0	144.0	0.0	5.0	1072.0	128.0	108.0	1.0	253.0	24.0	1.0	449.0	21.0	0.0	319.0	43.0	18.0	18.0	2.0
OTU_4804	100.0	5.0	0.0	0.0	22.0	1.0	36.0	91.0	4.0	12.0	2.0	0.0	0.0	0.0	0.0	1.0	10.0	6.0	50.0	0.0	0.0	0.0	11.0	25.0	3.0	3.0	38.0	0.0	18.0	5.0	15.0	17.0	0.0	4.0	345.0	16.0	13.0	0.0	32.0	5.0	0.0	52.0	6.0	0.0	121.0	8.0	5.0	7.0	4.0
OTU_1865	230.0	27.0	1.0	0.0	2.0	0.0	96.0	148.0	29.0	56.0	9.0	0.0	6.0	0.0	13.0	1.0	21.0	35.0	67.0	5.0	2.0	0.0	90.0	22.0	35.0	29.0	144.0	2.0	141.0	38.0	31.0	59.0	2.0	4.0	143.0	130.0	86.0	0.0	247.0	45.0	0.0	389.0	40.0	0.0	95.0	42.0	13.0	7.0	5.0
OTU_6220	2429.0	93.0	0.0	0.0	4.0	7.0	421.0	1640.0	211.0	502.0	22.0	1.0	1.0	3.0	7.0	9.0	86.0	28.0	2913.0	2.0	8.0	3.0	995.0	283.0	42.0	41.0	741.0	5.0	1045.0	44.0	630.0	1206.0	3.0	15.0	4634.0	479.0	515.0	2.0	823.0	66.0	4.0	1497.0	86.0	0.0	1753.0	115.0	86.0	82.0	13.0
OTU_2944	30.0	3.0	0.0	0.0	0.0	1.0	7.0	8.0	1.0	6.0	2.0	0.0	0.0	0.0	1.0	0.0	4.0	1.0	3.0	0.0	0.0	0.0	3.0	3.0	3.0	1.0	5.0	1.0	11.0	2.0	0.0	5.0	0.0	0.0	10.0	19.0	5.0	0.0	16.0	7.0	0.0	45.0	1.0	0.0	3.0	3.0	1.0	1.0	0.0
OTU_5684	125.0	10.0	0.0	0.0	0.0	0.0	29.0	52.0	11.0	2.0	0.0	2.0	0.0	0.0	1.0	0.0	14.0	6.0	30.0	0.0	0.0	0.0	24.0	6.0	1.0	5.0	51.0	0.0	21.0	6.0	3.0	22.0	0.0	8.0	18.0	8.0	6.0	0.0	12.0	2.0	0.0	28.0	10.0	0.0	77.0	10.0	9.0	27.0	7.0
OTU_6276	15316.0	2793.0	19534.0	254.0	18636.0	2000.0	11099.0	7486.0	1960.0	2530.0	4437.0	1256.0	10680.0	1346.0	7181.0	620.0	10518.0	13619.0	833.0	17773.0	1815.0	259.0	1130.0	660.0	9943.0	5013.0	10597.0	13782.0	4905.0	9884.0	557.0	957.0	166.0	7735.0	2061.0	9843.0	3922.0	30.0	21918.0	14242.0	155.0	28519.0	14859.0	66.0	1827.0	4207.0	8956.0	6734.0	4228.0
OTU_5123	895.0	479.0	0.0	13.0	3.0	29.0	35.0	1.0	672.0	1022.0	0.0	29.0	1.0	15.0	180.0	0.0	800.0	562.0	755.0	0.0	242.0	4.0	501.0	226.0	0.0	18.0	96.0	0.0	1.0	83.0	3.0	0.0	1.0	145.0	175.0	0.0	1.0	0.0	0.0	0.0	0.0	0.0	1.0	0.0	434.0	0.0	0.0	1.0	0.0
OTU_5130	2804.0	199.0	124.0	8.0	85.0	17.0	1423.0	1154.0	146.0	442.0	110.0	7.0	107.0	13.0	158.0	14.0	415.0	410.0	164.0	96.0	31.0	5.0	221.0	112.0	472.0	476.0	1539.0	113.0	1083.0	357.0	179.0	364.0	2.0	155.0	420.0	1353.0	796.0	4.0	3355.0	879.0	12.0	4509.0	716.0	3.0	407.0	557.0	307.0	258.0	115.0
OTU_2798	280.0	77.0	0.0	4.0	0.0	4.0	16.0	1.0	72.0	231.0	0.0	4.0	0.0	6.0	17.0	0.0	117.0	75.0	192.0	0.0	29.0	2.0	71.0	50.0	0.0	6.0	14.0	1.0	0.0	10.0	0.0	0.0	1.0	27.0	56.0	0.0	0.0	0.0	0.0	0.0	0.0	0.0	0.0	1.0	138.0	0.0	0.0	0.0	0.0
OTU_6063	281.0	9.0	1.0	0.0	0.0	0.0	126.0	160.0	18.0	83.0	4.0	0.0	0.0	0.0	2.0	0.0	5.0	3.0	191.0	0.0	0.0	0.0	86.0	29.0	12.0	14.0	115.0	1.0	222.0	5.0	90.0	147.0	0.0	1.0	243.0	88.0	98.0	0.0	171.0	13.0	5.0	325.0	16.0	0.0	352.0	32.0	40.0	31.0	6.0
OTU_4758	6.0	0.0	0.0	0.0	1.0	0.0	55.0	2.0	0.0	3.0	0.0	0.0	1.0	0.0	0.0	1.0	0.0	0.0	28.0	1.0	0.0	1.0	2.0	0.0	0.0	4.0	1.0	1.0	48.0	2.0	21.0	16.0	1.0	0.0	3.0	29.0	26.0	0.0	17.0	2.0	4.0	61.0	16.0	0.0	110.0	15.0	28.0	25.0	7.0
OTU_4140	79.0	4.0	0.0	0.0	0.0	0.0	33.0	56.0	2.0	14.0	2.0	1.0	0.0	0.0	1.0	2.0	2.0	5.0	46.0	0.0	0.0	1.0	20.0	6.0	2.0	8.0	32.0	0.0	37.0	4.0	17.0	27.0	0.0	1.0	142.0	23.0	20.0	0.0	46.0	9.0	1.0	83.0	11.0	0.0	60.0	22.0	11.0	10.0	1.0
OTU_5847	26.0	13.0	0.0	116.0	0.0	71.0	0.0	33.0	9.0	12.0	1.0	42.0	0.0	42.0	0.0	0.0	8.0	0.0	0.0	0.0	1.0	0.0	0.0	0.0	1.0	0.0	0.0	0.0	0.0	0.0	0.0	0.0	0.0	1.0	1.0	0.0	0.0	0.0	0.0	0.0	0.0	0.0	0.0	0.0	0.0	0.0	0.0	0.0	0.0
OTU_5867	10692.0	7190.0	7.0	12368.0	18.0	15951.0	208.0	17184.0	5668.0	12523.0	25.0	10174.0	6.0	7336.0	248.0	5.0	6194.0	1293.0	63.0	2.0	1934.0	19.0	51.0	121.0	2.0	11.0	197.0	4.0	3.0	960.0	0.0	2.0	7.0	756.0	1210.0	2.0	1.0	4.0	6.0	2.0	1.0	2.0	20.0	6.0	65.0	6.0	3.0	9.0	2.0
OTU_5745	269.0	29.0	67.0	1.0	106.0	8.0	136.0	177.0	23.0	36.0	89.0	3.0	54.0	4.0	24.0	10.0	228.0	102.0	35.0	49.0	19.0	3.0	34.0	26.0	96.0	96.0	149.0	117.0	62.0	62.0	13.0	33.0	1.0	68.0	123.0	132.0	60.0	1.0	226.0	127.0	0.0	421.0	281.0	2.0	38.0	52.0	32.0	44.0	42.0
OTU_6206	8083.0	395.0	14.0	4.0	4.0	5.0	3500.0	4885.0	517.0	1414.0	139.0	1.0	28.0	5.0	118.0	8.0	454.0	397.0	1888.0	18.0	31.0	5.0	1101.0	623.0	454.0	504.0	3290.0	25.0	4428.0	455.0	1619.0	1999.0	3.0	117.0	3794.0	3339.0	2681.0	3.0	6491.0	949.0	36.0	10529.0	719.0	2.0	6414.0	1044.0	791.0	819.0	126.0
OTU_6138	6202.0	340.0	112.0	12.0	65.0	21.0	1968.0	3252.0	392.0	951.0	106.0	7.0	124.0	5.0	194.0	13.0	569.0	491.0	488.0	97.0	38.0	9.0	517.0	321.0	464.0	422.0	2785.0	74.0	1721.0	515.0	328.0	726.0	4.0	183.0	1627.0	1815.0	1282.0	1.0	4391.0	813.0	7.0	6047.0	635.0	2.0	610.0	501.0	279.0	194.0	76.0
OTU_6117	1890.0	44.0	2.0	2.0	19.0	0.0	1343.0	1111.0	65.0	335.0	9.0	0.0	0.0	2.0	6.0	30.0	27.0	16.0	866.0	6.0	0.0	3.0	298.0	161.0	70.0	94.0	617.0	7.0	1835.0	25.0	927.0	943.0	0.0	7.0	1353.0	832.0	872.0	2.0	1198.0	92.0	34.0	2554.0	131.0	2.0	3247.0	353.0	415.0	474.0	82.0
OTU_2573	27.0	1.0	0.0	0.0	1.0	0.0	4.0	17.0	1.0	3.0	2.0	0.0	1.0	0.0	0.0	1.0	4.0	0.0	18.0	1.0	0.0	1.0	8.0	7.0	1.0	4.0	10.0	0.0	6.0	0.0	6.0	4.0	0.0	1.0	174.0	8.0	7.0	2.0	12.0	1.0	0.0	26.0	4.0	0.0	22.0	3.0	5.0	4.0	1.0
OTU_5010	2982.0	160.0	4.0	2.0	0.0	1.0	1049.0	2530.0	202.0	315.0	29.0	1.0	7.0	1.0	63.0	7.0	126.0	202.0	697.0	7.0	6.0	3.0	262.0	363.0	111.0	142.0	1354.0	12.0	1114.0	235.0	340.0	444.0	1.0	37.0	2484.0	808.0	595.0	3.0	1255.0	215.0	19.0	2419.0	239.0	1.0	3216.0	261.0	372.0	341.0	76.0
OTU_5136	4432.0	274.0	8.0	5.0	2.0	9.0	1251.0	2478.0	367.0	880.0	88.0	3.0	23.0	2.0	104.0	3.0	356.0	289.0	496.0	18.0	21.0	1.0	518.0	320.0	309.0	282.0	1825.0	31.0	1569.0	319.0	344.0	841.0	1.0	103.0	1846.0	1414.0	1048.0	2.0	2998.0	520.0	4.0	4715.0	393.0	1.0	581.0	374.0	152.0	109.0	31.0
OTU_6183	2064.0	376.0	2246.0	34.0	2399.0	235.0	1308.0	991.0	260.0	332.0	617.0	164.0	1464.0	192.0	946.0	97.0	1489.0	1810.0	84.0	1819.0	290.0	39.0	118.0	101.0	1125.0	621.0	1333.0	1681.0	577.0	1385.0	78.0	126.0	22.0	1081.0	256.0	1140.0	550.0	0.0	2831.0	1760.0	19.0	3517.0	1902.0	6.0	163.0	522.0	977.0	810.0	535.0
OTU_2365	1310.0	573.0	0.0	0.0	3.0	11.0	66.0	1.0	982.0	1172.0	1.0	3.0	0.0	6.0	309.0	0.0	950.0	1143.0	1707.0	0.0	337.0	2.0	984.0	458.0	0.0	17.0	161.0	4.0	1.0	151.0	8.0	1.0	3.0	160.0	281.0	8.0	6.0	0.0	0.0	9.0	1.0	0.0	7.0	0.0	968.0	4.0	0.0	0.0	8.0
OTU_6093	3082.0	230.0	10.0	2.0	33.0	8.0	1633.0	2483.0	286.0	453.0	84.0	0.0	15.0	4.0	59.0	311.0	158.0	231.0	825.0	50.0	11.0	36.0	403.0	371.0	263.0	216.0	1662.0	83.0	1413.0	241.0	488.0	543.0	14.0	27.0	2877.0	1174.0	855.0	1.0	1591.0	381.0	94.0	3078.0	619.0	11.0	3823.0	608.0	1973.0	2526.0	601.0
OTU_1377	8.0	1.0	1.0	0.0	0.0	0.0	8.0	3.0	2.0	1.0	1.0	0.0	0.0	0.0	0.0	1.0	1.0	0.0	7.0	1.0	1.0	0.0	2.0	2.0	0.0	0.0	1.0	0.0	9.0	0.0	2.0	1.0	0.0	0.0	11.0	3.0	2.0	1.0	2.0	0.0	1.0	19.0	0.0	0.0	17.0	3.0	9.0	7.0	0.0
OTU_1949	17.0	0.0	0.0	0.0	0.0	0.0	1.0	9.0	3.0	7.0	0.0	0.0	0.0	0.0	2.0	0.0	0.0	1.0	15.0	0.0	0.0	0.0	4.0	1.0	2.0	0.0	6.0	0.0	9.0	0.0	5.0	6.0	0.0	0.0	43.0	3.0	4.0	0.0	6.0	3.0	1.0	17.0	2.0	0.0	14.0	0.0	0.0	0.0	0.0
OTU_5904	1695.0	118.0	23.0	7452.0	1.0	5701.0	157.0	3056.0	279.0	203.0	70.0	2684.0	3.0	2725.0	123.0	0.0	746.0	411.0	33.0	1.0	268.0	188.0	46.0	54.0	0.0	0.0	34.0	1.0	0.0	343.0	1.0	2.0	130.0	78.0	372.0	4.0	1.0	2.0	11.0	0.0	2.0	11.0	9.0	67.0	29.0	2.0	0.0	4.0	1.0
OTU_6178	287.0	17.0	131.0	3.0	79.0	10.0	298.0	155.0	19.0	65.0	52.0	12.0	75.0	6.0	25.0	11.0	70.0	68.0	22.0	86.0	9.0	2.0	19.0	17.0	126.0	122.0	121.0	49.0	501.0	52.0	78.0	212.0	0.0	27.0	88.0	530.0	400.0	2.0	1310.0	257.0	2.0	1615.0	247.0	0.0	33.0	128.0	121.0	81.0	36.0
OTU_6244	628.0	57.0	0.0	0.0	1.0	8.0	53.0	831.0	95.0	514.0	30.0	2.0	2.0	0.0	3.0	0.0	40.0	11.0	368.0	1.0	2.0	2.0	294.0	78.0	7.0	11.0	105.0	1.0	110.0	11.0	30.0	53.0	2.0	10.0	332.0	201.0	26.0	1.0	288.0	49.0	2.0	368.0	42.0	0.0	198.0	37.0	4.0	7.0	0.0
OTU_6265	3361.0	90.0	11.0	4.0	2.0	4.0	4148.0	886.0	158.0	888.0	92.0	1.0	20.0	0.0	29.0	1.0	251.0	84.0	1582.0	23.0	16.0	1.0	630.0	69.0	439.0	459.0	1092.0	32.0	5763.0	66.0	2064.0	2160.0	1.0	66.0	594.0	3115.0	2820.0	6.0	4900.0	699.0	64.0	9286.0	698.0	3.0	4079.0	1348.0	1374.0	1415.0	209.0
OTU_6182	4121.0	148.0	14.0	5.0	7.0	9.0	4317.0	1178.0	192.0	1264.0	112.0	6.0	26.0	5.0	40.0	14.0	358.0	82.0	1241.0	42.0	23.0	4.0	682.0	109.0	593.0	598.0	1412.0	43.0	6262.0	114.0	2209.0	2351.0	3.0	103.0	640.0	3697.0	3352.0	4.0	6688.0	985.0	68.0	11484.0	844.0	0.0	2687.0	1335.0	1295.0	1414.0	253.0
OTU_5431	87.0	16.0	114.0	5.0	60.0	6.0	61.0	48.0	16.0	14.0	32.0	8.0	56.0	11.0	32.0	7.0	45.0	80.0	11.0	355.0	10.0	3.0	39.0	5.0	158.0	45.0	64.0	103.0	24.0	33.0	7.0	9.0	7.0	26.0	20.0	105.0	26.0	0.0	168.0	144.0	5.0	238.0	137.0	2.0	46.0	48.0	91.0	72.0	41.0
OTU_2703	17.0	0.0	0.0	0.0	0.0	0.0	5.0	29.0	3.0	6.0	2.0	0.0	0.0	0.0	1.0	1.0	0.0	1.0	18.0	0.0	0.0	0.0	7.0	4.0	0.0	1.0	6.0	0.0	13.0	1.0	1.0	13.0	0.0	0.0	64.0	8.0	4.0	0.0	7.0	0.0	0.0	22.0	2.0	0.0	26.0	1.0	2.0	1.0	0.0
OTU_199	7.0	0.0	0.0	0.0	0.0	0.0	4.0	1.0	0.0	2.0	0.0	0.0	0.0	0.0	1.0	0.0	1.0	0.0	3.0	0.0	0.0	0.0	0.0	2.0	1.0	0.0	1.0	0.0	11.0	0.0	6.0	3.0	0.0	0.0	5.0	10.0	2.0	0.0	6.0	1.0	0.0	16.0	0.0	0.0	11.0	1.0	0.0	3.0	0.0
OTU_5239	118.0	71.0	0.0	99.0	0.0	135.0	4.0	208.0	54.0	109.0	0.0	61.0	0.0	81.0	4.0	0.0	163.0	19.0	0.0	1.0	45.0	1.0	0.0	2.0	0.0	0.0	1.0	0.0	1.0	10.0	0.0	0.0	0.0	4.0	22.0	0.0	0.0	0.0	0.0	0.0	0.0	0.0	0.0	0.0	0.0	0.0	0.0	0.0	0.0
OTU_6199	1024.0	56.0	16.0	1.0	6.0	3.0	1207.0	839.0	62.0	120.0	43.0	0.0	4.0	3.0	12.0	315.0	36.0	44.0	410.0	38.0	0.0	12.0	112.0	135.0	168.0	108.0	467.0	64.0	1011.0	44.0	324.0	294.0	10.0	6.0	861.0	670.0	483.0	1.0	659.0	170.0	95.0	1507.0	364.0	7.0	2579.0	371.0	1622.0	1965.0	391.0
OTU_6149	4975.0	282.0	130.0	14.0	18.0	28.0	10035.0	2634.0	359.0	920.0	470.0	5.0	65.0	4.0	111.0	2433.0	386.0	389.0	1183.0	539.0	23.0	215.0	455.0	311.0	1627.0	1160.0	2275.0	704.0	7291.0	391.0	1883.0	1445.0	84.0	98.0	1583.0	5657.0	3632.0	10.0	7014.0	2121.0	795.0	14108.0	4053.0	73.0	8329.0	3423.0	17494.0	20438.0	4919.0
OTU_4879	22.0	1.0	0.0	0.0	0.0	0.0	10.0	35.0	3.0	18.0	0.0	0.0	0.0	0.0	1.0	0.0	0.0	0.0	29.0	0.0	0.0	0.0	15.0	1.0	2.0	0.0	7.0	0.0	29.0	0.0	6.0	26.0	0.0	0.0	120.0	6.0	20.0	0.0	30.0	1.0	0.0	48.0	5.0	0.0	53.0	1.0	1.0	4.0	2.0
OTU_5990	236.0	21.0	10.0	0.0	5.0	5.0	403.0	186.0	20.0	37.0	40.0	1.0	3.0	0.0	8.0	184.0	21.0	20.0	71.0	22.0	4.0	30.0	14.0	26.0	66.0	58.0	127.0	43.0	229.0	26.0	47.0	34.0	11.0	3.0	119.0	249.0	114.0	0.0	232.0	108.0	45.0	489.0	270.0	7.0	473.0	170.0	1019.0	1173.0	258.0
OTU_4412	3242.0	1415.0	1.0	74.0	3.0	125.0	125.0	9.0	1455.0	3862.0	9.0	111.0	0.0	73.0	347.0	1.0	1977.0	1255.0	1945.0	1.0	523.0	11.0	968.0	605.0	1.0	36.0	162.0	0.0	1.0	206.0	2.0	0.0	5.0	338.0	581.0	0.0	2.0	0.0	1.0	0.0	0.0	0.0	2.0	7.0	1154.0	3.0	0.0	0.0	0.0
OTU_6134	35.0	1.0	165.0	1.0	32.0	3.0	64.0	24.0	6.0	9.0	49.0	3.0	78.0	2.0	16.0	20.0	24.0	20.0	2.0	57.0	3.0	1.0	2.0	3.0	37.0	39.0	25.0	94.0	75.0	24.0	8.0	11.0	2.0	11.0	14.0	107.0	44.0	0.0	232.0	124.0	3.0	314.0	116.0	0.0	5.0	39.0	63.0	35.0	34.0
OTU_27	3881.0	3.0	0.0	244.0	0.0	114.0	3.0	292.0	15.0	14.0	0.0	32.0	0.0	22.0	14.0	0.0	29.0	22.0	4.0	0.0	5.0	2.0	5.0	2.0	0.0	0.0	12.0	0.0	0.0	37.0	0.0	0.0	0.0	3.0	24.0	1.0	0.0	0.0	0.0	0.0	0.0	0.0	0.0	0.0	4.0	0.0	0.0	0.0	0.0
OTU_6289	8590.0	235.0	13.0	5.0	8.0	14.0	4341.0	4544.0	566.0	4949.0	258.0	6.0	24.0	6.0	25.0	7.0	336.0	95.0	9394.0	24.0	15.0	7.0	3318.0	549.0	595.0	571.0	2216.0	32.0	13192.0	118.0	7644.0	9220.0	8.0	63.0	11272.0	6166.0	6573.0	14.0	11469.0	1004.0	42.0	20840.0	729.0	5.0	4892.0	1315.0	681.0	587.0	79.0
OTU_6278	3579.0	195.0	3.0	1.0	3.0	5.0	1218.0	2624.0	236.0	358.0	42.0	4.0	15.0	5.0	74.0	2.0	167.0	220.0	766.0	6.0	4.0	0.0	428.0	341.0	145.0	160.0	1501.0	6.0	1314.0	242.0	448.0	611.0	1.0	38.0	2126.0	920.0	759.0	0.0	1621.0	263.0	20.0	2822.0	243.0	0.0	3466.0	365.0	351.0	297.0	62.0
OTU_4653	686.0	169.0	0.0	16.0	0.0	319.0	104.0	34.0	345.0	112.0	1.0	188.0	1.0	114.0	576.0	0.0	807.0	431.0	5534.0	0.0	20.0	0.0	6313.0	55.0	0.0	1.0	413.0	1.0	0.0	638.0	0.0	0.0	1.0	117.0	785.0	1.0	0.0	0.0	0.0	1.0	0.0	2.0	5.0	0.0	5166.0	2.0	1.0	0.0	0.0
OTU_5853	854.0	88.0	407.0	4.0	243.0	28.0	360.0	446.0	91.0	176.0	148.0	13.0	235.0	21.0	117.0	47.0	260.0	301.0	153.0	239.0	37.0	11.0	152.0	54.0	258.0	184.0	429.0	282.0	376.0	204.0	74.0	135.0	4.0	132.0	250.0	510.0	255.0	3.0	1029.0	477.0	4.0	1612.0	566.0	3.0	181.0	217.0	200.0	149.0	113.0
OTU_6040	3862.0	1373.0	0.0	375.0	0.0	1166.0	128.0	4905.0	1028.0	2957.0	2.0	783.0	2.0	664.0	81.0	1.0	1457.0	391.0	28.0	1.0	401.0	7.0	13.0	50.0	2.0	1.0	83.0	0.0	0.0	324.0	1.0	0.0	2.0	269.0	523.0	1.0	3.0	0.0	1.0	0.0	0.0	3.0	4.0	0.0	30.0	1.0	0.0	0.0	0.0
OTU_4825	517.0	16.0	2.0	0.0	0.0	1.0	133.0	489.0	39.0	119.0	13.0	1.0	0.0	0.0	4.0	3.0	41.0	13.0	541.0	0.0	2.0	1.0	181.0	145.0	18.0	30.0	148.0	1.0	238.0	17.0	220.0	299.0	0.0	3.0	2168.0	154.0	161.0	1.0	227.0	29.0	1.0	566.0	29.0	1.0	460.0	32.0	18.0	10.0	4.0
OTU_4991	736.0	147.0	885.0	18.0	764.0	84.0	640.0	472.0	84.0	125.0	444.0	45.0	536.0	64.0	284.0	73.0	1106.0	728.0	44.0	605.0	135.0	14.0	43.0	75.0	603.0	446.0	528.0	858.0	197.0	576.0	27.0	71.0	18.0	402.0	167.0	569.0	240.0	0.0	1277.0	760.0	4.0	1834.0	1491.0	2.0	87.0	259.0	354.0	380.0	212.0
OTU_5802	2179.0	106.0	3.0	0.0	0.0	1.0	857.0	1719.0	115.0	241.0	15.0	1.0	7.0	1.0	48.0	2.0	72.0	124.0	503.0	8.0	1.0	1.0	219.0	257.0	125.0	111.0	999.0	6.0	950.0	162.0	266.0	320.0	1.0	18.0	1418.0	591.0	478.0	1.0	1033.0	192.0	7.0	1859.0	142.0	1.0	2389.0	252.0	271.0	255.0	36.0
OTU_5854	661.0	376.0	1.0	389.0	1.0	639.0	13.0	904.0	284.0	712.0	4.0	381.0	4.0	336.0	15.0	0.0	363.0	64.0	7.0	0.0	93.0	0.0	6.0	9.0	2.0	2.0	13.0	0.0	0.0	62.0	0.0	0.0	2.0	52.0	95.0	0.0	0.0	0.0	0.0	0.0	0.0	0.0	1.0	0.0	2.0	1.0	0.0	0.0	0.0
OTU_6234	1200.0	51.0	393.0	43.0	17.0	55.0	25183.0	203.0	53.0	404.0	1365.0	4.0	149.0	7.0	9.0	6.0	109.0	55.0	1619.0	1754.0	22.0	884.0	103.0	15.0	3850.0	2374.0	321.0	2614.0	13660.0	50.0	3662.0	1668.0	381.0	49.0	75.0	10635.0	6255.0	7.0	7363.0	4335.0	2460.0	21249.0	11824.0	296.0	19429.0	8797.0	52154.0	66544.0	16672.0
OTU_6257	78.0	8.0	0.0	3.0	0.0	31.0	41.0	5.0	37.0	27.0	0.0	14.0	0.0	17.0	39.0	0.0	172.0	42.0	769.0	0.0	4.0	0.0	760.0	13.0	0.0	0.0	86.0	0.0	0.0	46.0	0.0	0.0	0.0	17.0	238.0	0.0	0.0	0.0	0.0	0.0	0.0	0.0	0.0	0.0	691.0	0.0	0.0	0.0	0.0
OTU_5941	148.0	1.0	196.0	64.0	0.0	49.0	1.0	110.0	1.0	9.0	69.0	34.0	6.0	46.0	0.0	1.0	5.0	0.0	2.0	9.0	5.0	86.0	0.0	1.0	0.0	0.0	0.0	6.0	1.0	0.0	1.0	0.0	41.0	1.0	22.0	12.0	0.0	0.0	23.0	4.0	1.0	65.0	41.0	29.0	1.0	18.0	2.0	1.0	1.0
OTU_5845	1051.0	35.0	1.0	1.0	3.0	1.0	253.0	256.0	73.0	21.0	15.0	0.0	1.0	0.0	16.0	54.0	123.0	52.0	224.0	7.0	8.0	3.0	139.0	17.0	30.0	48.0	386.0	12.0	136.0	35.0	51.0	179.0	1.0	26.0	88.0	110.0	82.0	1.0	91.0	37.0	17.0	255.0	79.0	1.0	532.0	66.0	265.0	321.0	85.0
OTU_6037	468.0	39.0	1.0	1.0	0.0	2.0	30.0	606.0	56.0	359.0	33.0	3.0	1.0	2.0	3.0	1.0	31.0	6.0	222.0	5.0	2.0	11.0	123.0	65.0	5.0	2.0	67.0	7.0	46.0	10.0	6.0	16.0	10.0	2.0	212.0	145.0	10.0	0.0	212.0	38.0	2.0	276.0	46.0	2.0	109.0	27.0	15.0	7.0	5.0
OTU_989	484.0	438.0	0.0	3.0	3.0	8.0	19.0	1.0	618.0	780.0	1.0	3.0	1.0	3.0	173.0	0.0	1351.0	676.0	738.0	0.0	316.0	4.0	589.0	398.0	0.0	12.0	61.0	0.0	1.0	85.0	0.0	0.0	2.0	133.0	163.0	0.0	1.0	0.0	0.0	0.0	0.0	0.0	1.0	0.0	330.0	1.0	0.0	1.0	2.0
OTU_1975	429.0	115.0	485.0	18.0	1.0	94.0	25.0	287.0	68.0	152.0	187.0	71.0	33.0	87.0	26.0	0.0	243.0	107.0	1.0	47.0	57.0	20.0	4.0	4.0	4.0	15.0	20.0	48.0	0.0	79.0	0.0	0.0	12.0	47.0	19.0	44.0	0.0	0.0	93.0	28.0	0.0	163.0	99.0	0.0	0.0	29.0	5.0	0.0	4.0
OTU_3795	25.0	1.0	0.0	0.0	0.0	0.0	12.0	19.0	4.0	7.0	0.0	0.0	0.0	0.0	0.0	0.0	2.0	0.0	2.0	0.0	0.0	0.0	3.0	0.0	4.0	6.0	6.0	1.0	9.0	2.0	1.0	5.0	0.0	0.0	14.0	14.0	17.0	0.0	24.0	7.0	0.0	35.0	5.0	0.0	5.0	1.0	0.0	1.0	1.0
OTU_4874	20.0	2.0	0.0	0.0	0.0	0.0	5.0	14.0	2.0	2.0	2.0	0.0	0.0	0.0	1.0	0.0	3.0	3.0	6.0	0.0	2.0	0.0	0.0	0.0	0.0	4.0	4.0	0.0	4.0	1.0	1.0	2.0	0.0	0.0	9.0	3.0	6.0	0.0	15.0	6.0	0.0	25.0	1.0	0.0	6.0	2.0	3.0	0.0	2.0
OTU_6268	670.0	30.0	0.0	0.0	1.0	0.0	98.0	693.0	49.0	131.0	8.0	0.0	0.0	0.0	6.0	0.0	24.0	17.0	573.0	1.0	0.0	0.0	164.0	130.0	10.0	11.0	145.0	1.0	294.0	15.0	144.0	200.0	0.0	9.0	2266.0	140.0	138.0	0.0	219.0	20.0	0.0	480.0	24.0	0.0	570.0	30.0	15.0	21.0	4.0
OTU_2387	4.0	1.0	0.0	0.0	0.0	0.0	3.0	1.0	0.0	0.0	0.0	0.0	0.0	0.0	0.0	0.0	0.0	0.0	0.0	0.0	0.0	0.0	2.0	1.0	0.0	0.0	8.0	0.0	3.0	0.0	1.0	0.0	0.0	0.0	6.0	1.0	2.0	0.0	2.0	0.0	0.0	8.0	1.0	0.0	3.0	1.0	0.0	0.0	0.0
OTU_5730	51.0	4.0	96.0	0.0	57.0	8.0	26.0	27.0	4.0	14.0	18.0	8.0	31.0	7.0	21.0	2.0	27.0	29.0	2.0	58.0	8.0	1.0	0.0	3.0	14.0	13.0	27.0	26.0	17.0	35.0	2.0	6.0	0.0	17.0	13.0	30.0	6.0	2.0	66.0	48.0	1.0	86.0	50.0	0.0	9.0	15.0	46.0	20.0	15.0
OTU_4507	65.0	8.0	5.0	1.0	3.0	1.0	18.0	34.0	3.0	14.0	6.0	1.0	1.0	0.0	2.0	0.0	16.0	4.0	8.0	3.0	3.0	0.0	12.0	12.0	5.0	15.0	16.0	5.0	24.0	4.0	2.0	16.0	0.0	3.0	23.0	15.0	18.0	0.0	36.0	8.0	0.0	81.0	20.0	1.0	7.0	6.0	3.0	3.0	1.0
OTU_5734	2459.0	193.0	2.0	1.0	0.0	10.0	93.0	3157.0	331.0	1168.0	72.0	2.0	2.0	1.0	2.0	0.0	107.0	40.0	63.0	0.0	5.0	7.0	53.0	92.0	1.0	8.0	63.0	2.0	37.0	39.0	3.0	7.0	7.0	12.0	1326.0	134.0	2.0	0.0	312.0	22.0	0.0	692.0	59.0	1.0	66.0	62.0	9.0	1.0	0.0
OTU_5858	576.0	17.0	0.0	1.0	0.0	1.0	247.0	237.0	26.0	136.0	7.0	1.0	4.0	2.0	3.0	0.0	30.0	7.0	328.0	1.0	1.0	0.0	137.0	30.0	23.0	31.0	161.0	0.0	514.0	7.0	227.0	313.0	0.0	5.0	269.0	250.0	265.0	1.0	463.0	65.0	4.0	924.0	41.0	0.0	256.0	76.0	54.0	49.0	5.0
OTU_5587	92.0	3.0	0.0	0.0	0.0	0.0	6.0	73.0	9.0	10.0	2.0	0.0	0.0	0.0	0.0	0.0	6.0	3.0	62.0	0.0	0.0	0.0	16.0	19.0	2.0	1.0	25.0	0.0	17.0	4.0	18.0	31.0	0.0	0.0	307.0	15.0	17.0	0.0	19.0	5.0	0.0	49.0	2.0	0.0	86.0	0.0	2.0	1.0	1.0
OTU_5833	529.0	49.0	1.0	3464.0	1.0	2334.0	4.0	720.0	24.0	68.0	1.0	1292.0	1.0	1132.0	3.0	0.0	62.0	14.0	0.0	0.0	25.0	1.0	0.0	5.0	0.0	1.0	3.0	0.0	1.0	12.0	0.0	0.0	0.0	6.0	23.0	0.0	0.0	1.0	0.0	0.0	0.0	1.0	1.0	0.0	1.0	0.0	0.0	1.0	1.0
OTU_6071	133.0	24.0	64.0	2.0	99.0	9.0	89.0	113.0	11.0	19.0	58.0	2.0	39.0	6.0	23.0	8.0	152.0	75.0	20.0	52.0	12.0	3.0	9.0	8.0	71.0	54.0	67.0	91.0	25.0	45.0	4.0	21.0	1.0	38.0	51.0	87.0	47.0	1.0	158.0	88.0	3.0	263.0	230.0	0.0	25.0	28.0	55.0	36.0	42.0
OTU_5070	21.0	2.0	0.0	0.0	0.0	0.0	5.0	31.0	2.0	5.0	1.0	0.0	0.0	0.0	0.0	0.0	4.0	1.0	5.0	0.0	0.0	0.0	3.0	4.0	0.0	0.0	5.0	0.0	8.0	0.0	0.0	0.0	0.0	0.0	18.0	4.0	4.0	0.0	14.0	2.0	0.0	11.0	1.0	0.0	19.0	5.0	1.0	2.0	0.0
OTU_6160	5945.0	456.0	243.0	30.0	69.0	48.0	13401.0	3689.0	410.0	812.0	893.0	6.0	80.0	12.0	169.0	5600.0	361.0	492.0	1525.0	835.0	32.0	513.0	488.0	461.0	2149.0	1470.0	2949.0	1253.0	6935.0	615.0	1839.0	1338.0	213.0	84.0	2418.0	6429.0	3731.0	9.0	6474.0	2920.0	1296.0	14091.0	6334.0	145.0	13629.0	4669.0	27269.0	34923.0	8429.0
OTU_5830	106.0	1.0	0.0	1.0	0.0	0.0	49.0	52.0	6.0	40.0	2.0	0.0	0.0	0.0	0.0	0.0	11.0	3.0	146.0	1.0	1.0	0.0	55.0	11.0	2.0	5.0	18.0	1.0	137.0	1.0	61.0	80.0	0.0	1.0	116.0	60.0	60.0	0.0	116.0	15.0	0.0	198.0	11.0	0.0	64.0	19.0	8.0	5.0	2.0
OTU_4543	29.0	25.0	0.0	41.0	0.0	60.0	0.0	57.0	12.0	45.0	0.0	18.0	0.0	24.0	0.0	0.0	50.0	7.0	0.0	0.0	11.0	0.0	0.0	1.0	0.0	0.0	0.0	0.0	0.0	2.0	0.0	0.0	0.0	2.0	6.0	0.0	0.0	0.0	0.0	0.0	0.0	0.0	0.0	0.0	0.0	0.0	0.0	0.0	0.0
OTU_2386	44.0	33.0	0.0	0.0	0.0	0.0	2.0	0.0	49.0	49.0	0.0	1.0	0.0	1.0	7.0	0.0	122.0	62.0	50.0	0.0	17.0	2.0	28.0	27.0	0.0	2.0	6.0	0.0	0.0	7.0	0.0	0.0	0.0	15.0	11.0	0.0	0.0	0.0	0.0	1.0	0.0	0.0	1.0	0.0	33.0	0.0	0.0	0.0	0.0
OTU_6155	634.0	21.0	0.0	0.0	0.0	0.0	54.0	218.0	30.0	34.0	0.0	0.0	0.0	0.0	12.0	0.0	87.0	21.0	212.0	3.0	5.0	0.0	140.0	17.0	3.0	18.0	225.0	1.0	43.0	25.0	33.0	160.0	0.0	13.0	217.0	41.0	34.0	0.0	70.0	13.0	0.0	124.0	13.0	0.0	209.0	18.0	4.0	5.0	2.0
OTU_5740	702.0	34.0	0.0	0.0	0.0	0.0	145.0	709.0	70.0	166.0	3.0	0.0	1.0	2.0	11.0	1.0	13.0	16.0	655.0	1.0	0.0	0.0	220.0	117.0	13.0	20.0	185.0	1.0	356.0	24.0	230.0	269.0	0.0	5.0	2450.0	173.0	209.0	0.0	340.0	35.0	3.0	590.0	28.0	0.0	771.0	49.0	29.0	16.0	3.0
OTU_6042	264.0	201.0	0.0	1.0	3.0	10.0	8.0	2.0	298.0	369.0	2.0	4.0	0.0	4.0	96.0	0.0	363.0	262.0	346.0	1.0	104.0	0.0	282.0	174.0	0.0	6.0	22.0	1.0	0.0	33.0	0.0	0.0	5.0	51.0	66.0	0.0	2.0	0.0	0.0	0.0	0.0	0.0	3.0	0.0	190.0	0.0	0.0	0.0	2.0
OTU_915	70.0	2.0	0.0	0.0	196.0	0.0	98.0	57.0	5.0	10.0	3.0	0.0	1.0	0.0	2.0	36.0	4.0	5.0	14.0	14.0	0.0	2.0	4.0	5.0	9.0	12.0	30.0	8.0	70.0	10.0	17.0	14.0	1.0	2.0	47.0	47.0	35.0	0.0	67.0	15.0	9.0	120.0	37.0	0.0	145.0	22.0	180.0	206.0	38.0
OTU_65	5.0	0.0	7.0	9.0	0.0	59.0	1.0	12.0	0.0	1.0	8.0	30.0	2.0	16.0	0.0	0.0	1.0	0.0	0.0	1.0	0.0	161.0	0.0	0.0	1.0	2.0	0.0	0.0	0.0	0.0	1.0	0.0	80.0	0.0	0.0	0.0	0.0	0.0	0.0	0.0	0.0	0.0	0.0	32.0	0.0	0.0	0.0	0.0	0.0
OTU_1124	254.0	6.0	520.0	111.0	0.0	171.0	6.0	327.0	3.0	14.0	142.0	107.0	21.0	86.0	1.0	0.0	12.0	3.0	1.0	23.0	7.0	98.0	0.0	0.0	0.0	2.0	2.0	38.0	3.0	4.0	0.0	0.0	63.0	1.0	24.0	49.0	0.0	0.0	74.0	30.0	0.0	112.0	112.0	57.0	6.0	42.0	0.0	1.0	0.0
OTU_6179	198.0	6.0	646.0	1208.0	2.0	788.0	7.0	263.0	8.0	18.0	866.0	415.0	13.0	402.0	1.0	0.0	25.0	10.0	3.0	12.0	10.0	2152.0	0.0	5.0	1.0	1.0	3.0	12.0	5.0	4.0	0.0	0.0	1342.0	1.0	27.0	28.0	0.0	1.0	31.0	10.0	0.0	73.0	79.0	892.0	3.0	28.0	3.0	5.0	0.0
OTU_470	2543.0	805.0	3433.0	199.0	5.0	1028.0	151.0	1726.0	416.0	807.0	1174.0	671.0	287.0	754.0	196.0	2.0	1635.0	741.0	5.0	253.0	427.0	161.0	15.0	36.0	14.0	45.0	107.0	370.0	11.0	590.0	1.0	1.0	101.0	375.0	91.0	268.0	3.0	0.0	634.0	212.0	0.0	1024.0	708.0	48.0	14.0	152.0	33.0	18.0	15.0
OTU_6055	3105.0	106.0	8786.0	18933.0	10.0	10770.0	103.0	2975.0	70.0	158.0	11742.0	5443.0	203.0	6032.0	31.0	1.0	263.0	172.0	33.0	184.0	84.0	33789.0	6.0	30.0	8.0	18.0	65.0	234.0	32.0	97.0	5.0	5.0	19345.0	37.0	382.0	424.0	12.0	6.0	539.0	148.0	4.0	1459.0	1085.0	12819.0	30.0	361.0	26.0	25.0	9.0
OTU_4100	14.0	0.0	0.0	0.0	0.0	0.0	1.0	15.0	2.0	2.0	0.0	0.0	0.0	0.0	0.0	0.0	4.0	2.0	35.0	0.0	2.0	0.0	8.0	5.0	0.0	1.0	6.0	0.0	15.0	0.0	9.0	8.0	0.0	0.0	32.0	7.0	2.0	0.0	9.0	1.0	0.0	15.0	6.0	0.0	25.0	0.0	1.0	1.0	0.0
OTU_6167	23.0	0.0	0.0	0.0	0.0	0.0	87.0	6.0	0.0	41.0	3.0	0.0	1.0	0.0	0.0	0.0	0.0	0.0	15.0	0.0	0.0	0.0	5.0	2.0	9.0	14.0	20.0	0.0	175.0	0.0	53.0	53.0	0.0	0.0	12.0	71.0	80.0	0.0	161.0	41.0	0.0	270.0	18.0	0.0	6.0	42.0	34.0	17.0	4.0
OTU_247	3825.0	267.0	12.0	3.0	0.0	23.0	217.0	4365.0	432.0	1772.0	165.0	11.0	5.0	5.0	7.0	1.0	153.0	45.0	133.0	3.0	14.0	113.0	80.0	125.0	5.0	19.0	94.0	4.0	56.0	46.0	5.0	17.0	59.0	10.0	1694.0	291.0	11.0	0.0	486.0	58.0	2.0	1221.0	209.0	30.0	133.0	231.0	74.0	30.0	18.0
OTU_6236	2004.0	102.0	4.0	1.0	0.0	7.0	335.0	1267.0	184.0	780.0	39.0	1.0	3.0	1.0	9.0	4.0	82.0	31.0	2358.0	1.0	2.0	3.0	969.0	246.0	40.0	41.0	485.0	2.0	1063.0	17.0	690.0	1312.0	2.0	10.0	2701.0	560.0	607.0	0.0	1126.0	95.0	3.0	1831.0	64.0	0.0	1192.0	140.0	39.0	37.0	3.0
OTU_5968	74.0	3.0	298.0	0.0	22.0	5.0	6.0	11.0	1.0	5.0	306.0	2.0	308.0	2.0	24.0	3.0	20.0	40.0	0.0	106.0	2.0	1.0	2.0	0.0	18.0	6.0	10.0	27.0	5.0	21.0	0.0	1.0	1.0	7.0	2.0	17.0	3.0	0.0	29.0	21.0	1.0	43.0	12.0	0.0	6.0	4.0	11.0	7.0	5.0
OTU_5937	5.0	3.0	6.0	0.0	4.0	3.0	5.0	6.0	4.0	2.0	2.0	1.0	2.0	3.0	23.0	2.0	11.0	51.0	0.0	4.0	1.0	0.0	0.0	1.0	2.0	2.0	21.0	3.0	0.0	20.0	1.0	1.0	0.0	11.0	0.0	3.0	2.0	0.0	6.0	1.0	0.0	2.0	6.0	0.0	1.0	0.0	1.0	3.0	0.0
OTU_6217	478.0	131.0	961.0	18.0	529.0	112.0	355.0	274.0	75.0	129.0	452.0	68.0	456.0	77.0	235.0	91.0	539.0	469.0	27.0	776.0	96.0	34.0	82.0	21.0	398.0	234.0	334.0	600.0	192.0	329.0	20.0	36.0	22.0	292.0	99.0	522.0	182.0	8.0	968.0	739.0	10.0	1399.0	1050.0	3.0	123.0	182.0	368.0	265.0	213.0
OTU_4965	71.0	2.0	0.0	1.0	0.0	0.0	13.0	63.0	2.0	9.0	1.0	0.0	0.0	0.0	1.0	0.0	1.0	2.0	62.0	0.0	0.0	0.0	16.0	9.0	0.0	1.0	22.0	0.0	24.0	3.0	19.0	27.0	0.0	0.0	243.0	19.0	20.0	0.0	24.0	2.0	0.0	51.0	3.0	0.0	76.0	7.0	3.0	2.0	1.0
OTU_5843	238.0	204.0	0.0	333.0	0.0	394.0	1.0	393.0	157.0	363.0	0.0	216.0	0.0	204.0	7.0	0.0	121.0	35.0	1.0	0.0	55.0	0.0	1.0	0.0	0.0	0.0	3.0	0.0	0.0	21.0	0.0	0.0	1.0	24.0	35.0	0.0	0.0	1.0	1.0	0.0	0.0	0.0	0.0	0.0	4.0	0.0	0.0	0.0	0.0
OTU_4643	15.0	0.0	0.0	0.0	0.0	0.0	8.0	7.0	2.0	4.0	2.0	0.0	0.0	0.0	0.0	8.0	1.0	1.0	2.0	2.0	0.0	0.0	1.0	0.0	2.0	2.0	1.0	3.0	22.0	1.0	3.0	6.0	0.0	0.0	10.0	19.0	7.0	0.0	20.0	6.0	2.0	38.0	4.0	0.0	23.0	4.0	47.0	59.0	12.0
OTU_5466	18.0	0.0	0.0	0.0	0.0	0.0	2.0	7.0	1.0	2.0	0.0	0.0	0.0	0.0	0.0	0.0	0.0	0.0	30.0	0.0	0.0	0.0	6.0	1.0	0.0	0.0	7.0	0.0	4.0	1.0	3.0	8.0	0.0	0.0	13.0	0.0	0.0	0.0	3.0	0.0	0.0	7.0	0.0	0.0	8.0	0.0	1.0	0.0	0.0
OTU_6204	59.0	26.0	0.0	49.0	0.0	47.0	2.0	109.0	19.0	51.0	0.0	38.0	0.0	36.0	0.0	0.0	51.0	7.0	0.0	0.0	8.0	1.0	1.0	2.0	0.0	0.0	2.0	0.0	0.0	2.0	0.0	0.0	0.0	6.0	8.0	0.0	0.0	0.0	0.0	0.0	0.0	0.0	1.0	0.0	0.0	0.0	0.0	2.0	0.0
OTU_5944	8.0	0.0	0.0	0.0	0.0	0.0	4.0	8.0	0.0	4.0	2.0	0.0	0.0	0.0	0.0	0.0	1.0	0.0	11.0	0.0	0.0	0.0	2.0	1.0	1.0	0.0	1.0	0.0	7.0	0.0	1.0	3.0	0.0	0.0	35.0	4.0	5.0	0.0	5.0	1.0	0.0	9.0	2.0	0.0	8.0	0.0	1.0	1.0	0.0
OTU_6074	1742.0	102.0	15.0	4.0	91.0	8.0	2174.0	639.0	107.0	466.0	159.0	4.0	16.0	1.0	38.0	325.0	177.0	82.0	451.0	46.0	20.0	37.0	272.0	77.0	321.0	316.0	757.0	56.0	2162.0	99.0	626.0	581.0	15.0	66.0	340.0	1805.0	1240.0	4.0	2876.0	531.0	67.0	4883.0	695.0	10.0	1672.0	803.0	1442.0	1568.0	414.0
OTU_2642	4.0	0.0	2.0	0.0	1.0	0.0	4.0	0.0	0.0	0.0	0.0	0.0	2.0	0.0	0.0	0.0	0.0	0.0	0.0	1.0	0.0	0.0	0.0	0.0	0.0	0.0	1.0	1.0	3.0	0.0	0.0	0.0	0.0	1.0	0.0	0.0	0.0	0.0	4.0	1.0	0.0	3.0	0.0	0.0	1.0	1.0	1.0	0.0	0.0
OTU_5554	135.0	43.0	133.0	2.0	61.0	11.0	42.0	44.0	27.0	23.0	72.0	5.0	80.0	6.0	46.0	4.0	195.0	166.0	3.0	75.0	23.0	2.0	11.0	15.0	77.0	17.0	146.0	53.0	32.0	54.0	2.0	8.0	0.0	160.0	12.0	35.0	11.0	0.0	89.0	45.0	3.0	110.0	76.0	0.0	16.0	25.0	25.0	25.0	12.0
OTU_6205	53.0	2.0	1.0	0.0	0.0	0.0	15.0	41.0	5.0	6.0	1.0	0.0	0.0	0.0	0.0	0.0	2.0	1.0	36.0	0.0	0.0	0.0	15.0	6.0	2.0	3.0	11.0	0.0	24.0	1.0	12.0	23.0	1.0	0.0	111.0	21.0	14.0	0.0	27.0	6.0	0.0	44.0	5.0	0.0	57.0	2.0	6.0	2.0	0.0
OTU_6012	328.0	208.0	0.0	2.0	1.0	8.0	23.0	1.0	294.0	441.0	1.0	6.0	0.0	9.0	66.0	0.0	382.0	317.0	338.0	0.0	92.0	3.0	267.0	116.0	0.0	7.0	26.0	0.0	0.0	36.0	0.0	0.0	1.0	154.0	71.0	0.0	2.0	0.0	0.0	0.0	0.0	0.0	1.0	1.0	155.0	0.0	0.0	0.0	0.0
OTU_5889	13.0	6.0	28.0	0.0	21.0	2.0	20.0	6.0	1.0	1.0	11.0	2.0	7.0	1.0	6.0	3.0	17.0	15.0	0.0	16.0	2.0	0.0	4.0	2.0	10.0	9.0	11.0	18.0	4.0	8.0	0.0	2.0	0.0	8.0	6.0	16.0	6.0	0.0	31.0	28.0	0.0	47.0	17.0	0.0	2.0	5.0	11.0	10.0	5.0
OTU_12	140.0	10165.0	1.0	169.0	3.0	2092.0	262.0	86.0	5430.0	176.0	0.0	1506.0	3.0	871.0	5511.0	1.0	2020.0	5022.0	348.0	0.0	4799.0	5.0	298.0	124.0	0.0	1.0	2453.0	0.0	1.0	6062.0	1.0	5.0	0.0	100.0	1010.0	0.0	0.0	2.0	0.0	0.0	2.0	0.0	2.0	1.0	1539.0	6.0	0.0	2.0	0.0
OTU_6209	514.0	27.0	9.0	2.0	20.0	0.0	884.0	327.0	34.0	135.0	52.0	0.0	4.0	2.0	13.0	127.0	82.0	29.0	202.0	35.0	3.0	19.0	71.0	44.0	146.0	134.0	236.0	56.0	519.0	23.0	212.0	229.0	10.0	15.0	306.0	518.0	365.0	4.0	672.0	185.0	55.0	1427.0	578.0	5.0	895.0	308.0	840.0	1339.0	434.0
OTU_5195	629.0	16.0	2.0	0.0	0.0	1.0	232.0	326.0	26.0	73.0	2.0	2.0	0.0	0.0	3.0	0.0	28.0	11.0	163.0	2.0	0.0	0.0	105.0	52.0	36.0	44.0	210.0	2.0	325.0	15.0	113.0	167.0	0.0	4.0	257.0	194.0	187.0	0.0	343.0	47.0	2.0	618.0	46.0	0.0	413.0	72.0	77.0	84.0	21.0
OTU_6029	1449.0	262.0	1864.0	19.0	1556.0	167.0	1000.0	717.0	164.0	242.0	388.0	97.0	1055.0	121.0	602.0	85.0	977.0	1232.0	52.0	1256.0	176.0	22.0	78.0	63.0	827.0	455.0	1021.0	1258.0	515.0	874.0	55.0	106.0	14.0	673.0	221.0	927.0	397.0	0.0	2156.0	1232.0	10.0	2727.0	1344.0	6.0	131.0	407.0	726.0	576.0	373.0
OTU_2747	7.0	0.0	7.0	0.0	9.0	1.0	6.0	3.0	0.0	0.0	3.0	0.0	8.0	1.0	1.0	0.0	2.0	4.0	0.0	7.0	0.0	0.0	0.0	0.0	2.0	1.0	0.0	11.0	4.0	7.0	0.0	0.0	0.0	4.0	1.0	2.0	1.0	0.0	6.0	13.0	0.0	10.0	6.0	0.0	0.0	0.0	0.0	2.0	1.0
OTU_4304	9.0	1.0	0.0	0.0	0.0	0.0	0.0	12.0	0.0	1.0	0.0	0.0	0.0	0.0	0.0	1.0	0.0	1.0	6.0	0.0	0.0	0.0	4.0	2.0	0.0	0.0	2.0	0.0	2.0	0.0	1.0	4.0	0.0	0.0	35.0	0.0	1.0	0.0	1.0	0.0	1.0	4.0	0.0	0.0	5.0	1.0	1.0	3.0	1.0
OTU_6000	12.0	5.0	43.0	2.0	17.0	2.0	16.0	7.0	2.0	2.0	6.0	1.0	14.0	1.0	6.0	0.0	8.0	16.0	0.0	20.0	4.0	0.0	3.0	2.0	9.0	1.0	9.0	10.0	9.0	5.0	1.0	1.0	0.0	4.0	4.0	21.0	7.0	0.0	24.0	14.0	0.0	34.0	28.0	0.0	3.0	8.0	8.0	5.0	4.0
OTU_3623	47.0	0.0	0.0	0.0	0.0	0.0	9.0	31.0	3.0	6.0	0.0	0.0	0.0	0.0	1.0	0.0	4.0	1.0	55.0	0.0	1.0	1.0	20.0	12.0	2.0	0.0	15.0	0.0	26.0	2.0	23.0	24.0	0.0	1.0	166.0	11.0	14.0	0.0	20.0	3.0	1.0	34.0	2.0	0.0	35.0	4.0	1.0	1.0	1.0
OTU_5553	50.0	0.0	0.0	0.0	1.0	0.0	26.0	22.0	2.0	12.0	3.0	0.0	0.0	0.0	0.0	0.0	4.0	0.0	65.0	0.0	0.0	0.0	12.0	4.0	1.0	4.0	16.0	0.0	60.0	2.0	25.0	33.0	0.0	0.0	67.0	29.0	31.0	0.0	43.0	2.0	1.0	84.0	3.0	0.0	24.0	3.0	3.0	3.0	1.0
OTU_4810	16.0	4.0	0.0	0.0	0.0	0.0	3.0	17.0	4.0	6.0	0.0	0.0	0.0	0.0	1.0	0.0	0.0	0.0	12.0	0.0	0.0	0.0	2.0	1.0	1.0	0.0	0.0	0.0	12.0	0.0	2.0	7.0	0.0	0.0	50.0	8.0	3.0	0.0	2.0	0.0	0.0	18.0	0.0	0.0	21.0	1.0	0.0	0.0	0.0
OTU_5813	53.0	5.0	1.0	0.0	0.0	0.0	17.0	50.0	3.0	23.0	1.0	0.0	0.0	0.0	0.0	1.0	5.0	3.0	72.0	0.0	0.0	0.0	23.0	10.0	1.0	2.0	17.0	0.0	37.0	1.0	15.0	56.0	0.0	0.0	123.0	18.0	11.0	0.0	29.0	7.0	0.0	78.0	6.0	0.0	41.0	4.0	4.0	3.0	0.0
OTU_5298	18.0	2018.0	0.0	2.0	0.0	34.0	60.0	5.0	5502.0	355.0	0.0	26.0	2.0	10.0	2279.0	3.0	842.0	4365.0	74.0	0.0	1454.0	4.0	147.0	33.0	1.0	1.0	8376.0	0.0	1.0	5068.0	0.0	0.0	0.0	1838.0	366.0	2.0	0.0	0.0	1.0	0.0	0.0	0.0	1.0	0.0	426.0	0.0	1.0	1.0	0.0
OTU_54	13.0	1.0	0.0	0.0	0.0	0.0	7.0	0.0	2.0	4.0	0.0	0.0	0.0	0.0	0.0	0.0	2.0	1.0	6.0	0.0	0.0	0.0	4.0	1.0	1.0	0.0	2.0	0.0	2.0	0.0	0.0	0.0	0.0	0.0	0.0	0.0	0.0	0.0	0.0	0.0	0.0	0.0	0.0	0.0	7.0	0.0	0.0	0.0	0.0
OTU_1148	4.0	0.0	0.0	0.0	0.0	0.0	0.0	0.0	0.0	0.0	0.0	0.0	0.0	0.0	0.0	0.0	0.0	0.0	0.0	0.0	0.0	0.0	0.0	0.0	0.0	0.0	0.0	2.0	0.0	0.0	0.0	0.0	1.0	0.0	0.0	0.0	0.0	0.0	0.0	1.0	0.0	2.0	1.0	0.0	0.0	0.0	0.0	0.0	0.0
OTU_6079	120.0	2.0	272.0	749.0	0.0	441.0	5.0	150.0	1.0	4.0	509.0	231.0	6.0	288.0	1.0	1.0	11.0	8.0	0.0	3.0	2.0	1513.0	1.0	0.0	0.0	0.0	4.0	9.0	1.0	2.0	0.0	0.0	888.0	2.0	12.0	15.0	0.0	0.0	21.0	9.0	0.0	74.0	51.0	450.0	3.0	12.0	1.0	0.0	0.0
OTU_4690	77.0	13.0	109.0	2.0	124.0	8.0	65.0	42.0	9.0	18.0	21.0	7.0	56.0	17.0	33.0	7.0	54.0	77.0	7.0	109.0	10.0	1.0	9.0	3.0	53.0	28.0	53.0	63.0	19.0	52.0	1.0	9.0	1.0	45.0	9.0	59.0	33.0	0.0	148.0	82.0	1.0	149.0	82.0	0.0	4.0	30.0	41.0	24.0	34.0
OTU_860	7.0	3.0	9.0	0.0	8.0	0.0	11.0	4.0	1.0	0.0	15.0	0.0	5.0	1.0	2.0	3.0	11.0	2.0	2.0	5.0	0.0	0.0	0.0	0.0	5.0	10.0	7.0	15.0	1.0	8.0	2.0	0.0	0.0	6.0	3.0	12.0	9.0	0.0	14.0	11.0	0.0	34.0	32.0	0.0	3.0	8.0	4.0	5.0	8.0
OTU_5086	1135.0	490.0	1.0	1.0	6.0	8.0	53.0	9.0	907.0	911.0	2.0	8.0	0.0	7.0	277.0	0.0	913.0	886.0	1393.0	0.0	314.0	6.0	811.0	419.0	0.0	23.0	188.0	2.0	0.0	125.0	2.0	0.0	0.0	192.0	246.0	3.0	2.0	0.0	0.0	8.0	0.0	0.0	4.0	0.0	792.0	1.0	0.0	1.0	7.0
OTU_4678	36.0	3.0	0.0	0.0	0.0	0.0	8.0	10.0	0.0	2.0	0.0	0.0	0.0	0.0	0.0	0.0	3.0	1.0	6.0	0.0	0.0	0.0	6.0	1.0	3.0	0.0	13.0	0.0	4.0	1.0	2.0	5.0	0.0	1.0	14.0	3.0	5.0	0.0	8.0	0.0	0.0	10.0	2.0	0.0	26.0	1.0	4.0	0.0	0.0
OTU_2116	10.0	6.0	0.0	9.0	0.0	8.0	0.0	11.0	2.0	14.0	0.0	3.0	0.0	6.0	1.0	0.0	4.0	0.0	0.0	0.0	2.0	0.0	0.0	0.0	0.0	0.0	0.0	0.0	0.0	1.0	0.0	0.0	0.0	2.0	2.0	0.0	0.0	0.0	0.0	0.0	0.0	0.0	0.0	0.0	0.0	0.0	0.0	0.0	0.0
OTU_4062	101.0	2.0	0.0	0.0	0.0	1.0	21.0	99.0	4.0	34.0	2.0	0.0	0.0	0.0	0.0	0.0	4.0	2.0	136.0	0.0	0.0	0.0	34.0	35.0	0.0	10.0	20.0	1.0	52.0	0.0	44.0	69.0	0.0	1.0	425.0	27.0	31.0	1.0	69.0	5.0	0.0	128.0	4.0	0.0	103.0	10.0	4.0	5.0	1.0
OTU_6250	28.0	3.0	16.0	0.0	7.0	5.0	10.0	24.0	4.0	11.0	6.0	0.0	2.0	0.0	4.0	1.0	9.0	9.0	3.0	7.0	3.0	0.0	3.0	3.0	8.0	3.0	22.0	7.0	13.0	5.0	1.0	6.0	0.0	3.0	12.0	11.0	7.0	0.0	34.0	16.0	0.0	44.0	10.0	0.0	3.0	5.0	4.0	7.0	1.0
OTU_5446	25.0	16.0	0.0	24.0	1.0	16.0	1.0	24.0	6.0	14.0	0.0	14.0	0.0	9.0	0.0	0.0	10.0	3.0	0.0	0.0	4.0	0.0	0.0	0.0	0.0	0.0	0.0	0.0	0.0	1.0	0.0	0.0	0.0	1.0	2.0	0.0	0.0	0.0	0.0	0.0	0.0	0.0	0.0	0.0	0.0	0.0	0.0	0.0	0.0
OTU_5294	9.0	1.0	29.0	0.0	9.0	2.0	5.0	6.0	2.0	0.0	14.0	4.0	11.0	3.0	8.0	1.0	16.0	4.0	2.0	12.0	2.0	0.0	0.0	1.0	5.0	1.0	3.0	4.0	3.0	7.0	0.0	2.0	2.0	2.0	3.0	6.0	1.0	0.0	13.0	5.0	0.0	24.0	19.0	1.0	0.0	1.0	13.0	1.0	2.0
OTU_6156	153.0	7.0	0.0	1.0	0.0	0.0	37.0	98.0	17.0	42.0	8.0	0.0	0.0	0.0	0.0	0.0	5.0	1.0	10.0	0.0	2.0	2.0	1.0	1.0	2.0	0.0	3.0	5.0	31.0	1.0	9.0	4.0	3.0	1.0	20.0	78.0	8.0	0.0	91.0	32.0	1.0	141.0	29.0	0.0	40.0	20.0	13.0	13.0	5.0
OTU_5530	19.0	1.0	0.0	0.0	0.0	0.0	16.0	9.0	2.0	13.0	0.0	0.0	0.0	0.0	0.0	0.0	1.0	0.0	23.0	0.0	0.0	0.0	4.0	0.0	0.0	1.0	6.0	0.0	45.0	0.0	24.0	34.0	0.0	0.0	27.0	19.0	15.0	0.0	26.0	3.0	0.0	59.0	5.0	0.0	19.0	5.0	1.0	1.0	2.0
OTU_5472	72.0	8.0	213.0	0.0	34.0	5.0	60.0	43.0	9.0	17.0	19.0	6.0	56.0	7.0	22.0	10.0	48.0	38.0	6.0	67.0	6.0	2.0	6.0	3.0	33.0	32.0	41.0	70.0	56.0	23.0	2.0	14.0	0.0	18.0	24.0	66.0	38.0	0.0	169.0	67.0	1.0	192.0	82.0	0.0	5.0	30.0	68.0	34.0	20.0
OTU_6039	7.0	2.0	0.0	0.0	0.0	0.0	0.0	8.0	2.0	7.0	0.0	0.0	0.0	0.0	0.0	0.0	2.0	0.0	14.0	0.0	0.0	0.0	4.0	1.0	0.0	0.0	3.0	0.0	4.0	0.0	1.0	11.0	0.0	0.0	20.0	7.0	1.0	0.0	5.0	0.0	0.0	15.0	0.0	0.0	11.0	1.0	0.0	0.0	0.0
OTU_4440	13.0	12.0	0.0	21.0	0.0	13.0	0.0	13.0	8.0	18.0	0.0	6.0	0.0	6.0	0.0	0.0	12.0	3.0	0.0	0.0	2.0	0.0	0.0	1.0	0.0	0.0	0.0	0.0	0.0	3.0	0.0	0.0	0.0	2.0	0.0	0.0	0.0	0.0	0.0	0.0	0.0	0.0	0.0	0.0	0.0	0.0	0.0	0.0	0.0
OTU_125	174.0	21.0	0.0	0.0	1.0	0.0	10.0	6.0	40.0	139.0	0.0	0.0	0.0	0.0	2.0	0.0	15.0	9.0	140.0	0.0	0.0	0.0	70.0	29.0	0.0	0.0	35.0	0.0	23.0	5.0	1.0	1.0	0.0	0.0	67.0	0.0	0.0	0.0	0.0	0.0	0.0	1.0	0.0	0.0	43.0	0.0	0.0	0.0	0.0
OTU_4313	52.0	1.0	0.0	0.0	0.0	0.0	5.0	59.0	5.0	6.0	0.0	0.0	0.0	0.0	1.0	0.0	1.0	2.0	40.0	0.0	1.0	0.0	10.0	29.0	1.0	0.0	4.0	0.0	14.0	1.0	4.0	6.0	0.0	0.0	195.0	11.0	8.0	0.0	8.0	3.0	0.0	16.0	1.0	0.0	51.0	1.0	2.0	0.0	0.0
OTU_6085	204.0	29.0	382.0	2.0	130.0	20.0	171.0	87.0	34.0	37.0	74.0	4.0	212.0	11.0	56.0	22.0	81.0	127.0	21.0	223.0	14.0	4.0	13.0	18.0	154.0	88.0	133.0	240.0	116.0	96.0	7.0	24.0	2.0	68.0	47.0	209.0	91.0	1.0	425.0	227.0	2.0	629.0	269.0	1.0	33.0	83.0	157.0	101.0	66.0
OTU_4851	5.0	0.0	2.0	0.0	0.0	0.0	1.0	2.0	0.0	0.0	0.0	0.0	1.0	0.0	0.0	0.0	2.0	1.0	0.0	1.0	1.0	1.0	0.0	0.0	2.0	2.0	2.0	1.0	1.0	1.0	0.0	0.0	0.0	2.0	1.0	3.0	0.0	0.0	2.0	4.0	0.0	6.0	4.0	0.0	0.0	0.0	1.0	0.0	0.0
OTU_6146	101.0	0.0	0.0	0.0	0.0	0.0	17.0	34.0	4.0	24.0	0.0	0.0	0.0	0.0	1.0	0.0	1.0	1.0	96.0	0.0	0.0	0.0	30.0	3.0	1.0	6.0	23.0	0.0	44.0	0.0	30.0	53.0	0.0	0.0	89.0	24.0	28.0	0.0	39.0	2.0	0.0	90.0	1.0	0.0	44.0	8.0	0.0	1.0	0.0
OTU_5708	79.0	125.0	0.0	0.0	0.0	1.0	53.0	40.0	302.0	126.0	1.0	0.0	0.0	1.0	17.0	0.0	34.0	58.0	751.0	0.0	3.0	0.0	443.0	75.0	1.0	0.0	857.0	0.0	10.0	86.0	7.0	10.0	0.0	6.0	1540.0	7.0	6.0	0.0	6.0	0.0	0.0	14.0	7.0	0.0	831.0	1.0	1.0	0.0	0.0
OTU_5470	58.0	5.0	0.0	0.0	0.0	0.0	8.0	0.0	21.0	82.0	0.0	0.0	0.0	0.0	1.0	0.0	14.0	2.0	124.0	0.0	0.0	0.0	92.0	21.0	9.0	3.0	47.0	0.0	27.0	0.0	0.0	0.0	0.0	3.0	32.0	0.0	0.0	0.0	0.0	0.0	0.0	2.0	0.0	0.0	56.0	1.0	0.0	0.0	0.0
OTU_6263	746.0	657.0	0.0	1052.0	1.0	1327.0	17.0	1256.0	575.0	1122.0	2.0	795.0	1.0	626.0	18.0	1.0	707.0	110.0	2.0	0.0	226.0	1.0	3.0	13.0	1.0	1.0	16.0	0.0	0.0	58.0	1.0	1.0	1.0	54.0	84.0	0.0	0.0	0.0	1.0	0.0	0.0	1.0	3.0	0.0	7.0	0.0	1.0	2.0	0.0
OTU_5316	1017.0	250.0	0.0	27.0	1.0	422.0	154.0	50.0	383.0	124.0	1.0	250.0	0.0	167.0	720.0	0.0	941.0	555.0	7944.0	0.0	24.0	3.0	9317.0	91.0	3.0	0.0	501.0	1.0	0.0	837.0	2.0	1.0	3.0	124.0	1066.0	1.0	3.0	0.0	0.0	2.0	0.0	0.0	1.0	0.0	7234.0	5.0	0.0	0.0	2.0
OTU_995	28.0	54.0	0.0	0.0	2.0	18.0	16.0	2.0	119.0	14.0	0.0	15.0	0.0	13.0	85.0	0.0	289.0	84.0	418.0	0.0	14.0	0.0	607.0	12.0	0.0	0.0	136.0	0.0	0.0	154.0	1.0	0.0	0.0	27.0	192.0	0.0	0.0	0.0	0.0	1.0	0.0	0.0	0.0	0.0	473.0	0.0	0.0	1.0	0.0
OTU_5892	798.0	55.0	31.0	5.0	21.0	2.0	428.0	258.0	31.0	98.0	20.0	4.0	28.0	1.0	35.0	3.0	102.0	111.0	29.0	20.0	10.0	1.0	32.0	39.0	141.0	163.0	475.0	25.0	367.0	96.0	64.0	96.0	0.0	58.0	70.0	430.0	259.0	0.0	1006.0	260.0	0.0	1383.0	187.0	0.0	101.0	142.0	93.0	53.0	31.0
OTU_6115	70.0	5.0	5.0	1.0	4.0	0.0	11.0	31.0	4.0	11.0	3.0	0.0	2.0	0.0	6.0	0.0	3.0	23.0	7.0	3.0	0.0	0.0	9.0	4.0	6.0	1.0	28.0	2.0	21.0	8.0	1.0	13.0	0.0	4.0	18.0	28.0	10.0	0.0	44.0	14.0	0.0	65.0	10.0	0.0	7.0	5.0	4.0	2.0	1.0
OTU_4766	59.0	3.0	97.0	0.0	33.0	3.0	42.0	41.0	10.0	17.0	16.0	12.0	59.0	8.0	16.0	8.0	16.0	15.0	5.0	48.0	1.0	1.0	6.0	3.0	38.0	23.0	33.0	39.0	33.0	27.0	3.0	8.0	1.0	8.0	21.0	47.0	18.0	1.0	90.0	58.0	2.0	108.0	52.0	0.0	9.0	14.0	33.0	23.0	9.0
OTU_6099	10.0	0.0	1.0	0.0	0.0	0.0	33.0	0.0	0.0	0.0	0.0	0.0	0.0	0.0	0.0	0.0	0.0	2.0	17.0	1.0	0.0	2.0	0.0	0.0	1.0	3.0	1.0	3.0	12.0	0.0	3.0	9.0	0.0	0.0	0.0	7.0	7.0	0.0	9.0	3.0	3.0	16.0	12.0	0.0	95.0	4.0	75.0	89.0	19.0
OTU_221	27.0	16.0	0.0	0.0	0.0	0.0	5.0	0.0	21.0	29.0	0.0	2.0	0.0	0.0	1.0	0.0	56.0	23.0	29.0	0.0	13.0	0.0	26.0	9.0	2.0	2.0	5.0	0.0	0.0	2.0	0.0	0.0	0.0	4.0	4.0	0.0	0.0	0.0	0.0	0.0	0.0	0.0	0.0	0.0	15.0	0.0	0.0	0.0	0.0
OTU_482	2.0	0.0	1.0	0.0	0.0	0.0	0.0	0.0	0.0	0.0	0.0	0.0	0.0	0.0	0.0	0.0	0.0	0.0	0.0	0.0	0.0	0.0	0.0	0.0	0.0	0.0	0.0	0.0	0.0	0.0	0.0	0.0	0.0	0.0	0.0	0.0	0.0	0.0	0.0	0.0	0.0	0.0	0.0	0.0	0.0	0.0	0.0	0.0	0.0
OTU_3110	24.0	8.0	48.0	1.0	38.0	7.0	24.0	16.0	2.0	4.0	16.0	4.0	35.0	4.0	17.0	13.0	22.0	33.0	3.0	42.0	4.0	1.0	2.0	0.0	30.0	18.0	16.0	45.0	18.0	29.0	0.0	7.0	2.0	13.0	5.0	38.0	19.0	0.0	62.0	57.0	3.0	96.0	58.0	0.0	1.0	8.0	30.0	26.0	16.0
OTU_4659	22.0	1.0	0.0	0.0	0.0	0.0	3.0	5.0	1.0	7.0	1.0	0.0	0.0	0.0	0.0	0.0	2.0	2.0	5.0	0.0	0.0	1.0	3.0	0.0	4.0	3.0	8.0	0.0	7.0	0.0	1.0	5.0	0.0	0.0	8.0	7.0	10.0	0.0	10.0	1.0	0.0	30.0	2.0	0.0	4.0	1.0	0.0	0.0	0.0
OTU_5331	93.0	6.0	0.0	0.0	0.0	0.0	12.0	48.0	4.0	20.0	0.0	0.0	0.0	0.0	0.0	0.0	2.0	1.0	68.0	0.0	0.0	0.0	21.0	8.0	1.0	5.0	23.0	0.0	47.0	1.0	33.0	30.0	0.0	0.0	177.0	31.0	21.0	0.0	50.0	3.0	1.0	77.0	6.0	1.0	65.0	7.0	8.0	6.0	1.0
OTU_5748	3.0	0.0	0.0	0.0	0.0	0.0	1.0	2.0	0.0	0.0	0.0	0.0	0.0	0.0	0.0	0.0	1.0	0.0	0.0	0.0	0.0	0.0	1.0	0.0	1.0	0.0	0.0	0.0	3.0	0.0	1.0	1.0	0.0	0.0	3.0	0.0	2.0	0.0	3.0	0.0	0.0	9.0	2.0	0.0	2.0	2.0	0.0	0.0	0.0
OTU_4722	366.0	25.0	9.0	2557.0	1.0	1525.0	1.0	447.0	8.0	43.0	24.0	773.0	0.0	796.0	2.0	0.0	28.0	8.0	0.0	0.0	13.0	34.0	1.0	3.0	0.0	0.0	1.0	1.0	0.0	6.0	0.0	0.0	27.0	2.0	12.0	1.0	0.0	0.0	1.0	0.0	0.0	6.0	3.0	5.0	1.0	1.0	0.0	0.0	0.0
OTU_5002	438.0	23.0	0.0	0.0	1.0	1.0	84.0	480.0	52.0	104.0	4.0	0.0	0.0	0.0	4.0	0.0	22.0	6.0	525.0	1.0	0.0	1.0	164.0	56.0	6.0	13.0	118.0	0.0	228.0	8.0	163.0	222.0	0.0	6.0	1515.0	95.0	136.0	0.0	214.0	18.0	2.0	369.0	20.0	0.0	508.0	36.0	22.0	9.0	0.0
OTU_5451	849.0	37.0	0.0	2.0	2.0	1.0	422.0	303.0	56.0	154.0	23.0	0.0	1.0	1.0	5.0	2.0	57.0	27.0	294.0	2.0	3.0	1.0	150.0	47.0	45.0	80.0	296.0	2.0	662.0	22.0	261.0	332.0	0.0	23.0	392.0	426.0	399.0	0.0	823.0	110.0	1.0	1512.0	83.0	0.0	397.0	91.0	81.0	49.0	14.0
OTU_5280	95.0	72.0	0.0	0.0	2.0	0.0	5.0	0.0	101.0	101.0	0.0	0.0	0.0	1.0	24.0	0.0	167.0	85.0	139.0	0.0	38.0	0.0	99.0	56.0	0.0	1.0	11.0	0.0	0.0	15.0	0.0	0.0	0.0	15.0	30.0	0.0	1.0	0.0	0.0	0.0	0.0	0.0	1.0	0.0	69.0	0.0	0.0	0.0	0.0
OTU_2904	7.0	1.0	13.0	1.0	7.0	0.0	8.0	1.0	2.0	0.0	3.0	0.0	4.0	1.0	7.0	0.0	1.0	2.0	0.0	4.0	1.0	0.0	0.0	0.0	8.0	2.0	4.0	9.0	1.0	1.0	0.0	0.0	0.0	4.0	0.0	6.0	2.0	0.0	9.0	7.0	0.0	13.0	4.0	0.0	1.0	4.0	3.0	5.0	0.0
OTU_2567	112.0	16.0	0.0	0.0	0.0	0.0	18.0	2.0	41.0	39.0	0.0	0.0	0.0	0.0	4.0	0.0	5.0	11.0	172.0	0.0	0.0	0.0	66.0	73.0	2.0	2.0	96.0	0.0	23.0	0.0	1.0	6.0	1.0	4.0	170.0	0.0	1.0	0.0	2.0	0.0	0.0	3.0	0.0	0.0	199.0	1.0	0.0	1.0	0.0
OTU_5546	59.0	2.0	0.0	0.0	0.0	0.0	11.0	75.0	4.0	6.0	0.0	0.0	0.0	0.0	1.0	0.0	3.0	1.0	55.0	0.0	0.0	0.0	20.0	14.0	2.0	0.0	12.0	0.0	15.0	3.0	9.0	8.0	0.0	0.0	254.0	5.0	3.0	0.0	10.0	1.0	0.0	18.0	2.0	0.0	73.0	1.0	6.0	6.0	0.0
OTU_1397	12.0	0.0	0.0	0.0	0.0	0.0	3.0	12.0	0.0	2.0	1.0	0.0	0.0	0.0	0.0	0.0	0.0	0.0	21.0	0.0	1.0	0.0	8.0	0.0	0.0	0.0	5.0	0.0	12.0	0.0	4.0	9.0	0.0	1.0	55.0	5.0	11.0	0.0	4.0	1.0	1.0	41.0	0.0	0.0	16.0	0.0	2.0	1.0	0.0
OTU_5883	245.0	81.0	659.0	30.0	7.0	206.0	33.0	177.0	30.0	69.0	265.0	119.0	78.0	132.0	27.0	13.0	202.0	86.0	1.0	241.0	38.0	31.0	5.0	5.0	32.0	20.0	21.0	226.0	8.0	83.0	2.0	2.0	20.0	65.0	5.0	149.0	3.0	0.0	303.0	186.0	0.0	285.0	385.0	10.0	0.0	50.0	20.0	18.0	12.0
OTU_5927	97.0	8.0	2.0	0.0	1.0	0.0	30.0	129.0	10.0	38.0	2.0	0.0	0.0	0.0	0.0	0.0	6.0	2.0	112.0	1.0	0.0	0.0	37.0	47.0	3.0	3.0	25.0	1.0	129.0	4.0	40.0	79.0	0.0	4.0	421.0	52.0	56.0	1.0	87.0	10.0	0.0	142.0	9.0	0.0	111.0	9.0	6.0	9.0	0.0
OTU_3709	97.0	108.0	0.0	6.0	0.0	14.0	3.0	2.0	132.0	250.0	0.0	7.0	0.0	7.0	3.0	0.0	143.0	18.0	4.0	0.0	51.0	0.0	1.0	6.0	0.0	0.0	4.0	0.0	0.0	6.0	0.0	0.0	0.0	27.0	4.0	0.0	0.0	0.0	0.0	0.0	0.0	0.0	0.0	0.0	0.0	0.0	0.0	0.0	0.0
OTU_5800	662.0	28.0	2.0	1.0	0.0	0.0	379.0	255.0	39.0	180.0	27.0	0.0	4.0	0.0	6.0	1.0	50.0	29.0	170.0	2.0	2.0	0.0	102.0	32.0	79.0	71.0	277.0	4.0	577.0	15.0	195.0	267.0	0.0	7.0	239.0	430.0	373.0	2.0	780.0	112.0	5.0	1438.0	87.0	0.0	356.0	120.0	71.0	71.0	15.0
OTU_6135	88.0	11.0	175.0	0.0	63.0	3.0	50.0	71.0	13.0	20.0	36.0	6.0	93.0	2.0	37.0	20.0	45.0	40.0	4.0	86.0	8.0	3.0	8.0	6.0	28.0	34.0	41.0	62.0	43.0	32.0	2.0	9.0	1.0	21.0	23.0	52.0	21.0	2.0	153.0	78.0	1.0	178.0	86.0	1.0	10.0	38.0	74.0	38.0	26.0
OTU_2474	10.0	0.0	0.0	0.0	0.0	0.0	3.0	12.0	3.0	4.0	0.0	0.0	0.0	0.0	0.0	1.0	1.0	0.0	4.0	0.0	0.0	0.0	3.0	2.0	0.0	0.0	3.0	0.0	2.0	0.0	0.0	1.0	0.0	0.0	4.0	7.0	1.0	0.0	2.0	3.0	0.0	3.0	2.0	1.0	2.0	0.0	0.0	0.0	1.0
OTU_110	7.0	1.0	0.0	5.0	0.0	4.0	1.0	4.0	0.0	0.0	0.0	3.0	0.0	6.0	0.0	0.0	0.0	1.0	0.0	0.0	0.0	0.0	0.0	0.0	0.0	0.0	0.0	0.0	0.0	0.0	0.0	0.0	1.0	1.0	0.0	0.0	0.0	0.0	1.0	0.0	0.0	0.0	0.0	0.0	0.0	0.0	0.0	0.0	0.0
OTU_5178	26.0	0.0	0.0	0.0	0.0	0.0	12.0	5.0	1.0	11.0	1.0	0.0	0.0	0.0	0.0	0.0	1.0	0.0	26.0	0.0	0.0	0.0	15.0	0.0	1.0	3.0	2.0	0.0	40.0	0.0	14.0	14.0	0.0	0.0	17.0	13.0	14.0	0.0	19.0	0.0	0.0	52.0	5.0	0.0	16.0	1.0	1.0	2.0	0.0
OTU_3798	53.0	3.0	1.0	0.0	0.0	0.0	7.0	41.0	7.0	23.0	1.0	0.0	0.0	0.0	0.0	0.0	0.0	3.0	61.0	0.0	0.0	0.0	26.0	8.0	0.0	0.0	10.0	0.0	43.0	1.0	20.0	18.0	0.0	1.0	177.0	10.0	16.0	0.0	24.0	4.0	1.0	58.0	1.0	0.0	49.0	3.0	1.0	2.0	0.0
OTU_6275	1165.0	212.0	1750.0	18.0	1425.0	159.0	841.0	638.0	170.0	187.0	373.0	101.0	880.0	107.0	525.0	95.0	867.0	1059.0	52.0	1396.0	172.0	33.0	78.0	54.0	862.0	447.0	807.0	1208.0	422.0	768.0	44.0	112.0	13.0	645.0	186.0	917.0	379.0	1.0	2027.0	1232.0	12.0	2577.0	1413.0	4.0	123.0	394.0	785.0	555.0	370.0
OTU_6104	368.0	2218.0	2.0	1.0	6.0	7.0	3884.0	0.0	6378.0	75.0	2.0	3.0	0.0	6.0	94.0	3.0	5630.0	2889.0	1816.0	0.0	1754.0	10.0	4814.0	137.0	9719.0	11.0	27908.0	5.0	3922.0	560.0	163.0	95.0	1.0	25265.0	0.0	3.0	4.0	2.0	0.0	2.0	0.0	6.0	4.0	1.0	1942.0	1.0	0.0	0.0	4.0
OTU_4940	9.0	3.0	13.0	0.0	24.0	4.0	10.0	3.0	2.0	1.0	7.0	6.0	5.0	0.0	5.0	0.0	10.0	8.0	1.0	7.0	1.0	0.0	0.0	0.0	9.0	3.0	7.0	11.0	9.0	8.0	0.0	0.0	0.0	2.0	3.0	10.0	2.0	0.0	14.0	9.0	0.0	12.0	7.0	0.0	2.0	1.0	8.0	4.0	2.0
OTU_6019	1117.0	54.0	1.0	0.0	1.0	0.0	242.0	795.0	127.0	383.0	13.0	1.0	3.0	1.0	4.0	0.0	56.0	23.0	1487.0	2.0	1.0	0.0	595.0	201.0	24.0	26.0	393.0	3.0	729.0	25.0	457.0	778.0	2.0	12.0	2443.0	331.0	367.0	1.0	666.0	50.0	3.0	1051.0	32.0	0.0	1047.0	75.0	46.0	30.0	4.0
OTU_6175	566.0	128.0	453.0	10.0	752.0	73.0	419.0	325.0	71.0	95.0	286.0	26.0	321.0	57.0	235.0	30.0	797.0	599.0	31.0	428.0	108.0	14.0	35.0	45.0	388.0	333.0	386.0	618.0	132.0	389.0	28.0	35.0	10.0	308.0	122.0	359.0	171.0	4.0	665.0	545.0	8.0	1020.0	949.0	2.0	81.0	192.0	217.0	250.0	201.0
OTU_1673	72.0	10.0	0.0	0.0	0.0	0.0	11.0	0.0	19.0	27.0	0.0	0.0	0.0	0.0	1.0	0.0	4.0	2.0	80.0	0.0	0.0	0.0	40.0	43.0	4.0	0.0	53.0	0.0	12.0	2.0	0.0	1.0	0.0	2.0	74.0	0.0	0.0	0.0	0.0	0.0	1.0	0.0	0.0	0.0	84.0	0.0	0.0	0.0	0.0
OTU_4496	3.0	1.0	7.0	0.0	5.0	0.0	4.0	2.0	1.0	0.0	3.0	3.0	0.0	0.0	1.0	0.0	4.0	5.0	0.0	8.0	0.0	0.0	1.0	0.0	7.0	1.0	4.0	2.0	1.0	1.0	0.0	1.0	1.0	0.0	1.0	6.0	1.0	0.0	6.0	3.0	0.0	13.0	3.0	0.0	1.0	1.0	3.0	0.0	2.0
OTU_660	16.0	5.0	0.0	0.0	0.0	0.0	5.0	18.0	0.0	3.0	0.0	0.0	0.0	0.0	0.0	0.0	2.0	0.0	17.0	0.0	0.0	0.0	8.0	2.0	0.0	3.0	1.0	0.0	11.0	2.0	11.0	14.0	0.0	0.0	21.0	5.0	6.0	0.0	9.0	0.0	0.0	15.0	1.0	0.0	6.0	2.0	0.0	0.0	0.0
OTU_5556	32.0	3.0	0.0	1.0	0.0	0.0	6.0	15.0	2.0	9.0	1.0	0.0	0.0	0.0	1.0	0.0	5.0	5.0	2.0	0.0	0.0	0.0	6.0	8.0	1.0	2.0	11.0	1.0	21.0	3.0	1.0	10.0	0.0	0.0	18.0	11.0	5.0	0.0	24.0	3.0	0.0	45.0	3.0	0.0	7.0	2.0	1.0	1.0	1.0
OTU_5679	1.0	0.0	11.0	15.0	0.0	6.0	0.0	6.0	0.0	0.0	12.0	10.0	0.0	10.0	0.0	0.0	1.0	0.0	0.0	0.0	0.0	22.0	0.0	0.0	0.0	0.0	0.0	0.0	0.0	0.0	0.0	0.0	20.0	1.0	2.0	0.0	0.0	0.0	0.0	1.0	0.0	2.0	0.0	9.0	0.0	0.0	0.0	0.0	0.0
OTU_6023	34.0	2.0	0.0	0.0	0.0	0.0	17.0	25.0	5.0	12.0	1.0	0.0	0.0	0.0	3.0	0.0	2.0	1.0	3.0	0.0	0.0	0.0	9.0	7.0	2.0	1.0	15.0	0.0	25.0	0.0	1.0	14.0	0.0	2.0	25.0	14.0	15.0	0.0	30.0	4.0	0.0	51.0	5.0	0.0	6.0	6.0	0.0	0.0	0.0
OTU_4283	91.0	2.0	0.0	0.0	0.0	0.0	14.0	94.0	6.0	12.0	3.0	0.0	0.0	0.0	0.0	0.0	8.0	2.0	97.0	0.0	2.0	0.0	30.0	42.0	4.0	4.0	31.0	0.0	17.0	5.0	19.0	33.0	0.0	0.0	556.0	15.0	22.0	0.0	25.0	3.0	0.0	63.0	5.0	0.0	117.0	3.0	1.0	3.0	0.0
OTU_5842	254.0	7.0	1.0	1.0	7.0	1.0	183.0	118.0	29.0	75.0	13.0	0.0	1.0	0.0	7.0	11.0	31.0	14.0	52.0	3.0	7.0	1.0	36.0	12.0	42.0	26.0	135.0	3.0	201.0	11.0	62.0	82.0	0.0	5.0	76.0	169.0	127.0	0.0	329.0	81.0	1.0	508.0	55.0	0.0	132.0	66.0	86.0	75.0	19.0
OTU_6288	424.0	88.0	956.0	15.0	74.0	90.0	82.0	332.0	59.0	206.0	457.0	57.0	264.0	58.0	60.0	60.0	235.0	196.0	18.0	212.0	49.0	29.0	34.0	20.0	122.0	51.0	139.0	347.0	57.0	97.0	4.0	8.0	25.0	185.0	34.0	278.0	30.0	1.0	630.0	361.0	1.0	496.0	648.0	3.0	21.0	70.0	61.0	41.0	32.0
OTU_3506	3.0	2.0	0.0	0.0	0.0	1.0	0.0	0.0	2.0	2.0	0.0	0.0	0.0	0.0	2.0	0.0	3.0	2.0	2.0	0.0	3.0	0.0	6.0	3.0	0.0	0.0	0.0	0.0	0.0	0.0	0.0	0.0	0.0	0.0	0.0	0.0	0.0	0.0	0.0	0.0	0.0	0.0	0.0	0.0	1.0	0.0	0.0	0.0	0.0
OTU_3382	44.0	39.0	1.0	28.0	0.0	50.0	1.0	59.0	18.0	33.0	2.0	41.0	1.0	28.0	2.0	0.0	13.0	3.0	1.0	1.0	6.0	0.0	0.0	0.0	0.0	0.0	0.0	0.0	0.0	3.0	0.0	0.0	0.0	4.0	2.0	0.0	0.0	0.0	0.0	0.0	0.0	0.0	0.0	0.0	0.0	0.0	0.0	0.0	0.0
OTU_6213	171.0	9.0	0.0	0.0	1.0	2.0	70.0	118.0	20.0	69.0	4.0	0.0	0.0	0.0	2.0	0.0	13.0	4.0	181.0	0.0	0.0	0.0	69.0	16.0	9.0	11.0	55.0	1.0	174.0	2.0	120.0	146.0	0.0	2.0	253.0	89.0	80.0	0.0	163.0	12.0	2.0	295.0	18.0	0.0	109.0	25.0	12.0	18.0	1.0
OTU_5083	5.0	0.0	0.0	0.0	0.0	0.0	0.0	5.0	0.0	0.0	1.0	0.0	0.0	0.0	0.0	0.0	0.0	0.0	0.0	0.0	0.0	0.0	1.0	2.0	0.0	0.0	2.0	1.0	5.0	0.0	1.0	4.0	0.0	0.0	6.0	2.0	3.0	0.0	14.0	2.0	0.0	16.0	1.0	0.0	0.0	3.0	3.0	1.0	0.0
OTU_6249	147.0	30.0	256.0	1.0	129.0	18.0	83.0	86.0	16.0	32.0	64.0	20.0	115.0	34.0	78.0	11.0	97.0	124.0	6.0	125.0	21.0	4.0	3.0	7.0	71.0	39.0	72.0	115.0	38.0	84.0	7.0	5.0	6.0	93.0	9.0	96.0	45.0	0.0	226.0	116.0	0.0	261.0	142.0	1.0	15.0	35.0	59.0	65.0	24.0
OTU_6064	538.0	91.0	860.0	4.0	540.0	66.0	394.0	245.0	79.0	93.0	157.0	50.0	440.0	26.0	236.0	54.0	301.0	413.0	50.0	510.0	64.0	10.0	37.0	24.0	317.0	170.0	406.0	541.0	216.0	292.0	19.0	59.0	9.0	220.0	81.0	385.0	176.0	0.0	980.0	536.0	3.0	1169.0	538.0	1.0	62.0	178.0	356.0	235.0	179.0
OTU_5402	1.0	1.0	16.0	0.0	1.0	4.0	0.0	2.0	0.0	2.0	14.0	2.0	2.0	6.0	0.0	1.0	3.0	1.0	0.0	4.0	1.0	4.0	0.0	0.0	1.0	0.0	2.0	3.0	0.0	0.0	0.0	0.0	0.0	0.0	0.0	2.0	2.0	0.0	1.0	3.0	0.0	8.0	10.0	0.0	0.0	2.0	0.0	0.0	1.0
OTU_2807	28.0	24.0	35.0	0.0	6.0	3.0	19.0	5.0	43.0	24.0	18.0	0.0	20.0	1.0	37.0	2.0	46.0	42.0	10.0	10.0	7.0	2.0	20.0	6.0	6.0	6.0	361.0	9.0	2.0	45.0	0.0	0.0	0.0	21.0	19.0	8.0	2.0	0.0	15.0	9.0	0.0	13.0	15.0	0.0	23.0	2.0	6.0	2.0	3.0
OTU_5670	16.0	17.0	0.0	1.0	0.0	1.0	0.0	1.0	15.0	29.0	0.0	0.0	0.0	0.0	4.0	0.0	21.0	17.0	26.0	0.0	6.0	0.0	20.0	7.0	0.0	2.0	0.0	0.0	0.0	3.0	0.0	0.0	0.0	4.0	3.0	0.0	0.0	0.0	0.0	0.0	0.0	0.0	1.0	1.0	6.0	1.0	0.0	0.0	0.0
OTU_4742	5.0	0.0	0.0	0.0	0.0	0.0	1.0	3.0	0.0	1.0	0.0	0.0	0.0	0.0	0.0	0.0	1.0	0.0	2.0	0.0	0.0	0.0	1.0	0.0	0.0	1.0	1.0	0.0	2.0	0.0	2.0	2.0	0.0	0.0	13.0	4.0	3.0	0.0	4.0	0.0	0.0	2.0	0.0	0.0	6.0	0.0	0.0	0.0	0.0
OTU_5477	11.0	57.0	0.0	2.0	0.0	18.0	57.0	0.0	121.0	44.0	0.0	7.0	0.0	1.0	65.0	0.0	445.0	103.0	85.0	0.0	9.0	0.0	83.0	33.0	0.0	0.0	208.0	0.0	0.0	79.0	0.0	0.0	1.0	21.0	302.0	1.0	0.0	0.0	0.0	0.0	0.0	0.0	0.0	0.0	77.0	0.0	0.0	0.0	0.0
OTU_4993	20.0	0.0	0.0	0.0	0.0	0.0	2.0	16.0	1.0	3.0	0.0	0.0	0.0	0.0	0.0	0.0	0.0	1.0	21.0	0.0	0.0	0.0	8.0	2.0	2.0	1.0	6.0	0.0	7.0	0.0	5.0	9.0	0.0	0.0	60.0	9.0	2.0	0.0	9.0	0.0	0.0	20.0	0.0	0.0	19.0	1.0	3.0	0.0	0.0
OTU_6065	200.0	7.0	4.0	0.0	1.0	0.0	89.0	109.0	16.0	32.0	7.0	0.0	1.0	0.0	3.0	0.0	39.0	18.0	23.0	1.0	0.0	0.0	15.0	21.0	22.0	27.0	90.0	3.0	56.0	15.0	9.0	29.0	0.0	6.0	82.0	61.0	49.0	0.0	151.0	34.0	0.0	279.0	40.0	0.0	15.0	17.0	11.0	4.0	2.0
OTU_5732	38.0	7.0	52.0	1.0	39.0	4.0	22.0	16.0	5.0	9.0	13.0	3.0	22.0	5.0	19.0	3.0	25.0	24.0	1.0	37.0	3.0	1.0	2.0	0.0	24.0	16.0	29.0	45.0	23.0	24.0	2.0	5.0	0.0	23.0	7.0	24.0	10.0	0.0	63.0	29.0	0.0	67.0	24.0	0.0	3.0	13.0	27.0	15.0	13.0
OTU_5422	53.0	243.0	0.0	0.0	2.0	1.0	761.0	2.0	780.0	7.0	1.0	0.0	0.0	1.0	12.0	2.0	685.0	357.0	288.0	0.0	182.0	4.0	702.0	18.0	2091.0	4.0	5713.0	4.0	965.0	61.0	40.0	16.0	0.0	3637.0	2.0	0.0	0.0	0.0	1.0	1.0	0.0	7.0	1.0	0.0	373.0	0.0	0.0	0.0	2.0
OTU_5661	265.0	16.0	0.0	38.0	1.0	26.0	10.0	7.0	214.0	40.0	0.0	15.0	1.0	6.0	0.0	0.0	277.0	21.0	24.0	0.0	73.0	2.0	31.0	7.0	0.0	510.0	153.0	0.0	1.0	6.0	0.0	42.0	0.0	119.0	16.0	0.0	6.0	0.0	0.0	0.0	0.0	0.0	0.0	1.0	53.0	0.0	0.0	0.0	0.0
OTU_5893	15.0	0.0	0.0	0.0	0.0	0.0	8.0	11.0	2.0	12.0	0.0	0.0	0.0	0.0	0.0	0.0	0.0	1.0	21.0	0.0	0.0	0.0	5.0	0.0	0.0	2.0	6.0	0.0	20.0	0.0	10.0	13.0	0.0	0.0	30.0	11.0	10.0	0.0	17.0	1.0	0.0	33.0	1.0	0.0	15.0	7.0	0.0	1.0	0.0
OTU_5373	106.0	63.0	2.0	138.0	0.0	208.0	6.0	189.0	66.0	134.0	1.0	130.0	3.0	81.0	5.0	1.0	63.0	11.0	0.0	0.0	20.0	1.0	1.0	1.0	0.0	0.0	1.0	0.0	0.0	6.0	0.0	0.0	0.0	6.0	11.0	0.0	1.0	0.0	0.0	0.0	0.0	0.0	0.0	0.0	1.0	0.0	0.0	0.0	0.0
OTU_4790	53.0	2.0	1.0	1.0	0.0	0.0	24.0	44.0	5.0	4.0	1.0	0.0	0.0	0.0	0.0	0.0	5.0	2.0	12.0	1.0	0.0	0.0	11.0	8.0	2.0	3.0	33.0	0.0	26.0	3.0	7.0	9.0	0.0	1.0	40.0	15.0	13.0	0.0	34.0	4.0	0.0	58.0	4.0	0.0	59.0	10.0	8.0	5.0	2.0
OTU_5994	225.0	15.0	0.0	0.0	1.0	1.0	42.0	225.0	17.0	43.0	12.0	0.0	0.0	0.0	1.0	0.0	23.0	8.0	240.0	0.0	0.0	0.0	66.0	42.0	6.0	12.0	61.0	0.0	44.0	9.0	53.0	85.0	1.0	3.0	1118.0	53.0	59.0	0.0	80.0	15.0	1.0	178.0	17.0	0.0	269.0	15.0	1.0	6.0	2.0
OTU_6002	413.0	78.0	552.0	5.0	245.0	25.0	565.0	199.0	66.0	129.0	212.0	18.0	302.0	26.0	105.0	60.0	291.0	307.0	42.0	285.0	49.0	6.0	39.0	47.0	368.0	303.0	305.0	315.0	923.0	165.0	120.0	316.0	4.0	236.0	111.0	934.0	634.0	3.0	2247.0	597.0	3.0	2992.0	649.0	3.0	65.0	283.0	266.0	194.0	121.0
OTU_277	125.0	28.0	0.0	0.0	0.0	4.0	6.0	123.0	22.0	96.0	22.0	1.0	1.0	0.0	4.0	0.0	29.0	3.0	20.0	0.0	0.0	0.0	25.0	5.0	5.0	4.0	33.0	1.0	6.0	2.0	0.0	0.0	0.0	6.0	14.0	39.0	0.0	0.0	90.0	17.0	0.0	76.0	30.0	0.0	4.0	11.0	0.0	0.0	0.0
OTU_6114	323.0	6.0	1.0	0.0	2.0	0.0	323.0	79.0	7.0	64.0	1.0	0.0	0.0	0.0	0.0	0.0	6.0	1.0	178.0	0.0	0.0	0.0	66.0	7.0	13.0	22.0	74.0	6.0	556.0	1.0	306.0	260.0	1.0	0.0	65.0	235.0	289.0	0.0	282.0	17.0	7.0	670.0	30.0	0.0	500.0	81.0	63.0	98.0	20.0
OTU_4166	99.0	5.0	1.0	0.0	0.0	0.0	52.0	80.0	2.0	21.0	0.0	0.0	0.0	0.0	1.0	0.0	8.0	1.0	38.0	0.0	0.0	0.0	21.0	30.0	4.0	5.0	48.0	0.0	81.0	6.0	32.0	51.0	0.0	0.0	216.0	48.0	33.0	0.0	82.0	7.0	0.0	131.0	13.0	0.0	113.0	22.0	21.0	17.0	2.0
OTU_323	18.0	8.0	0.0	0.0	0.0	0.0	0.0	0.0	25.0	33.0	1.0	0.0	0.0	0.0	6.0	0.0	67.0	29.0	29.0	0.0	12.0	0.0	25.0	20.0	0.0	1.0	2.0	0.0	0.0	3.0	0.0	0.0	0.0	5.0	6.0	0.0	0.0	0.0	0.0	0.0	0.0	0.0	0.0	0.0	6.0	0.0	0.0	0.0	0.0
OTU_6128	325.0	18.0	0.0	2.0	3.0	0.0	116.0	232.0	24.0	116.0	11.0	0.0	0.0	1.0	2.0	0.0	26.0	10.0	352.0	1.0	2.0	1.0	147.0	43.0	16.0	13.0	89.0	2.0	200.0	6.0	156.0	184.0	3.0	4.0	818.0	133.0	96.0	0.0	193.0	31.0	1.0	393.0	27.0	0.0	291.0	37.0	7.0	12.0	7.0
OTU_5712	453.0	381.0	0.0	4.0	1.0	8.0	25.0	4.0	804.0	765.0	3.0	11.0	0.0	5.0	185.0	0.0	1038.0	611.0	631.0	0.0	272.0	2.0	588.0	273.0	0.0	10.0	121.0	1.0	0.0	67.0	0.0	0.0	0.0	212.0	113.0	2.0	4.0	0.0	0.0	0.0	0.0	0.0	2.0	0.0	353.0	1.0	0.0	0.0	1.0
OTU_1333	97.0	2.0	0.0	0.0	0.0	0.0	28.0	86.0	16.0	33.0	1.0	0.0	0.0	0.0	4.0	0.0	3.0	3.0	114.0	0.0	1.0	0.0	35.0	14.0	0.0	4.0	22.0	0.0	74.0	2.0	35.0	66.0	0.0	0.0	329.0	38.0	34.0	0.0	58.0	2.0	0.0	115.0	7.0	0.0	122.0	10.0	2.0	9.0	0.0
OTU_5908	232.0	18.0	5.0	2.0	11.0	1.0	257.0	92.0	25.0	104.0	19.0	1.0	4.0	1.0	6.0	14.0	37.0	20.0	78.0	5.0	0.0	1.0	34.0	13.0	60.0	51.0	101.0	5.0	268.0	5.0	58.0	103.0	1.0	12.0	42.0	202.0	167.0	1.0	429.0	71.0	3.0	712.0	107.0	0.0	208.0	108.0	157.0	131.0	43.0
OTU_5997	256.0	208.0	0.0	1.0	0.0	2.0	14.0	1.0	375.0	360.0	0.0	3.0	0.0	0.0	84.0	0.0	423.0	321.0	394.0	0.0	148.0	0.0	344.0	143.0	0.0	2.0	80.0	0.0	0.0	36.0	1.0	0.0	0.0	127.0	51.0	0.0	0.0	0.0	0.0	0.0	0.0	0.0	1.0	0.0	211.0	0.0	0.0	0.0	0.0
OTU_4386	283.0	11.0	0.0	0.0	0.0	0.0	68.0	329.0	30.0	68.0	12.0	0.0	1.0	0.0	5.0	1.0	18.0	6.0	301.0	0.0	0.0	2.0	86.0	105.0	4.0	13.0	91.0	1.0	136.0	11.0	80.0	173.0	1.0	1.0	1482.0	73.0	86.0	0.0	141.0	20.0	0.0	259.0	33.0	0.0	305.0	35.0	11.0	17.0	2.0
OTU_4956	16.0	1.0	0.0	0.0	0.0	0.0	3.0	17.0	2.0	2.0	0.0	0.0	0.0	0.0	0.0	0.0	3.0	1.0	16.0	0.0	0.0	0.0	5.0	10.0	0.0	0.0	2.0	0.0	5.0	1.0	4.0	1.0	1.0	0.0	88.0	1.0	4.0	0.0	6.0	1.0	0.0	11.0	0.0	0.0	19.0	1.0	1.0	0.0	1.0
OTU_4225	194.0	15.0	1.0	0.0	0.0	0.0	50.0	139.0	19.0	48.0	8.0	0.0	1.0	1.0	4.0	2.0	15.0	11.0	39.0	3.0	1.0	1.0	41.0	14.0	10.0	14.0	70.0	1.0	47.0	9.0	11.0	33.0	1.0	4.0	102.0	55.0	32.0	0.0	123.0	29.0	0.0	220.0	14.0	0.0	46.0	13.0	3.0	2.0	1.0
OTU_688	295.0	8.0	1.0	1.0	0.0	0.0	32.0	153.0	32.0	290.0	17.0	0.0	1.0	1.0	0.0	0.0	18.0	0.0	11.0	0.0	6.0	1.0	5.0	2.0	1.0	2.0	3.0	0.0	8.0	3.0	4.0	2.0	1.0	0.0	56.0	63.0	2.0	0.0	95.0	8.0	0.0	273.0	15.0	0.0	11.0	34.0	3.0	4.0	1.0
OTU_5639	52.0	3.0	0.0	0.0	0.0	0.0	2.0	23.0	4.0	1.0	0.0	0.0	0.0	0.0	0.0	0.0	4.0	1.0	39.0	0.0	1.0	0.0	15.0	0.0	0.0	2.0	14.0	0.0	3.0	2.0	2.0	12.0	0.0	1.0	59.0	0.0	3.0	0.0	3.0	1.0	0.0	6.0	1.0	0.0	16.0	0.0	0.0	1.0	0.0
OTU_46	389.0	131.0	1214.0	15.0	1.0	71.0	43.0	242.0	61.0	105.0	287.0	54.0	122.0	63.0	30.0	1.0	252.0	114.0	2.0	66.0	47.0	28.0	4.0	7.0	8.0	28.0	25.0	122.0	10.0	81.0	2.0	0.0	16.0	67.0	16.0	79.0	4.0	0.0	220.0	74.0	0.0	392.0	213.0	3.0	1.0	54.0	18.0	3.0	3.0
OTU_4685	71.0	5.0	0.0	0.0	0.0	0.0	25.0	91.0	6.0	13.0	0.0	0.0	0.0	0.0	0.0	4.0	0.0	1.0	76.0	0.0	1.0	0.0	18.0	17.0	2.0	4.0	16.0	0.0	47.0	4.0	21.0	44.0	0.0	3.0	253.0	21.0	23.0	0.0	32.0	3.0	0.0	62.0	5.0	0.0	90.0	2.0	12.0	12.0	2.0
OTU_6272	107.0	15220.0	0.0	44.0	3.0	300.0	452.0	43.0	38533.0	2849.0	4.0	165.0	3.0	122.0	15426.0	6.0	7078.0	31321.0	780.0	0.0	10980.0	32.0	1141.0	219.0	7.0	22.0	56518.0	2.0	1.0	37265.0	4.0	12.0	2.0	12447.0	2930.0	25.0	2.0	0.0	9.0	2.0	2.0	2.0	3.0	1.0	3124.0	4.0	0.0	20.0	4.0
OTU_1060	3.0	0.0	0.0	0.0	0.0	0.0	0.0	0.0	0.0	0.0	0.0	0.0	0.0	0.0	0.0	0.0	0.0	0.0	2.0	0.0	0.0	0.0	0.0	0.0	0.0	0.0	0.0	0.0	1.0	1.0	0.0	0.0	0.0	0.0	7.0	2.0	1.0	0.0	0.0	0.0	0.0	1.0	0.0	0.0	2.0	0.0	0.0	0.0	0.0
OTU_5621	16.0	0.0	0.0	0.0	0.0	0.0	10.0	7.0	2.0	10.0	1.0	0.0	0.0	0.0	0.0	0.0	1.0	0.0	7.0	0.0	0.0	0.0	1.0	0.0	0.0	2.0	5.0	0.0	23.0	0.0	10.0	8.0	1.0	0.0	5.0	15.0	23.0	0.0	38.0	2.0	0.0	59.0	2.0	1.0	9.0	5.0	3.0	1.0	0.0
OTU_1561	20.0	127.0	0.0	4.0	1.0	132.0	6.0	0.0	114.0	7.0	0.0	79.0	0.0	26.0	255.0	0.0	163.0	145.0	304.0	0.0	27.0	0.0	345.0	13.0	0.0	0.0	122.0	0.0	0.0	226.0	0.0	0.0	0.0	9.0	85.0	0.0	0.0	0.0	0.0	0.0	0.0	0.0	0.0	0.0	748.0	0.0	0.0	0.0	0.0
OTU_4342	21.0	12.0	0.0	0.0	0.0	8.0	2.0	2.0	15.0	2.0	0.0	11.0	0.0	5.0	36.0	0.0	63.0	32.0	166.0	0.0	1.0	0.0	168.0	9.0	0.0	0.0	35.0	0.0	0.0	46.0	0.0	0.0	0.0	6.0	42.0	0.0	0.0	0.0	1.0	0.0	0.0	0.0	0.0	0.0	180.0	0.0	0.0	0.0	0.0
OTU_5454	421.0	222.0	0.0	47.0	0.0	242.0	15.0	396.0	148.0	229.0	0.0	155.0	0.0	123.0	19.0	0.0	313.0	79.0	0.0	0.0	81.0	0.0	0.0	3.0	0.0	0.0	9.0	0.0	0.0	69.0	0.0	0.0	0.0	59.0	14.0	0.0	0.0	0.0	0.0	0.0	0.0	0.0	0.0	0.0	4.0	0.0	0.0	0.0	0.0
OTU_5245	919.0	45.0	7.0	0.0	1.0	0.0	506.0	455.0	65.0	264.0	27.0	0.0	4.0	0.0	8.0	0.0	88.0	44.0	176.0	6.0	6.0	2.0	149.0	53.0	81.0	72.0	335.0	5.0	711.0	42.0	189.0	283.0	1.0	20.0	256.0	468.0	340.0	1.0	1005.0	124.0	5.0	1685.0	117.0	0.0	462.0	159.0	88.0	81.0	15.0
OTU_1514	9.0	4.0	0.0	9.0	0.0	19.0	1.0	30.0	9.0	13.0	0.0	5.0	0.0	8.0	0.0	0.0	6.0	2.0	0.0	0.0	3.0	0.0	0.0	0.0	0.0	0.0	0.0	0.0	0.0	1.0	0.0	0.0	0.0	1.0	0.0	0.0	0.0	0.0	0.0	0.0	0.0	0.0	0.0	0.0	0.0	0.0	0.0	0.0	0.0
OTU_5742	133.0	7.0	5.0	4.0	0.0	0.0	951.0	32.0	10.0	229.0	36.0	0.0	10.0	0.0	3.0	2.0	22.0	8.0	20.0	20.0	2.0	0.0	26.0	4.0	173.0	168.0	52.0	10.0	1197.0	3.0	336.0	243.0	1.0	4.0	8.0	908.0	731.0	0.0	1728.0	341.0	18.0	2643.0	291.0	0.0	75.0	341.0	282.0	303.0	62.0
OTU_3905	224.0	282.0	0.0	24.0	1.0	27.0	2.0	15.0	323.0	631.0	0.0	20.0	0.0	20.0	2.0	0.0	358.0	80.0	5.0	0.0	106.0	3.0	5.0	12.0	0.0	1.0	17.0	0.0	0.0	17.0	0.0	0.0	1.0	81.0	11.0	0.0	0.0	0.0	0.0	0.0	0.0	0.0	0.0	0.0	2.0	0.0	0.0	0.0	0.0
OTU_5230	30.0	1.0	0.0	0.0	0.0	0.0	8.0	21.0	2.0	15.0	3.0	0.0	0.0	0.0	0.0	0.0	0.0	0.0	38.0	0.0	0.0	0.0	6.0	2.0	0.0	0.0	5.0	0.0	34.0	0.0	13.0	18.0	0.0	0.0	51.0	8.0	11.0	0.0	23.0	2.0	0.0	47.0	1.0	0.0	13.0	2.0	0.0	1.0	0.0
OTU_6088	659.0	30.0	1.0	0.0	4.0	4.0	292.0	578.0	66.0	323.0	22.0	1.0	2.0	0.0	3.0	2.0	41.0	12.0	812.0	3.0	3.0	2.0	312.0	83.0	40.0	53.0	194.0	1.0	811.0	14.0	469.0	610.0	1.0	9.0	1570.0	425.0	417.0	2.0	663.0	99.0	3.0	1288.0	75.0	1.0	601.0	100.0	60.0	35.0	4.0
OTU_5646	64.0	13.0	1012.0	2.0	6.0	39.0	37.0	51.0	5.0	17.0	403.0	19.0	151.0	21.0	6.0	3.0	31.0	31.0	1.0	618.0	5.0	17.0	3.0	2.0	23.0	28.0	20.0	763.0	19.0	21.0	2.0	11.0	16.0	9.0	12.0	508.0	21.0	1.0	1152.0	792.0	1.0	782.0	1045.0	5.0	6.0	111.0	23.0	23.0	30.0
OTU_5735	33.0	3.0	13.0	0.0	12.0	2.0	10.0	13.0	3.0	5.0	15.0	4.0	5.0	4.0	7.0	2.0	20.0	23.0	2.0	10.0	8.0	0.0	6.0	2.0	8.0	11.0	14.0	11.0	8.0	7.0	1.0	5.0	0.0	10.0	3.0	9.0	7.0	0.0	23.0	10.0	1.0	20.0	13.0	0.0	4.0	3.0	2.0	2.0	4.0
OTU_5819	442.0	30.0	0.0	53.0	2.0	45.0	17.0	19.0	371.0	50.0	0.0	28.0	0.0	19.0	0.0	0.0	416.0	47.0	39.0	1.0	121.0	0.0	56.0	6.0	1.0	700.0	180.0	0.0	1.0	15.0	0.0	81.0	0.0	147.0	24.0	1.0	6.0	0.0	0.0	0.0	0.0	1.0	1.0	0.0	60.0	0.0	0.0	0.0	0.0
OTU_4724	246.0	23.0	4.0	0.0	3.0	2.0	143.0	197.0	36.0	62.0	31.0	0.0	14.0	0.0	21.0	0.0	48.0	30.0	48.0	2.0	3.0	0.0	26.0	32.0	68.0	68.0	181.0	7.0	348.0	31.0	84.0	181.0	0.0	10.0	199.0	331.0	224.0	0.0	741.0	119.0	2.0	1088.0	89.0	0.0	64.0	67.0	35.0	20.0	5.0
OTU_5810	41.0	3.0	35.0	2.0	42.0	4.0	17.0	23.0	4.0	1.0	15.0	1.0	7.0	1.0	10.0	0.0	19.0	25.0	2.0	46.0	3.0	0.0	0.0	1.0	18.0	6.0	8.0	14.0	13.0	15.0	0.0	3.0	0.0	11.0	5.0	20.0	8.0	0.0	40.0	30.0	0.0	58.0	33.0	0.0	2.0	6.0	25.0	8.0	4.0
OTU_5783	148.0	22.0	9.0	0.0	6.0	0.0	56.0	109.0	7.0	44.0	15.0	1.0	5.0	2.0	6.0	1.0	21.0	20.0	20.0	3.0	5.0	1.0	17.0	4.0	31.0	16.0	63.0	9.0	90.0	15.0	13.0	31.0	0.0	7.0	35.0	114.0	71.0	0.0	228.0	66.0	0.0	339.0	52.0	0.0	25.0	45.0	10.0	6.0	6.0
OTU_5509	171.0	12.0	0.0	0.0	2.0	0.0	29.0	238.0	22.0	33.0	1.0	0.0	0.0	0.0	1.0	0.0	6.0	6.0	168.0	1.0	2.0	0.0	54.0	60.0	2.0	5.0	43.0	3.0	88.0	7.0	38.0	53.0	0.0	1.0	770.0	46.0	37.0	1.0	68.0	13.0	0.0	129.0	11.0	0.0	169.0	7.0	8.0	7.0	1.0
OTU_4873	254.0	8.0	0.0	0.0	0.0	3.0	1.0	152.0	27.0	18.0	0.0	0.0	0.0	0.0	1.0	0.0	21.0	0.0	15.0	0.0	1.0	0.0	10.0	2.0	0.0	0.0	4.0	0.0	0.0	0.0	0.0	0.0	0.0	2.0	34.0	0.0	0.0	0.0	3.0	0.0	0.0	1.0	0.0	0.0	3.0	1.0	0.0	0.0	0.0
OTU_663	205.0	66.0	0.0	2.0	0.0	4.0	2.0	0.0	97.0	195.0	0.0	4.0	0.0	1.0	20.0	0.0	147.0	96.0	149.0	0.0	33.0	2.0	99.0	39.0	1.0	3.0	17.0	0.0	0.0	8.0	0.0	0.0	0.0	44.0	55.0	0.0	1.0	0.0	0.0	0.0	0.0	0.0	1.0	0.0	98.0	0.0	0.0	0.0	0.0
OTU_5691	64.0	10.0	69.0	0.0	43.0	11.0	31.0	51.0	8.0	4.0	15.0	4.0	28.0	7.0	20.0	3.0	38.0	33.0	2.0	59.0	2.0	2.0	3.0	3.0	27.0	18.0	34.0	46.0	20.0	28.0	2.0	5.0	0.0	18.0	13.0	45.0	14.0	0.0	85.0	47.0	1.0	138.0	58.0	0.0	10.0	28.0	38.0	33.0	20.0
OTU_5240	331.0	1775.0	5.0	1.0	11.0	0.0	3333.0	3.0	5181.0	65.0	5.0	0.0	0.0	3.0	68.0	4.0	4943.0	2327.0	1414.0	1.0	1391.0	13.0	3790.0	98.0	7897.0	9.0	22895.0	6.0	3250.0	382.0	115.0	77.0	0.0	20831.0	3.0	6.0	0.0	0.0	0.0	4.0	0.0	2.0	5.0	0.0	1560.0	0.0	1.0	0.0	2.0
OTU_4516	742.0	59.0	1023.0	5045.0	1.0	3558.0	1.0	1008.0	26.0	93.0	2718.0	2075.0	31.0	1835.0	0.0	0.0	89.0	29.0	4.0	73.0	47.0	5913.0	1.0	7.0	1.0	0.0	6.0	93.0	0.0	23.0	0.0	0.0	3453.0	5.0	19.0	159.0	3.0	1.0	176.0	59.0	0.0	282.0	451.0	2809.0	1.0	82.0	2.0	2.0	0.0
OTU_6243	71.0	3.0	204.0	441.0	0.0	294.0	2.0	108.0	1.0	11.0	526.0	163.0	4.0	170.0	0.0	0.0	8.0	6.0	1.0	21.0	2.0	1129.0	0.0	0.0	0.0	0.0	2.0	24.0	0.0	2.0	0.0	0.0	642.0	0.0	8.0	49.0	0.0	2.0	56.0	14.0	0.0	78.0	149.0	473.0	0.0	28.0	1.0	0.0	1.0
OTU_5289	603.0	36.0	945.0	4021.0	2.0	2851.0	9.0	838.0	28.0	63.0	2344.0	1696.0	20.0	1373.0	2.0	0.0	66.0	17.0	0.0	54.0	34.0	4920.0	2.0	0.0	0.0	2.0	4.0	80.0	0.0	18.0	0.0	2.0	2856.0	7.0	28.0	151.0	2.0	0.0	164.0	44.0	1.0	251.0	367.0	2340.0	1.0	86.0	2.0	0.0	2.0
OTU_4132	8.0	3.0	2.0	72.0	0.0	57.0	0.0	27.0	2.0	3.0	1.0	31.0	1.0	27.0	0.0	0.0	4.0	7.0	1.0	0.0	5.0	5.0	0.0	1.0	0.0	0.0	1.0	0.0	0.0	4.0	0.0	0.0	3.0	1.0	8.0	1.0	0.0	0.0	2.0	0.0	0.0	2.0	0.0	3.0	1.0	0.0	0.0	0.0	0.0
OTU_5957	154.0	15.0	38.0	0.0	18.0	0.0	51.0	48.0	24.0	58.0	23.0	0.0	21.0	1.0	14.0	20.0	46.0	39.0	16.0	49.0	7.0	3.0	25.0	18.0	27.0	14.0	107.0	47.0	47.0	27.0	12.0	19.0	0.0	19.0	32.0	68.0	14.0	0.0	141.0	74.0	1.0	188.0	69.0	0.0	16.0	22.0	8.0	9.0	12.0
OTU_4941	20.0	0.0	0.0	0.0	0.0	0.0	0.0	15.0	1.0	3.0	0.0	0.0	0.0	0.0	0.0	0.0	3.0	0.0	14.0	0.0	0.0	0.0	7.0	5.0	0.0	0.0	10.0	0.0	4.0	0.0	4.0	11.0	0.0	0.0	26.0	8.0	4.0	0.0	3.0	0.0	0.0	18.0	5.0	0.0	18.0	3.0	0.0	0.0	1.0
OTU_6142	57.0	6.0	0.0	0.0	0.0	0.0	14.0	106.0	5.0	10.0	1.0	0.0	0.0	0.0	0.0	0.0	1.0	1.0	51.0	0.0	1.0	0.0	23.0	23.0	0.0	1.0	36.0	0.0	28.0	3.0	16.0	20.0	0.0	2.0	367.0	9.0	11.0	0.0	18.0	4.0	1.0	37.0	4.0	0.0	117.0	4.0	7.0	2.0	0.0
OTU_3522	246.0	2.0	445.0	27.0	0.0	65.0	5.0	198.0	1.0	12.0	111.0	45.0	10.0	47.0	0.0	1.0	14.0	4.0	0.0	33.0	5.0	18.0	1.0	5.0	0.0	2.0	2.0	27.0	1.0	2.0	0.0	0.0	12.0	1.0	23.0	75.0	0.0	0.0	122.0	25.0	0.0	211.0	102.0	7.0	2.0	56.0	1.0	1.0	0.0
OTU_4524	876.0	50.0	56.0	1.0	28.0	4.0	454.0	329.0	50.0	123.0	39.0	3.0	44.0	2.0	49.0	4.0	146.0	120.0	39.0	51.0	11.0	3.0	53.0	59.0	196.0	156.0	467.0	46.0	335.0	108.0	52.0	104.0	1.0	51.0	123.0	444.0	266.0	3.0	1085.0	297.0	5.0	1571.0	272.0	1.0	133.0	166.0	101.0	83.0	36.0
OTU_5263	10.0	1.0	14.0	0.0	7.0	2.0	4.0	4.0	1.0	0.0	1.0	2.0	7.0	0.0	5.0	0.0	2.0	14.0	0.0	7.0	0.0	0.0	1.0	0.0	3.0	1.0	9.0	6.0	4.0	1.0	0.0	1.0	0.0	3.0	0.0	3.0	3.0	0.0	10.0	4.0	0.0	14.0	5.0	0.0	2.0	0.0	6.0	2.0	3.0
OTU_5980	338.0	0.0	1.0	0.0	4.0	0.0	85.0	119.0	17.0	28.0	3.0	0.0	0.0	0.0	0.0	21.0	4.0	1.0	142.0	4.0	0.0	1.0	72.0	24.0	8.0	6.0	111.0	3.0	69.0	2.0	29.0	91.0	0.0	0.0	155.0	54.0	39.0	1.0	80.0	15.0	1.0	122.0	35.0	0.0	296.0	26.0	59.0	95.0	16.0
OTU_5762	19.0	2.0	0.0	0.0	1.0	0.0	7.0	22.0	2.0	1.0	0.0	0.0	0.0	0.0	0.0	2.0	0.0	0.0	6.0	0.0	0.0	0.0	3.0	4.0	3.0	2.0	8.0	2.0	7.0	0.0	4.0	9.0	0.0	0.0	29.0	6.0	13.0	0.0	8.0	4.0	1.0	11.0	4.0	0.0	22.0	3.0	15.0	8.0	6.0
OTU_1309	152.0	100.0	0.0	155.0	0.0	213.0	0.0	279.0	87.0	167.0	1.0	104.0	0.0	92.0	3.0	0.0	183.0	22.0	0.0	0.0	32.0	1.0	1.0	1.0	1.0	0.0	0.0	0.0	0.0	20.0	0.0	0.0	1.0	12.0	23.0	0.0	1.0	0.0	0.0	0.0	0.0	0.0	0.0	0.0	2.0	0.0	0.0	0.0	0.0
OTU_5949	55.0	3.0	193.0	282.0	0.0	131.0	2.0	54.0	3.0	1.0	215.0	85.0	1.0	92.0	0.0	1.0	8.0	5.0	0.0	1.0	2.0	593.0	1.0	1.0	0.0	0.0	0.0	6.0	0.0	3.0	0.0	0.0	363.0	1.0	10.0	12.0	3.0	1.0	12.0	6.0	0.0	35.0	11.0	234.0	3.0	7.0	3.0	2.0	0.0
OTU_2420	5.0	4.0	0.0	4.0	0.0	18.0	0.0	6.0	4.0	6.0	0.0	8.0	0.0	4.0	0.0	0.0	4.0	3.0	0.0	0.0	0.0	0.0	0.0	0.0	0.0	0.0	1.0	0.0	0.0	2.0	0.0	0.0	0.0	6.0	1.0	0.0	0.0	0.0	0.0	0.0	0.0	0.0	0.0	0.0	0.0	0.0	0.0	0.0	0.0
OTU_6060	32.0	2.0	51.0	2.0	29.0	2.0	21.0	25.0	6.0	9.0	6.0	3.0	24.0	1.0	11.0	4.0	20.0	21.0	0.0	37.0	2.0	1.0	4.0	2.0	14.0	13.0	24.0	22.0	16.0	20.0	1.0	1.0	1.0	5.0	8.0	20.0	8.0	0.0	54.0	27.0	0.0	57.0	39.0	0.0	5.0	15.0	31.0	15.0	11.0
OTU_4882	7.0	3.0	28.0	1.0	17.0	0.0	6.0	10.0	2.0	2.0	3.0	0.0	9.0	2.0	4.0	2.0	14.0	11.0	1.0	16.0	2.0	0.0	1.0	0.0	8.0	6.0	10.0	7.0	2.0	8.0	0.0	1.0	0.0	12.0	5.0	4.0	1.0	0.0	15.0	13.0	0.0	28.0	24.0	0.0	0.0	1.0	12.0	7.0	8.0
OTU_5311	232.0	271.0	2.0	785.0	4.0	14304.0	121.0	1005.0	60.0	40.0	0.0	7177.0	4.0	4969.0	3386.0	0.0	9.0	16323.0	0.0	1.0	1.0	5.0	2.0	28.0	1.0	0.0	16.0	0.0	0.0	7986.0	4.0	4.0	2.0	0.0	112.0	3.0	0.0	1.0	4.0	0.0	3.0	1.0	0.0	3.0	6.0	0.0	2.0	4.0	1.0
OTU_5914	125.0	29.0	202.0	1.0	107.0	14.0	92.0	72.0	21.0	19.0	40.0	16.0	72.0	7.0	41.0	8.0	95.0	83.0	14.0	141.0	10.0	2.0	10.0	10.0	70.0	28.0	60.0	66.0	62.0	52.0	5.0	9.0	1.0	32.0	16.0	72.0	35.0	0.0	191.0	120.0	0.0	267.0	137.0	1.0	15.0	30.0	67.0	30.0	31.0
OTU_5027	15.0	39.0	2.0	0.0	0.0	0.0	18.0	3.0	36.0	14.0	0.0	0.0	5.0	0.0	32.0	0.0	43.0	83.0	5.0	1.0	9.0	0.0	12.0	5.0	3.0	0.0	347.0	5.0	0.0	113.0	0.0	1.0	0.0	13.0	12.0	2.0	1.0	0.0	8.0	2.0	1.0	7.0	0.0	0.0	27.0	0.0	0.0	0.0	0.0
OTU_5727	43.0	3.0	0.0	0.0	0.0	0.0	8.0	35.0	4.0	11.0	1.0	0.0	0.0	0.0	1.0	0.0	1.0	2.0	62.0	0.0	0.0	0.0	24.0	5.0	0.0	0.0	17.0	0.0	14.0	2.0	13.0	14.0	0.0	0.0	160.0	12.0	13.0	0.0	12.0	2.0	0.0	23.0	4.0	0.0	24.0	3.0	0.0	1.0	0.0
OTU_3344	243.0	77.0	0.0	295.0	107.0	205.0	186.0	1117.0	120.0	146.0	6.0	82.0	0.0	78.0	107.0	0.0	185.0	224.0	71.0	986.0	34.0	6.0	61.0	19.0	995.0	96.0	380.0	66.0	32.0	301.0	10.0	33.0	3.0	57.0	347.0	30.0	53.0	0.0	36.0	50.0	0.0	63.0	89.0	0.0	47.0	19.0	7.0	18.0	3.0
OTU_5619	183.0	11.0	0.0	0.0	0.0	0.0	33.0	223.0	22.0	48.0	2.0	0.0	0.0	0.0	2.0	1.0	5.0	1.0	195.0	0.0	0.0	0.0	73.0	39.0	6.0	6.0	54.0	0.0	111.0	9.0	50.0	95.0	0.0	2.0	759.0	56.0	63.0	0.0	100.0	9.0	1.0	190.0	4.0	0.0	208.0	16.0	15.0	10.0	2.0
OTU_2946	38.0	4.0	19.0	1.0	40.0	1.0	32.0	20.0	3.0	2.0	31.0	1.0	24.0	3.0	12.0	4.0	60.0	29.0	0.0	13.0	10.0	0.0	1.0	5.0	25.0	32.0	23.0	32.0	6.0	25.0	2.0	3.0	0.0	21.0	19.0	25.0	9.0	0.0	55.0	29.0	0.0	70.0	76.0	0.0	3.0	11.0	14.0	15.0	16.0
OTU_6230	494.0	31.0	0.0	2.0	0.0	0.0	133.0	279.0	34.0	85.0	19.0	2.0	6.0	0.0	20.0	0.0	46.0	63.0	47.0	2.0	11.0	1.0	71.0	52.0	47.0	34.0	278.0	5.0	190.0	64.0	36.0	90.0	2.0	9.0	243.0	174.0	138.0	0.0	432.0	99.0	0.0	605.0	55.0	1.0	105.0	49.0	27.0	27.0	9.0
OTU_5058	115.0	22.0	184.0	0.0	96.0	17.0	56.0	49.0	11.0	12.0	37.0	10.0	92.0	11.0	50.0	13.0	88.0	104.0	2.0	118.0	16.0	3.0	5.0	5.0	87.0	44.0	71.0	103.0	42.0	63.0	4.0	4.0	0.0	46.0	18.0	91.0	27.0	0.0	186.0	106.0	0.0	261.0	141.0	0.0	8.0	30.0	89.0	59.0	22.0
OTU_5652	307.0	68.0	2.0	1041.0	0.0	838.0	1.0	361.0	29.0	93.0	3.0	465.0	2.0	390.0	2.0	0.0	89.0	11.0	1.0	0.0	17.0	3.0	0.0	3.0	0.0	0.0	2.0	1.0	0.0	6.0	0.0	0.0	4.0	7.0	13.0	0.0	0.0	0.0	1.0	0.0	0.0	1.0	0.0	1.0	0.0	1.0	0.0	1.0	0.0
OTU_5159	188.0	220.0	0.0	108.0	2.0	189.0	3.0	111.0	219.0	339.0	1.0	126.0	0.0	83.0	6.0	0.0	211.0	47.0	0.0	0.0	72.0	1.0	6.0	3.0	0.0	0.0	7.0	0.0	0.0	15.0	0.0	0.0	1.0	46.0	13.0	0.0	0.0	0.0	0.0	0.0	0.0	0.0	0.0	0.0	2.0	0.0	0.0	0.0	0.0
OTU_6253	16.0	0.0	0.0	0.0	0.0	0.0	21.0	16.0	1.0	1.0	0.0	0.0	0.0	0.0	0.0	1.0	0.0	2.0	6.0	0.0	0.0	0.0	2.0	3.0	1.0	1.0	3.0	0.0	19.0	1.0	5.0	5.0	0.0	0.0	21.0	10.0	9.0	0.0	11.0	6.0	2.0	29.0	3.0	0.0	46.0	5.0	27.0	26.0	5.0
OTU_4569	444.0	141.0	12.0	0.0	0.0	2.0	151.0	1.0	142.0	154.0	11.0	4.0	9.0	3.0	242.0	10.0	657.0	657.0	31.0	4.0	133.0	0.0	49.0	43.0	301.0	38.0	547.0	2.0	46.0	171.0	1.0	0.0	0.0	663.0	20.0	1.0	0.0	0.0	0.0	1.0	0.0	1.0	2.0	0.0	35.0	0.0	0.0	0.0	3.0
OTU_2818	60.0	4.0	1.0	0.0	2.0	0.0	20.0	33.0	3.0	5.0	3.0	0.0	1.0	0.0	0.0	1.0	12.0	4.0	14.0	0.0	0.0	0.0	8.0	6.0	4.0	2.0	25.0	1.0	16.0	5.0	11.0	8.0	0.0	1.0	71.0	23.0	22.0	0.0	29.0	7.0	0.0	56.0	14.0	0.0	54.0	8.0	4.0	8.0	0.0
OTU_2410	4.0	0.0	0.0	0.0	0.0	0.0	0.0	3.0	0.0	1.0	0.0	0.0	0.0	0.0	0.0	0.0	0.0	0.0	1.0	0.0	0.0	0.0	1.0	1.0	0.0	0.0	1.0	0.0	2.0	0.0	0.0	0.0	0.0	0.0	16.0	1.0	0.0	0.0	0.0	0.0	0.0	1.0	1.0	0.0	4.0	0.0	0.0	1.0	0.0
OTU_122	230.0	15.0	0.0	0.0	0.0	0.0	2.0	336.0	18.0	74.0	2.0	0.0	0.0	0.0	0.0	0.0	9.0	0.0	7.0	0.0	0.0	0.0	6.0	14.0	0.0	0.0	7.0	1.0	1.0	3.0	0.0	0.0	0.0	1.0	174.0	6.0	0.0	0.0	23.0	0.0	0.0	44.0	8.0	1.0	8.0	10.0	2.0	0.0	0.0
OTU_4571	6.0	0.0	0.0	0.0	0.0	0.0	1.0	2.0	0.0	0.0	0.0	0.0	0.0	0.0	0.0	0.0	0.0	0.0	3.0	0.0	0.0	0.0	1.0	1.0	1.0	0.0	4.0	0.0	5.0	0.0	2.0	4.0	0.0	0.0	1.0	3.0	5.0	0.0	4.0	1.0	0.0	12.0	0.0	0.0	9.0	2.0	2.0	3.0	1.0
OTU_4697	485.0	46.0	1.0	0.0	43.0	2.0	219.0	412.0	57.0	61.0	7.0	1.0	0.0	0.0	17.0	5.0	41.0	42.0	148.0	1.0	2.0	0.0	62.0	81.0	22.0	25.0	323.0	5.0	223.0	53.0	83.0	91.0	0.0	8.0	542.0	165.0	115.0	3.0	262.0	49.0	2.0	452.0	58.0	1.0	611.0	66.0	100.0	66.0	16.0
OTU_6030	3.0	93.0	0.0	0.0	0.0	14.0	2.0	0.0	54.0	1.0	0.0	18.0	0.0	6.0	40.0	0.0	27.0	45.0	10.0	0.0	15.0	0.0	13.0	3.0	0.0	0.0	44.0	0.0	0.0	37.0	0.0	0.0	0.0	3.0	17.0	0.0	0.0	0.0	0.0	0.0	0.0	0.0	0.0	0.0	58.0	0.0	0.0	0.0	0.0
OTU_5664	169.0	6.0	0.0	0.0	0.0	0.0	43.0	142.0	10.0	57.0	1.0	0.0	0.0	0.0	2.0	0.0	6.0	1.0	213.0	1.0	0.0	0.0	106.0	17.0	8.0	9.0	61.0	0.0	145.0	2.0	100.0	110.0	0.0	1.0	375.0	48.0	75.0	0.0	102.0	15.0	1.0	244.0	7.0	0.0	156.0	22.0	11.0	13.0	0.0
OTU_6056	371.0	14.0	4.0	0.0	0.0	2.0	96.0	171.0	23.0	46.0	5.0	0.0	2.0	0.0	17.0	0.0	32.0	25.0	37.0	3.0	3.0	0.0	39.0	27.0	20.0	21.0	161.0	2.0	125.0	36.0	17.0	56.0	0.0	10.0	116.0	121.0	67.0	0.0	260.0	65.0	0.0	432.0	56.0	0.0	38.0	42.0	9.0	6.0	1.0
OTU_94	123.0	11.0	0.0	0.0	0.0	0.0	22.0	1.0	25.0	46.0	0.0	0.0	0.0	0.0	1.0	0.0	7.0	9.0	183.0	0.0	0.0	0.0	70.0	58.0	0.0	1.0	82.0	0.0	25.0	3.0	1.0	3.0	1.0	0.0	116.0	0.0	1.0	0.0	0.0	0.0	0.0	0.0	0.0	0.0	144.0	0.0	0.0	0.0	0.0
OTU_1241	8.0	1.0	2.0	10.0	0.0	4.0	0.0	2.0	3.0	1.0	13.0	4.0	0.0	5.0	0.0	0.0	1.0	1.0	0.0	0.0	0.0	19.0	0.0	1.0	0.0	0.0	0.0	0.0	0.0	0.0	0.0	0.0	10.0	0.0	1.0	0.0	0.0	0.0	0.0	0.0	0.0	0.0	0.0	4.0	0.0	1.0	0.0	0.0	0.0
OTU_6261	126.0	85.0	0.0	147.0	0.0	207.0	6.0	239.0	81.0	171.0	0.0	199.0	0.0	113.0	3.0	0.0	78.0	21.0	0.0	0.0	23.0	1.0	1.0	1.0	0.0	0.0	0.0	0.0	0.0	16.0	0.0	0.0	0.0	10.0	9.0	0.0	0.0	1.0	0.0	0.0	0.0	1.0	1.0	1.0	1.0	0.0	0.0	1.0	0.0
OTU_1187	28.0	2.0	0.0	0.0	0.0	0.0	0.0	31.0	1.0	2.0	0.0	0.0	0.0	0.0	0.0	0.0	1.0	2.0	28.0	0.0	1.0	0.0	7.0	6.0	0.0	0.0	7.0	0.0	5.0	0.0	4.0	11.0	0.0	0.0	108.0	4.0	6.0	0.0	10.0	1.0	0.0	13.0	2.0	0.0	23.0	1.0	0.0	1.0	1.0
OTU_5999	66.0	11.0	107.0	2.0	47.0	3.0	32.0	33.0	4.0	8.0	7.0	1.0	28.0	1.0	15.0	8.0	26.0	41.0	2.0	38.0	5.0	1.0	5.0	7.0	34.0	25.0	28.0	42.0	26.0	21.0	10.0	9.0	1.0	12.0	19.0	53.0	18.0	0.0	105.0	56.0	0.0	128.0	57.0	2.0	7.0	17.0	22.0	27.0	17.0
OTU_5428	99.0	3.0	0.0	0.0	2.0	0.0	17.0	98.0	14.0	21.0	2.0	0.0	0.0	0.0	1.0	0.0	3.0	0.0	113.0	0.0	0.0	0.0	24.0	20.0	1.0	1.0	38.0	1.0	42.0	0.0	30.0	51.0	0.0	1.0	325.0	21.0	20.0	0.0	53.0	2.0	0.0	87.0	8.0	0.0	129.0	2.0	2.0	5.0	1.0
OTU_5750	23.0	1.0	0.0	0.0	0.0	0.0	2.0	11.0	3.0	38.0	5.0	0.0	0.0	0.0	0.0	0.0	0.0	0.0	9.0	0.0	0.0	0.0	2.0	1.0	0.0	0.0	1.0	0.0	8.0	0.0	2.0	1.0	0.0	0.0	9.0	14.0	4.0	0.0	22.0	4.0	0.0	35.0	6.0	0.0	1.0	7.0	0.0	0.0	0.0
OTU_3206	63.0	1.0	0.0	0.0	4.0	0.0	11.0	58.0	4.0	17.0	0.0	0.0	0.0	0.0	0.0	2.0	2.0	1.0	43.0	0.0	0.0	0.0	19.0	15.0	1.0	1.0	9.0	1.0	33.0	1.0	12.0	23.0	0.0	0.0	216.0	16.0	12.0	0.0	23.0	1.0	0.0	50.0	1.0	0.0	87.0	4.0	7.0	6.0	4.0
OTU_4260	137.0	46.0	0.0	0.0	0.0	3.0	8.0	0.0	51.0	106.0	0.0	1.0	0.0	0.0	23.0	0.0	102.0	99.0	196.0	0.0	29.0	1.0	114.0	67.0	0.0	4.0	20.0	0.0	0.0	11.0	0.0	0.0	0.0	20.0	25.0	0.0	0.0	0.0	0.0	0.0	0.0	0.0	1.0	0.0	110.0	1.0	0.0	0.0	0.0
OTU_5905	152.0	3.0	0.0	0.0	0.0	0.0	35.0	108.0	8.0	36.0	0.0	0.0	0.0	0.0	3.0	0.0	8.0	1.0	148.0	0.0	0.0	0.0	33.0	13.0	3.0	6.0	29.0	0.0	71.0	1.0	52.0	80.0	0.0	1.0	241.0	34.0	40.0	0.0	49.0	7.0	1.0	132.0	7.0	0.0	76.0	10.0	0.0	7.0	0.0
OTU_3788	26.0	7.0	15.0	0.0	22.0	2.0	13.0	10.0	5.0	7.0	13.0	1.0	18.0	0.0	5.0	1.0	50.0	18.0	3.0	12.0	7.0	0.0	0.0	3.0	15.0	14.0	13.0	20.0	1.0	20.0	2.0	2.0	0.0	16.0	7.0	15.0	4.0	0.0	25.0	25.0	0.0	47.0	39.0	0.0	5.0	9.0	16.0	13.0	4.0
OTU_471	28.0	0.0	1.0	0.0	208.0	0.0	55.0	16.0	0.0	5.0	9.0	0.0	1.0	0.0	1.0	13.0	9.0	3.0	8.0	4.0	0.0	0.0	4.0	1.0	8.0	11.0	12.0	5.0	22.0	2.0	3.0	12.0	1.0	0.0	9.0	23.0	18.0	0.0	34.0	9.0	2.0	60.0	38.0	0.0	50.0	25.0	61.0	87.0	20.0
OTU_4192	5.0	1.0	0.0	4.0	0.0	3.0	1.0	12.0	5.0	5.0	0.0	6.0	0.0	4.0	0.0	0.0	22.0	0.0	0.0	0.0	1.0	0.0	0.0	0.0	0.0	0.0	0.0	0.0	0.0	1.0	0.0	0.0	1.0	1.0	4.0	0.0	0.0	0.0	0.0	0.0	0.0	0.0	0.0	0.0	0.0	0.0	0.0	0.0	0.0
OTU_3618	6.0	0.0	1.0	0.0	0.0	0.0	1.0	1.0	0.0	3.0	1.0	0.0	1.0	0.0	0.0	0.0	0.0	0.0	0.0	0.0	0.0	0.0	0.0	0.0	1.0	1.0	3.0	0.0	0.0	2.0	0.0	0.0	0.0	0.0	2.0	1.0	1.0	0.0	11.0	3.0	0.0	10.0	1.0	0.0	0.0	0.0	0.0	1.0	0.0
OTU_973	116.0	83.0	0.0	0.0	0.0	0.0	6.0	1.0	168.0	198.0	0.0	1.0	0.0	4.0	40.0	0.0	171.0	152.0	169.0	0.0	64.0	0.0	139.0	76.0	0.0	0.0	9.0	0.0	0.0	23.0	1.0	0.0	2.0	26.0	29.0	0.0	0.0	0.0	0.0	0.0	0.0	0.0	0.0	0.0	83.0	0.0	0.0	0.0	0.0
OTU_1319	3.0	0.0	0.0	10.0	0.0	7.0	0.0	5.0	0.0	0.0	6.0	1.0	0.0	1.0	0.0	0.0	0.0	0.0	0.0	0.0	0.0	17.0	0.0	0.0	0.0	0.0	0.0	0.0	0.0	0.0	0.0	0.0	6.0	0.0	0.0	0.0	0.0	0.0	0.0	0.0	0.0	0.0	1.0	2.0	0.0	0.0	0.0	0.0	0.0
OTU_5655	149.0	4.0	0.0	0.0	61.0	0.0	92.0	90.0	10.0	25.0	5.0	1.0	0.0	0.0	3.0	34.0	11.0	10.0	31.0	6.0	1.0	1.0	16.0	11.0	20.0	11.0	83.0	7.0	53.0	3.0	30.0	30.0	0.0	0.0	85.0	78.0	29.0	0.0	83.0	27.0	9.0	180.0	45.0	1.0	184.0	43.0	146.0	175.0	37.0
OTU_4488	1.0	0.0	1.0	0.0	2.0	0.0	1.0	1.0	1.0	1.0	2.0	0.0	0.0	0.0	0.0	1.0	8.0	4.0	0.0	2.0	1.0	0.0	1.0	0.0	3.0	0.0	0.0	1.0	2.0	1.0	0.0	1.0	0.0	1.0	2.0	0.0	0.0	2.0	1.0	2.0	2.0	4.0	7.0	0.0	1.0	0.0	2.0	1.0	2.0
OTU_4264	32.0	18.0	0.0	33.0	0.0	33.0	2.0	49.0	27.0	37.0	0.0	43.0	0.0	24.0	1.0	0.0	22.0	2.0	0.0	0.0	6.0	1.0	0.0	0.0	0.0	0.0	0.0	0.0	0.0	6.0	0.0	0.0	0.0	0.0	3.0	0.0	0.0	0.0	1.0	0.0	0.0	0.0	0.0	0.0	0.0	0.0	0.0	0.0	0.0
OTU_3210	6.0	0.0	0.0	0.0	0.0	0.0	0.0	14.0	2.0	6.0	0.0	0.0	0.0	0.0	0.0	0.0	0.0	0.0	2.0	0.0	0.0	0.0	0.0	1.0	0.0	1.0	0.0	0.0	3.0	0.0	0.0	3.0	0.0	0.0	22.0	0.0	1.0	0.0	4.0	0.0	0.0	7.0	1.0	0.0	4.0	0.0	0.0	0.0	0.0
OTU_5533	11.0	0.0	30.0	45.0	0.0	30.0	0.0	16.0	2.0	0.0	50.0	38.0	2.0	19.0	0.0	0.0	0.0	0.0	0.0	2.0	1.0	102.0	0.0	0.0	0.0	0.0	2.0	1.0	0.0	0.0	0.0	0.0	65.0	2.0	1.0	3.0	0.0	0.0	1.0	1.0	0.0	7.0	1.0	41.0	0.0	2.0	1.0	0.0	1.0
OTU_6256	900.0	162.0	0.0	5686.0	3.0	3675.0	11.0	1425.0	127.0	309.0	7.0	1997.0	2.0	2013.0	4.0	1.0	187.0	33.0	1.0	0.0	60.0	10.0	1.0	6.0	1.0	0.0	1.0	0.0	0.0	32.0	0.0	0.0	2.0	13.0	49.0	0.0	0.0	0.0	3.0	2.0	0.0	2.0	1.0	0.0	0.0	0.0	0.0	4.0	1.0
OTU_1688	12.0	3.0	0.0	0.0	0.0	0.0	3.0	18.0	2.0	1.0	1.0	0.0	0.0	1.0	0.0	0.0	0.0	0.0	10.0	0.0	0.0	0.0	3.0	2.0	0.0	1.0	0.0	0.0	3.0	1.0	4.0	0.0	0.0	0.0	61.0	2.0	3.0	0.0	3.0	0.0	0.0	1.0	1.0	0.0	16.0	1.0	0.0	1.0	0.0
OTU_4832	78.0	85.0	4.0	249.0	2.0	4460.0	35.0	290.0	23.0	16.0	14.0	2252.0	1.0	1599.0	999.0	0.0	4.0	5032.0	1.0	0.0	1.0	76.0	0.0	2.0	0.0	0.0	2.0	0.0	0.0	2266.0	1.0	0.0	22.0	0.0	43.0	3.0	0.0	1.0	0.0	1.0	0.0	1.0	0.0	16.0	3.0	0.0	0.0	2.0	1.0
OTU_166	13.0	0.0	0.0	0.0	0.0	0.0	6.0	7.0	0.0	1.0	1.0	0.0	0.0	0.0	0.0	1.0	0.0	0.0	7.0	0.0	0.0	0.0	1.0	2.0	1.0	1.0	5.0	0.0	7.0	0.0	3.0	8.0	0.0	0.0	13.0	3.0	6.0	0.0	7.0	0.0	1.0	17.0	2.0	0.0	27.0	1.0	6.0	14.0	1.0
OTU_4682	40.0	4.0	84.0	4.0	32.0	5.0	18.0	37.0	5.0	10.0	22.0	9.0	37.0	3.0	28.0	4.0	27.0	25.0	1.0	50.0	3.0	3.0	3.0	6.0	16.0	11.0	28.0	30.0	22.0	18.0	1.0	4.0	1.0	10.0	5.0	17.0	8.0	0.0	60.0	29.0	0.0	55.0	35.0	2.0	4.0	12.0	26.0	17.0	16.0
OTU_598	3.0	0.0	0.0	17.0	0.0	3.0	0.0	2.0	0.0	0.0	19.0	2.0	0.0	4.0	0.0	0.0	1.0	0.0	0.0	0.0	0.0	16.0	0.0	0.0	0.0	0.0	0.0	0.0	0.0	0.0	0.0	0.0	14.0	0.0	3.0	0.0	0.0	0.0	0.0	0.0	0.0	0.0	2.0	7.0	0.0	1.0	0.0	0.0	0.0
OTU_5826	60.0	2.0	0.0	0.0	0.0	0.0	17.0	34.0	4.0	10.0	2.0	0.0	0.0	0.0	2.0	0.0	3.0	10.0	8.0	1.0	0.0	0.0	4.0	6.0	2.0	3.0	24.0	0.0	26.0	2.0	4.0	16.0	0.0	3.0	33.0	22.0	21.0	0.0	50.0	9.0	0.0	70.0	9.0	0.0	8.0	7.0	3.0	2.0	0.0
OTU_2074	406.0	99.0	0.0	1.0	1.0	1.0	20.0	1.0	147.0	378.0	0.0	1.0	0.0	0.0	40.0	0.0	256.0	237.0	551.0	0.0	63.0	1.0	290.0	137.0	0.0	10.0	43.0	0.0	0.0	37.0	1.0	0.0	0.0	47.0	137.0	0.0	0.0	0.0	0.0	1.0	0.0	0.0	1.0	0.0	276.0	0.0	0.0	0.0	0.0
OTU_4565	18.0	3.0	0.0	0.0	0.0	0.0	7.0	34.0	1.0	9.0	0.0	0.0	0.0	0.0	0.0	0.0	2.0	1.0	10.0	0.0	0.0	0.0	3.0	8.0	0.0	0.0	12.0	0.0	10.0	2.0	1.0	2.0	0.0	0.0	70.0	4.0	3.0	0.0	5.0	0.0	0.0	20.0	1.0	0.0	29.0	0.0	0.0	0.0	0.0
OTU_6094	116.0	91.0	0.0	1.0	1.0	2.0	7.0	0.0	170.0	161.0	0.0	0.0	0.0	0.0	27.0	0.0	254.0	141.0	144.0	0.0	58.0	0.0	145.0	91.0	0.0	4.0	11.0	0.0	0.0	19.0	0.0	0.0	0.0	26.0	22.0	0.0	0.0	0.0	0.0	0.0	0.0	0.0	0.0	0.0	82.0	0.0	0.0	0.0	0.0
OTU_97	31.0	1.0	0.0	0.0	0.0	0.0	11.0	7.0	0.0	6.0	0.0	0.0	0.0	0.0	0.0	0.0	0.0	0.0	7.0	0.0	0.0	0.0	6.0	4.0	2.0	2.0	8.0	0.0	20.0	0.0	4.0	5.0	0.0	0.0	4.0	7.0	2.0	0.0	18.0	3.0	0.0	20.0	2.0	0.0	17.0	3.0	2.0	3.0	0.0
OTU_5993	55.0	41.0	0.0	62.0	1.0	76.0	0.0	60.0	28.0	51.0	1.0	36.0	0.0	41.0	1.0	0.0	49.0	7.0	0.0	0.0	15.0	2.0	0.0	1.0	0.0	1.0	0.0	0.0	0.0	5.0	0.0	0.0	2.0	1.0	9.0	0.0	0.0	0.0	0.0	0.0	0.0	0.0	0.0	0.0	1.0	0.0	0.0	0.0	0.0
OTU_5283	56.0	47.0	0.0	1.0	2.0	7.0	0.0	0.0	95.0	90.0	0.0	1.0	0.0	2.0	25.0	0.0	97.0	78.0	64.0	0.0	32.0	0.0	58.0	54.0	0.0	1.0	6.0	1.0	0.0	7.0	0.0	0.0	0.0	9.0	9.0	0.0	0.0	0.0	0.0	0.0	0.0	0.0	0.0	0.0	28.0	1.0	0.0	0.0	1.0
OTU_5913	112.0	12.0	0.0	0.0	0.0	0.0	25.0	120.0	16.0	37.0	3.0	0.0	0.0	0.0	0.0	0.0	7.0	1.0	135.0	0.0	2.0	0.0	36.0	24.0	1.0	0.0	46.0	0.0	44.0	0.0	47.0	43.0	0.0	0.0	463.0	27.0	26.0	0.0	45.0	6.0	0.0	98.0	4.0	0.0	146.0	16.0	5.0	7.0	0.0
OTU_4444	169.0	164.0	0.0	35.0	0.0	69.0	0.0	56.0	160.0	337.0	0.0	42.0	0.0	47.0	3.0	0.0	178.0	21.0	1.0	0.0	72.0	0.0	2.0	3.0	0.0	0.0	2.0	0.0	0.0	10.0	0.0	0.0	0.0	31.0	8.0	0.0	0.0	0.0	0.0	0.0	0.0	0.0	0.0	0.0	2.0	0.0	0.0	0.0	0.0
OTU_5814	128.0	108.0	1.0	157.0	0.0	201.0	3.0	226.0	71.0	169.0	4.0	93.0	0.0	110.0	1.0	1.0	120.0	8.0	0.0	0.0	25.0	1.0	3.0	3.0	0.0	1.0	0.0	1.0	0.0	13.0	0.0	0.0	1.0	9.0	14.0	0.0	0.0	0.0	0.0	0.0	0.0	0.0	0.0	1.0	2.0	0.0	0.0	0.0	0.0
OTU_266	141.0	19.0	0.0	0.0	0.0	0.0	44.0	0.0	16.0	54.0	0.0	2.0	0.0	0.0	35.0	0.0	94.0	111.0	17.0	0.0	10.0	0.0	23.0	10.0	61.0	9.0	137.0	0.0	18.0	19.0	0.0	0.0	0.0	53.0	11.0	0.0	0.0	0.0	0.0	0.0	0.0	0.0	0.0	0.0	19.0	0.0	0.0	0.0	0.0
OTU_3695	6.0	2.0	0.0	0.0	0.0	0.0	14.0	4.0	2.0	24.0	1.0	0.0	0.0	0.0	0.0	0.0	0.0	0.0	11.0	0.0	0.0	0.0	4.0	0.0	2.0	4.0	2.0	1.0	34.0	0.0	36.0	28.0	0.0	0.0	2.0	20.0	25.0	0.0	28.0	7.0	0.0	62.0	9.0	0.0	4.0	4.0	2.0	2.0	2.0
OTU_4946	2.0	0.0	0.0	0.0	0.0	0.0	0.0	0.0	0.0	0.0	0.0	0.0	0.0	0.0	0.0	0.0	1.0	3.0	3.0	0.0	1.0	0.0	0.0	0.0	0.0	0.0	1.0	0.0	0.0	0.0	0.0	0.0	0.0	0.0	0.0	0.0	0.0	0.0	0.0	0.0	0.0	0.0	0.0	0.0	1.0	0.0	0.0	0.0	0.0
OTU_5860	408.0	43.0	0.0	0.0	0.0	1.0	21.0	810.0	68.0	300.0	20.0	0.0	0.0	0.0	1.0	0.0	21.0	15.0	247.0	0.0	1.0	1.0	156.0	108.0	6.0	1.0	70.0	1.0	32.0	8.0	3.0	7.0	0.0	1.0	387.0	77.0	6.0	0.0	127.0	14.0	0.0	167.0	28.0	0.0	150.0	18.0	5.0	0.0	0.0
OTU_5366	1.0	8.0	0.0	0.0	0.0	0.0	0.0	0.0	6.0	4.0	0.0	1.0	0.0	0.0	0.0	0.0	3.0	0.0	0.0	0.0	4.0	0.0	0.0	0.0	0.0	0.0	0.0	0.0	0.0	1.0	0.0	0.0	0.0	1.0	0.0	0.0	0.0	0.0	0.0	0.0	0.0	0.0	0.0	0.0	0.0	0.0	0.0	0.0	0.0
OTU_4728	63.0	3.0	66.0	77.0	1.0	71.0	0.0	104.0	1.0	9.0	50.0	40.0	4.0	49.0	0.0	0.0	6.0	0.0	0.0	6.0	3.0	105.0	0.0	0.0	0.0	0.0	0.0	12.0	0.0	4.0	0.0	0.0	43.0	0.0	6.0	17.0	0.0	0.0	21.0	6.0	0.0	34.0	44.0	52.0	0.0	8.0	0.0	1.0	0.0
OTU_6001	125.0	2.0	4.0	1.0	77.0	0.0	1245.0	15.0	2.0	24.0	21.0	0.0	1.0	0.0	0.0	3.0	2.0	1.0	196.0	21.0	1.0	4.0	8.0	4.0	133.0	94.0	29.0	43.0	600.0	0.0	229.0	106.0	1.0	1.0	18.0	477.0	333.0	1.0	295.0	99.0	146.0	893.0	425.0	0.0	2293.0	426.0	2850.0	3961.0	1041.0
OTU_4912	50.0	4.0	0.0	0.0	0.0	0.0	3.0	44.0	5.0	15.0	0.0	0.0	0.0	0.0	1.0	0.0	1.0	1.0	2.0	0.0	0.0	0.0	1.0	3.0	1.0	0.0	1.0	0.0	3.0	0.0	1.0	3.0	0.0	1.0	11.0	9.0	3.0	0.0	18.0	4.0	0.0	33.0	5.0	0.0	4.0	3.0	2.0	0.0	0.0
OTU_5796	55.0	5.0	0.0	0.0	1.0	0.0	46.0	12.0	8.0	23.0	5.0	0.0	3.0	0.0	2.0	3.0	13.0	3.0	10.0	0.0	0.0	0.0	16.0	6.0	2.0	6.0	45.0	0.0	48.0	1.0	15.0	22.0	1.0	3.0	20.0	39.0	29.0	1.0	51.0	9.0	2.0	117.0	23.0	0.0	36.0	12.0	12.0	18.0	5.0
OTU_3919	64.0	4.0	0.0	0.0	0.0	0.0	14.0	26.0	2.0	20.0	4.0	0.0	0.0	0.0	2.0	0.0	10.0	7.0	8.0	0.0	0.0	0.0	8.0	2.0	4.0	1.0	25.0	0.0	30.0	1.0	8.0	17.0	0.0	1.0	39.0	22.0	25.0	0.0	61.0	6.0	1.0	71.0	9.0	0.0	11.0	3.0	2.0	3.0	1.0
OTU_2424	68.0	0.0	0.0	0.0	0.0	0.0	4.0	36.0	0.0	6.0	11.0	0.0	0.0	0.0	0.0	0.0	0.0	0.0	13.0	0.0	0.0	0.0	12.0	5.0	0.0	3.0	13.0	0.0	10.0	2.0	4.0	13.0	0.0	0.0	70.0	2.0	6.0	0.0	10.0	2.0	0.0	13.0	2.0	0.0	30.0	7.0	3.0	0.0	0.0
OTU_4731	6.0	0.0	12.0	0.0	2.0	0.0	7.0	6.0	0.0	1.0	2.0	0.0	11.0	0.0	0.0	8.0	1.0	5.0	0.0	1.0	0.0	0.0	1.0	0.0	6.0	6.0	4.0	10.0	12.0	0.0	1.0	1.0	0.0	0.0	2.0	5.0	4.0	0.0	20.0	11.0	0.0	32.0	11.0	0.0	1.0	3.0	6.0	1.0	1.0
OTU_5770	111.0	8.0	1.0	1.0	0.0	0.0	24.0	53.0	8.0	26.0	6.0	0.0	1.0	1.0	2.0	0.0	14.0	6.0	17.0	0.0	0.0	0.0	13.0	11.0	13.0	16.0	58.0	1.0	47.0	5.0	15.0	26.0	0.0	4.0	70.0	46.0	30.0	0.0	79.0	26.0	0.0	145.0	21.0	0.0	13.0	10.0	3.0	5.0	0.0
OTU_5909	988.0	33.0	0.0	1.0	0.0	1.0	252.0	1087.0	92.0	256.0	18.0	0.0	0.0	0.0	9.0	2.0	41.0	23.0	1064.0	0.0	2.0	2.0	320.0	224.0	23.0	31.0	303.0	4.0	484.0	24.0	352.0	497.0	0.0	1.0	3590.0	302.0	327.0	0.0	518.0	45.0	3.0	845.0	32.0	0.0	1014.0	65.0	31.0	40.0	5.0
OTU_1680	106.0	16.0	103.0	0.0	91.0	5.0	60.0	35.0	6.0	8.0	43.0	4.0	45.0	10.0	35.0	8.0	98.0	73.0	3.0	54.0	12.0	2.0	5.0	7.0	59.0	52.0	61.0	99.0	17.0	50.0	1.0	6.0	0.0	40.0	15.0	52.0	26.0	0.0	139.0	87.0	1.0	203.0	167.0	0.0	7.0	43.0	36.0	43.0	33.0
OTU_5400	78.0	2.0	1.0	0.0	1.0	0.0	19.0	100.0	4.0	19.0	2.0	0.0	0.0	0.0	1.0	0.0	2.0	3.0	82.0	0.0	1.0	0.0	22.0	25.0	0.0	1.0	20.0	0.0	40.0	2.0	22.0	19.0	1.0	0.0	308.0	17.0	13.0	0.0	26.0	3.0	0.0	51.0	1.0	0.0	103.0	4.0	3.0	4.0	0.0
OTU_5067	7.0	0.0	58.0	0.0	8.0	1.0	13.0	3.0	2.0	4.0	14.0	3.0	32.0	0.0	2.0	10.0	9.0	7.0	1.0	30.0	1.0	0.0	0.0	0.0	18.0	10.0	2.0	33.0	16.0	1.0	1.0	3.0	1.0	5.0	3.0	11.0	12.0	0.0	62.0	30.0	0.0	66.0	23.0	0.0	1.0	6.0	24.0	10.0	7.0
OTU_5818	54.0	10.0	65.0	0.0	55.0	5.0	31.0	11.0	1.0	10.0	11.0	6.0	21.0	6.0	12.0	1.0	36.0	41.0	1.0	63.0	8.0	1.0	5.0	5.0	24.0	14.0	40.0	34.0	18.0	14.0	3.0	4.0	1.0	13.0	11.0	45.0	24.0	0.0	72.0	56.0	0.0	108.0	21.0	1.0	4.0	10.0	18.0	10.0	7.0
OTU_389	307.0	17.0	0.0	0.0	0.0	0.0	10.0	317.0	14.0	92.0	6.0	0.0	0.0	0.0	2.0	0.0	4.0	5.0	15.0	0.0	2.0	1.0	5.0	13.0	1.0	1.0	8.0	1.0	2.0	2.0	1.0	6.0	0.0	0.0	186.0	14.0	0.0	0.0	23.0	4.0	0.0	70.0	5.0	0.0	18.0	10.0	1.0	0.0	0.0
OTU_2227	179.0	4.0	796.0	87.0	1.0	215.0	9.0	113.0	4.0	5.0	307.0	132.0	23.0	130.0	4.0	0.0	21.0	5.0	0.0	30.0	13.0	105.0	0.0	1.0	0.0	3.0	1.0	49.0	2.0	8.0	0.0	0.0	75.0	7.0	6.0	38.0	0.0	0.0	80.0	28.0	3.0	146.0	143.0	29.0	2.0	48.0	4.0	1.0	1.0
OTU_5658	32.0	2.0	2.0	0.0	0.0	0.0	14.0	15.0	3.0	10.0	1.0	0.0	0.0	0.0	1.0	1.0	5.0	3.0	12.0	2.0	0.0	0.0	2.0	2.0	6.0	4.0	19.0	2.0	22.0	4.0	8.0	21.0	0.0	3.0	50.0	17.0	10.0	0.0	39.0	8.0	1.0	51.0	10.0	0.0	26.0	8.0	15.0	7.0	7.0
OTU_5597	9.0	0.0	8.0	0.0	0.0	0.0	3.0	0.0	1.0	4.0	0.0	0.0	4.0	0.0	0.0	4.0	1.0	1.0	1.0	1.0	0.0	0.0	0.0	0.0	1.0	1.0	1.0	3.0	9.0	2.0	1.0	3.0	0.0	0.0	3.0	1.0	3.0	0.0	11.0	4.0	0.0	20.0	5.0	0.0	1.0	0.0	1.0	1.0	3.0
OTU_5777	472.0	223.0	0.0	329.0	0.0	540.0	3.0	728.0	159.0	473.0	1.0	283.0	0.0	266.0	6.0	0.0	275.0	48.0	3.0	0.0	73.0	1.0	7.0	8.0	0.0	3.0	10.0	0.0	0.0	49.0	0.0	0.0	0.0	26.0	65.0	0.0	2.0	0.0	0.0	0.0	0.0	0.0	1.0	0.0	5.0	1.0	0.0	0.0	1.0
OTU_61	38.0	5.0	0.0	14.0	0.0	34.0	4.0	56.0	6.0	23.0	0.0	10.0	0.0	15.0	9.0	0.0	5.0	17.0	2.0	0.0	0.0	0.0	2.0	0.0	0.0	0.0	1.0	0.0	0.0	10.0	0.0	0.0	0.0	3.0	10.0	0.0	0.0	0.0	0.0	0.0	0.0	0.0	0.0	0.0	1.0	0.0	0.0	0.0	0.0
OTU_6051	250.0	4.0	769.0	339.0	3.0	320.0	7.0	223.0	3.0	11.0	221.0	162.0	17.0	129.0	1.0	0.0	15.0	9.0	3.0	17.0	11.0	450.0	1.0	0.0	0.0	5.0	7.0	10.0	1.0	4.0	0.0	0.0	252.0	1.0	54.0	21.0	2.0	2.0	36.0	9.0	0.0	135.0	67.0	279.0	7.0	33.0	5.0	3.0	2.0
OTU_5694	7.0	1.0	0.0	0.0	0.0	0.0	3.0	8.0	1.0	1.0	0.0	1.0	0.0	0.0	0.0	0.0	0.0	0.0	5.0	0.0	0.0	0.0	1.0	1.0	0.0	0.0	0.0	0.0	2.0	0.0	2.0	4.0	0.0	0.0	30.0	0.0	4.0	0.0	0.0	0.0	0.0	6.0	1.0	0.0	7.0	0.0	0.0	0.0	0.0
OTU_6070	24.0	2.0	77.0	158.0	1.0	104.0	0.0	32.0	0.0	1.0	128.0	63.0	2.0	64.0	0.0	0.0	2.0	2.0	1.0	0.0	1.0	332.0	0.0	0.0	0.0	0.0	0.0	2.0	0.0	0.0	0.0	0.0	214.0	0.0	0.0	3.0	0.0	0.0	8.0	1.0	0.0	5.0	6.0	158.0	0.0	4.0	0.0	0.0	0.0
OTU_3797	3.0	0.0	0.0	0.0	0.0	0.0	1.0	2.0	2.0	3.0	1.0	0.0	0.0	0.0	0.0	0.0	0.0	0.0	1.0	0.0	0.0	0.0	1.0	0.0	0.0	0.0	2.0	0.0	15.0	0.0	6.0	3.0	0.0	0.0	4.0	3.0	11.0	0.0	10.0	0.0	0.0	14.0	2.0	0.0	4.0	3.0	6.0	6.0	0.0
OTU_6133	318.0	85.0	554.0	12.0	392.0	72.0	242.0	204.0	52.0	78.0	222.0	49.0	243.0	50.0	150.0	33.0	400.0	320.0	19.0	586.0	51.0	14.0	31.0	17.0	228.0	146.0	212.0	312.0	97.0	245.0	12.0	32.0	7.0	197.0	72.0	240.0	91.0	5.0	513.0	346.0	4.0	782.0	550.0	4.0	61.0	117.0	224.0	186.0	104.0
OTU_5003	12.0	1.0	0.0	0.0	0.0	0.0	2.0	0.0	1.0	4.0	1.0	0.0	0.0	0.0	0.0	0.0	2.0	1.0	24.0	0.0	2.0	0.0	24.0	6.0	1.0	1.0	6.0	0.0	8.0	0.0	3.0	3.0	0.0	0.0	5.0	2.0	3.0	0.0	6.0	2.0	0.0	6.0	3.0	0.0	2.0	1.0	0.0	0.0	0.0
OTU_1172	1.0	0.0	0.0	0.0	0.0	0.0	0.0	0.0	0.0	0.0	0.0	0.0	0.0	0.0	0.0	0.0	0.0	0.0	2.0	0.0	0.0	0.0	0.0	0.0	0.0	0.0	0.0	0.0	0.0	0.0	0.0	0.0	0.0	0.0	5.0	0.0	0.0	0.0	0.0	0.0	0.0	4.0	0.0	0.0	4.0	0.0	0.0	0.0	0.0
OTU_4945	42.0	864.0	0.0	8.0	0.0	64.0	102.0	9.0	2359.0	114.0	0.0	26.0	1.0	17.0	308.0	0.0	1646.0	217.0	183.0	0.0	178.0	1.0	313.0	66.0	0.0	1.0	513.0	0.0	0.0	414.0	1.0	0.0	0.0	367.0	521.0	2.0	0.0	0.0	0.0	0.0	0.0	0.0	0.0	0.0	328.0	0.0	0.0	0.0	1.0
OTU_343	308.0	21.0	8.0	0.0	0.0	2.0	72.0	253.0	34.0	100.0	44.0	0.0	1.0	3.0	1.0	3.0	22.0	7.0	11.0	8.0	0.0	55.0	2.0	19.0	2.0	5.0	29.0	8.0	19.0	4.0	1.0	0.0	16.0	2.0	52.0	27.0	1.0	0.0	43.0	3.0	2.0	121.0	67.0	21.0	71.0	43.0	42.0	14.0	9.0
OTU_4181	157.0	105.0	0.0	139.0	3.0	192.0	6.0	311.0	85.0	205.0	0.0	82.0	0.0	125.0	6.0	0.0	56.0	12.0	2.0	0.0	15.0	1.0	0.0	0.0	0.0	0.0	1.0	0.0	0.0	11.0	1.0	0.0	0.0	17.0	14.0	0.0	0.0	0.0	1.0	0.0	0.0	0.0	2.0	0.0	3.0	1.0	0.0	2.0	0.0
OTU_1340	5.0	0.0	6.0	49.0	0.0	28.0	0.0	20.0	0.0	2.0	58.0	15.0	0.0	16.0	0.0	0.0	1.0	1.0	0.0	0.0	0.0	79.0	0.0	0.0	0.0	0.0	0.0	3.0	0.0	0.0	0.0	0.0	45.0	0.0	0.0	0.0	0.0	0.0	0.0	0.0	0.0	3.0	9.0	23.0	0.0	0.0	0.0	0.0	0.0
OTU_5996	201.0	1563.0	0.0	223.0	0.0	625.0	3.0	262.0	1624.0	688.0	0.0	404.0	0.0	253.0	50.0	0.0	742.0	227.0	3.0	0.0	528.0	0.0	6.0	8.0	0.0	0.0	45.0	0.0	0.0	286.0	0.0	0.0	0.0	109.0	48.0	0.0	1.0	0.0	0.0	0.0	1.0	0.0	2.0	1.0	3.0	2.0	0.0	0.0	0.0
OTU_745	33.0	0.0	0.0	0.0	0.0	0.0	3.0	9.0	1.0	6.0	2.0	0.0	0.0	0.0	0.0	0.0	3.0	0.0	23.0	0.0	0.0	0.0	10.0	2.0	1.0	4.0	9.0	0.0	19.0	0.0	16.0	23.0	0.0	0.0	30.0	9.0	19.0	0.0	21.0	3.0	0.0	30.0	1.0	0.0	11.0	0.0	1.0	3.0	0.0
OTU_5576	207.0	8.0	401.0	91.0	0.0	138.0	6.0	245.0	4.0	13.0	105.0	111.0	14.0	59.0	2.0	0.0	10.0	3.0	0.0	15.0	2.0	117.0	0.0	1.0	0.0	0.0	0.0	28.0	0.0	4.0	0.0	1.0	54.0	1.0	12.0	39.0	0.0	0.0	54.0	12.0	0.0	104.0	70.0	60.0	2.0	39.0	1.0	1.0	0.0
OTU_5794	165.0	24.0	0.0	0.0	0.0	3.0	13.0	190.0	43.0	148.0	7.0	0.0	0.0	2.0	0.0	0.0	19.0	3.0	117.0	1.0	1.0	1.0	92.0	23.0	0.0	1.0	38.0	0.0	13.0	1.0	6.0	8.0	0.0	1.0	79.0	41.0	4.0	0.0	70.0	7.0	0.0	65.0	7.0	0.0	40.0	10.0	2.0	0.0	0.0
OTU_5876	83.0	73.0	0.0	2.0	0.0	1.0	3.0	0.0	87.0	139.0	0.0	1.0	0.0	0.0	22.0	0.0	121.0	79.0	98.0	0.0	33.0	0.0	72.0	33.0	0.0	3.0	3.0	0.0	0.0	11.0	0.0	0.0	0.0	21.0	21.0	0.0	0.0	0.0	0.0	0.0	0.0	0.0	0.0	0.0	39.0	0.0	0.0	0.0	0.0
OTU_5218	55.0	6.0	0.0	0.0	0.0	0.0	2.0	71.0	15.0	41.0	5.0	0.0	0.0	0.0	2.0	0.0	1.0	2.0	39.0	0.0	0.0	0.0	28.0	15.0	1.0	0.0	12.0	1.0	5.0	0.0	1.0	2.0	1.0	0.0	35.0	23.0	0.0	0.0	10.0	0.0	0.0	14.0	3.0	0.0	24.0	3.0	1.0	0.0	0.0
OTU_5970	26.0	6.0	27.0	1.0	16.0	0.0	7.0	14.0	3.0	14.0	4.0	3.0	13.0	5.0	10.0	0.0	13.0	16.0	0.0	21.0	4.0	1.0	4.0	1.0	6.0	6.0	22.0	14.0	4.0	16.0	0.0	3.0	0.0	8.0	3.0	15.0	7.0	0.0	41.0	16.0	0.0	39.0	31.0	1.0	2.0	4.0	7.0	8.0	5.0
OTU_4889	45.0	2.0	310.0	103.0	0.0	98.0	2.0	31.0	0.0	6.0	665.0	46.0	5.0	52.0	0.0	0.0	9.0	4.0	4.0	31.0	1.0	1145.0	1.0	2.0	1.0	0.0	0.0	23.0	2.0	0.0	0.0	0.0	574.0	0.0	8.0	43.0	0.0	2.0	50.0	17.0	0.0	60.0	101.0	503.0	0.0	18.0	0.0	0.0	0.0
OTU_58	30.0	1.0	1.0	1.0	0.0	0.0	9.0	13.0	2.0	7.0	2.0	0.0	0.0	0.0	1.0	0.0	1.0	1.0	2.0	0.0	0.0	0.0	4.0	3.0	3.0	2.0	12.0	2.0	6.0	5.0	3.0	6.0	0.0	1.0	13.0	10.0	4.0	0.0	18.0	5.0	1.0	30.0	0.0	0.0	4.0	1.0	0.0	1.0	0.0
OTU_5570	281.0	5.0	0.0	0.0	0.0	0.0	81.0	145.0	28.0	109.0	2.0	0.0	0.0	0.0	0.0	0.0	15.0	1.0	321.0	0.0	0.0	0.0	145.0	19.0	8.0	18.0	82.0	0.0	286.0	1.0	164.0	245.0	0.0	3.0	305.0	106.0	167.0	1.0	267.0	18.0	1.0	388.0	23.0	0.0	122.0	27.0	19.0	8.0	9.0
OTU_4103	42.0	1.0	0.0	0.0	0.0	0.0	9.0	66.0	6.0	14.0	0.0	0.0	0.0	0.0	0.0	0.0	2.0	0.0	63.0	0.0	0.0	0.0	22.0	19.0	1.0	2.0	14.0	0.0	31.0	0.0	22.0	44.0	0.0	0.0	201.0	22.0	12.0	0.0	38.0	3.0	0.0	64.0	1.0	0.0	54.0	12.0	3.0	1.0	1.0
OTU_5636	137.0	8.0	0.0	4.0	1.0	1.0	145.0	60.0	10.0	34.0	8.0	1.0	1.0	1.0	2.0	0.0	18.0	4.0	61.0	0.0	3.0	1.0	33.0	9.0	20.0	21.0	61.0	3.0	149.0	2.0	71.0	61.0	0.0	2.0	83.0	115.0	89.0	3.0	153.0	41.0	4.0	278.0	49.0	0.0	195.0	47.0	69.0	79.0	18.0
OTU_5836	195.0	12.0	1.0	0.0	0.0	1.0	37.0	196.0	19.0	62.0	2.0	0.0	1.0	1.0	2.0	0.0	6.0	2.0	234.0	1.0	1.0	2.0	83.0	56.0	4.0	7.0	68.0	0.0	64.0	4.0	64.0	70.0	0.0	0.0	788.0	41.0	51.0	0.0	68.0	11.0	0.0	171.0	18.0	0.0	170.0	12.0	5.0	7.0	0.0
OTU_6122	70.0	2.0	1.0	2.0	1.0	0.0	89.0	45.0	7.0	54.0	3.0	0.0	0.0	0.0	0.0	0.0	6.0	3.0	27.0	0.0	0.0	0.0	4.0	5.0	11.0	12.0	36.0	3.0	214.0	3.0	76.0	84.0	0.0	4.0	28.0	138.0	115.0	0.0	239.0	30.0	6.0	370.0	23.0	0.0	42.0	33.0	15.0	21.0	6.0
OTU_6120	90.0	18.0	162.0	5.0	108.0	8.0	60.0	41.0	13.0	10.0	21.0	8.0	50.0	6.0	38.0	5.0	82.0	82.0	4.0	105.0	14.0	1.0	8.0	7.0	54.0	25.0	46.0	58.0	39.0	50.0	4.0	4.0	1.0	25.0	21.0	61.0	30.0	1.0	138.0	88.0	0.0	177.0	110.0	0.0	15.0	26.0	62.0	37.0	23.0
OTU_2641	2.0	0.0	9.0	12.0	0.0	5.0	0.0	5.0	0.0	0.0	7.0	6.0	0.0	5.0	0.0	0.0	0.0	0.0	0.0	0.0	0.0	36.0	0.0	0.0	0.0	0.0	0.0	1.0	0.0	0.0	0.0	0.0	14.0	0.0	0.0	0.0	0.0	0.0	1.0	0.0	0.0	2.0	0.0	4.0	0.0	0.0	0.0	0.0	0.0
OTU_6129	23.0	4.0	0.0	0.0	0.0	0.0	7.0	43.0	4.0	10.0	0.0	0.0	0.0	0.0	1.0	0.0	2.0	2.0	15.0	0.0	0.0	0.0	5.0	4.0	0.0	0.0	6.0	3.0	8.0	4.0	7.0	10.0	0.0	0.0	31.0	60.0	10.0	0.0	114.0	13.0	2.0	89.0	12.0	0.0	6.0	6.0	1.0	0.0	0.0
OTU_2081	20.0	3.0	31.0	1.0	17.0	2.0	10.0	4.0	1.0	1.0	4.0	2.0	28.0	3.0	6.0	8.0	10.0	19.0	1.0	21.0	2.0	1.0	0.0	0.0	17.0	8.0	10.0	26.0	12.0	9.0	0.0	2.0	0.0	7.0	0.0	17.0	3.0	0.0	40.0	42.0	0.0	58.0	37.0	0.0	5.0	5.0	12.0	17.0	3.0
OTU_5699	180.0	12.0	0.0	0.0	0.0	2.0	11.0	135.0	26.0	164.0	18.0	2.0	0.0	0.0	1.0	0.0	10.0	3.0	115.0	0.0	3.0	0.0	78.0	8.0	3.0	1.0	35.0	0.0	22.0	2.0	3.0	11.0	0.0	6.0	46.0	73.0	6.0	1.0	132.0	16.0	0.0	157.0	12.0	1.0	33.0	14.0	3.0	1.0	0.0
OTU_5082	141.0	103.0	0.0	213.0	0.0	231.0	5.0	244.0	93.0	222.0	1.0	161.0	0.0	112.0	3.0	0.0	104.0	8.0	1.0	0.0	29.0	0.0	0.0	3.0	0.0	0.0	2.0	0.0	0.0	18.0	0.0	0.0	0.0	13.0	14.0	0.0	0.0	0.0	0.0	0.0	0.0	0.0	0.0	0.0	1.0	0.0	0.0	0.0	0.0
OTU_1557	8.0	1.0	0.0	0.0	0.0	0.0	0.0	0.0	2.0	6.0	0.0	0.0	0.0	0.0	1.0	0.0	4.0	5.0	6.0	0.0	0.0	0.0	7.0	1.0	0.0	0.0	2.0	0.0	0.0	0.0	0.0	0.0	0.0	4.0	3.0	0.0	0.0	0.0	0.0	0.0	0.0	0.0	0.0	0.0	1.0	0.0	0.0	0.0	0.0
OTU_5755	386.0	45.0	498.0	5.0	380.0	42.0	245.0	194.0	49.0	68.0	126.0	21.0	260.0	39.0	161.0	28.0	219.0	250.0	26.0	372.0	34.0	2.0	23.0	16.0	221.0	126.0	220.0	325.0	170.0	197.0	5.0	44.0	3.0	134.0	47.0	246.0	120.0	0.0	636.0	346.0	4.0	840.0	347.0	1.0	33.0	107.0	249.0	147.0	103.0
OTU_2332	35.0	11.0	35.0	2.0	39.0	2.0	30.0	19.0	8.0	5.0	19.0	5.0	30.0	1.0	12.0	4.0	80.0	44.0	1.0	22.0	3.0	0.0	1.0	10.0	38.0	43.0	24.0	45.0	8.0	28.0	4.0	2.0	0.0	19.0	11.0	24.0	21.0	1.0	56.0	43.0	0.0	88.0	93.0	0.0	3.0	13.0	18.0	19.0	22.0
OTU_3734	9.0	1.0	13.0	0.0	3.0	0.0	10.0	11.0	1.0	2.0	1.0	0.0	13.0	2.0	6.0	9.0	3.0	3.0	1.0	5.0	0.0	0.0	1.0	2.0	5.0	6.0	5.0	10.0	7.0	4.0	0.0	1.0	0.0	3.0	2.0	10.0	8.0	0.0	37.0	15.0	0.0	51.0	22.0	0.0	2.0	4.0	7.0	8.0	4.0
OTU_4609	193.0	41.0	4.0	0.0	0.0	0.0	64.0	2.0	38.0	84.0	0.0	0.0	4.0	3.0	41.0	5.0	103.0	103.0	44.0	0.0	20.0	0.0	36.0	31.0	75.0	5.0	206.0	0.0	36.0	22.0	0.0	0.0	0.0	82.0	19.0	0.0	0.0	0.0	0.0	0.0	0.0	0.0	0.0	0.0	21.0	0.0	0.0	0.0	0.0
OTU_1908	25.0	0.0	0.0	0.0	0.0	0.0	1.0	24.0	1.0	29.0	0.0	0.0	0.0	0.0	0.0	0.0	1.0	0.0	1.0	0.0	0.0	0.0	0.0	0.0	0.0	0.0	1.0	0.0	3.0	0.0	1.0	1.0	0.0	0.0	4.0	21.0	0.0	0.0	40.0	1.0	0.0	29.0	3.0	0.0	1.0	1.0	0.0	0.0	0.0
OTU_781	58.0	302.0	0.0	0.0	0.0	0.0	68.0	0.0	752.0	21.0	0.0	0.0	0.0	1.0	20.0	0.0	810.0	398.0	345.0	0.0	253.0	1.0	827.0	34.0	2.0	1.0	373.0	0.0	1.0	31.0	1.0	0.0	0.0	644.0	0.0	0.0	0.0	0.0	0.0	0.0	0.0	0.0	3.0	0.0	234.0	0.0	0.0	0.0	0.0
OTU_4848	32.0	0.0	0.0	0.0	0.0	0.0	12.0	7.0	3.0	6.0	1.0	0.0	0.0	0.0	0.0	0.0	2.0	0.0	11.0	0.0	0.0	0.0	11.0	1.0	1.0	4.0	9.0	0.0	26.0	2.0	18.0	12.0	0.0	0.0	3.0	17.0	18.0	0.0	41.0	6.0	0.0	47.0	2.0	0.0	11.0	6.0	2.0	0.0	0.0
OTU_30	58.0	2.0	0.0	8.0	1.0	2.0	1.0	5.0	45.0	9.0	0.0	3.0	0.0	0.0	0.0	0.0	44.0	5.0	6.0	0.0	15.0	0.0	2.0	1.0	0.0	88.0	20.0	0.0	0.0	3.0	0.0	8.0	0.0	13.0	3.0	0.0	2.0	0.0	0.0	0.0	0.0	0.0	0.0	0.0	6.0	0.0	0.0	0.0	0.0
OTU_1591	3.0	0.0	0.0	0.0	0.0	0.0	0.0	0.0	0.0	0.0	0.0	0.0	0.0	0.0	0.0	0.0	0.0	0.0	0.0	0.0	0.0	0.0	0.0	0.0	1.0	0.0	0.0	0.0	1.0	0.0	0.0	0.0	0.0	0.0	3.0	1.0	0.0	0.0	0.0	0.0	0.0	0.0	0.0	0.0	0.0	0.0	0.0	0.0	0.0
OTU_2530	17.0	0.0	0.0	0.0	0.0	0.0	1.0	18.0	1.0	7.0	1.0	0.0	0.0	0.0	0.0	0.0	1.0	1.0	1.0	0.0	0.0	0.0	0.0	3.0	0.0	0.0	1.0	0.0	0.0	0.0	0.0	1.0	0.0	0.0	17.0	6.0	0.0	0.0	5.0	1.0	0.0	6.0	1.0	0.0	4.0	0.0	0.0	0.0	0.0
OTU_6186	577.0	83.0	583.0	4.0	540.0	49.0	473.0	304.0	54.0	90.0	328.0	10.0	415.0	48.0	147.0	85.0	688.0	449.0	37.0	327.0	58.0	12.0	37.0	43.0	451.0	411.0	323.0	726.0	181.0	308.0	46.0	65.0	13.0	272.0	175.0	478.0	274.0	2.0	963.0	649.0	6.0	1466.0	1181.0	2.0	57.0	239.0	231.0	287.0	228.0
OTU_6270	30.0	1.0	0.0	0.0	0.0	0.0	109.0	17.0	0.0	10.0	2.0	0.0	1.0	0.0	0.0	11.0	0.0	0.0	30.0	4.0	0.0	2.0	4.0	5.0	13.0	6.0	14.0	4.0	87.0	3.0	30.0	26.0	0.0	0.0	23.0	63.0	38.0	0.0	55.0	12.0	17.0	111.0	34.0	1.0	225.0	52.0	217.0	299.0	65.0
OTU_6207	339.0	51.0	446.0	6.0	316.0	36.0	242.0	179.0	35.0	35.0	105.0	21.0	222.0	23.0	139.0	24.0	221.0	214.0	19.0	220.0	35.0	6.0	20.0	9.0	191.0	122.0	222.0	308.0	151.0	207.0	19.0	31.0	1.0	151.0	66.0	243.0	128.0	1.0	588.0	299.0	6.0	714.0	373.0	1.0	31.0	111.0	171.0	141.0	124.0
OTU_5503	16.0	1.0	49.0	59.0	0.0	26.0	3.0	16.0	1.0	2.0	92.0	9.0	4.0	11.0	1.0	0.0	7.0	4.0	0.0	0.0	3.0	310.0	1.0	1.0	0.0	1.0	0.0	0.0	0.0	3.0	1.0	0.0	180.0	2.0	6.0	1.0	0.0	1.0	8.0	0.0	0.0	10.0	9.0	127.0	1.0	6.0	0.0	1.0	1.0
OTU_635	24.0	0.0	13.0	38.0	0.0	46.0	0.0	7.0	2.0	5.0	23.0	31.0	0.0	23.0	0.0	0.0	7.0	2.0	0.0	1.0	1.0	86.0	1.0	1.0	0.0	1.0	2.0	1.0	1.0	0.0	0.0	0.0	83.0	3.0	1.0	0.0	0.0	0.0	1.0	0.0	0.0	1.0	4.0	37.0	0.0	0.0	0.0	0.0	0.0
OTU_4852	103.0	58.0	0.0	2.0	0.0	44.0	26.0	2.0	101.0	21.0	0.0	27.0	0.0	16.0	131.0	0.0	254.0	72.0	928.0	0.0	7.0	0.0	1197.0	8.0	0.0	0.0	93.0	3.0	0.0	163.0	0.0	1.0	0.0	23.0	227.0	0.0	0.0	0.0	0.0	0.0	0.0	0.0	1.0	0.0	885.0	0.0	0.0	0.0	0.0
OTU_1749	85.0	54.0	0.0	84.0	0.0	113.0	1.0	161.0	42.0	100.0	1.0	58.0	0.0	60.0	3.0	0.0	47.0	4.0	0.0	0.0	7.0	0.0	0.0	0.0	0.0	0.0	2.0	0.0	0.0	5.0	0.0	0.0	1.0	10.0	7.0	0.0	0.0	0.0	0.0	0.0	0.0	0.0	1.0	0.0	0.0	0.0	0.0	0.0	0.0
OTU_5939	109.0	7.0	0.0	0.0	0.0	0.0	23.0	59.0	4.0	29.0	8.0	0.0	1.0	0.0	2.0	0.0	7.0	5.0	10.0	0.0	0.0	0.0	12.0	8.0	6.0	8.0	36.0	2.0	42.0	4.0	6.0	25.0	0.0	2.0	44.0	39.0	16.0	1.0	86.0	17.0	1.0	128.0	12.0	0.0	26.0	17.0	1.0	2.0	0.0
OTU_2207	38.0	7.0	46.0	1.0	39.0	7.0	19.0	26.0	4.0	6.0	4.0	2.0	10.0	5.0	28.0	7.0	27.0	31.0	2.0	26.0	7.0	0.0	5.0	6.0	17.0	19.0	22.0	23.0	12.0	32.0	0.0	5.0	0.0	17.0	4.0	46.0	15.0	0.0	64.0	43.0	0.0	88.0	40.0	0.0	3.0	15.0	32.0	28.0	6.0
OTU_5227	256.0	19.0	0.0	2.0	0.0	0.0	51.0	72.0	17.0	20.0	3.0	1.0	1.0	0.0	1.0	1.0	48.0	16.0	53.0	0.0	2.0	1.0	32.0	6.0	7.0	12.0	104.0	3.0	34.0	8.0	17.0	42.0	0.0	10.0	20.0	37.0	25.0	0.0	65.0	10.0	1.0	110.0	13.0	0.0	96.0	21.0	12.0	7.0	4.0
OTU_6177	48.0	7.0	64.0	2.0	37.0	4.0	16.0	20.0	6.0	7.0	11.0	5.0	23.0	8.0	18.0	3.0	24.0	21.0	2.0	40.0	6.0	0.0	4.0	4.0	16.0	14.0	18.0	21.0	11.0	19.0	2.0	0.0	0.0	15.0	5.0	33.0	11.0	0.0	53.0	44.0	0.0	68.0	18.0	0.0	3.0	7.0	11.0	13.0	14.0
OTU_6116	34.0	3.0	0.0	0.0	0.0	0.0	7.0	36.0	3.0	12.0	2.0	0.0	0.0	0.0	1.0	0.0	4.0	1.0	31.0	0.0	0.0	0.0	7.0	11.0	0.0	2.0	12.0	0.0	40.0	0.0	16.0	19.0	0.0	1.0	103.0	15.0	16.0	1.0	23.0	3.0	0.0	49.0	2.0	0.0	48.0	1.0	1.0	0.0	0.0
OTU_5183	14.0	0.0	0.0	1.0	0.0	0.0	6.0	6.0	2.0	5.0	1.0	0.0	0.0	0.0	0.0	0.0	0.0	0.0	22.0	0.0	0.0	0.0	6.0	0.0	0.0	1.0	5.0	0.0	11.0	0.0	14.0	9.0	0.0	3.0	23.0	5.0	7.0	0.0	10.0	0.0	0.0	30.0	0.0	0.0	11.0	1.0	1.0	1.0	0.0
OTU_2091	13.0	1.0	8.0	0.0	15.0	2.0	1.0	1.0	0.0	0.0	4.0	0.0	6.0	0.0	1.0	0.0	5.0	5.0	0.0	11.0	1.0	0.0	1.0	0.0	7.0	0.0	9.0	5.0	0.0	2.0	0.0	0.0	0.0	4.0	0.0	8.0	3.0	0.0	8.0	12.0	0.0	10.0	2.0	0.0	2.0	2.0	8.0	1.0	2.0
OTU_5641	86.0	15.0	79.0	1.0	84.0	6.0	74.0	65.0	11.0	13.0	64.0	2.0	46.0	4.0	23.0	9.0	170.0	71.0	5.0	62.0	21.0	3.0	2.0	13.0	68.0	73.0	58.0	82.0	21.0	56.0	6.0	6.0	3.0	46.0	39.0	74.0	41.0	0.0	109.0	94.0	1.0	207.0	187.0	0.0	10.0	29.0	39.0	45.0	29.0
OTU_433	19.0	0.0	0.0	0.0	0.0	0.0	6.0	38.0	3.0	6.0	0.0	0.0	0.0	0.0	0.0	0.0	0.0	0.0	22.0	0.0	0.0	0.0	8.0	6.0	2.0	2.0	11.0	0.0	19.0	2.0	16.0	24.0	0.0	0.0	108.0	7.0	6.0	0.0	11.0	3.0	0.0	41.0	1.0	0.0	37.0	0.0	1.0	2.0	0.0
OTU_3067	10.0	2.0	50.0	2.0	25.0	3.0	23.0	21.0	1.0	8.0	8.0	7.0	28.0	5.0	19.0	0.0	21.0	20.0	0.0	25.0	3.0	1.0	1.0	2.0	13.0	3.0	8.0	11.0	13.0	14.0	1.0	1.0	0.0	8.0	3.0	13.0	4.0	0.0	37.0	20.0	0.0	33.0	20.0	0.0	2.0	2.0	9.0	6.0	5.0
OTU_492	59.0	13.0	0.0	0.0	0.0	0.0	4.0	0.0	18.0	39.0	0.0	0.0	0.0	0.0	10.0	0.0	52.0	51.0	108.0	0.0	5.0	0.0	36.0	18.0	0.0	1.0	14.0	0.0	0.0	5.0	0.0	0.0	0.0	18.0	14.0	0.0	0.0	0.0	0.0	0.0	0.0	0.0	0.0	0.0	47.0	0.0	0.0	0.0	0.0
OTU_33	26.0	111.0	0.0	2.0	0.0	36.0	133.0	28.0	408.0	108.0	1.0	18.0	0.0	13.0	148.0	0.0	779.0	316.0	153.0	0.0	43.0	1.0	170.0	62.0	0.0	0.0	520.0	0.0	0.0	276.0	0.0	0.0	0.0	75.0	622.0	0.0	0.0	0.0	0.0	0.0	0.0	0.0	0.0	0.0	184.0	0.0	0.0	0.0	1.0
OTU_422	134.0	19.0	0.0	32.0	0.0	103.0	0.0	159.0	14.0	23.0	0.0	55.0	0.0	71.0	6.0	0.0	29.0	4.0	0.0	0.0	4.0	0.0	0.0	1.0	0.0	0.0	1.0	0.0	0.0	6.0	0.0	0.0	0.0	6.0	4.0	0.0	0.0	0.0	0.0	0.0	0.0	0.0	0.0	0.0	1.0	0.0	0.0	0.0	0.0
OTU_3391	7.0	2.0	0.0	0.0	0.0	0.0	1.0	0.0	7.0	9.0	0.0	0.0	0.0	0.0	1.0	0.0	19.0	6.0	5.0	0.0	4.0	0.0	6.0	4.0	0.0	1.0	1.0	0.0	0.0	0.0	0.0	0.0	0.0	1.0	1.0	0.0	0.0	0.0	0.0	0.0	0.0	0.0	0.0	0.0	4.0	0.0	0.0	0.0	0.0
OTU_5308	180.0	120.0	0.0	4.0	0.0	8.0	14.0	3.0	192.0	224.0	0.0	4.0	0.0	1.0	44.0	0.0	361.0	133.0	174.0	0.0	69.0	0.0	106.0	76.0	0.0	4.0	21.0	1.0	0.0	9.0	1.0	0.0	1.0	76.0	45.0	0.0	1.0	0.0	0.0	0.0	0.0	0.0	2.0	0.0	99.0	1.0	0.0	0.0	0.0
OTU_2545	2.0	0.0	1.0	2.0	0.0	0.0	0.0	0.0	0.0	0.0	29.0	0.0	0.0	0.0	0.0	0.0	1.0	0.0	0.0	2.0	0.0	55.0	0.0	0.0	0.0	0.0	0.0	0.0	0.0	0.0	0.0	0.0	29.0	0.0	1.0	2.0	0.0	0.0	0.0	0.0	0.0	1.0	0.0	9.0	0.0	0.0	0.0	0.0	1.0
OTU_5973	12.0	5.0	0.0	0.0	0.0	0.0	1.0	4.0	3.0	2.0	4.0	0.0	0.0	0.0	0.0	0.0	3.0	3.0	5.0	0.0	0.0	0.0	0.0	0.0	2.0	0.0	8.0	0.0	9.0	1.0	0.0	2.0	0.0	1.0	9.0	8.0	3.0	0.0	14.0	0.0	0.0	18.0	0.0	0.0	3.0	1.0	0.0	1.0	0.0
OTU_279	274.0	22.0	0.0	0.0	0.0	0.0	87.0	4.0	48.0	119.0	0.0	0.0	0.0	0.0	7.0	4.0	27.0	9.0	456.0	0.0	0.0	1.0	183.0	83.0	20.0	1.0	195.0	0.0	89.0	2.0	15.0	10.0	0.0	4.0	199.0	0.0	1.0	0.0	0.0	0.0	0.0	0.0	0.0	0.0	297.0	0.0	0.0	0.0	0.0
OTU_298	386.0	41.0	354.0	2.0	0.0	16.0	34.0	236.0	28.0	124.0	102.0	7.0	33.0	4.0	3.0	1.0	57.0	19.0	4.0	9.0	7.0	7.0	0.0	4.0	1.0	4.0	11.0	49.0	5.0	24.0	3.0	0.0	4.0	8.0	25.0	54.0	1.0	0.0	145.0	16.0	0.0	239.0	92.0	1.0	1.0	37.0	5.0	0.0	1.0
OTU_1262	4.0	0.0	0.0	0.0	0.0	0.0	0.0	3.0	0.0	0.0	0.0	0.0	0.0	0.0	0.0	0.0	0.0	3.0	0.0	0.0	0.0	0.0	0.0	1.0	0.0	1.0	0.0	0.0	2.0	1.0	0.0	0.0	0.0	0.0	2.0	4.0	0.0	0.0	9.0	1.0	0.0	9.0	0.0	0.0	0.0	1.0	0.0	1.0	0.0
OTU_6226	41.0	3.0	0.0	0.0	0.0	0.0	7.0	52.0	2.0	7.0	0.0	0.0	0.0	0.0	0.0	0.0	0.0	0.0	46.0	0.0	0.0	0.0	14.0	5.0	1.0	0.0	25.0	0.0	30.0	2.0	17.0	15.0	0.0	0.0	151.0	13.0	21.0	0.0	19.0	1.0	1.0	45.0	3.0	0.0	47.0	3.0	3.0	4.0	0.0
OTU_1140	47.0	3.0	0.0	0.0	0.0	0.0	16.0	63.0	5.0	13.0	4.0	0.0	0.0	0.0	1.0	0.0	6.0	1.0	70.0	0.0	0.0	0.0	19.0	12.0	2.0	3.0	21.0	1.0	24.0	1.0	22.0	34.0	0.0	0.0	287.0	11.0	14.0	0.0	30.0	1.0	0.0	57.0	3.0	0.0	66.0	4.0	4.0	2.0	2.0
OTU_1902	26.0	20.0	1.0	0.0	0.0	0.0	1.0	1.0	40.0	34.0	0.0	0.0	0.0	0.0	10.0	0.0	43.0	23.0	38.0	0.0	11.0	0.0	22.0	16.0	0.0	2.0	1.0	0.0	0.0	2.0	1.0	0.0	0.0	7.0	3.0	0.0	0.0	0.0	0.0	0.0	1.0	0.0	0.0	0.0	14.0	0.0	0.0	0.0	0.0
OTU_1590	25.0	1.0	0.0	63.0	0.0	74.0	0.0	30.0	6.0	6.0	2.0	32.0	0.0	26.0	3.0	0.0	12.0	8.0	1.0	0.0	7.0	4.0	0.0	1.0	0.0	0.0	1.0	0.0	0.0	6.0	0.0	0.0	3.0	5.0	4.0	0.0	0.0	0.0	0.0	0.0	0.0	0.0	1.0	3.0	2.0	0.0	0.0	0.0	0.0
OTU_5900	28.0	3.0	0.0	0.0	0.0	0.0	11.0	37.0	0.0	5.0	1.0	0.0	1.0	0.0	1.0	0.0	4.0	1.0	34.0	0.0	0.0	0.0	6.0	8.0	0.0	2.0	12.0	0.0	13.0	1.0	5.0	6.0	1.0	0.0	121.0	4.0	6.0	0.0	9.0	3.0	0.0	18.0	3.0	0.0	46.0	1.0	1.0	1.0	0.0
OTU_6248	7.0	3.0	46.0	10.0	0.0	3.0	1.0	6.0	1.0	0.0	216.0	2.0	0.0	3.0	0.0	0.0	9.0	3.0	0.0	2.0	0.0	443.0	0.0	0.0	0.0	1.0	1.0	4.0	0.0	0.0	1.0	0.0	328.0	1.0	2.0	8.0	0.0	0.0	11.0	0.0	0.0	13.0	33.0	173.0	0.0	3.0	1.0	0.0	0.0
OTU_3090	16.0	1.0	16.0	0.0	20.0	1.0	4.0	4.0	4.0	0.0	6.0	0.0	3.0	0.0	4.0	0.0	8.0	12.0	1.0	11.0	1.0	0.0	1.0	0.0	7.0	4.0	8.0	7.0	1.0	4.0	0.0	0.0	0.0	4.0	1.0	9.0	2.0	0.0	7.0	7.0	0.0	20.0	8.0	1.0	1.0	5.0	2.0	4.0	3.0
OTU_1760	12.0	1.0	0.0	59.0	0.0	29.0	0.0	12.0	0.0	2.0	2.0	18.0	0.0	22.0	3.0	0.0	1.0	1.0	0.0	0.0	4.0	2.0	0.0	0.0	0.0	0.0	0.0	0.0	0.0	3.0	0.0	0.0	0.0	3.0	1.0	0.0	0.0	0.0	0.0	0.0	0.0	0.0	0.0	4.0	0.0	0.0	0.0	1.0	0.0
OTU_2090	5.0	1.0	3.0	0.0	0.0	1.0	0.0	1.0	4.0	0.0	3.0	2.0	3.0	2.0	0.0	0.0	5.0	2.0	0.0	5.0	3.0	0.0	2.0	0.0	1.0	0.0	9.0	5.0	0.0	1.0	0.0	0.0	0.0	2.0	0.0	2.0	0.0	0.0	5.0	4.0	0.0	6.0	10.0	0.0	1.0	2.0	1.0	1.0	0.0
OTU_3760	101.0	4.0	0.0	0.0	0.0	0.0	32.0	29.0	5.0	32.0	0.0	0.0	0.0	0.0	0.0	0.0	6.0	1.0	108.0	0.0	0.0	0.0	28.0	6.0	1.0	3.0	26.0	1.0	122.0	1.0	53.0	65.0	0.0	0.0	85.0	54.0	64.0	0.0	61.0	4.0	0.0	120.0	2.0	0.0	30.0	8.0	3.0	3.0	0.0
OTU_5207	86.0	5.0	0.0	0.0	0.0	1.0	18.0	60.0	6.0	20.0	2.0	0.0	0.0	0.0	0.0	0.0	12.0	2.0	74.0	0.0	0.0	0.0	31.0	9.0	0.0	3.0	21.0	0.0	52.0	2.0	36.0	44.0	0.0	2.0	141.0	23.0	20.0	0.0	46.0	6.0	0.0	70.0	2.0	0.0	57.0	4.0	2.0	2.0	0.0
OTU_5233	21.0	5.0	33.0	0.0	25.0	0.0	15.0	7.0	1.0	2.0	11.0	0.0	16.0	2.0	10.0	4.0	22.0	16.0	1.0	14.0	4.0	0.0	2.0	1.0	17.0	13.0	19.0	37.0	4.0	8.0	5.0	1.0	1.0	11.0	3.0	29.0	6.0	0.0	52.0	38.0	0.0	60.0	35.0	0.0	0.0	12.0	12.0	18.0	11.0
OTU_3186	86.0	5156.0	0.0	61.0	0.0	1201.0	112.0	38.0	2769.0	101.0	0.0	803.0	2.0	448.0	2760.0	0.0	1000.0	2669.0	166.0	0.0	2509.0	1.0	161.0	61.0	0.0	0.0	1102.0	2.0	0.0	2918.0	0.0	1.0	0.0	51.0	440.0	2.0	1.0	2.0	0.0	0.0	2.0	0.0	1.0	2.0	820.0	1.0	0.0	0.0	1.0
OTU_5791	177.0	19.0	15.0	4.0	16155.0	1.0	406.0	138.0	23.0	37.0	72.0	1.0	2.0	0.0	16.0	304.0	26.0	19.0	52.0	34.0	4.0	36.0	19.0	24.0	66.0	55.0	170.0	41.0	230.0	35.0	58.0	48.0	12.0	3.0	127.0	191.0	92.0	1.0	388.0	140.0	42.0	421.0	292.0	11.0	460.0	171.0	1028.0	1124.0	287.0
OTU_5956	39.0	2.0	3.0	1.0	2.0	0.0	101.0	10.0	0.0	9.0	8.0	0.0	3.0	0.0	0.0	2.0	7.0	6.0	13.0	4.0	0.0	3.0	7.0	1.0	10.0	19.0	8.0	8.0	61.0	0.0	27.0	9.0	0.0	2.0	5.0	48.0	49.0	1.0	70.0	20.0	11.0	154.0	97.0	0.0	93.0	29.0	128.0	180.0	73.0
OTU_5379	84.0	45.0	0.0	78.0	0.0	155.0	5.0	145.0	25.0	81.0	1.0	81.0	0.0	52.0	1.0	0.0	71.0	13.0	1.0	0.0	10.0	1.0	0.0	1.0	0.0	0.0	0.0	0.0	0.0	6.0	0.0	0.0	0.0	6.0	15.0	0.0	0.0	1.0	0.0	0.0	0.0	0.0	0.0	0.0	0.0	0.0	0.0	0.0	0.0
OTU_6247	600.0	16.0	1.0	0.0	1.0	0.0	872.0	418.0	18.0	59.0	11.0	1.0	1.0	1.0	0.0	53.0	8.0	7.0	339.0	5.0	1.0	8.0	61.0	62.0	42.0	53.0	184.0	6.0	898.0	5.0	350.0	213.0	2.0	3.0	509.0	375.0	387.0	0.0	336.0	69.0	28.0	1081.0	113.0	2.0	2129.0	225.0	511.0	545.0	64.0
OTU_1587	15.0	5.0	0.0	0.0	0.0	6.0	2.0	0.0	6.0	1.0	0.0	1.0	0.0	0.0	5.0	0.0	27.0	8.0	84.0	0.0	0.0	0.0	99.0	4.0	0.0	0.0	8.0	0.0	0.0	7.0	0.0	0.0	0.0	4.0	21.0	0.0	0.0	0.0	0.0	0.0	0.0	0.0	0.0	0.0	89.0	0.0	0.0	0.0	0.0
OTU_5667	553.0	28.0	0.0	0.0	0.0	0.0	230.0	172.0	33.0	38.0	6.0	0.0	0.0	1.0	8.0	0.0	67.0	18.0	224.0	0.0	3.0	1.0	144.0	22.0	18.0	33.0	200.0	2.0	215.0	14.0	71.0	133.0	0.0	14.0	164.0	163.0	94.0	2.0	116.0	22.0	6.0	356.0	41.0	0.0	232.0	75.0	103.0	122.0	21.0
OTU_2649	31.0	0.0	182.0	0.0	4.0	0.0	3.0	8.0	1.0	1.0	98.0	0.0	174.0	2.0	0.0	11.0	3.0	5.0	0.0	27.0	0.0	0.0	0.0	0.0	14.0	8.0	10.0	6.0	6.0	1.0	0.0	1.0	0.0	4.0	3.0	5.0	2.0	0.0	8.0	7.0	0.0	15.0	3.0	1.0	2.0	1.0	2.0	0.0	1.0
OTU_3365	100.0	106.0	0.0	134.0	0.0	218.0	0.0	185.0	52.0	133.0	0.0	125.0	0.0	101.0	5.0	0.0	58.0	10.0	0.0	0.0	12.0	0.0	1.0	4.0	0.0	0.0	1.0	0.0	0.0	8.0	0.0	0.0	0.0	9.0	13.0	0.0	0.0	0.0	0.0	0.0	0.0	0.0	0.0	0.0	0.0	0.0	0.0	0.0	0.0
OTU_5236	62.0	10.0	23.0	2.0	33.0	1.0	192.0	36.0	3.0	14.0	35.0	0.0	14.0	0.0	8.0	8.0	20.0	20.0	6.0	56.0	0.0	1.0	7.0	1.0	91.0	44.0	57.0	103.0	70.0	19.0	7.0	13.0	1.0	8.0	7.0	97.0	51.0	0.0	133.0	118.0	2.0	302.0	174.0	1.0	25.0	62.0	209.0	175.0	109.0
OTU_6108	58.0	7.0	136.0	3.0	77.0	10.0	53.0	58.0	10.0	17.0	41.0	10.0	61.0	11.0	52.0	9.0	43.0	43.0	3.0	57.0	15.0	1.0	4.0	5.0	26.0	18.0	31.0	34.0	30.0	26.0	4.0	2.0	2.0	24.0	13.0	62.0	16.0	4.0	154.0	84.0	0.0	177.0	51.0	4.0	4.0	13.0	37.0	20.0	8.0
OTU_5964	464.0	87.0	1.0	1694.0	0.0	1298.0	3.0	632.0	58.0	185.0	2.0	690.0	0.0	653.0	2.0	1.0	166.0	20.0	2.0	0.0	42.0	3.0	1.0	4.0	0.0	0.0	1.0	0.0	0.0	10.0	0.0	0.0	0.0	6.0	28.0	0.0	0.0	0.0	1.0	1.0	1.0	0.0	1.0	0.0	1.0	0.0	0.0	2.0	1.0
OTU_5932	267.0	75.0	701.0	19.0	11.0	159.0	67.0	175.0	23.0	74.0	277.0	91.0	78.0	90.0	30.0	13.0	130.0	83.0	4.0	183.0	24.0	24.0	6.0	5.0	38.0	40.0	24.0	216.0	76.0	74.0	10.0	18.0	16.0	63.0	15.0	229.0	27.0	0.0	417.0	227.0	0.0	430.0	404.0	11.0	2.0	46.0	23.0	8.0	5.0
OTU_5235	40.0	1.0	0.0	0.0	0.0	0.0	8.0	24.0	5.0	3.0	0.0	0.0	0.0	0.0	0.0	0.0	1.0	1.0	54.0	0.0	0.0	0.0	15.0	4.0	0.0	0.0	10.0	0.0	13.0	0.0	17.0	23.0	0.0	0.0	98.0	15.0	15.0	0.0	25.0	0.0	0.0	36.0	2.0	0.0	38.0	0.0	1.0	2.0	1.0
OTU_5674	165.0	36.0	243.0	3.0	203.0	19.0	145.0	106.0	28.0	29.0	124.0	9.0	125.0	22.0	48.0	33.0	286.0	184.0	11.0	170.0	40.0	7.0	12.0	18.0	143.0	117.0	132.0	237.0	55.0	115.0	10.0	11.0	7.0	94.0	51.0	152.0	63.0	1.0	257.0	226.0	1.0	446.0	406.0	1.0	14.0	69.0	94.0	89.0	70.0
OTU_5189	133.0	49.0	0.0	173.0	43.0	122.0	127.0	709.0	70.0	114.0	1.0	48.0	1.0	31.0	65.0	0.0	94.0	131.0	41.0	636.0	27.0	1.0	31.0	16.0	623.0	56.0	241.0	49.0	27.0	159.0	7.0	20.0	1.0	42.0	209.0	25.0	33.0	0.0	27.0	24.0	0.0	41.0	76.0	1.0	38.0	5.0	3.0	19.0	0.0
OTU_5490	16.0	0.0	0.0	0.0	2.0	0.0	0.0	11.0	1.0	4.0	0.0	0.0	0.0	0.0	0.0	0.0	2.0	0.0	16.0	0.0	0.0	0.0	8.0	1.0	0.0	0.0	5.0	0.0	1.0	0.0	0.0	5.0	0.0	0.0	12.0	0.0	0.0	0.0	1.0	0.0	0.0	0.0	0.0	0.0	6.0	0.0	0.0	0.0	0.0
OTU_5797	36.0	3.0	0.0	0.0	1.0	0.0	5.0	38.0	3.0	11.0	1.0	0.0	0.0	0.0	2.0	0.0	1.0	1.0	33.0	0.0	0.0	0.0	3.0	7.0	1.0	3.0	8.0	0.0	13.0	0.0	9.0	10.0	0.0	0.0	130.0	10.0	9.0	0.0	16.0	2.0	0.0	24.0	0.0	0.0	27.0	1.0	1.0	0.0	0.0
OTU_5785	6.0	0.0	17.0	0.0	14.0	0.0	8.0	4.0	1.0	5.0	7.0	1.0	7.0	0.0	0.0	1.0	8.0	12.0	2.0	17.0	1.0	0.0	0.0	0.0	4.0	4.0	7.0	7.0	8.0	4.0	0.0	2.0	0.0	6.0	4.0	3.0	1.0	0.0	11.0	9.0	1.0	17.0	9.0	0.0	2.0	2.0	7.0	2.0	2.0
OTU_5114	27.0	0.0	0.0	0.0	0.0	1.0	15.0	8.0	7.0	5.0	1.0	0.0	0.0	0.0	0.0	0.0	0.0	0.0	18.0	0.0	0.0	0.0	5.0	2.0	1.0	0.0	5.0	0.0	26.0	0.0	9.0	14.0	0.0	0.0	12.0	16.0	15.0	0.0	34.0	8.0	0.0	65.0	2.0	0.0	5.0	1.0	4.0	2.0	1.0
OTU_5267	46.0	2.0	0.0	0.0	0.0	0.0	14.0	58.0	7.0	25.0	2.0	0.0	0.0	0.0	2.0	0.0	4.0	0.0	69.0	0.0	0.0	0.0	22.0	13.0	4.0	5.0	13.0	0.0	74.0	0.0	27.0	48.0	0.0	1.0	239.0	20.0	26.0	0.0	35.0	1.0	0.0	61.0	2.0	0.0	85.0	6.0	5.0	3.0	0.0
OTU_4727	27.0	3.0	3.0	0.0	0.0	0.0	7.0	12.0	1.0	6.0	0.0	0.0	2.0	0.0	2.0	0.0	3.0	8.0	4.0	2.0	0.0	0.0	3.0	3.0	5.0	2.0	7.0	3.0	4.0	2.0	1.0	2.0	0.0	3.0	8.0	13.0	5.0	0.0	19.0	3.0	1.0	22.0	5.0	0.0	6.0	2.0	2.0	3.0	1.0
OTU_3938	68.0	31.0	0.0	9.0	0.0	21.0	1.0	52.0	19.0	66.0	0.0	16.0	0.0	10.0	0.0	0.0	37.0	10.0	0.0	0.0	8.0	0.0	1.0	3.0	0.0	0.0	2.0	0.0	0.0	3.0	0.0	0.0	0.0	2.0	4.0	0.0	0.0	0.0	0.0	0.0	0.0	1.0	0.0	0.0	0.0	0.0	0.0	0.0	0.0
OTU_1368	9.0	1.0	12.0	66.0	0.0	65.0	1.0	8.0	0.0	0.0	56.0	44.0	1.0	31.0	0.0	0.0	1.0	3.0	1.0	2.0	0.0	77.0	0.0	0.0	0.0	0.0	0.0	0.0	0.0	1.0	0.0	0.0	46.0	0.0	2.0	2.0	0.0	0.0	4.0	1.0	0.0	4.0	4.0	25.0	0.0	0.0	0.0	0.0	1.0
OTU_528	14.0	0.0	0.0	0.0	0.0	0.0	7.0	11.0	0.0	2.0	0.0	0.0	0.0	0.0	0.0	0.0	0.0	0.0	0.0	0.0	1.0	0.0	0.0	0.0	0.0	1.0	2.0	0.0	8.0	0.0	0.0	4.0	0.0	0.0	5.0	6.0	0.0	0.0	12.0	2.0	0.0	11.0	3.0	0.0	1.0	4.0	0.0	0.0	0.0
OTU_4805	61.0	3.0	0.0	12.0	0.0	77.0	0.0	19.0	1.0	7.0	0.0	47.0	0.0	33.0	1.0	0.0	8.0	11.0	0.0	0.0	1.0	0.0	0.0	0.0	0.0	0.0	0.0	0.0	0.0	4.0	0.0	0.0	0.0	0.0	0.0	0.0	0.0	0.0	0.0	0.0	0.0	0.0	0.0	0.0	0.0	0.0	0.0	0.0	0.0
OTU_3697	5.0	0.0	2.0	0.0	2.0	1.0	5.0	1.0	3.0	0.0	4.0	0.0	5.0	0.0	3.0	0.0	3.0	1.0	1.0	2.0	1.0	0.0	0.0	0.0	1.0	3.0	3.0	1.0	1.0	4.0	1.0	2.0	0.0	4.0	0.0	3.0	3.0	0.0	7.0	5.0	0.0	9.0	3.0	0.0	1.0	0.0	1.0	0.0	1.0
OTU_637	26.0	21.0	0.0	0.0	0.0	1.0	1.0	0.0	29.0	33.0	0.0	0.0	0.0	0.0	5.0	0.0	83.0	24.0	35.0	0.0	14.0	0.0	22.0	19.0	0.0	0.0	8.0	0.0	0.0	3.0	0.0	0.0	0.0	3.0	4.0	0.0	0.0	0.0	0.0	0.0	0.0	0.0	0.0	0.0	10.0	0.0	0.0	0.0	0.0
OTU_5343	9.0	38.0	0.0	0.0	1.0	0.0	28.0	12.0	174.0	58.0	0.0	0.0	0.0	0.0	11.0	0.0	12.0	23.0	109.0	0.0	1.0	2.0	114.0	23.0	0.0	0.0	449.0	0.0	0.0	35.0	1.0	0.0	0.0	1.0	371.0	1.0	0.0	0.0	0.0	0.0	0.0	0.0	0.0	0.0	234.0	0.0	0.0	0.0	0.0
OTU_5338	5.0	1.0	0.0	0.0	0.0	0.0	6.0	1.0	0.0	1.0	0.0	0.0	0.0	0.0	0.0	0.0	0.0	0.0	6.0	0.0	0.0	0.0	3.0	0.0	2.0	0.0	1.0	0.0	10.0	0.0	7.0	0.0	0.0	0.0	3.0	5.0	4.0	0.0	4.0	0.0	1.0	11.0	4.0	0.0	15.0	2.0	13.0	16.0	2.0
OTU_5301	5.0	0.0	0.0	0.0	0.0	0.0	1.0	5.0	0.0	1.0	0.0	0.0	0.0	0.0	0.0	0.0	0.0	0.0	6.0	0.0	0.0	0.0	1.0	0.0	0.0	0.0	1.0	0.0	1.0	0.0	4.0	0.0	0.0	0.0	17.0	4.0	3.0	0.0	4.0	1.0	0.0	4.0	0.0	0.0	5.0	0.0	0.0	1.0	0.0
OTU_5110	70.0	36.0	19.0	0.0	26.0	3.0	30.0	9.0	19.0	29.0	10.0	2.0	12.0	6.0	62.0	8.0	161.0	175.0	3.0	24.0	41.0	0.0	8.0	10.0	69.0	8.0	110.0	19.0	9.0	53.0	2.0	3.0	0.0	169.0	2.0	7.0	4.0	0.0	30.0	16.0	0.0	28.0	18.0	0.0	11.0	5.0	10.0	8.0	4.0
OTU_813	1.0	1.0	1.0	0.0	0.0	0.0	0.0	1.0	0.0	0.0	1.0	0.0	0.0	0.0	0.0	0.0	0.0	0.0	0.0	0.0	0.0	16.0	0.0	0.0	0.0	0.0	0.0	0.0	0.0	0.0	0.0	0.0	7.0	0.0	0.0	1.0	0.0	0.0	1.0	1.0	0.0	0.0	0.0	9.0	0.0	0.0	0.0	0.0	0.0
OTU_5763	457.0	7.0	1388.0	707.0	2.0	479.0	24.0	347.0	8.0	11.0	451.0	299.0	18.0	276.0	1.0	0.0	23.0	24.0	6.0	29.0	8.0	1033.0	3.0	4.0	6.0	4.0	10.0	28.0	15.0	11.0	1.0	0.0	558.0	1.0	51.0	58.0	5.0	3.0	86.0	9.0	0.0	224.0	140.0	586.0	10.0	61.0	10.0	3.0	2.0
OTU_371	27.0	0.0	0.0	0.0	0.0	0.0	3.0	6.0	2.0	17.0	1.0	0.0	0.0	0.0	0.0	0.0	1.0	1.0	28.0	0.0	0.0	0.0	11.0	6.0	3.0	1.0	7.0	0.0	8.0	0.0	3.0	2.0	0.0	1.0	25.0	5.0	1.0	0.0	0.0	0.0	0.0	12.0	3.0	0.0	15.0	3.0	1.0	0.0	0.0
OTU_5907	268.0	13.0	0.0	0.0	0.0	0.0	34.0	2.0	44.0	111.0	0.0	0.0	0.0	0.0	1.0	0.0	10.0	18.0	430.0	0.0	0.0	0.0	193.0	128.0	4.0	1.0	135.0	0.0	52.0	1.0	4.0	5.0	0.0	3.0	286.0	0.0	4.0	1.0	0.0	0.0	1.0	0.0	1.0	0.0	246.0	0.0	0.0	0.0	1.0
OTU_5265	4.0	2.0	12.0	0.0	8.0	0.0	4.0	3.0	2.0	0.0	3.0	0.0	4.0	0.0	3.0	1.0	6.0	8.0	0.0	6.0	0.0	0.0	0.0	0.0	5.0	4.0	10.0	7.0	1.0	4.0	0.0	1.0	0.0	5.0	1.0	3.0	1.0	0.0	5.0	4.0	0.0	12.0	16.0	0.0	0.0	3.0	1.0	4.0	4.0
OTU_5951	59.0	1.0	0.0	0.0	0.0	1.0	26.0	37.0	5.0	10.0	0.0	0.0	0.0	0.0	0.0	0.0	0.0	0.0	37.0	0.0	0.0	0.0	7.0	5.0	3.0	4.0	16.0	0.0	38.0	0.0	18.0	21.0	0.0	0.0	72.0	21.0	31.0	0.0	36.0	4.0	0.0	60.0	1.0	0.0	120.0	7.0	12.0	6.0	2.0
OTU_5891	36.0	9.0	51.0	2.0	46.0	4.0	27.0	42.0	1.0	9.0	18.0	11.0	47.0	5.0	21.0	6.0	18.0	26.0	2.0	49.0	6.0	1.0	5.0	2.0	20.0	14.0	23.0	29.0	15.0	30.0	1.0	4.0	0.0	14.0	6.0	34.0	11.0	0.0	78.0	44.0	1.0	87.0	38.0	0.0	10.0	9.0	37.0	11.0	8.0
OTU_5931	35.0	26.0	0.0	0.0	0.0	0.0	1.0	0.0	53.0	64.0	1.0	0.0	0.0	2.0	18.0	0.0	71.0	52.0	42.0	0.0	29.0	1.0	40.0	15.0	0.0	0.0	6.0	0.0	0.0	10.0	0.0	0.0	0.0	8.0	6.0	0.0	0.0	0.0	0.0	0.0	0.0	0.0	0.0	0.0	26.0	0.0	0.0	0.0	0.0
OTU_5849	9.0	7.0	0.0	0.0	0.0	0.0	0.0	0.0	17.0	11.0	0.0	0.0	0.0	0.0	4.0	0.0	29.0	13.0	12.0	0.0	4.0	0.0	15.0	8.0	0.0	0.0	2.0	0.0	0.0	1.0	0.0	0.0	0.0	2.0	2.0	0.0	0.0	0.0	0.0	0.0	0.0	0.0	0.0	0.0	10.0	0.0	0.0	0.0	0.0
OTU_6165	13.0	3.0	3.0	0.0	0.0	0.0	37.0	15.0	3.0	5.0	10.0	0.0	2.0	0.0	4.0	0.0	3.0	3.0	5.0	22.0	0.0	0.0	6.0	0.0	21.0	13.0	8.0	10.0	74.0	1.0	10.0	28.0	0.0	0.0	7.0	80.0	38.0	0.0	177.0	31.0	0.0	240.0	21.0	0.0	5.0	23.0	11.0	8.0	1.0
OTU_1465	48.0	11.0	96.0	0.0	54.0	1.0	38.0	19.0	5.0	4.0	12.0	3.0	40.0	1.0	29.0	5.0	35.0	57.0	4.0	51.0	3.0	1.0	2.0	3.0	39.0	25.0	29.0	55.0	19.0	36.0	1.0	8.0	0.0	26.0	14.0	47.0	24.0	0.0	102.0	56.0	2.0	137.0	66.0	0.0	9.0	21.0	30.0	13.0	19.0
OTU_4163	22.0	10.0	0.0	1.0	0.0	0.0	0.0	1.0	28.0	23.0	0.0	0.0	0.0	0.0	3.0	0.0	4.0	8.0	10.0	0.0	6.0	0.0	4.0	6.0	0.0	0.0	2.0	0.0	0.0	0.0	0.0	0.0	1.0	3.0	1.0	0.0	0.0	0.0	0.0	0.0	0.0	0.0	0.0	0.0	8.0	0.0	0.0	0.0	0.0
OTU_6054	101.0	79.0	0.0	2.0	3.0	1.0	1.0	0.0	163.0	153.0	0.0	7.0	0.0	1.0	61.0	0.0	154.0	116.0	90.0	0.0	45.0	0.0	125.0	60.0	0.0	1.0	8.0	0.0	0.0	20.0	0.0	0.0	0.0	14.0	18.0	0.0	0.0	0.0	0.0	1.0	0.0	0.0	0.0	0.0	76.0	0.0	0.0	0.0	0.0
OTU_4555	44.0	24.0	0.0	37.0	0.0	56.0	0.0	56.0	16.0	41.0	1.0	19.0	0.0	22.0	1.0	1.0	40.0	3.0	1.0	0.0	16.0	0.0	0.0	0.0	0.0	0.0	1.0	0.0	0.0	1.0	0.0	0.0	0.0	5.0	3.0	0.0	0.0	0.0	0.0	0.0	0.0	0.0	2.0	0.0	0.0	0.0	1.0	0.0	0.0
OTU_1213	43.0	2588.0	0.0	7.0	0.0	350.0	60.0	10.0	1986.0	54.0	0.0	253.0	0.0	115.0	1456.0	1.0	1012.0	1127.0	239.0	0.0	636.0	2.0	268.0	38.0	1.0	1.0	917.0	0.0	1.0	1514.0	0.0	0.0	0.0	46.0	372.0	4.0	0.0	0.0	1.0	0.0	0.0	0.0	1.0	0.0	966.0	3.0	0.0	3.0	1.0
OTU_5460	64.0	4.0	1.0	0.0	0.0	0.0	20.0	85.0	5.0	21.0	2.0	0.0	0.0	0.0	1.0	1.0	8.0	0.0	40.0	0.0	0.0	1.0	14.0	22.0	4.0	2.0	21.0	0.0	67.0	1.0	13.0	24.0	1.0	0.0	256.0	19.0	17.0	0.0	36.0	3.0	0.0	67.0	6.0	0.0	56.0	9.0	4.0	0.0	0.0
OTU_4396	18.0	0.0	0.0	0.0	0.0	0.0	18.0	3.0	2.0	20.0	2.0	0.0	0.0	0.0	0.0	0.0	3.0	0.0	22.0	1.0	0.0	0.0	5.0	0.0	4.0	2.0	5.0	0.0	26.0	0.0	26.0	22.0	0.0	0.0	23.0	18.0	22.0	0.0	29.0	6.0	1.0	77.0	5.0	0.0	12.0	8.0	2.0	1.0	0.0
OTU_5928	7.0	0.0	42.0	3.0	0.0	0.0	1.0	2.0	1.0	0.0	166.0	0.0	0.0	3.0	0.0	0.0	5.0	2.0	1.0	3.0	0.0	372.0	0.0	1.0	0.0	1.0	1.0	6.0	0.0	0.0	0.0	0.0	229.0	0.0	1.0	10.0	0.0	0.0	6.0	1.0	0.0	18.0	23.0	90.0	1.0	2.0	2.0	1.0	1.0
OTU_3745	46.0	1.0	0.0	0.0	0.0	1.0	10.0	54.0	7.0	19.0	0.0	0.0	0.0	0.0	0.0	0.0	1.0	0.0	69.0	0.0	0.0	0.0	21.0	11.0	3.0	1.0	10.0	0.0	37.0	2.0	18.0	37.0	0.0	2.0	194.0	23.0	33.0	0.0	23.0	1.0	0.0	49.0	4.0	0.0	63.0	6.0	3.0	3.0	1.0
OTU_5650	54.0	6.0	100.0	1.0	17.0	1.0	42.0	42.0	5.0	13.0	32.0	0.0	44.0	1.0	6.0	65.0	26.0	15.0	6.0	35.0	1.0	0.0	4.0	10.0	39.0	27.0	41.0	63.0	37.0	13.0	6.0	13.0	0.0	11.0	14.0	53.0	26.0	0.0	152.0	66.0	0.0	201.0	97.0	0.0	12.0	25.0	34.0	27.0	14.0
OTU_4251	82.0	0.0	3.0	452.0	0.0	178.0	2.0	149.0	1.0	7.0	3.0	108.0	0.0	101.0	0.0	0.0	6.0	3.0	3.0	0.0	6.0	12.0	1.0	1.0	0.0	0.0	1.0	0.0	1.0	3.0	0.0	0.0	7.0	2.0	37.0	0.0	0.0	1.0	1.0	0.0	0.0	1.0	1.0	0.0	1.0	0.0	0.0	1.0	0.0
OTU_4435	8.0	3.0	0.0	0.0	0.0	0.0	0.0	1.0	1.0	3.0	0.0	0.0	0.0	0.0	0.0	0.0	0.0	0.0	14.0	0.0	0.0	0.0	8.0	1.0	0.0	0.0	9.0	0.0	3.0	0.0	1.0	4.0	0.0	1.0	4.0	0.0	2.0	0.0	0.0	0.0	0.0	4.0	0.0	0.0	8.0	1.0	0.0	0.0	0.0
OTU_5676	8.0	0.0	13.0	1.0	1.0	1.0	890.0	0.0	2.0	9.0	50.0	0.0	5.0	0.0	0.0	0.0	0.0	0.0	47.0	82.0	0.0	27.0	0.0	0.0	165.0	106.0	2.0	99.0	410.0	1.0	113.0	28.0	11.0	0.0	0.0	353.0	184.0	0.0	181.0	179.0	81.0	637.0	487.0	10.0	588.0	331.0	2138.0	2838.0	718.0
OTU_5599	27.0	4.0	60.0	1.0	32.0	8.0	35.0	35.0	9.0	13.0	14.0	10.0	44.0	5.0	21.0	6.0	26.0	28.0	1.0	25.0	5.0	1.0	2.0	1.0	16.0	8.0	19.0	17.0	15.0	20.0	1.0	1.0	0.0	11.0	8.0	29.0	14.0	0.0	78.0	38.0	0.0	86.0	51.0	0.0	6.0	7.0	16.0	13.0	12.0
OTU_5804	161.0	40.0	505.0	4.0	8.0	41.0	35.0	147.0	32.0	84.0	246.0	34.0	97.0	15.0	14.0	79.0	75.0	71.0	5.0	92.0	8.0	12.0	17.0	11.0	48.0	15.0	45.0	178.0	17.0	30.0	0.0	2.0	7.0	36.0	5.0	132.0	5.0	0.0	284.0	147.0	0.0	222.0	346.0	2.0	7.0	26.0	18.0	11.0	7.0
OTU_6237	41.0	2.0	0.0	0.0	0.0	0.0	6.0	45.0	4.0	6.0	0.0	0.0	0.0	0.0	0.0	0.0	0.0	2.0	39.0	0.0	0.0	0.0	12.0	16.0	0.0	0.0	13.0	0.0	12.0	0.0	4.0	16.0	0.0	0.0	236.0	9.0	5.0	1.0	11.0	0.0	0.0	23.0	2.0	0.0	57.0	2.0	1.0	6.0	0.0
OTU_5551	35.0	7.0	0.0	0.0	0.0	0.0	50.0	1.0	6.0	15.0	1.0	0.0	1.0	0.0	2.0	36.0	9.0	9.0	24.0	2.0	0.0	0.0	5.0	14.0	22.0	2.0	50.0	0.0	25.0	1.0	6.0	1.0	0.0	3.0	13.0	3.0	0.0	0.0	2.0	0.0	0.0	9.0	4.0	0.0	99.0	2.0	2.0	1.0	1.0
OTU_6168	142.0	17.0	72.0	6.0	49.0	4.0	53.0	85.0	24.0	48.0	26.0	4.0	47.0	0.0	16.0	7.0	54.0	44.0	24.0	65.0	5.0	0.0	18.0	18.0	46.0	38.0	105.0	74.0	75.0	41.0	16.0	35.0	0.0	24.0	59.0	96.0	40.0	0.0	223.0	82.0	1.0	307.0	85.0	0.0	24.0	39.0	46.0	37.0	20.0
OTU_2068	91.0	3.0	0.0	0.0	0.0	0.0	3.0	23.0	1.0	24.0	1.0	1.0	0.0	0.0	0.0	0.0	3.0	0.0	1.0	0.0	0.0	0.0	3.0	2.0	0.0	0.0	1.0	0.0	4.0	0.0	3.0	0.0	0.0	0.0	10.0	1.0	0.0	0.0	15.0	2.0	0.0	37.0	1.0	0.0	2.0	4.0	0.0	0.0	0.0
OTU_252	20.0	1.0	0.0	0.0	0.0	0.0	8.0	12.0	4.0	4.0	1.0	0.0	0.0	0.0	0.0	0.0	5.0	0.0	5.0	0.0	0.0	0.0	3.0	2.0	2.0	4.0	9.0	0.0	11.0	0.0	4.0	2.0	0.0	0.0	11.0	6.0	2.0	0.0	15.0	4.0	0.0	29.0	2.0	0.0	7.0	3.0	0.0	1.0	0.0
OTU_409	1.0	0.0	1.0	0.0	0.0	5.0	0.0	0.0	1.0	0.0	4.0	3.0	0.0	1.0	0.0	0.0	0.0	0.0	0.0	0.0	0.0	5.0	0.0	0.0	0.0	0.0	0.0	0.0	0.0	0.0	0.0	0.0	0.0	0.0	0.0	0.0	0.0	1.0	0.0	0.0	0.0	0.0	0.0	1.0	0.0	0.0	0.0	0.0	0.0
OTU_1384	40.0	1.0	35.0	1.0	29.0	2.0	20.0	17.0	2.0	7.0	12.0	2.0	14.0	0.0	12.0	2.0	23.0	22.0	3.0	26.0	7.0	0.0	8.0	4.0	22.0	3.0	25.0	20.0	12.0	26.0	1.0	3.0	0.0	15.0	5.0	19.0	17.0	1.0	46.0	25.0	0.0	50.0	27.0	0.0	7.0	9.0	19.0	11.0	6.0
OTU_5484	10.0	9.0	0.0	0.0	0.0	0.0	0.0	0.0	19.0	11.0	0.0	0.0	0.0	1.0	5.0	0.0	52.0	14.0	14.0	0.0	6.0	1.0	15.0	9.0	0.0	1.0	0.0	0.0	0.0	3.0	0.0	0.0	0.0	1.0	5.0	0.0	0.0	0.0	0.0	0.0	0.0	0.0	0.0	0.0	10.0	0.0	0.0	0.0	0.0
OTU_3918	6.0	0.0	0.0	0.0	0.0	0.0	0.0	15.0	0.0	0.0	0.0	0.0	0.0	0.0	0.0	0.0	0.0	0.0	12.0	0.0	0.0	0.0	5.0	5.0	0.0	0.0	4.0	0.0	4.0	0.0	3.0	3.0	0.0	0.0	52.0	0.0	2.0	0.0	3.0	0.0	0.0	5.0	0.0	0.0	13.0	3.0	0.0	1.0	0.0
OTU_6047	24.0	99.0	0.0	3.0	0.0	43.0	105.0	14.0	347.0	104.0	0.0	13.0	0.0	6.0	157.0	0.0	691.0	293.0	149.0	0.0	35.0	0.0	167.0	70.0	0.0	0.0	490.0	0.0	0.0	266.0	0.0	0.0	0.0	48.0	504.0	1.0	0.0	0.0	0.0	0.0	0.0	0.0	0.0	0.0	132.0	0.0	0.0	0.0	0.0
OTU_1619	10.0	2.0	2.0	1.0	0.0	5.0	2.0	0.0	4.0	1.0	7.0	1.0	0.0	0.0	0.0	0.0	9.0	5.0	1.0	0.0	0.0	18.0	0.0	0.0	2.0	1.0	0.0	0.0	2.0	2.0	0.0	0.0	9.0	2.0	0.0	0.0	0.0	0.0	1.0	0.0	0.0	0.0	0.0	7.0	0.0	0.0	0.0	0.0	0.0
OTU_4696	27.0	0.0	0.0	0.0	0.0	0.0	8.0	22.0	4.0	4.0	0.0	0.0	0.0	0.0	0.0	0.0	3.0	0.0	1.0	1.0	0.0	0.0	9.0	2.0	7.0	3.0	15.0	0.0	24.0	0.0	6.0	11.0	0.0	1.0	12.0	16.0	13.0	0.0	42.0	4.0	0.0	66.0	8.0	0.0	3.0	6.0	4.0	1.0	2.0
OTU_5168	43.0	1.0	149.0	354.0	0.0	211.0	1.0	83.0	2.0	3.0	232.0	101.0	8.0	104.0	0.0	0.0	7.0	1.0	2.0	3.0	3.0	649.0	0.0	1.0	0.0	0.0	0.0	5.0	1.0	1.0	0.0	0.0	398.0	1.0	13.0	12.0	0.0	0.0	13.0	2.0	0.0	27.0	25.0	254.0	0.0	5.0	2.0	0.0	0.0
OTU_3008	1.0	0.0	0.0	0.0	0.0	0.0	2.0	0.0	0.0	0.0	1.0	0.0	0.0	0.0	0.0	0.0	0.0	0.0	0.0	3.0	0.0	0.0	0.0	0.0	1.0	0.0	0.0	1.0	0.0	0.0	0.0	0.0	0.0	0.0	0.0	1.0	0.0	0.0	5.0	1.0	0.0	3.0	0.0	0.0	0.0	0.0	0.0	0.0	0.0
OTU_2240	3.0	0.0	10.0	14.0	0.0	4.0	0.0	1.0	0.0	1.0	8.0	3.0	0.0	2.0	0.0	0.0	0.0	0.0	0.0	0.0	0.0	14.0	0.0	0.0	0.0	0.0	0.0	0.0	0.0	0.0	0.0	0.0	6.0	0.0	0.0	0.0	0.0	0.0	0.0	0.0	0.0	0.0	0.0	4.0	0.0	1.0	0.0	0.0	0.0
OTU_840	13.0	0.0	0.0	0.0	0.0	0.0	0.0	3.0	1.0	0.0	0.0	0.0	0.0	0.0	0.0	0.0	1.0	0.0	11.0	0.0	0.0	0.0	5.0	0.0	0.0	0.0	0.0	0.0	0.0	0.0	1.0	1.0	0.0	0.0	11.0	0.0	1.0	0.0	1.0	1.0	0.0	0.0	0.0	0.0	7.0	0.0	0.0	0.0	1.0
OTU_5680	17.0	1.0	0.0	0.0	0.0	0.0	27.0	4.0	0.0	0.0	0.0	0.0	0.0	0.0	0.0	4.0	0.0	0.0	4.0	1.0	1.0	0.0	1.0	0.0	2.0	5.0	6.0	1.0	23.0	2.0	4.0	5.0	0.0	0.0	9.0	11.0	11.0	1.0	11.0	7.0	3.0	35.0	10.0	1.0	27.0	4.0	61.0	50.0	13.0
OTU_5507	73.0	1.0	0.0	0.0	0.0	0.0	31.0	31.0	3.0	15.0	0.0	0.0	0.0	0.0	0.0	0.0	1.0	1.0	18.0	0.0	0.0	0.0	4.0	2.0	5.0	3.0	22.0	0.0	46.0	0.0	19.0	11.0	0.0	0.0	14.0	34.0	22.0	0.0	40.0	11.0	0.0	71.0	4.0	0.0	38.0	19.0	12.0	9.0	1.0
OTU_3658	16.0	1.0	0.0	0.0	0.0	0.0	3.0	23.0	2.0	7.0	0.0	0.0	0.0	0.0	0.0	0.0	0.0	0.0	14.0	0.0	0.0	0.0	2.0	5.0	0.0	0.0	4.0	0.0	14.0	0.0	6.0	3.0	0.0	0.0	63.0	8.0	2.0	0.0	6.0	2.0	0.0	16.0	1.0	0.0	18.0	4.0	1.0	0.0	0.0
OTU_5383	39.0	3.0	23.0	0.0	1.0	0.0	21.0	15.0	2.0	3.0	4.0	0.0	4.0	1.0	1.0	2.0	9.0	5.0	1.0	2.0	0.0	0.0	6.0	0.0	8.0	3.0	7.0	5.0	15.0	3.0	3.0	6.0	0.0	1.0	16.0	17.0	2.0	2.0	33.0	10.0	0.0	58.0	14.0	0.0	4.0	4.0	2.0	1.0	2.0
OTU_53	134.0	3.0	0.0	0.0	8.0	0.0	126.0	103.0	9.0	9.0	11.0	0.0	0.0	0.0	2.0	35.0	5.0	9.0	19.0	5.0	0.0	6.0	18.0	8.0	20.0	11.0	57.0	13.0	86.0	10.0	20.0	19.0	0.0	0.0	70.0	61.0	43.0	0.0	65.0	25.0	9.0	137.0	59.0	2.0	213.0	40.0	255.0	294.0	59.0
OTU_5391	36.0	1.0	1.0	0.0	24.0	1.0	120.0	16.0	2.0	18.0	9.0	0.0	1.0	0.0	1.0	19.0	7.0	2.0	13.0	7.0	0.0	4.0	2.0	2.0	19.0	18.0	28.0	8.0	46.0	0.0	29.0	23.0	0.0	3.0	30.0	53.0	45.0	0.0	65.0	21.0	7.0	183.0	66.0	2.0	88.0	47.0	90.0	153.0	43.0
OTU_5309	40.0	25.0	0.0	1.0	0.0	1.0	1.0	0.0	47.0	41.0	1.0	1.0	0.0	2.0	10.0	0.0	106.0	53.0	50.0	0.0	20.0	0.0	43.0	22.0	0.0	0.0	6.0	0.0	0.0	4.0	0.0	0.0	0.0	17.0	10.0	0.0	0.0	0.0	0.0	0.0	0.0	0.0	1.0	0.0	34.0	0.0	0.0	0.0	0.0
OTU_1610	21.0	2.0	27.0	0.0	12.0	0.0	7.0	5.0	1.0	2.0	3.0	1.0	10.0	0.0	8.0	2.0	8.0	16.0	1.0	14.0	2.0	0.0	0.0	0.0	13.0	7.0	12.0	20.0	6.0	9.0	0.0	0.0	0.0	6.0	1.0	10.0	5.0	0.0	39.0	11.0	0.0	35.0	10.0	0.0	3.0	5.0	7.0	15.0	5.0
OTU_2862	5.0	0.0	0.0	0.0	0.0	0.0	1.0	4.0	0.0	0.0	0.0	0.0	0.0	0.0	0.0	0.0	0.0	0.0	1.0	0.0	0.0	0.0	0.0	0.0	0.0	0.0	0.0	0.0	0.0	0.0	5.0	1.0	0.0	0.0	5.0	0.0	0.0	0.0	4.0	0.0	0.0	2.0	0.0	0.0	6.0	0.0	0.0	0.0	0.0
OTU_3641	30.0	189.0	0.0	0.0	1.0	0.0	230.0	1.0	612.0	4.0	0.0	0.0	0.0	0.0	10.0	0.0	629.0	253.0	147.0	0.0	168.0	4.0	435.0	6.0	579.0	2.0	2450.0	1.0	209.0	52.0	9.0	5.0	0.0	1988.0	0.0	0.0	0.0	0.0	0.0	1.0	0.0	1.0	0.0	0.0	153.0	0.0	0.0	0.0	0.0
OTU_5165	7.0	2.0	11.0	0.0	0.0	0.0	5.0	2.0	0.0	1.0	4.0	0.0	14.0	0.0	2.0	2.0	3.0	2.0	0.0	6.0	1.0	0.0	0.0	0.0	5.0	4.0	3.0	10.0	11.0	1.0	3.0	7.0	0.0	1.0	1.0	11.0	9.0	0.0	28.0	16.0	0.0	39.0	4.0	0.0	0.0	5.0	3.0	4.0	2.0
OTU_4849	46.0	3.0	0.0	0.0	0.0	0.0	19.0	26.0	0.0	28.0	0.0	0.0	0.0	0.0	0.0	0.0	5.0	0.0	64.0	0.0	0.0	0.0	29.0	7.0	4.0	0.0	14.0	0.0	69.0	0.0	24.0	46.0	0.0	1.0	57.0	23.0	30.0	0.0	52.0	4.0	0.0	95.0	2.0	0.0	24.0	4.0	2.0	0.0	0.0
OTU_5890	62.0	4.0	0.0	0.0	0.0	0.0	6.0	92.0	4.0	22.0	5.0	0.0	0.0	0.0	0.0	0.0	3.0	1.0	9.0	0.0	0.0	1.0	12.0	2.0	0.0	0.0	3.0	1.0	5.0	1.0	2.0	2.0	0.0	2.0	52.0	25.0	1.0	0.0	27.0	1.0	0.0	31.0	4.0	0.0	14.0	9.0	0.0	1.0	0.0
OTU_5552	51.0	1.0	0.0	0.0	1.0	0.0	54.0	44.0	5.0	2.0	5.0	0.0	0.0	0.0	0.0	28.0	2.0	1.0	15.0	9.0	0.0	1.0	4.0	8.0	15.0	11.0	29.0	5.0	51.0	2.0	16.0	11.0	1.0	0.0	37.0	29.0	22.0	0.0	39.0	19.0	12.0	91.0	34.0	3.0	111.0	23.0	112.0	133.0	23.0
OTU_5963	227.0	26.0	0.0	0.0	1.0	0.0	10.0	462.0	52.0	108.0	0.0	0.0	0.0	1.0	1.0	0.0	7.0	9.0	132.0	0.0	0.0	2.0	69.0	62.0	2.0	3.0	51.0	1.0	14.0	5.0	5.0	9.0	1.0	1.0	228.0	44.0	1.0	0.0	48.0	9.0	0.0	68.0	10.0	1.0	90.0	7.0	4.0	0.0	0.0
OTU_2346	7.0	0.0	0.0	0.0	0.0	0.0	1.0	4.0	0.0	0.0	0.0	0.0	0.0	0.0	0.0	0.0	0.0	0.0	8.0	0.0	0.0	0.0	4.0	2.0	0.0	0.0	1.0	0.0	10.0	0.0	6.0	2.0	0.0	0.0	29.0	2.0	7.0	0.0	6.0	0.0	0.0	15.0	0.0	0.0	9.0	0.0	0.0	0.0	2.0
OTU_5572	177.0	43.0	0.0	1.0	0.0	0.0	47.0	0.0	36.0	75.0	0.0	0.0	0.0	2.0	64.0	0.0	137.0	226.0	12.0	0.0	36.0	0.0	23.0	13.0	81.0	6.0	146.0	0.0	19.0	51.0	1.0	1.0	0.0	79.0	14.0	0.0	0.0	0.0	0.0	0.0	0.0	1.0	0.0	0.0	13.0	1.0	0.0	0.0	0.0
OTU_4296	7.0	0.0	0.0	0.0	0.0	0.0	1.0	1.0	0.0	0.0	0.0	0.0	0.0	0.0	0.0	0.0	0.0	0.0	0.0	0.0	0.0	0.0	1.0	1.0	0.0	1.0	3.0	0.0	3.0	0.0	1.0	0.0	0.0	1.0	4.0	4.0	0.0	0.0	5.0	1.0	0.0	8.0	0.0	0.0	2.0	0.0	0.0	0.0	0.0
OTU_2822	33.0	1.0	0.0	0.0	0.0	0.0	4.0	48.0	1.0	11.0	0.0	0.0	0.0	0.0	0.0	0.0	1.0	0.0	49.0	0.0	0.0	0.0	10.0	3.0	4.0	3.0	7.0	0.0	30.0	1.0	15.0	31.0	0.0	0.0	143.0	16.0	12.0	0.0	10.0	0.0	0.0	42.0	0.0	0.0	56.0	7.0	3.0	2.0	0.0
OTU_6062	41.0	1.0	66.0	185.0	0.0	134.0	0.0	58.0	0.0	4.0	207.0	63.0	4.0	61.0	0.0	0.0	9.0	0.0	0.0	3.0	0.0	394.0	1.0	0.0	0.0	0.0	0.0	5.0	1.0	3.0	0.0	0.0	213.0	0.0	6.0	7.0	0.0	1.0	12.0	4.0	0.0	21.0	28.0	113.0	0.0	2.0	0.0	0.0	0.0
OTU_6046	39.0	38.0	0.0	38.0	0.0	86.0	2.0	51.0	22.0	48.0	1.0	58.0	1.0	42.0	2.0	0.0	19.0	3.0	0.0	0.0	5.0	1.0	0.0	1.0	1.0	0.0	1.0	0.0	0.0	5.0	0.0	0.0	0.0	4.0	3.0	0.0	0.0	0.0	0.0	0.0	0.0	0.0	0.0	0.0	0.0	0.0	0.0	0.0	0.0
OTU_961	32.0	1.0	0.0	0.0	0.0	0.0	16.0	16.0	2.0	11.0	3.0	0.0	0.0	0.0	0.0	0.0	3.0	0.0	33.0	0.0	0.0	0.0	12.0	4.0	3.0	2.0	6.0	0.0	17.0	0.0	18.0	21.0	0.0	0.0	64.0	10.0	14.0	0.0	23.0	5.0	0.0	58.0	6.0	0.0	17.0	4.0	2.0	2.0	0.0
OTU_3384	25.0	0.0	0.0	0.0	0.0	0.0	7.0	17.0	1.0	9.0	2.0	0.0	0.0	0.0	0.0	0.0	1.0	2.0	17.0	0.0	0.0	0.0	10.0	1.0	1.0	0.0	4.0	0.0	6.0	3.0	5.0	7.0	0.0	0.0	41.0	4.0	2.0	0.0	9.0	0.0	0.0	26.0	1.0	0.0	5.0	0.0	1.0	1.0	0.0
OTU_5124	9.0	3.0	13.0	0.0	6.0	1.0	6.0	8.0	4.0	1.0	9.0	0.0	11.0	3.0	8.0	2.0	5.0	4.0	0.0	6.0	0.0	0.0	0.0	3.0	2.0	5.0	5.0	4.0	1.0	1.0	0.0	2.0	0.0	3.0	5.0	15.0	8.0	0.0	23.0	23.0	0.0	35.0	6.0	0.0	0.0	4.0	1.0	3.0	0.0
OTU_3558	65.0	3.0	1.0	0.0	1.0	0.0	62.0	92.0	5.0	8.0	4.0	0.0	1.0	0.0	3.0	37.0	3.0	3.0	21.0	4.0	0.0	0.0	7.0	10.0	16.0	9.0	28.0	0.0	48.0	8.0	13.0	8.0	0.0	1.0	62.0	47.0	27.0	0.0	44.0	15.0	4.0	95.0	32.0	0.0	126.0	25.0	149.0	134.0	49.0
OTU_2587	11.0	0.0	0.0	0.0	0.0	0.0	0.0	5.0	2.0	2.0	0.0	0.0	0.0	0.0	0.0	0.0	0.0	0.0	9.0	0.0	0.0	0.0	3.0	0.0	0.0	0.0	1.0	0.0	10.0	0.0	4.0	3.0	0.0	0.0	6.0	6.0	1.0	0.0	13.0	2.0	0.0	6.0	0.0	0.0	1.0	2.0	2.0	0.0	0.0
OTU_4694	4.0	0.0	3182.0	0.0	0.0	0.0	0.0	1.0	0.0	0.0	9727.0	0.0	3153.0	0.0	1.0	0.0	0.0	0.0	0.0	534.0	0.0	1085.0	0.0	0.0	11.0	0.0	0.0	25.0	1.0	1.0	0.0	1.0	315.0	0.0	1.0	0.0	1.0	0.0	1.0	2.0	0.0	20.0	4.0	301.0	0.0	0.0	4.0	1.0	3.0
OTU_4798	3.0	0.0	0.0	0.0	0.0	0.0	0.0	2.0	0.0	1.0	0.0	0.0	0.0	0.0	0.0	0.0	0.0	0.0	3.0	0.0	0.0	0.0	1.0	0.0	0.0	0.0	2.0	0.0	1.0	0.0	1.0	0.0	0.0	0.0	6.0	1.0	1.0	0.0	0.0	0.0	0.0	2.0	0.0	0.0	0.0	0.0	0.0	0.0	0.0
OTU_3325	10.0	2.0	8.0	0.0	7.0	1.0	8.0	5.0	1.0	0.0	9.0	0.0	3.0	0.0	1.0	1.0	19.0	11.0	0.0	0.0	2.0	1.0	1.0	3.0	8.0	4.0	7.0	6.0	1.0	8.0	1.0	1.0	0.0	4.0	4.0	9.0	2.0	0.0	8.0	8.0	1.0	18.0	21.0	0.0	1.0	4.0	3.0	3.0	6.0
OTU_6057	38.0	5.0	9.0	0.0	8.0	0.0	19.0	20.0	3.0	1.0	9.0	1.0	4.0	6.0	4.0	1.0	10.0	7.0	3.0	13.0	0.0	0.0	0.0	1.0	15.0	8.0	9.0	5.0	8.0	9.0	2.0	3.0	0.0	5.0	10.0	19.0	10.0	1.0	34.0	18.0	2.0	69.0	34.0	0.0	7.0	6.0	20.0	14.0	6.0
OTU_3768	18.0	6.0	16.0	0.0	28.0	2.0	9.0	6.0	0.0	3.0	5.0	3.0	15.0	1.0	11.0	1.0	10.0	21.0	3.0	23.0	2.0	0.0	0.0	0.0	6.0	2.0	10.0	23.0	5.0	15.0	2.0	1.0	0.0	9.0	2.0	10.0	6.0	0.0	28.0	21.0	0.0	45.0	21.0	0.0	0.0	6.0	15.0	9.0	3.0
OTU_5055	37.0	0.0	0.0	0.0	0.0	0.0	6.0	23.0	1.0	6.0	0.0	0.0	0.0	0.0	0.0	0.0	2.0	4.0	25.0	1.0	0.0	0.0	7.0	6.0	3.0	0.0	12.0	0.0	14.0	0.0	8.0	20.0	0.0	0.0	88.0	10.0	14.0	0.0	19.0	1.0	0.0	26.0	1.0	0.0	31.0	2.0	0.0	4.0	0.0
OTU_6098	156.0	5.0	0.0	2.0	0.0	0.0	33.0	174.0	19.0	40.0	4.0	0.0	0.0	0.0	2.0	0.0	7.0	4.0	181.0	0.0	0.0	1.0	70.0	33.0	6.0	2.0	59.0	0.0	94.0	4.0	74.0	73.0	1.0	1.0	549.0	49.0	56.0	0.0	82.0	5.0	0.0	166.0	8.0	0.0	168.0	15.0	5.0	9.0	2.0
OTU_6284	103.0	4.0	1.0	1.0	0.0	0.0	36.0	146.0	16.0	37.0	1.0	0.0	0.0	0.0	3.0	0.0	6.0	2.0	153.0	0.0	1.0	0.0	49.0	21.0	2.0	2.0	27.0	0.0	103.0	2.0	43.0	71.0	0.0	1.0	414.0	61.0	42.0	0.0	75.0	12.0	0.0	137.0	6.0	0.0	167.0	10.0	17.0	25.0	0.0
OTU_6013	37.0	5.0	2.0	0.0	4.0	0.0	6.0	17.0	5.0	6.0	3.0	0.0	2.0	0.0	3.0	0.0	4.0	5.0	0.0	0.0	0.0	1.0	7.0	2.0	2.0	3.0	12.0	3.0	18.0	4.0	1.0	4.0	0.0	1.0	14.0	25.0	11.0	0.0	40.0	9.0	0.0	41.0	8.0	0.0	7.0	8.0	2.0	6.0	0.0
OTU_4458	30.0	6.0	0.0	0.0	0.0	19.0	2.0	0.0	4.0	5.0	0.0	7.0	0.0	11.0	12.0	0.0	32.0	10.0	190.0	0.0	1.0	0.0	142.0	1.0	0.0	0.0	9.0	0.0	0.0	12.0	0.0	0.0	0.0	4.0	42.0	0.0	0.0	0.0	0.0	0.0	0.0	0.0	0.0	0.0	201.0	0.0	0.0	0.0	1.0
OTU_1859	43.0	2.0	0.0	0.0	0.0	0.0	9.0	39.0	6.0	12.0	1.0	0.0	0.0	0.0	0.0	0.0	3.0	2.0	43.0	0.0	0.0	0.0	16.0	5.0	1.0	3.0	12.0	0.0	16.0	4.0	17.0	27.0	0.0	1.0	151.0	19.0	22.0	0.0	27.0	0.0	0.0	47.0	1.0	0.0	68.0	11.0	2.0	1.0	0.0
OTU_5441	5.0	0.0	0.0	0.0	0.0	0.0	142.0	0.0	0.0	14.0	3.0	0.0	1.0	0.0	0.0	0.0	0.0	0.0	4.0	1.0	0.0	0.0	1.0	0.0	24.0	11.0	5.0	2.0	192.0	1.0	48.0	30.0	0.0	3.0	1.0	96.0	83.0	0.0	138.0	29.0	3.0	286.0	35.0	0.0	23.0	43.0	59.0	77.0	16.0
OTU_6096	177.0	106.0	0.0	2.0	0.0	1.0	5.0	2.0	183.0	280.0	1.0	4.0	0.0	4.0	61.0	0.0	354.0	200.0	200.0	0.0	81.0	0.0	197.0	93.0	0.0	4.0	24.0	0.0	0.0	30.0	0.0	0.0	0.0	42.0	42.0	1.0	1.0	0.0	0.0	0.0	0.0	0.0	4.0	0.0	119.0	0.0	0.0	0.0	0.0
OTU_2564	5.0	0.0	0.0	0.0	0.0	0.0	0.0	3.0	0.0	1.0	0.0	0.0	0.0	0.0	0.0	0.0	0.0	0.0	2.0	0.0	0.0	0.0	3.0	1.0	1.0	0.0	2.0	0.0	0.0	0.0	0.0	0.0	0.0	0.0	20.0	2.0	0.0	0.0	1.0	1.0	0.0	1.0	2.0	0.0	2.0	0.0	1.0	0.0	0.0
OTU_5886	28.0	2.0	3.0	0.0	0.0	0.0	11.0	22.0	4.0	3.0	1.0	0.0	0.0	0.0	1.0	0.0	4.0	0.0	4.0	2.0	1.0	0.0	2.0	7.0	2.0	2.0	19.0	1.0	4.0	5.0	6.0	2.0	0.0	1.0	11.0	4.0	8.0	0.0	25.0	4.0	0.0	31.0	4.0	0.0	4.0	9.0	5.0	1.0	1.0
OTU_4915	24.0	2.0	29.0	1.0	22.0	0.0	20.0	16.0	4.0	2.0	38.0	0.0	18.0	1.0	5.0	8.0	63.0	20.0	0.0	7.0	4.0	2.0	1.0	3.0	17.0	20.0	8.0	40.0	10.0	12.0	0.0	3.0	1.0	7.0	7.0	16.0	13.0	0.0	38.0	30.0	0.0	88.0	89.0	0.0	2.0	13.0	9.0	16.0	9.0
OTU_4814	6.0	3.0	0.0	6.0	0.0	9.0	0.0	13.0	2.0	8.0	0.0	2.0	0.0	4.0	0.0	0.0	13.0	0.0	0.0	0.0	2.0	0.0	0.0	0.0	0.0	0.0	0.0	0.0	0.0	0.0	0.0	0.0	0.0	1.0	1.0	0.0	0.0	0.0	0.0	0.0	0.0	0.0	0.0	0.0	1.0	0.0	0.0	0.0	0.0
OTU_3636	50.0	2.0	0.0	0.0	0.0	0.0	42.0	23.0	1.0	56.0	1.0	0.0	0.0	0.0	0.0	0.0	1.0	2.0	66.0	0.0	0.0	0.0	18.0	4.0	3.0	9.0	13.0	0.0	97.0	1.0	61.0	82.0	0.0	1.0	53.0	47.0	50.0	0.0	87.0	4.0	0.0	157.0	11.0	0.0	21.0	11.0	5.0	7.0	3.0
OTU_5206	15.0	1.0	0.0	0.0	0.0	0.0	156.0	2.0	0.0	61.0	8.0	0.0	3.0	0.0	0.0	0.0	1.0	0.0	7.0	1.0	0.0	0.0	4.0	0.0	39.0	35.0	1.0	5.0	295.0	2.0	86.0	77.0	0.0	0.0	1.0	137.0	155.0	0.0	350.0	61.0	0.0	556.0	43.0	0.0	2.0	62.0	49.0	44.0	9.0
OTU_5344	111.0	4.0	1.0	0.0	0.0	0.0	48.0	52.0	3.0	21.0	2.0	0.0	0.0	0.0	0.0	0.0	3.0	2.0	58.0	1.0	2.0	0.0	10.0	7.0	5.0	4.0	34.0	2.0	58.0	0.0	28.0	34.0	0.0	0.0	66.0	44.0	33.0	1.0	74.0	3.0	0.0	147.0	17.0	1.0	80.0	20.0	13.0	35.0	4.0
OTU_6077	147.0	4.0	444.0	957.0	0.0	558.0	4.0	127.0	3.0	6.0	451.0	323.0	7.0	252.0	1.0	0.0	10.0	8.0	0.0	15.0	9.0	1498.0	1.0	1.0	0.0	3.0	2.0	11.0	2.0	5.0	0.0	0.0	860.0	0.0	13.0	24.0	0.0	1.0	28.0	5.0	0.0	82.0	57.0	633.0	2.0	16.0	2.0	0.0	0.0
OTU_3433	18.0	0.0	0.0	0.0	0.0	0.0	6.0	11.0	1.0	3.0	0.0	0.0	0.0	0.0	1.0	0.0	4.0	0.0	0.0	0.0	0.0	0.0	2.0	3.0	0.0	2.0	12.0	3.0	5.0	0.0	0.0	1.0	0.0	1.0	8.0	7.0	5.0	0.0	15.0	2.0	0.0	19.0	3.0	0.0	4.0	3.0	0.0	0.0	0.0
OTU_2503	13.0	1.0	0.0	0.0	0.0	0.0	8.0	16.0	0.0	0.0	1.0	0.0	0.0	0.0	1.0	0.0	3.0	0.0	1.0	0.0	0.0	0.0	4.0	2.0	0.0	1.0	9.0	0.0	10.0	0.0	1.0	6.0	0.0	0.0	9.0	6.0	6.0	0.0	6.0	4.0	0.0	24.0	3.0	0.0	8.0	1.0	2.0	0.0	0.0
OTU_4750	30.0	23.0	0.0	28.0	0.0	37.0	1.0	54.0	12.0	45.0	0.0	26.0	0.0	27.0	0.0	0.0	18.0	2.0	2.0	0.0	7.0	0.0	0.0	0.0	0.0	0.0	2.0	1.0	0.0	5.0	0.0	0.0	0.0	2.0	7.0	0.0	0.0	0.0	0.0	0.0	0.0	0.0	0.0	0.0	0.0	0.0	0.0	0.0	0.0
OTU_734	10.0	1.0	0.0	0.0	0.0	0.0	0.0	11.0	3.0	3.0	0.0	0.0	0.0	0.0	0.0	0.0	2.0	0.0	6.0	0.0	0.0	0.0	2.0	1.0	0.0	0.0	1.0	0.0	8.0	1.0	6.0	6.0	0.0	0.0	38.0	3.0	0.0	0.0	3.0	0.0	0.0	3.0	0.0	0.0	10.0	2.0	0.0	0.0	0.0
OTU_720	5.0	1.0	3.0	1.0	4.0	0.0	5.0	2.0	2.0	0.0	5.0	0.0	2.0	0.0	0.0	1.0	13.0	7.0	4.0	1.0	3.0	0.0	0.0	0.0	3.0	3.0	5.0	5.0	3.0	1.0	1.0	0.0	0.0	1.0	6.0	5.0	1.0	0.0	3.0	5.0	0.0	12.0	15.0	0.0	2.0	2.0	3.0	1.0	2.0
OTU_3894	59.0	3.0	0.0	0.0	0.0	0.0	8.0	56.0	5.0	13.0	2.0	0.0	0.0	0.0	0.0	0.0	1.0	2.0	50.0	0.0	0.0	0.0	15.0	9.0	2.0	3.0	19.0	0.0	26.0	2.0	21.0	19.0	0.0	1.0	182.0	24.0	17.0	0.0	22.0	2.0	0.0	40.0	2.0	0.0	60.0	7.0	0.0	4.0	0.0
OTU_4743	31.0	2.0	0.0	0.0	2.0	0.0	5.0	32.0	3.0	2.0	2.0	0.0	1.0	0.0	1.0	0.0	3.0	1.0	9.0	0.0	0.0	0.0	3.0	3.0	1.0	0.0	8.0	0.0	20.0	2.0	4.0	6.0	0.0	1.0	23.0	7.0	1.0	0.0	16.0	3.0	0.0	27.0	8.0	0.0	17.0	5.0	3.0	2.0	2.0
OTU_5995	10.0	2.0	234.0	1.0	15.0	1.0	42.0	3.0	3.0	1.0	23.0	1.0	66.0	0.0	7.0	11.0	12.0	6.0	1.0	48.0	1.0	0.0	2.0	4.0	32.0	24.0	3.0	60.0	39.0	1.0	1.0	7.0	1.0	3.0	2.0	69.0	30.0	0.0	150.0	67.0	0.0	150.0	98.0	0.0	0.0	21.0	81.0	29.0	19.0
OTU_5594	12.0	0.0	42.0	73.0	0.0	47.0	2.0	18.0	0.0	0.0	39.0	27.0	0.0	28.0	0.0	0.0	1.0	3.0	0.0	0.0	0.0	154.0	0.0	0.0	0.0	0.0	0.0	1.0	0.0	1.0	0.0	0.0	77.0	0.0	2.0	2.0	0.0	0.0	0.0	1.0	0.0	0.0	6.0	61.0	0.0	1.0	0.0	0.0	0.0
OTU_333	57.0	3.0	0.0	0.0	0.0	1.0	15.0	88.0	4.0	17.0	0.0	0.0	0.0	0.0	0.0	0.0	2.0	2.0	71.0	0.0	0.0	0.0	28.0	13.0	2.0	2.0	15.0	0.0	52.0	0.0	36.0	50.0	0.0	0.0	249.0	31.0	25.0	0.0	42.0	5.0	0.0	73.0	5.0	0.0	77.0	10.0	1.0	7.0	1.0
OTU_4253	82.0	17.0	66.0	1.0	77.0	7.0	49.0	26.0	14.0	12.0	29.0	5.0	47.0	8.0	26.0	2.0	53.0	76.0	4.0	66.0	11.0	5.0	5.0	5.0	41.0	23.0	34.0	68.0	21.0	43.0	3.0	4.0	2.0	40.0	11.0	39.0	15.0	0.0	102.0	58.0	0.0	114.0	106.0	1.0	8.0	25.0	20.0	36.0	30.0
OTU_2891	12.0	1.0	0.0	0.0	0.0	0.0	8.0	0.0	2.0	2.0	0.0	0.0	0.0	0.0	0.0	0.0	5.0	2.0	11.0	0.0	0.0	0.0	3.0	0.0	0.0	0.0	5.0	0.0	4.0	0.0	0.0	0.0	0.0	1.0	0.0	0.0	0.0	0.0	0.0	0.0	0.0	0.0	0.0	0.0	7.0	1.0	0.0	0.0	0.0
OTU_5481	49.0	53.0	0.0	0.0	0.0	2.0	2.0	2.0	85.0	93.0	1.0	0.0	0.0	0.0	17.0	0.0	92.0	85.0	78.0	0.0	29.0	0.0	56.0	33.0	0.0	2.0	6.0	0.0	0.0	10.0	0.0	0.0	0.0	14.0	8.0	0.0	0.0	0.0	0.0	0.0	0.0	0.0	0.0	0.0	51.0	0.0	0.0	0.0	0.0
OTU_746	8.0	0.0	0.0	0.0	0.0	0.0	0.0	4.0	0.0	2.0	0.0	0.0	0.0	0.0	0.0	0.0	0.0	0.0	2.0	0.0	1.0	0.0	1.0	1.0	0.0	0.0	0.0	0.0	0.0	0.0	4.0	4.0	0.0	0.0	17.0	0.0	1.0	0.0	0.0	0.0	0.0	4.0	0.0	0.0	5.0	0.0	0.0	0.0	0.0
OTU_5592	129.0	150.0	4.0	526.0	2.0	10078.0	72.0	622.0	32.0	31.0	1.0	5067.0	1.0	3393.0	2354.0	0.0	6.0	11240.0	0.0	1.0	2.0	5.0	2.0	24.0	0.0	0.0	10.0	0.0	0.0	5239.0	0.0	1.0	0.0	0.0	67.0	2.0	0.0	1.0	0.0	0.0	1.0	0.0	0.0	0.0	3.0	0.0	1.0	1.0	0.0
OTU_6112	35.0	5.0	0.0	0.0	0.0	0.0	5.0	0.0	3.0	17.0	0.0	0.0	0.0	0.0	0.0	0.0	5.0	3.0	14.0	0.0	1.0	0.0	13.0	7.0	3.0	0.0	30.0	0.0	16.0	0.0	1.0	0.0	0.0	2.0	5.0	0.0	0.0	0.0	0.0	0.0	0.0	0.0	0.0	0.0	8.0	0.0	0.0	0.0	0.0
OTU_925	2.0	0.0	0.0	0.0	0.0	0.0	0.0	2.0	0.0	0.0	0.0	0.0	0.0	0.0	0.0	0.0	0.0	0.0	1.0	0.0	0.0	0.0	0.0	0.0	0.0	0.0	0.0	0.0	5.0	0.0	2.0	0.0	0.0	0.0	5.0	2.0	0.0	0.0	0.0	0.0	0.0	3.0	0.0	0.0	5.0	0.0	1.0	1.0	0.0
OTU_6032	16.0	357.0	0.0	3.0	0.0	9.0	25.0	2.0	735.0	140.0	0.0	6.0	0.0	5.0	357.0	0.0	256.0	814.0	28.0	0.0	232.0	0.0	40.0	5.0	0.0	0.0	1880.0	0.0	0.0	812.0	0.0	0.0	0.0	430.0	178.0	0.0	0.0	0.0	0.0	0.0	0.0	0.0	0.0	0.0	166.0	0.0	0.0	0.0	0.0
OTU_5653	49.0	2.0	1.0	0.0	0.0	0.0	10.0	54.0	4.0	5.0	5.0	0.0	0.0	1.0	0.0	0.0	7.0	4.0	42.0	0.0	2.0	0.0	11.0	9.0	1.0	3.0	19.0	2.0	22.0	2.0	10.0	10.0	1.0	1.0	146.0	14.0	12.0	1.0	21.0	2.0	2.0	36.0	8.0	0.0	54.0	9.0	1.0	3.0	0.0
OTU_6214	66.0	44.0	1.0	81.0	2.0	169.0	3.0	106.0	44.0	99.0	0.0	97.0	0.0	80.0	2.0	0.0	57.0	10.0	1.0	0.0	12.0	0.0	0.0	0.0	0.0	0.0	1.0	0.0	0.0	9.0	0.0	0.0	0.0	5.0	10.0	0.0	0.0	0.0	0.0	0.0	0.0	0.0	0.0	0.0	1.0	0.0	0.0	0.0	0.0
OTU_4390	22.0	2.0	0.0	0.0	0.0	0.0	6.0	13.0	1.0	12.0	0.0	0.0	0.0	0.0	0.0	0.0	1.0	2.0	16.0	0.0	0.0	0.0	11.0	7.0	0.0	0.0	8.0	0.0	16.0	1.0	7.0	10.0	0.0	0.0	91.0	6.0	10.0	0.0	15.0	0.0	0.0	21.0	3.0	0.0	25.0	2.0	1.0	1.0	0.0
OTU_4595	46.0	1.0	0.0	0.0	0.0	0.0	15.0	47.0	5.0	12.0	1.0	0.0	0.0	0.0	2.0	0.0	2.0	2.0	57.0	0.0	0.0	0.0	14.0	4.0	2.0	0.0	18.0	2.0	32.0	4.0	18.0	56.0	1.0	0.0	117.0	25.0	12.0	0.0	25.0	4.0	0.0	53.0	4.0	0.0	59.0	3.0	3.0	2.0	0.0
OTU_5161	7.0	0.0	9.0	10.0	0.0	6.0	0.0	2.0	0.0	0.0	39.0	4.0	0.0	1.0	0.0	0.0	2.0	0.0	0.0	0.0	0.0	24.0	0.0	0.0	0.0	0.0	0.0	0.0	1.0	0.0	0.0	0.0	12.0	0.0	1.0	0.0	0.0	0.0	0.0	0.0	0.0	1.0	3.0	7.0	0.0	2.0	0.0	0.0	0.0
OTU_3419	7.0	1.0	8.0	0.0	3.0	0.0	10.0	6.0	3.0	1.0	2.0	0.0	5.0	2.0	4.0	3.0	4.0	3.0	0.0	7.0	0.0	0.0	2.0	1.0	2.0	3.0	3.0	7.0	7.0	1.0	2.0	2.0	0.0	1.0	3.0	10.0	4.0	0.0	20.0	12.0	0.0	32.0	8.0	0.0	2.0	5.0	4.0	2.0	2.0
OTU_6163	192.0	34.0	252.0	4.0	193.0	24.0	139.0	88.0	10.0	26.0	48.0	6.0	153.0	13.0	63.0	18.0	131.0	161.0	8.0	175.0	25.0	5.0	8.0	6.0	102.0	74.0	115.0	165.0	71.0	100.0	11.0	17.0	1.0	75.0	34.0	124.0	81.0	0.0	320.0	197.0	2.0	437.0	190.0	0.0	18.0	52.0	78.0	66.0	66.0
OTU_4266	3.0	0.0	7.0	0.0	0.0	0.0	2.0	0.0	0.0	0.0	34.0	0.0	1.0	0.0	0.0	0.0	0.0	0.0	0.0	23.0	1.0	72.0	0.0	0.0	0.0	0.0	0.0	34.0	1.0	0.0	0.0	0.0	32.0	0.0	0.0	52.0	0.0	0.0	68.0	39.0	0.0	16.0	83.0	18.0	0.0	2.0	1.0	4.0	1.0
OTU_5522	27.0	0.0	0.0	0.0	0.0	0.0	3.0	26.0	1.0	3.0	0.0	0.0	0.0	0.0	0.0	0.0	1.0	0.0	20.0	0.0	0.0	0.0	7.0	1.0	1.0	1.0	10.0	0.0	3.0	0.0	8.0	8.0	0.0	0.0	72.0	10.0	3.0	0.0	13.0	1.0	0.0	28.0	0.0	0.0	24.0	3.0	2.0	0.0	0.0
OTU_6245	96.0	60.0	21291.0	41.0	7.0	18.0	149.0	34.0	45.0	26.0	33927.0	40.0	810.0	17.0	3.0	3.0	29.0	82.0	63.0	682.0	9.0	154149.0	1.0	1.0	32.0	180.0	44.0	1167.0	127.0	3.0	11.0	14.0	101177.0	3.0	30.0	1530.0	56.0	21.0	3651.0	711.0	4.0	6500.0	3788.0	71420.0	66.0	869.0	366.0	94.0	50.0
OTU_4321	18.0	0.0	0.0	0.0	0.0	0.0	7.0	6.0	1.0	8.0	2.0	0.0	0.0	0.0	0.0	0.0	0.0	0.0	32.0	0.0	1.0	0.0	5.0	0.0	0.0	0.0	3.0	1.0	36.0	0.0	11.0	12.0	0.0	0.0	7.0	18.0	8.0	0.0	31.0	3.0	0.0	33.0	0.0	0.0	10.0	5.0	3.0	3.0	0.0
OTU_5390	23.0	4.0	0.0	0.0	0.0	0.0	10.0	31.0	5.0	11.0	0.0	0.0	0.0	0.0	1.0	0.0	1.0	1.0	17.0	0.0	0.0	0.0	10.0	4.0	2.0	0.0	7.0	0.0	10.0	0.0	7.0	13.0	0.0	0.0	77.0	7.0	3.0	0.0	13.0	2.0	0.0	16.0	1.0	0.0	20.0	0.0	0.0	0.0	0.0
OTU_6188	41.0	553.0	0.0	2.0	0.0	25.0	58.0	1.0	1374.0	62.0	0.0	33.0	0.0	15.0	222.0	0.0	1085.0	155.0	356.0	0.0	98.0	0.0	541.0	43.0	0.0	0.0	381.0	0.0	0.0	282.0	0.0	0.0	1.0	233.0	370.0	0.0	0.0	0.0	0.0	0.0	0.0	0.0	2.0	0.0	474.0	0.0	0.0	0.0	0.0
OTU_235	2.0	10.0	0.0	0.0	0.0	3.0	1.0	1.0	17.0	1.0	0.0	0.0	0.0	1.0	8.0	0.0	31.0	6.0	19.0	0.0	7.0	0.0	22.0	1.0	0.0	0.0	8.0	0.0	0.0	6.0	0.0	0.0	0.0	6.0	7.0	0.0	0.0	0.0	0.0	0.0	0.0	0.0	0.0	0.0	19.0	0.0	0.0	0.0	0.0
OTU_5733	17.0	4.0	59.0	0.0	27.0	5.0	18.0	16.0	4.0	1.0	7.0	2.0	10.0	1.0	8.0	1.0	26.0	23.0	3.0	38.0	4.0	1.0	1.0	2.0	15.0	4.0	10.0	24.0	9.0	10.0	1.0	4.0	0.0	6.0	7.0	20.0	12.0	1.0	41.0	33.0	1.0	68.0	15.0	1.0	2.0	2.0	12.0	11.0	4.0
OTU_5637	196.0	137.0	0.0	2.0	0.0	1.0	11.0	0.0	236.0	309.0	0.0	3.0	0.0	2.0	89.0	0.0	288.0	180.0	294.0	0.0	101.0	0.0	240.0	104.0	0.0	4.0	26.0	1.0	0.0	24.0	0.0	0.0	0.0	49.0	29.0	0.0	0.0	0.0	0.0	0.0	0.0	0.0	0.0	0.0	153.0	0.0	0.0	0.0	0.0
OTU_4237	34.0	0.0	0.0	0.0	0.0	0.0	1.0	11.0	3.0	4.0	4.0	0.0	0.0	0.0	0.0	0.0	0.0	0.0	7.0	0.0	0.0	0.0	3.0	0.0	0.0	0.0	3.0	0.0	5.0	0.0	1.0	5.0	0.0	0.0	3.0	2.0	3.0	0.0	3.0	0.0	0.0	7.0	1.0	0.0	2.0	0.0	1.0	0.0	0.0
OTU_1089	9.0	1.0	0.0	0.0	0.0	0.0	2.0	8.0	0.0	2.0	1.0	0.0	0.0	0.0	0.0	0.0	1.0	1.0	9.0	0.0	0.0	0.0	2.0	4.0	0.0	0.0	7.0	0.0	0.0	0.0	0.0	0.0	0.0	1.0	63.0	3.0	0.0	0.0	4.0	0.0	0.0	5.0	0.0	0.0	4.0	1.0	0.0	0.0	0.0
OTU_4168	18.0	7.0	0.0	8.0	0.0	16.0	0.0	27.0	9.0	8.0	0.0	9.0	0.0	4.0	0.0	0.0	11.0	1.0	0.0	0.0	3.0	0.0	0.0	0.0	0.0	0.0	0.0	0.0	0.0	3.0	0.0	0.0	0.0	3.0	7.0	0.0	0.0	0.0	0.0	0.0	0.0	0.0	1.0	0.0	0.0	0.0	0.0	1.0	0.0
OTU_1584	29.0	3.0	43.0	0.0	37.0	3.0	13.0	20.0	9.0	2.0	20.0	1.0	23.0	4.0	18.0	1.0	24.0	22.0	2.0	18.0	5.0	1.0	3.0	5.0	10.0	11.0	20.0	24.0	9.0	13.0	2.0	1.0	1.0	17.0	6.0	24.0	16.0	0.0	51.0	34.0	0.0	78.0	32.0	0.0	5.0	8.0	19.0	15.0	13.0
OTU_4857	18.0	1.0	0.0	0.0	0.0	0.0	7.0	27.0	4.0	2.0	0.0	0.0	0.0	0.0	0.0	0.0	0.0	0.0	25.0	0.0	0.0	0.0	5.0	4.0	0.0	1.0	6.0	0.0	16.0	1.0	7.0	7.0	0.0	0.0	81.0	5.0	5.0	0.0	2.0	1.0	0.0	16.0	1.0	0.0	24.0	1.0	0.0	1.0	0.0
OTU_4612	262.0	17.0	0.0	0.0	0.0	2.0	12.0	67.0	15.0	12.0	0.0	0.0	0.0	0.0	3.0	0.0	36.0	9.0	77.0	0.0	1.0	0.0	48.0	13.0	0.0	6.0	88.0	0.0	13.0	12.0	0.0	38.0	0.0	9.0	32.0	2.0	6.0	0.0	7.0	0.0	0.0	10.0	3.0	0.0	76.0	1.0	6.0	9.0	1.0
OTU_1296	29.0	20.0	0.0	44.0	0.0	51.0	0.0	60.0	12.0	38.0	0.0	35.0	0.0	23.0	1.0	0.0	17.0	5.0	0.0	0.0	9.0	0.0	0.0	0.0	0.0	0.0	0.0	0.0	0.0	2.0	0.0	0.0	0.0	2.0	2.0	0.0	0.0	0.0	0.0	0.0	0.0	0.0	0.0	0.0	0.0	0.0	0.0	0.0	0.0
OTU_5279	53.0	14.0	1.0	0.0	0.0	1.0	4.0	35.0	7.0	9.0	6.0	2.0	0.0	2.0	0.0	0.0	8.0	2.0	0.0	1.0	2.0	0.0	0.0	2.0	0.0	4.0	2.0	0.0	1.0	5.0	0.0	0.0	0.0	0.0	4.0	4.0	0.0	0.0	5.0	1.0	0.0	20.0	5.0	0.0	0.0	1.0	0.0	0.0	0.0
OTU_2046	100.0	6.0	0.0	0.0	1.0	0.0	26.0	107.0	5.0	32.0	1.0	0.0	0.0	0.0	2.0	0.0	6.0	4.0	81.0	0.0	2.0	0.0	31.0	26.0	2.0	6.0	38.0	0.0	48.0	1.0	35.0	48.0	0.0	2.0	341.0	32.0	29.0	0.0	63.0	9.0	0.0	96.0	7.0	0.0	99.0	4.0	8.0	5.0	1.0
OTU_5965	92.0	3.0	1.0	0.0	0.0	0.0	41.0	38.0	3.0	53.0	7.0	0.0	0.0	0.0	0.0	0.0	6.0	1.0	115.0	0.0	1.0	0.0	44.0	3.0	7.0	11.0	17.0	0.0	148.0	1.0	96.0	104.0	0.0	1.0	85.0	59.0	61.0	2.0	147.0	8.0	0.0	238.0	10.0	0.0	38.0	9.0	6.0	7.0	0.0
OTU_5801	12.0	39.0	0.0	0.0	0.0	0.0	2.0	0.0	67.0	34.0	0.0	1.0	0.0	0.0	21.0	0.0	50.0	59.0	32.0	0.0	24.0	0.0	43.0	10.0	0.0	0.0	9.0	0.0	0.0	5.0	0.0	0.0	0.0	10.0	2.0	0.0	0.0	0.0	0.0	0.0	0.0	0.0	0.0	0.0	16.0	0.0	0.0	0.0	0.0
OTU_4655	74.0	5.0	4.0	0.0	4.0	1.0	29.0	34.0	2.0	16.0	3.0	3.0	2.0	1.0	2.0	0.0	15.0	12.0	7.0	3.0	1.0	1.0	7.0	4.0	4.0	5.0	33.0	7.0	12.0	13.0	3.0	5.0	0.0	4.0	15.0	32.0	17.0	1.0	54.0	21.0	0.0	103.0	17.0	0.0	6.0	17.0	2.0	6.0	4.0
OTU_4035	11.0	0.0	0.0	0.0	0.0	0.0	1.0	14.0	0.0	2.0	0.0	0.0	0.0	0.0	0.0	0.0	0.0	0.0	0.0	0.0	0.0	0.0	0.0	1.0	0.0	2.0	6.0	0.0	5.0	0.0	1.0	4.0	0.0	0.0	3.0	4.0	2.0	0.0	7.0	3.0	0.0	14.0	0.0	0.0	1.0	0.0	1.0	0.0	0.0
OTU_5758	43.0	1.0	0.0	0.0	0.0	0.0	14.0	12.0	2.0	1.0	2.0	0.0	0.0	0.0	0.0	0.0	3.0	3.0	11.0	0.0	3.0	0.0	14.0	1.0	2.0	4.0	11.0	1.0	14.0	2.0	5.0	10.0	0.0	1.0	3.0	15.0	5.0	0.0	21.0	3.0	0.0	31.0	2.0	0.0	17.0	4.0	7.0	12.0	4.0
OTU_3860	13.0	2.0	12.0	0.0	13.0	2.0	4.0	13.0	1.0	0.0	4.0	3.0	10.0	0.0	6.0	1.0	10.0	15.0	0.0	15.0	2.0	0.0	0.0	0.0	9.0	10.0	6.0	12.0	3.0	11.0	2.0	0.0	0.0	2.0	2.0	15.0	3.0	0.0	22.0	14.0	0.0	28.0	15.0	0.0	3.0	6.0	19.0	6.0	1.0
OTU_4232	7.0	6.0	0.0	8.0	0.0	5.0	0.0	13.0	3.0	8.0	0.0	10.0	0.0	5.0	0.0	0.0	3.0	0.0	0.0	0.0	2.0	0.0	0.0	0.0	0.0	0.0	0.0	0.0	0.0	0.0	0.0	0.0	0.0	0.0	0.0	0.0	0.0	0.0	0.0	0.0	0.0	0.0	0.0	0.0	0.0	0.0	0.0	0.0	0.0
OTU_360	110.0	7.0	1.0	0.0	0.0	1.0	13.0	52.0	15.0	10.0	2.0	0.0	0.0	2.0	0.0	0.0	17.0	2.0	0.0	1.0	3.0	0.0	1.0	0.0	0.0	0.0	5.0	0.0	3.0	0.0	3.0	0.0	0.0	0.0	6.0	2.0	0.0	0.0	7.0	3.0	1.0	22.0	2.0	0.0	5.0	5.0	5.0	3.0	1.0
OTU_4797	10.0	31.0	0.0	0.0	0.0	0.0	29.0	6.0	98.0	72.0	0.0	0.0	0.0	0.0	14.0	0.0	18.0	17.0	127.0	0.0	0.0	0.0	95.0	21.0	0.0	0.0	383.0	1.0	0.0	21.0	0.0	0.0	0.0	5.0	283.0	0.0	1.0	0.0	0.0	0.0	0.0	0.0	0.0	0.0	212.0	0.0	0.0	0.0	0.0
OTU_2215	6.0	0.0	7.0	0.0	3.0	0.0	4.0	3.0	0.0	0.0	1.0	0.0	2.0	0.0	0.0	0.0	4.0	3.0	0.0	8.0	2.0	0.0	1.0	0.0	3.0	0.0	1.0	2.0	4.0	2.0	1.0	3.0	0.0	3.0	0.0	5.0	1.0	0.0	8.0	6.0	0.0	14.0	7.0	0.0	1.0	1.0	8.0	4.0	0.0
OTU_3458	61.0	13.0	89.0	2.0	63.0	6.0	73.0	39.0	7.0	16.0	51.0	3.0	49.0	15.0	30.0	5.0	155.0	83.0	2.0	61.0	18.0	3.0	7.0	8.0	57.0	48.0	41.0	76.0	27.0	39.0	5.0	3.0	0.0	39.0	20.0	54.0	29.0	0.0	107.0	63.0	2.0	149.0	177.0	0.0	12.0	24.0	35.0	57.0	27.0
OTU_6069	14.0	0.0	0.0	0.0	0.0	0.0	6.0	10.0	1.0	8.0	0.0	0.0	0.0	0.0	0.0	0.0	1.0	0.0	33.0	0.0	0.0	0.0	4.0	3.0	1.0	1.0	4.0	0.0	16.0	0.0	20.0	20.0	0.0	0.0	29.0	10.0	11.0	0.0	23.0	0.0	0.0	29.0	1.0	0.0	25.0	6.0	7.0	6.0	0.0
OTU_6020	7.0	1.0	0.0	0.0	0.0	0.0	7.0	6.0	1.0	1.0	0.0	0.0	0.0	0.0	0.0	0.0	0.0	0.0	8.0	0.0	0.0	0.0	5.0	6.0	0.0	0.0	4.0	0.0	8.0	0.0	7.0	7.0	0.0	0.0	37.0	2.0	2.0	0.0	4.0	0.0	0.0	18.0	2.0	0.0	18.0	0.0	0.0	0.0	0.0
OTU_2097	6.0	3.0	0.0	3.0	0.0	3.0	0.0	3.0	4.0	5.0	0.0	1.0	0.0	5.0	0.0	0.0	3.0	0.0	0.0	0.0	0.0	0.0	0.0	0.0	0.0	0.0	0.0	0.0	0.0	0.0	0.0	0.0	0.0	0.0	1.0	0.0	0.0	0.0	0.0	0.0	0.0	0.0	0.0	0.0	0.0	0.0	0.0	0.0	0.0
OTU_3389	29.0	21.0	0.0	1.0	0.0	0.0	7.0	0.0	57.0	50.0	0.0	0.0	0.0	2.0	8.0	0.0	148.0	38.0	46.0	0.0	14.0	0.0	37.0	33.0	0.0	2.0	3.0	0.0	0.0	3.0	0.0	0.0	0.0	6.0	12.0	0.0	0.0	0.0	0.0	0.0	0.0	0.0	1.0	0.0	21.0	0.0	0.0	0.0	1.0
OTU_5922	24.0	1.0	0.0	0.0	0.0	1.0	10.0	44.0	5.0	2.0	1.0	0.0	0.0	0.0	0.0	1.0	4.0	1.0	34.0	0.0	0.0	0.0	6.0	7.0	0.0	2.0	6.0	0.0	13.0	1.0	5.0	11.0	0.0	0.0	120.0	10.0	7.0	0.0	9.0	1.0	0.0	21.0	1.0	0.0	34.0	3.0	2.0	1.0	1.0
OTU_3377	31.0	0.0	1.0	0.0	0.0	0.0	6.0	27.0	0.0	3.0	1.0	0.0	0.0	0.0	0.0	0.0	4.0	3.0	3.0	0.0	0.0	0.0	5.0	3.0	2.0	0.0	6.0	0.0	16.0	5.0	1.0	5.0	0.0	0.0	19.0	11.0	8.0	0.0	27.0	4.0	0.0	30.0	1.0	0.0	1.0	3.0	0.0	0.0	0.0
OTU_3595	13.0	2.0	5.0	0.0	0.0	0.0	2.0	5.0	0.0	0.0	1.0	0.0	6.0	0.0	1.0	1.0	0.0	0.0	0.0	1.0	1.0	1.0	1.0	0.0	1.0	4.0	0.0	1.0	6.0	1.0	0.0	3.0	0.0	1.0	3.0	4.0	2.0	0.0	15.0	4.0	0.0	23.0	2.0	0.0	2.0	5.0	1.0	2.0	0.0
OTU_5087	7.0	0.0	1.0	0.0	1.0	0.0	4.0	5.0	1.0	1.0	1.0	0.0	0.0	0.0	1.0	1.0	0.0	1.0	2.0	1.0	0.0	0.0	0.0	0.0	1.0	1.0	3.0	0.0	4.0	0.0	4.0	1.0	0.0	0.0	2.0	0.0	0.0	0.0	3.0	1.0	0.0	11.0	0.0	0.0	5.0	1.0	4.0	7.0	3.0
OTU_2757	96.0	25.0	1.0	0.0	1.0	4.0	8.0	110.0	19.0	51.0	20.0	0.0	1.0	5.0	2.0	0.0	29.0	8.0	4.0	1.0	3.0	0.0	9.0	12.0	5.0	0.0	25.0	1.0	6.0	12.0	1.0	1.0	0.0	4.0	9.0	47.0	1.0	0.0	128.0	28.0	0.0	86.0	19.0	0.0	6.0	11.0	1.0	0.0	0.0
OTU_3053	2.0	0.0	1.0	0.0	0.0	0.0	0.0	1.0	1.0	0.0	0.0	0.0	0.0	0.0	0.0	0.0	1.0	0.0	0.0	0.0	0.0	0.0	0.0	0.0	0.0	0.0	0.0	0.0	1.0	0.0	0.0	0.0	0.0	0.0	0.0	1.0	0.0	0.0	1.0	0.0	0.0	2.0	0.0	0.0	1.0	0.0	0.0	1.0	0.0
OTU_5707	122.0	78.0	0.0	2.0	0.0	2.0	3.0	0.0	134.0	156.0	1.0	3.0	0.0	1.0	40.0	0.0	122.0	130.0	125.0	0.0	54.0	1.0	114.0	50.0	0.0	2.0	15.0	0.0	0.0	6.0	0.0	1.0	0.0	24.0	19.0	0.0	1.0	0.0	0.0	0.0	0.0	0.0	0.0	0.0	86.0	0.0	0.0	0.0	0.0
OTU_4493	12.0	3.0	5.0	0.0	1.0	1.0	420.0	0.0	0.0	1.0	42.0	0.0	0.0	0.0	0.0	0.0	2.0	1.0	23.0	18.0	0.0	16.0	1.0	0.0	71.0	69.0	1.0	61.0	109.0	0.0	39.0	24.0	10.0	0.0	1.0	152.0	80.0	0.0	90.0	68.0	38.0	276.0	372.0	3.0	317.0	139.0	612.0	948.0	319.0
OTU_6173	67.0	2.0	0.0	0.0	0.0	0.0	27.0	62.0	3.0	22.0	3.0	0.0	0.0	1.0	2.0	0.0	5.0	1.0	80.0	0.0	0.0	0.0	31.0	8.0	4.0	1.0	27.0	0.0	55.0	1.0	12.0	44.0	0.0	3.0	161.0	38.0	19.0	0.0	48.0	12.0	0.0	94.0	4.0	0.0	47.0	12.0	5.0	1.0	0.0
OTU_165	10.0	0.0	1.0	19.0	0.0	8.0	0.0	4.0	0.0	2.0	1.0	2.0	0.0	5.0	0.0	0.0	1.0	1.0	0.0	0.0	0.0	12.0	0.0	0.0	0.0	0.0	0.0	0.0	0.0	0.0	0.0	0.0	4.0	0.0	1.0	0.0	0.0	0.0	0.0	0.0	0.0	1.0	0.0	1.0	0.0	0.0	0.0	0.0	0.0
OTU_4254	30.0	18.0	0.0	0.0	0.0	2.0	2.0	0.0	30.0	27.0	0.0	1.0	0.0	0.0	4.0	0.0	65.0	32.0	32.0	0.0	16.0	0.0	28.0	14.0	0.0	0.0	5.0	0.0	0.0	0.0	0.0	0.0	0.0	5.0	8.0	0.0	0.0	0.0	0.0	0.0	0.0	0.0	0.0	0.0	17.0	0.0	0.0	0.0	0.0
OTU_5799	64.0	2.0	0.0	0.0	0.0	0.0	17.0	27.0	3.0	15.0	1.0	0.0	0.0	0.0	0.0	0.0	5.0	1.0	73.0	1.0	0.0	0.0	20.0	4.0	3.0	2.0	14.0	0.0	32.0	2.0	18.0	36.0	0.0	0.0	102.0	19.0	23.0	0.0	38.0	2.0	0.0	48.0	2.0	0.0	35.0	6.0	1.0	0.0	1.0
OTU_2987	35.0	1.0	0.0	0.0	0.0	0.0	1.0	33.0	7.0	9.0	7.0	0.0	0.0	0.0	0.0	0.0	1.0	2.0	15.0	0.0	0.0	0.0	3.0	2.0	0.0	0.0	0.0	3.0	11.0	0.0	3.0	5.0	0.0	0.0	63.0	79.0	6.0	0.0	143.0	21.0	0.0	108.0	25.0	0.0	13.0	7.0	0.0	5.0	0.0
OTU_3261	27.0	0.0	0.0	0.0	0.0	0.0	5.0	16.0	4.0	9.0	0.0	0.0	0.0	0.0	0.0	0.0	2.0	0.0	18.0	0.0	0.0	0.0	10.0	5.0	2.0	5.0	17.0	0.0	31.0	4.0	10.0	13.0	0.0	4.0	11.0	11.0	13.0	1.0	28.0	4.0	0.0	51.0	6.0	0.0	8.0	3.0	2.0	0.0	0.0
OTU_3272	12.0	1.0	0.0	0.0	0.0	0.0	0.0	2.0	0.0	0.0	0.0	0.0	0.0	0.0	0.0	0.0	0.0	0.0	4.0	0.0	0.0	0.0	1.0	1.0	0.0	0.0	3.0	0.0	6.0	0.0	1.0	2.0	0.0	0.0	12.0	4.0	7.0	0.0	1.0	0.0	0.0	6.0	1.0	0.0	4.0	2.0	0.0	0.0	0.0
OTU_5485	25.0	1.0	47.0	2.0	23.0	5.0	29.0	22.0	4.0	5.0	12.0	2.0	38.0	5.0	14.0	3.0	27.0	18.0	1.0	21.0	9.0	2.0	1.0	3.0	34.0	10.0	29.0	17.0	13.0	15.0	0.0	5.0	1.0	42.0	5.0	12.0	9.0	1.0	32.0	29.0	0.0	39.0	30.0	1.0	0.0	13.0	26.0	12.0	7.0
OTU_5468	18.0	7.0	29.0	0.0	30.0	3.0	18.0	15.0	1.0	7.0	10.0	1.0	11.0	1.0	14.0	6.0	26.0	19.0	2.0	18.0	2.0	2.0	2.0	2.0	9.0	11.0	8.0	12.0	12.0	11.0	0.0	2.0	0.0	11.0	7.0	10.0	3.0	1.0	29.0	17.0	0.0	30.0	27.0	0.0	3.0	4.0	21.0	7.0	6.0
OTU_4755	44.0	14.0	0.0	38.0	0.0	44.0	1.0	82.0	20.0	40.0	1.0	9.0	0.0	21.0	1.0	0.0	44.0	6.0	0.0	0.0	6.0	0.0	1.0	1.0	0.0	0.0	0.0	0.0	0.0	2.0	0.0	0.0	1.0	1.0	8.0	0.0	0.0	0.0	0.0	0.0	0.0	0.0	0.0	0.0	0.0	0.0	0.0	0.0	0.0
OTU_1145	40.0	0.0	1.0	0.0	0.0	0.0	4.0	59.0	6.0	16.0	0.0	0.0	0.0	0.0	1.0	0.0	2.0	1.0	59.0	0.0	0.0	0.0	16.0	7.0	1.0	2.0	11.0	0.0	16.0	2.0	21.0	27.0	0.0	0.0	180.0	9.0	12.0	0.0	20.0	0.0	0.0	49.0	4.0	0.0	70.0	7.0	1.0	4.0	0.0
OTU_5528	28.0	4.0	0.0	0.0	0.0	0.0	9.0	43.0	1.0	10.0	0.0	0.0	0.0	0.0	1.0	0.0	1.0	0.0	35.0	0.0	0.0	0.0	11.0	6.0	0.0	1.0	5.0	0.0	17.0	3.0	6.0	14.0	0.0	0.0	105.0	4.0	16.0	0.0	18.0	1.0	0.0	30.0	2.0	0.0	27.0	3.0	1.0	0.0	1.0
OTU_6271	25.0	4.0	3300.0	35.0	1.0	19.0	27.0	17.0	8.0	4.0	3071.0	10.0	157.0	10.0	1.0	0.0	13.0	12.0	16.0	123.0	1.0	11157.0	0.0	0.0	9.0	26.0	7.0	188.0	27.0	3.0	1.0	0.0	7310.0	1.0	8.0	232.0	6.0	3.0	612.0	122.0	3.0	1157.0	563.0	5452.0	11.0	159.0	73.0	22.0	15.0
OTU_5162	53.0	16.0	93.0	1.0	76.0	5.0	21.0	40.0	6.0	10.0	13.0	5.0	49.0	5.0	29.0	3.0	30.0	45.0	2.0	76.0	10.0	4.0	0.0	2.0	18.0	15.0	27.0	32.0	26.0	27.0	0.0	2.0	0.0	20.0	8.0	23.0	9.0	0.0	71.0	51.0	0.0	56.0	39.0	1.0	3.0	11.0	41.0	25.0	14.0
OTU_5007	5.0	0.0	0.0	0.0	0.0	3.0	0.0	1.0	0.0	0.0	0.0	1.0	0.0	2.0	0.0	0.0	4.0	1.0	0.0	0.0	1.0	0.0	0.0	0.0	0.0	0.0	0.0	0.0	0.0	0.0	0.0	0.0	0.0	0.0	1.0	0.0	0.0	0.0	0.0	0.0	0.0	0.0	0.0	0.0	0.0	0.0	0.0	0.0	0.0
OTU_5412	36.0	2.0	0.0	0.0	2.0	0.0	22.0	29.0	2.0	8.0	1.0	0.0	1.0	0.0	5.0	2.0	4.0	4.0	5.0	3.0	0.0	4.0	15.0	2.0	1.0	2.0	15.0	1.0	11.0	2.0	1.0	4.0	0.0	0.0	32.0	5.0	6.0	0.0	25.0	6.0	0.0	44.0	2.0	1.0	19.0	3.0	15.0	20.0	8.0
OTU_5574	35.0	10.0	52.0	0.0	37.0	3.0	25.0	30.0	7.0	9.0	18.0	0.0	31.0	1.0	5.0	120.0	27.0	23.0	1.0	33.0	1.0	0.0	1.0	2.0	18.0	23.0	18.0	37.0	19.0	23.0	6.0	12.0	0.0	21.0	16.0	36.0	14.0	0.0	114.0	45.0	0.0	115.0	65.0	0.0	6.0	16.0	30.0	18.0	17.0
OTU_1315	16.0	2.0	0.0	0.0	0.0	0.0	3.0	25.0	1.0	2.0	0.0	0.0	0.0	0.0	0.0	0.0	0.0	2.0	13.0	0.0	0.0	0.0	6.0	2.0	1.0	3.0	2.0	0.0	10.0	0.0	12.0	9.0	0.0	0.0	50.0	3.0	5.0	0.0	7.0	0.0	0.0	13.0	4.0	0.0	23.0	3.0	1.0	0.0	0.0
OTU_1348	3.0	0.0	1.0	0.0	1.0	0.0	2.0	2.0	1.0	1.0	1.0	0.0	5.0	0.0	0.0	0.0	0.0	3.0	0.0	4.0	0.0	0.0	0.0	0.0	1.0	3.0	4.0	5.0	4.0	0.0	0.0	1.0	1.0	0.0	1.0	0.0	1.0	0.0	4.0	4.0	0.0	5.0	0.0	0.0	0.0	0.0	1.0	0.0	0.0
OTU_3371	7.0	3.0	0.0	0.0	2.0	0.0	0.0	0.0	7.0	7.0	0.0	0.0	0.0	0.0	2.0	0.0	6.0	5.0	4.0	0.0	1.0	0.0	3.0	3.0	0.0	0.0	0.0	0.0	0.0	0.0	0.0	0.0	0.0	0.0	7.0	0.0	0.0	0.0	0.0	0.0	0.0	0.0	0.0	0.0	1.0	0.0	0.0	0.0	1.0
OTU_5254	10.0	0.0	0.0	0.0	0.0	0.0	0.0	5.0	1.0	8.0	0.0	0.0	0.0	0.0	0.0	0.0	0.0	0.0	18.0	0.0	0.0	0.0	10.0	4.0	2.0	0.0	3.0	0.0	8.0	0.0	5.0	4.0	0.0	0.0	12.0	3.0	3.0	0.0	6.0	0.0	0.0	8.0	2.0	0.0	10.0	0.0	2.0	1.0	0.0
OTU_2392	58.0	39.0	1.0	69.0	1.0	85.0	3.0	86.0	20.0	77.0	1.0	30.0	0.0	42.0	1.0	0.0	33.0	6.0	2.0	1.0	13.0	2.0	0.0	2.0	0.0	1.0	0.0	0.0	0.0	10.0	0.0	0.0	0.0	1.0	9.0	1.0	0.0	0.0	1.0	0.0	0.0	0.0	0.0	0.0	1.0	0.0	0.0	0.0	0.0
OTU_5367	27.0	0.0	30.0	0.0	6.0	3.0	14.0	15.0	2.0	3.0	7.0	0.0	25.0	0.0	3.0	1.0	3.0	7.0	1.0	17.0	0.0	0.0	0.0	0.0	13.0	10.0	6.0	20.0	14.0	3.0	3.0	0.0	0.0	4.0	6.0	26.0	15.0	0.0	52.0	27.0	0.0	67.0	41.0	0.0	4.0	6.0	14.0	16.0	4.0
OTU_5166	14.0	98.0	0.0	0.0	1.0	0.0	22.0	0.0	288.0	6.0	0.0	0.0	0.0	1.0	7.0	0.0	327.0	137.0	114.0	0.0	84.0	0.0	285.0	10.0	15.0	2.0	168.0	2.0	1.0	14.0	3.0	0.0	1.0	272.0	0.0	1.0	0.0	0.0	0.0	0.0	0.0	1.0	0.0	0.0	80.0	2.0	0.0	0.0	0.0
OTU_1365	114.0	4.0	0.0	0.0	0.0	0.0	74.0	53.0	7.0	22.0	2.0	0.0	1.0	0.0	3.0	0.0	13.0	2.0	45.0	1.0	0.0	0.0	9.0	5.0	7.0	15.0	38.0	2.0	81.0	5.0	24.0	34.0	0.0	6.0	28.0	67.0	45.0	0.0	143.0	19.0	3.0	257.0	20.0	0.0	58.0	10.0	19.0	14.0	2.0
OTU_5066	43.0	1.0	0.0	0.0	0.0	0.0	10.0	22.0	2.0	11.0	0.0	0.0	0.0	0.0	0.0	0.0	1.0	0.0	54.0	0.0	1.0	0.0	7.0	7.0	1.0	1.0	8.0	0.0	18.0	1.0	17.0	17.0	0.0	0.0	119.0	17.0	11.0	0.0	14.0	3.0	1.0	44.0	6.0	0.0	51.0	2.0	0.0	2.0	0.0
OTU_4109	12.0	0.0	0.0	0.0	0.0	0.0	4.0	13.0	0.0	2.0	0.0	0.0	0.0	0.0	0.0	0.0	0.0	1.0	14.0	0.0	0.0	0.0	8.0	5.0	1.0	0.0	1.0	0.0	11.0	0.0	3.0	1.0	0.0	0.0	50.0	7.0	5.0	1.0	19.0	0.0	0.0	19.0	2.0	0.0	6.0	2.0	0.0	1.0	0.0
OTU_1289	9.0	0.0	0.0	0.0	0.0	0.0	1.0	9.0	2.0	7.0	1.0	0.0	0.0	0.0	0.0	0.0	2.0	0.0	13.0	0.0	0.0	0.0	4.0	1.0	2.0	0.0	0.0	0.0	14.0	0.0	6.0	15.0	0.0	0.0	16.0	13.0	2.0	0.0	15.0	3.0	0.0	24.0	3.0	0.0	6.0	4.0	0.0	1.0	1.0
OTU_5203	29.0	30.0	0.0	0.0	0.0	4.0	2.0	0.0	60.0	68.0	0.0	0.0	0.0	0.0	21.0	0.0	50.0	39.0	43.0	0.0	14.0	0.0	38.0	16.0	0.0	0.0	5.0	0.0	0.0	5.0	0.0	0.0	1.0	6.0	6.0	0.0	0.0	0.0	0.0	0.0	0.0	0.0	0.0	0.0	17.0	0.0	0.0	0.0	0.0
OTU_1766	6.0	0.0	17.0	0.0	14.0	2.0	5.0	6.0	1.0	0.0	5.0	1.0	5.0	1.0	8.0	1.0	7.0	4.0	1.0	10.0	0.0	0.0	1.0	0.0	9.0	2.0	9.0	8.0	3.0	19.0	4.0	1.0	0.0	9.0	4.0	15.0	3.0	0.0	28.0	8.0	0.0	22.0	13.0	0.0	1.0	2.0	8.0	7.0	0.0
OTU_5864	23.0	5.0	5.0	124.0	1.0	73.0	3.0	56.0	3.0	3.0	43.0	19.0	0.0	50.0	2.0	0.0	41.0	7.0	1.0	0.0	6.0	85.0	0.0	2.0	0.0	0.0	1.0	1.0	0.0	2.0	0.0	0.0	69.0	1.0	11.0	0.0	0.0	0.0	1.0	0.0	0.0	2.0	1.0	21.0	0.0	1.0	0.0	1.0	0.0
OTU_4152	23.0	0.0	0.0	0.0	0.0	0.0	1.0	36.0	1.0	9.0	1.0	0.0	0.0	0.0	0.0	0.0	1.0	0.0	27.0	0.0	0.0	0.0	1.0	5.0	1.0	5.0	4.0	0.0	11.0	0.0	3.0	10.0	0.0	0.0	96.0	37.0	10.0	0.0	81.0	10.0	0.0	66.0	9.0	0.0	25.0	11.0	0.0	0.0	0.0
OTU_4921	10.0	0.0	1.0	27.0	0.0	21.0	1.0	9.0	0.0	1.0	13.0	5.0	0.0	16.0	0.0	0.0	0.0	0.0	0.0	0.0	1.0	24.0	0.0	1.0	0.0	0.0	0.0	0.0	0.0	0.0	0.0	0.0	15.0	0.0	2.0	1.0	0.0	0.0	0.0	1.0	0.0	0.0	2.0	3.0	0.0	0.0	0.0	0.0	0.0
OTU_1633	29.0	8.0	33.0	0.0	23.0	4.0	10.0	9.0	1.0	2.0	9.0	1.0	9.0	1.0	17.0	1.0	18.0	15.0	3.0	28.0	4.0	2.0	0.0	2.0	14.0	5.0	10.0	18.0	8.0	8.0	0.0	3.0	0.0	13.0	1.0	24.0	9.0	0.0	23.0	24.0	0.0	35.0	26.0	0.0	0.0	8.0	11.0	4.0	6.0
OTU_3428	2.0	0.0	0.0	23.0	0.0	16.0	0.0	0.0	0.0	0.0	2.0	8.0	0.0	7.0	0.0	0.0	0.0	0.0	0.0	0.0	0.0	0.0	0.0	0.0	0.0	0.0	0.0	0.0	0.0	0.0	0.0	0.0	0.0	0.0	0.0	0.0	0.0	0.0	0.0	0.0	0.0	0.0	0.0	0.0	0.0	0.0	0.0	0.0	0.0
OTU_5098	12.0	0.0	7.0	69.0	0.0	59.0	0.0	18.0	3.0	2.0	18.0	30.0	0.0	37.0	1.0	0.0	1.0	0.0	0.0	0.0	1.0	46.0	0.0	0.0	0.0	0.0	0.0	2.0	0.0	0.0	0.0	0.0	26.0	0.0	1.0	0.0	0.0	0.0	1.0	0.0	0.0	3.0	1.0	14.0	0.0	0.0	0.0	0.0	0.0
OTU_4577	12.0	3.0	10.0	0.0	14.0	0.0	9.0	7.0	0.0	1.0	8.0	1.0	6.0	1.0	2.0	1.0	30.0	13.0	0.0	4.0	3.0	0.0	3.0	2.0	8.0	7.0	6.0	8.0	1.0	8.0	0.0	0.0	0.0	6.0	1.0	3.0	4.0	0.0	18.0	8.0	0.0	26.0	24.0	0.0	2.0	5.0	6.0	7.0	2.0
OTU_6125	102.0	101.0	1.0	174.0	1.0	188.0	7.0	197.0	65.0	169.0	3.0	122.0	1.0	95.0	1.0	0.0	154.0	22.0	1.0	0.0	39.0	2.0	2.0	1.0	0.0	0.0	1.0	0.0	0.0	16.0	0.0	0.0	1.0	10.0	16.0	0.0	1.0	0.0	0.0	0.0	0.0	0.0	0.0	0.0	1.0	0.0	0.0	2.0	0.0
OTU_6143	151.0	15.0	0.0	0.0	1.0	0.0	21.0	203.0	19.0	38.0	2.0	0.0	0.0	0.0	5.0	0.0	1.0	4.0	153.0	0.0	0.0	0.0	41.0	34.0	1.0	3.0	50.0	0.0	65.0	6.0	47.0	32.0	0.0	1.0	675.0	24.0	29.0	0.0	42.0	4.0	0.0	82.0	14.0	0.0	207.0	4.0	6.0	5.0	2.0
OTU_4378	15.0	0.0	0.0	0.0	0.0	1.0	4.0	11.0	0.0	2.0	0.0	0.0	0.0	0.0	0.0	0.0	1.0	0.0	21.0	0.0	0.0	0.0	14.0	1.0	0.0	1.0	5.0	0.0	2.0	0.0	2.0	7.0	0.0	0.0	44.0	0.0	1.0	0.0	3.0	0.0	1.0	4.0	2.0	0.0	15.0	2.0	0.0	0.0	0.0
OTU_5820	89.0	1.0	2.0	0.0	17334.0	1.0	396.0	36.0	2.0	63.0	20.0	2.0	2.0	4.0	3.0	1.0	2.0	0.0	50.0	5.0	0.0	1.0	12.0	5.0	52.0	46.0	30.0	3.0	394.0	4.0	112.0	87.0	1.0	0.0	28.0	250.0	225.0	0.0	485.0	108.0	28.0	639.0	138.0	0.0	205.0	140.0	549.0	654.0	184.0
OTU_6279	75.0	25.0	14284.0	27.0	5.0	23.0	94.0	25.0	15.0	11.0	22403.0	15.0	532.0	11.0	0.0	3.0	20.0	56.0	19.0	505.0	1.0	102224.0	0.0	2.0	28.0	118.0	31.0	773.0	84.0	6.0	4.0	6.0	65024.0	2.0	16.0	1042.0	42.0	14.0	2408.0	473.0	3.0	4304.0	2494.0	48942.0	40.0	586.0	224.0	65.0	36.0
OTU_2162	4.0	2.0	0.0	0.0	2.0	0.0	21.0	7.0	1.0	1.0	0.0	0.0	0.0	0.0	0.0	4.0	1.0	2.0	0.0	1.0	0.0	1.0	1.0	1.0	3.0	2.0	4.0	0.0	7.0	1.0	2.0	2.0	0.0	0.0	2.0	11.0	3.0	0.0	11.0	1.0	1.0	18.0	9.0	0.0	16.0	5.0	27.0	25.0	6.0
OTU_5985	82.0	9.0	121.0	2.0	68.0	10.0	42.0	29.0	5.0	13.0	19.0	8.0	37.0	6.0	27.0	2.0	50.0	41.0	2.0	77.0	3.0	0.0	3.0	5.0	24.0	17.0	28.0	43.0	32.0	19.0	6.0	5.0	0.0	21.0	17.0	28.0	24.0	0.0	84.0	48.0	2.0	127.0	65.0	1.0	6.0	21.0	43.0	21.0	13.0
OTU_5634	48.0	0.0	0.0	0.0	0.0	0.0	8.0	35.0	1.0	14.0	1.0	0.0	0.0	0.0	0.0	0.0	3.0	0.0	54.0	0.0	0.0	0.0	13.0	12.0	0.0	1.0	13.0	0.0	27.0	0.0	11.0	32.0	0.0	0.0	149.0	14.0	20.0	0.0	27.0	0.0	0.0	48.0	0.0	0.0	55.0	4.0	2.0	2.0	0.0
OTU_2100	19.0	2.0	0.0	0.0	0.0	0.0	1.0	16.0	1.0	5.0	0.0	0.0	0.0	0.0	0.0	0.0	1.0	0.0	17.0	0.0	0.0	0.0	3.0	3.0	0.0	1.0	4.0	0.0	11.0	2.0	5.0	6.0	0.0	0.0	39.0	8.0	10.0	0.0	9.0	0.0	0.0	19.0	0.0	0.0	14.0	0.0	1.0	2.0	0.0
OTU_1631	25.0	2.0	10.0	0.0	0.0	0.0	7.0	7.0	1.0	6.0	1.0	0.0	4.0	1.0	1.0	1.0	2.0	2.0	0.0	1.0	0.0	0.0	7.0	2.0	3.0	6.0	8.0	14.0	3.0	0.0	3.0	6.0	0.0	0.0	3.0	7.0	4.0	0.0	27.0	7.0	0.0	28.0	17.0	0.0	0.0	3.0	2.0	3.0	2.0
OTU_1362	39.0	4.0	0.0	0.0	0.0	0.0	14.0	29.0	3.0	18.0	0.0	0.0	0.0	0.0	0.0	0.0	3.0	1.0	38.0	0.0	0.0	2.0	16.0	2.0	2.0	0.0	9.0	0.0	32.0	1.0	10.0	17.0	0.0	0.0	95.0	13.0	23.0	0.0	22.0	1.0	0.0	40.0	3.0	0.0	45.0	7.0	2.0	2.0	2.0
OTU_173	27.0	3.0	2.0	36.0	0.0	49.0	3.0	43.0	1.0	0.0	5.0	17.0	0.0	28.0	4.0	0.0	16.0	8.0	0.0	0.0	3.0	12.0	0.0	2.0	0.0	0.0	3.0	0.0	0.0	2.0	0.0	0.0	4.0	0.0	5.0	0.0	0.0	0.0	0.0	0.0	0.0	1.0	2.0	0.0	2.0	0.0	0.0	0.0	0.0
OTU_4392	29.0	0.0	56.0	132.0	0.0	65.0	0.0	15.0	0.0	2.0	74.0	44.0	3.0	48.0	0.0	0.0	2.0	0.0	0.0	2.0	2.0	246.0	0.0	0.0	0.0	0.0	0.0	3.0	0.0	3.0	0.0	0.0	140.0	0.0	0.0	1.0	0.0	0.0	1.0	3.0	0.0	7.0	11.0	99.0	0.0	0.0	0.0	0.0	0.0
OTU_6162	3.0	0.0	93.0	2.0	0.0	2.0	0.0	0.0	0.0	1.0	168.0	1.0	2.0	1.0	0.0	0.0	2.0	4.0	0.0	2.0	1.0	749.0	0.0	1.0	1.0	0.0	1.0	5.0	1.0	1.0	0.0	0.0	532.0	1.0	2.0	8.0	1.0	0.0	12.0	2.0	0.0	32.0	12.0	316.0	0.0	7.0	2.0	1.0	2.0
OTU_3411	24.0	1.0	0.0	0.0	0.0	0.0	5.0	37.0	4.0	8.0	0.0	0.0	1.0	0.0	0.0	1.0	0.0	0.0	8.0	0.0	0.0	0.0	2.0	2.0	0.0	1.0	2.0	0.0	8.0	0.0	0.0	4.0	0.0	0.0	80.0	6.0	10.0	0.0	8.0	2.0	0.0	16.0	0.0	0.0	17.0	0.0	0.0	1.0	0.0
OTU_212	12.0	0.0	0.0	0.0	0.0	0.0	10.0	2.0	0.0	3.0	1.0	0.0	0.0	0.0	0.0	0.0	0.0	0.0	2.0	0.0	0.0	0.0	1.0	0.0	2.0	1.0	7.0	0.0	8.0	1.0	1.0	3.0	0.0	0.0	4.0	8.0	6.0	0.0	13.0	1.0	0.0	20.0	1.0	0.0	6.0	3.0	3.0	8.0	0.0
OTU_4021	93.0	6.0	0.0	1.0	0.0	0.0	14.0	102.0	7.0	22.0	3.0	0.0	0.0	0.0	1.0	0.0	9.0	5.0	97.0	0.0	2.0	0.0	39.0	24.0	0.0	6.0	30.0	1.0	14.0	4.0	21.0	36.0	0.0	1.0	467.0	17.0	20.0	0.0	23.0	6.0	1.0	105.0	11.0	0.0	85.0	6.0	1.0	2.0	0.0
OTU_4878	13.0	0.0	0.0	0.0	0.0	0.0	0.0	10.0	0.0	7.0	0.0	0.0	0.0	0.0	0.0	0.0	1.0	0.0	2.0	0.0	0.0	0.0	1.0	3.0	0.0	0.0	7.0	0.0	3.0	0.0	0.0	0.0	0.0	0.0	7.0	1.0	7.0	0.0	0.0	0.0	0.0	8.0	1.0	0.0	13.0	0.0	0.0	1.0	0.0
OTU_11	23.0	13.0	1.0	33.0	2.0	501.0	11.0	62.0	6.0	4.0	2.0	278.0	0.0	204.0	109.0	0.0	1.0	670.0	0.0	0.0	1.0	3.0	0.0	2.0	0.0	1.0	1.0	0.0	0.0	260.0	0.0	0.0	0.0	1.0	2.0	0.0	0.0	0.0	0.0	0.0	2.0	0.0	0.0	0.0	1.0	0.0	0.0	1.0	0.0
OTU_5754	18.0	0.0	0.0	0.0	7.0	0.0	10.0	3.0	3.0	13.0	0.0	0.0	0.0	0.0	0.0	5.0	3.0	3.0	2.0	0.0	1.0	2.0	7.0	3.0	6.0	3.0	15.0	2.0	11.0	3.0	4.0	4.0	0.0	1.0	4.0	9.0	4.0	0.0	12.0	0.0	1.0	28.0	6.0	1.0	26.0	8.0	26.0	35.0	12.0
OTU_5713	9.0	1.0	0.0	0.0	1.0	0.0	3.0	4.0	1.0	2.0	0.0	0.0	0.0	0.0	1.0	0.0	0.0	0.0	4.0	0.0	0.0	0.0	4.0	0.0	0.0	0.0	0.0	0.0	0.0	0.0	1.0	0.0	0.0	0.0	24.0	1.0	0.0	0.0	2.0	0.0	0.0	2.0	0.0	0.0	12.0	1.0	0.0	0.0	0.0
OTU_4286	8.0	0.0	0.0	0.0	0.0	0.0	1.0	12.0	2.0	1.0	0.0	0.0	0.0	0.0	0.0	0.0	1.0	0.0	19.0	0.0	0.0	0.0	1.0	1.0	2.0	0.0	6.0	0.0	6.0	0.0	3.0	3.0	0.0	0.0	61.0	4.0	5.0	0.0	7.0	1.0	0.0	15.0	1.0	0.0	20.0	2.0	1.0	2.0	0.0
OTU_5571	3.0	0.0	0.0	0.0	0.0	0.0	1.0	1.0	1.0	0.0	0.0	0.0	0.0	0.0	0.0	0.0	0.0	0.0	2.0	0.0	0.0	0.0	0.0	0.0	0.0	0.0	0.0	0.0	0.0	0.0	0.0	0.0	0.0	0.0	3.0	1.0	0.0	0.0	0.0	0.0	0.0	1.0	0.0	0.0	2.0	0.0	0.0	0.0	0.0
OTU_5006	12.0	1.0	0.0	8.0	0.0	14.0	0.0	10.0	0.0	5.0	0.0	5.0	0.0	5.0	0.0	0.0	1.0	1.0	0.0	0.0	2.0	0.0	0.0	0.0	0.0	0.0	0.0	0.0	0.0	0.0	0.0	0.0	0.0	0.0	0.0	0.0	0.0	0.0	0.0	0.0	0.0	0.0	0.0	0.0	0.0	0.0	0.0	0.0	0.0
OTU_6210	80.0	4.0	0.0	1.0	0.0	0.0	12.0	84.0	7.0	18.0	1.0	0.0	0.0	0.0	0.0	1.0	1.0	2.0	58.0	0.0	0.0	0.0	19.0	22.0	2.0	4.0	17.0	0.0	25.0	2.0	6.0	18.0	1.0	0.0	401.0	16.0	17.0	0.0	32.0	6.0	1.0	59.0	3.0	0.0	85.0	6.0	8.0	5.0	2.0
OTU_3997	6.0	1.0	0.0	0.0	0.0	0.0	1.0	5.0	0.0	0.0	0.0	0.0	0.0	0.0	0.0	0.0	0.0	0.0	4.0	0.0	0.0	0.0	2.0	3.0	2.0	0.0	0.0	0.0	5.0	0.0	0.0	4.0	0.0	0.0	14.0	4.0	3.0	0.0	3.0	0.0	0.0	9.0	0.0	0.0	5.0	1.0	1.0	0.0	0.0
OTU_3406	34.0	24.0	0.0	0.0	0.0	0.0	1.0	0.0	50.0	66.0	0.0	0.0	0.0	0.0	10.0	0.0	60.0	49.0	48.0	0.0	18.0	0.0	42.0	21.0	0.0	0.0	1.0	0.0	0.0	7.0	0.0	0.0	0.0	8.0	7.0	0.0	0.0	0.0	0.0	0.0	0.0	0.0	0.0	0.0	28.0	0.0	0.0	0.0	0.0
OTU_5310	22.0	8.0	0.0	0.0	0.0	0.0	1.0	0.0	22.0	21.0	0.0	0.0	0.0	0.0	3.0	0.0	36.0	18.0	16.0	0.0	6.0	0.0	20.0	11.0	0.0	0.0	1.0	0.0	0.0	2.0	0.0	0.0	0.0	6.0	6.0	0.0	0.0	0.0	0.0	0.0	0.0	0.0	0.0	0.0	8.0	0.0	0.0	0.0	0.0
OTU_2104	14.0	8.0	26.0	0.0	28.0	7.0	12.0	5.0	1.0	7.0	6.0	3.0	20.0	4.0	11.0	5.0	18.0	22.0	0.0	23.0	3.0	0.0	1.0	2.0	15.0	4.0	18.0	13.0	5.0	20.0	2.0	2.0	0.0	19.0	8.0	15.0	7.0	0.0	32.0	22.0	0.0	52.0	29.0	0.0	1.0	10.0	11.0	13.0	9.0
OTU_5606	51.0	155.0	0.0	7.0	1.0	49.0	205.0	38.0	461.0	148.0	1.0	16.0	0.0	14.0	203.0	0.0	897.0	420.0	263.0	0.0	41.0	0.0	266.0	92.0	0.0	0.0	692.0	0.0	0.0	417.0	0.0	0.0	0.0	97.0	828.0	0.0	0.0	1.0	0.0	0.0	0.0	0.0	0.0	0.0	230.0	0.0	0.0	0.0	1.0
OTU_2956	7.0	10.0	0.0	11.0	0.0	11.0	0.0	10.0	6.0	7.0	0.0	8.0	0.0	5.0	0.0	2.0	2.0	1.0	0.0	0.0	2.0	0.0	0.0	0.0	0.0	0.0	0.0	0.0	0.0	0.0	0.0	0.0	0.0	0.0	1.0	0.0	0.0	0.0	0.0	0.0	0.0	0.0	0.0	0.0	0.0	0.0	0.0	0.0	0.0
OTU_5075	38.0	7.0	23.0	0.0	30.0	4.0	21.0	18.0	8.0	6.0	16.0	3.0	18.0	2.0	17.0	7.0	45.0	54.0	1.0	10.0	4.0	0.0	1.0	1.0	13.0	9.0	37.0	18.0	6.0	30.0	0.0	4.0	0.0	12.0	5.0	21.0	12.0	0.0	28.0	29.0	0.0	50.0	56.0	0.0	8.0	12.0	15.0	12.0	9.0
OTU_5296	24.0	2.0	73.0	0.0	23.0	2.0	31.0	13.0	6.0	4.0	10.0	0.0	23.0	2.0	6.0	9.0	13.0	11.0	3.0	27.0	0.0	0.0	4.0	1.0	29.0	12.0	16.0	19.0	17.0	10.0	0.0	3.0	2.0	9.0	5.0	17.0	15.0	0.0	73.0	32.0	1.0	85.0	29.0	0.0	0.0	15.0	17.0	14.0	9.0
OTU_3968	7.0	7.0	37.0	1.0	34.0	1.0	15.0	11.0	3.0	2.0	10.0	2.0	15.0	4.0	9.0	1.0	14.0	27.0	2.0	23.0	6.0	0.0	0.0	4.0	14.0	4.0	8.0	26.0	5.0	12.0	0.0	0.0	0.0	17.0	3.0	9.0	4.0	0.0	33.0	21.0	0.0	44.0	23.0	0.0	3.0	4.0	4.0	9.0	6.0
OTU_5155	51.0	5511.0	0.0	26.0	0.0	133.0	200.0	27.0	13934.0	1063.0	1.0	59.0	3.0	59.0	5345.0	3.0	2970.0	11151.0	371.0	1.0	4071.0	19.0	466.0	106.0	0.0	3.0	19645.0	4.0	0.0	13657.0	4.0	4.0	2.0	4408.0	1186.0	9.0	1.0	0.0	2.0	0.0	3.0	0.0	0.0	0.0	1206.0	3.0	0.0	6.0	0.0
OTU_5120	14.0	1.0	0.0	0.0	0.0	0.0	2.0	5.0	1.0	1.0	0.0	0.0	0.0	0.0	0.0	0.0	1.0	0.0	7.0	0.0	0.0	0.0	3.0	1.0	0.0	0.0	3.0	0.0	10.0	0.0	3.0	6.0	0.0	0.0	25.0	3.0	3.0	0.0	2.0	0.0	0.0	4.0	0.0	0.0	10.0	3.0	1.0	0.0	0.0
OTU_5425	65.0	4.0	0.0	0.0	0.0	0.0	17.0	52.0	4.0	19.0	0.0	0.0	2.0	0.0	0.0	0.0	5.0	2.0	75.0	0.0	0.0	2.0	28.0	12.0	1.0	1.0	17.0	0.0	44.0	0.0	20.0	55.0	0.0	0.0	211.0	13.0	26.0	0.0	21.0	3.0	1.0	75.0	1.0	0.0	69.0	8.0	7.0	0.0	1.0
OTU_5199	30.0	2.0	0.0	0.0	0.0	0.0	18.0	7.0	0.0	17.0	0.0	0.0	0.0	0.0	0.0	0.0	1.0	0.0	10.0	0.0	0.0	0.0	8.0	1.0	0.0	0.0	7.0	0.0	47.0	0.0	27.0	21.0	0.0	0.0	5.0	24.0	30.0	0.0	44.0	2.0	0.0	87.0	3.0	0.0	12.0	7.0	0.0	0.0	0.0
OTU_1978	1.0	1.0	0.0	0.0	0.0	0.0	0.0	1.0	0.0	0.0	0.0	0.0	0.0	0.0	0.0	0.0	0.0	0.0	0.0	0.0	0.0	0.0	0.0	0.0	0.0	0.0	1.0	0.0	0.0	0.0	0.0	2.0	0.0	0.0	1.0	0.0	2.0	0.0	0.0	0.0	0.0	1.0	0.0	0.0	0.0	0.0	1.0	0.0	0.0
OTU_953	14.0	3.0	0.0	0.0	0.0	0.0	1.0	4.0	1.0	5.0	0.0	0.0	0.0	0.0	0.0	0.0	2.0	0.0	15.0	0.0	0.0	0.0	3.0	1.0	0.0	0.0	2.0	0.0	9.0	0.0	5.0	4.0	0.0	0.0	25.0	3.0	2.0	0.0	1.0	0.0	1.0	11.0	1.0	0.0	10.0	2.0	0.0	0.0	0.0
OTU_3336	3.0	0.0	0.0	9.0	0.0	3.0	0.0	3.0	0.0	0.0	0.0	1.0	0.0	2.0	0.0	0.0	0.0	0.0	0.0	0.0	0.0	0.0	0.0	0.0	0.0	0.0	0.0	0.0	0.0	1.0	0.0	0.0	0.0	0.0	0.0	0.0	0.0	0.0	0.0	0.0	0.0	0.0	0.0	0.0	0.0	0.0	0.0	0.0	0.0
OTU_3166	19.0	3.0	0.0	0.0	0.0	0.0	10.0	16.0	4.0	7.0	0.0	0.0	0.0	0.0	1.0	0.0	2.0	3.0	21.0	0.0	0.0	0.0	11.0	9.0	0.0	0.0	5.0	1.0	6.0	1.0	9.0	14.0	0.0	0.0	108.0	3.0	5.0	0.0	8.0	1.0	0.0	25.0	2.0	0.0	29.0	1.0	0.0	0.0	0.0
OTU_2802	7.0	1.0	12.0	1.0	1.0	0.0	9.0	8.0	0.0	0.0	4.0	2.0	9.0	1.0	6.0	5.0	3.0	5.0	3.0	21.0	0.0	0.0	4.0	3.0	14.0	0.0	4.0	4.0	1.0	2.0	0.0	0.0	1.0	0.0	1.0	10.0	3.0	0.0	17.0	9.0	0.0	26.0	9.0	0.0	1.0	3.0	4.0	5.0	1.0
OTU_5998	67.0	69.0	0.0	83.0	0.0	107.0	1.0	122.0	41.0	77.0	0.0	45.0	0.0	55.0	4.0	0.0	156.0	12.0	0.0	0.0	20.0	2.0	0.0	1.0	0.0	0.0	1.0	0.0	0.0	7.0	0.0	0.0	0.0	1.0	13.0	0.0	0.0	0.0	0.0	0.0	0.0	0.0	0.0	0.0	1.0	1.0	0.0	1.0	0.0
OTU_4667	57.0	2.0	0.0	0.0	0.0	0.0	73.0	37.0	8.0	16.0	4.0	0.0	0.0	0.0	2.0	6.0	5.0	5.0	13.0	2.0	0.0	2.0	13.0	2.0	9.0	6.0	36.0	0.0	76.0	1.0	21.0	19.0	0.0	1.0	13.0	40.0	39.0	0.0	68.0	18.0	3.0	127.0	14.0	0.0	46.0	14.0	30.0	21.0	5.0
OTU_5356	69.0	10.0	0.0	0.0	0.0	0.0	11.0	30.0	23.0	37.0	0.0	0.0	0.0	0.0	0.0	0.0	3.0	4.0	124.0	0.0	0.0	0.0	67.0	55.0	2.0	2.0	52.0	0.0	17.0	4.0	4.0	2.0	0.0	5.0	155.0	7.0	5.0	0.0	5.0	1.0	0.0	14.0	5.0	0.0	112.0	1.0	2.0	5.0	1.0
OTU_4761	18.0	0.0	0.0	0.0	0.0	0.0	1.0	16.0	2.0	7.0	0.0	0.0	0.0	0.0	0.0	1.0	2.0	0.0	11.0	0.0	1.0	0.0	9.0	1.0	0.0	0.0	7.0	0.0	11.0	2.0	3.0	4.0	0.0	0.0	35.0	3.0	7.0	0.0	4.0	0.0	0.0	17.0	2.0	0.0	7.0	1.0	1.0	1.0	0.0
OTU_5519	24.0	1.0	0.0	0.0	0.0	0.0	13.0	31.0	6.0	16.0	0.0	0.0	0.0	0.0	0.0	0.0	4.0	2.0	47.0	0.0	1.0	0.0	11.0	4.0	0.0	1.0	11.0	0.0	40.0	0.0	19.0	20.0	0.0	1.0	77.0	11.0	11.0	0.0	25.0	4.0	0.0	47.0	0.0	0.0	41.0	4.0	4.0	4.0	0.0
OTU_5817	20.0	2.0	28.0	0.0	11.0	1.0	8.0	6.0	3.0	8.0	2.0	2.0	6.0	0.0	14.0	1.0	25.0	31.0	2.0	14.0	5.0	0.0	4.0	0.0	20.0	2.0	15.0	5.0	13.0	13.0	0.0	3.0	2.0	34.0	6.0	7.0	1.0	1.0	20.0	7.0	0.0	24.0	11.0	0.0	4.0	6.0	6.0	3.0	1.0
OTU_1446	12.0	5.0	0.0	0.0	0.0	0.0	0.0	12.0	4.0	2.0	0.0	0.0	0.0	0.0	0.0	0.0	0.0	0.0	11.0	0.0	0.0	0.0	0.0	6.0	0.0	0.0	1.0	0.0	6.0	0.0	4.0	4.0	0.0	0.0	53.0	3.0	1.0	0.0	6.0	3.0	0.0	8.0	0.0	0.0	11.0	0.0	0.0	0.0	0.0
OTU_1101	44.0	2.0	0.0	0.0	0.0	0.0	5.0	49.0	5.0	9.0	0.0	0.0	0.0	0.0	1.0	0.0	4.0	0.0	44.0	0.0	0.0	0.0	13.0	25.0	0.0	1.0	13.0	0.0	20.0	3.0	15.0	17.0	0.0	1.0	253.0	8.0	11.0	0.0	18.0	2.0	0.0	37.0	1.0	0.0	56.0	1.0	3.0	4.0	0.0
OTU_518	23.0	8.0	0.0	0.0	0.0	0.0	11.0	16.0	2.0	2.0	0.0	0.0	0.0	0.0	3.0	0.0	2.0	2.0	3.0	0.0	0.0	0.0	3.0	2.0	0.0	3.0	11.0	0.0	16.0	1.0	2.0	11.0	0.0	0.0	22.0	9.0	7.0	0.0	35.0	6.0	0.0	48.0	1.0	0.0	5.0	2.0	1.0	0.0	0.0
OTU_5461	14.0	3.0	21.0	0.0	27.0	2.0	11.0	8.0	5.0	4.0	9.0	0.0	11.0	0.0	5.0	3.0	14.0	9.0	2.0	26.0	2.0	1.0	1.0	1.0	10.0	11.0	8.0	20.0	5.0	13.0	0.0	5.0	1.0	10.0	1.0	9.0	1.0	0.0	39.0	17.0	0.0	43.0	20.0	1.0	4.0	5.0	8.0	6.0	11.0
OTU_5753	47.0	2.0	0.0	0.0	0.0	0.0	13.0	22.0	7.0	17.0	0.0	0.0	0.0	0.0	0.0	0.0	3.0	0.0	64.0	0.0	0.0	0.0	25.0	9.0	0.0	4.0	14.0	0.0	35.0	1.0	18.0	23.0	0.0	0.0	79.0	10.0	8.0	0.0	21.0	5.0	1.0	36.0	4.0	0.0	41.0	2.0	1.0	3.0	0.0
OTU_4084	65.0	3.0	0.0	0.0	0.0	0.0	10.0	54.0	3.0	12.0	1.0	0.0	0.0	0.0	1.0	0.0	2.0	1.0	80.0	0.0	0.0	0.0	20.0	13.0	0.0	1.0	14.0	1.0	26.0	4.0	26.0	30.0	0.0	0.0	227.0	28.0	15.0	0.0	29.0	1.0	0.0	53.0	4.0	0.0	65.0	7.0	4.0	0.0	0.0
OTU_337	11.0	1.0	0.0	0.0	0.0	3.0	1.0	0.0	9.0	2.0	0.0	1.0	0.0	1.0	12.0	0.0	5.0	73.0	6.0	0.0	1.0	0.0	0.0	1.0	0.0	0.0	0.0	0.0	0.0	7.0	0.0	0.0	0.0	2.0	3.0	0.0	0.0	0.0	0.0	0.0	0.0	0.0	0.0	0.0	3.0	0.0	0.0	0.0	0.0
OTU_5332	19.0	0.0	0.0	0.0	0.0	0.0	2.0	11.0	1.0	4.0	0.0	0.0	0.0	0.0	0.0	0.0	4.0	0.0	14.0	0.0	0.0	0.0	6.0	0.0	0.0	1.0	4.0	0.0	3.0	0.0	2.0	6.0	0.0	0.0	17.0	4.0	4.0	0.0	5.0	0.0	0.0	4.0	0.0	0.0	14.0	3.0	1.0	0.0	0.0
OTU_4813	8.0	2.0	4.0	1.0	1.0	1.0	5.0	4.0	0.0	0.0	0.0	0.0	0.0	0.0	4.0	1.0	10.0	6.0	1.0	2.0	2.0	0.0	1.0	1.0	2.0	1.0	8.0	7.0	1.0	3.0	0.0	0.0	0.0	0.0	1.0	3.0	1.0	0.0	4.0	2.0	0.0	11.0	9.0	0.0	0.0	2.0	5.0	0.0	0.0
OTU_6095	10.0	8.0	484.0	8.0	1.0	7.0	1.0	7.0	5.0	4.0	1725.0	6.0	16.0	5.0	1.0	1.0	1.0	5.0	2.0	19.0	0.0	4845.0	1.0	1.0	0.0	2.0	2.0	29.0	5.0	1.0	0.0	0.0	3100.0	0.0	5.0	60.0	2.0	0.0	82.0	17.0	0.0	146.0	137.0	1631.0	3.0	24.0	8.0	3.0	5.0
OTU_4853	112.0	18.0	69.0	3.0	123.0	10.0	85.0	68.0	13.0	19.0	49.0	3.0	64.0	12.0	35.0	7.0	191.0	110.0	10.0	84.0	24.0	3.0	8.0	9.0	68.0	86.0	59.0	123.0	19.0	60.0	7.0	8.0	0.0	62.0	26.0	67.0	25.0	2.0	132.0	131.0	1.0	257.0	227.0	0.0	9.0	39.0	54.0	44.0	33.0
OTU_5491	22.0	2.0	0.0	1.0	4.0	0.0	61.0	8.0	2.0	6.0	9.0	1.0	2.0	0.0	2.0	65.0	0.0	0.0	12.0	8.0	0.0	5.0	1.0	1.0	5.0	6.0	3.0	4.0	41.0	2.0	13.0	7.0	6.0	1.0	7.0	25.0	15.0	0.0	14.0	14.0	7.0	64.0	46.0	0.0	90.0	27.0	126.0	143.0	54.0
OTU_6154	66.0	2.0	2.0	0.0	0.0	0.0	37.0	45.0	6.0	41.0	2.0	0.0	0.0	0.0	0.0	0.0	2.0	3.0	65.0	0.0	0.0	0.0	34.0	2.0	6.0	9.0	12.0	1.0	113.0	1.0	45.0	49.0	0.0	1.0	62.0	55.0	38.0	0.0	91.0	8.0	1.0	140.0	8.0	0.0	46.0	22.0	17.0	15.0	3.0
OTU_2136	28.0	3.0	42.0	0.0	33.0	3.0	15.0	12.0	0.0	6.0	6.0	3.0	15.0	2.0	6.0	1.0	24.0	18.0	1.0	22.0	3.0	1.0	3.0	1.0	12.0	3.0	11.0	13.0	6.0	15.0	0.0	0.0	0.0	4.0	4.0	20.0	4.0	0.0	28.0	26.0	0.0	47.0	29.0	1.0	0.0	5.0	16.0	8.0	10.0
OTU_6140	97.0	12.0	172.0	1.0	103.0	14.0	64.0	74.0	11.0	33.0	24.0	17.0	66.0	16.0	54.0	18.0	50.0	83.0	3.0	116.0	10.0	1.0	6.0	7.0	52.0	32.0	51.0	87.0	51.0	56.0	3.0	11.0	1.0	62.0	15.0	52.0	24.0	0.0	162.0	79.0	1.0	214.0	108.0	0.0	14.0	36.0	75.0	52.0	32.0
OTU_5666	94.0	10.0	0.0	0.0	0.0	2.0	3.0	148.0	7.0	53.0	0.0	0.0	0.0	0.0	0.0	0.0	4.0	0.0	0.0	0.0	0.0	0.0	0.0	0.0	0.0	1.0	2.0	0.0	0.0	3.0	0.0	0.0	0.0	1.0	36.0	0.0	0.0	0.0	0.0	0.0	0.0	0.0	0.0	0.0	0.0	0.0	0.0	0.0	0.0
OTU_6211	20.0	2.0	70.0	149.0	1.0	110.0	1.0	28.0	1.0	1.0	130.0	79.0	2.0	48.0	0.0	0.0	3.0	1.0	0.0	2.0	2.0	350.0	0.0	0.0	0.0	0.0	0.0	1.0	0.0	1.0	0.0	0.0	199.0	0.0	3.0	4.0	0.0	0.0	3.0	0.0	0.0	13.0	8.0	145.0	1.0	0.0	1.0	0.0	0.0
OTU_2037	2.0	1.0	0.0	0.0	1.0	0.0	2.0	3.0	0.0	1.0	0.0	0.0	0.0	0.0	0.0	0.0	0.0	0.0	5.0	0.0	0.0	0.0	0.0	0.0	0.0	0.0	1.0	0.0	2.0	0.0	2.0	5.0	0.0	0.0	12.0	0.0	0.0	0.0	1.0	0.0	0.0	1.0	0.0	0.0	4.0	0.0	0.0	0.0	0.0
OTU_1203	5.0	1.0	0.0	8.0	0.0	4.0	0.0	13.0	2.0	6.0	0.0	5.0	0.0	6.0	0.0	0.0	10.0	1.0	0.0	0.0	3.0	0.0	0.0	0.0	0.0	0.0	0.0	0.0	0.0	0.0	0.0	0.0	0.0	2.0	1.0	0.0	0.0	0.0	0.0	0.0	0.0	0.0	0.0	0.0	0.0	1.0	0.0	0.0	0.0
OTU_3909	3.0	0.0	3.0	6.0	0.0	3.0	0.0	3.0	1.0	0.0	6.0	1.0	1.0	2.0	0.0	0.0	1.0	0.0	0.0	0.0	1.0	24.0	0.0	0.0	0.0	0.0	0.0	0.0	0.0	0.0	0.0	0.0	27.0	0.0	0.0	0.0	0.0	0.0	1.0	0.0	0.0	0.0	0.0	14.0	0.0	0.0	0.0	0.0	0.0
OTU_1493	5.0	1.0	25.0	0.0	18.0	1.0	7.0	9.0	1.0	3.0	5.0	0.0	6.0	5.0	3.0	0.0	11.0	13.0	1.0	14.0	1.0	1.0	0.0	1.0	5.0	2.0	3.0	5.0	5.0	10.0	0.0	0.0	0.0	6.0	0.0	13.0	3.0	0.0	15.0	9.0	0.0	15.0	12.0	0.0	1.0	2.0	11.0	1.0	4.0
OTU_4895	53.0	1.0	0.0	0.0	0.0	0.0	10.0	54.0	3.0	22.0	9.0	0.0	0.0	0.0	0.0	4.0	0.0	1.0	10.0	0.0	0.0	3.0	3.0	6.0	1.0	1.0	6.0	4.0	3.0	1.0	0.0	2.0	0.0	0.0	11.0	23.0	3.0	0.0	10.0	3.0	0.0	32.0	8.0	1.0	20.0	12.0	3.0	5.0	4.0
OTU_4760	38.0	1.0	0.0	0.0	0.0	0.0	7.0	35.0	3.0	10.0	0.0	0.0	0.0	0.0	0.0	0.0	0.0	1.0	41.0	0.0	0.0	0.0	5.0	8.0	0.0	0.0	14.0	0.0	8.0	2.0	8.0	11.0	0.0	0.0	182.0	6.0	10.0	0.0	10.0	1.0	0.0	24.0	1.0	0.0	33.0	3.0	1.0	0.0	0.0
OTU_5955	22.0	7.0	58.0	5.0	33.0	8.0	30.0	12.0	2.0	8.0	10.0	6.0	22.0	4.0	11.0	4.0	28.0	15.0	0.0	43.0	3.0	0.0	1.0	3.0	21.0	6.0	28.0	21.0	12.0	19.0	0.0	1.0	0.0	12.0	7.0	15.0	7.0	0.0	31.0	29.0	0.0	65.0	39.0	1.0	5.0	11.0	31.0	18.0	7.0
OTU_5698	29.0	0.0	0.0	0.0	0.0	0.0	3.0	19.0	2.0	9.0	1.0	0.0	0.0	0.0	1.0	0.0	3.0	0.0	24.0	0.0	0.0	0.0	13.0	1.0	1.0	0.0	8.0	0.0	7.0	1.0	5.0	9.0	0.0	0.0	73.0	4.0	1.0	0.0	7.0	0.0	0.0	10.0	0.0	0.0	23.0	1.0	0.0	2.0	0.0
OTU_5898	44.0	6259.0	1.0	15.0	0.0	131.0	178.0	11.0	17057.0	1189.0	1.0	90.0	6.0	38.0	6499.0	2.0	2951.0	13690.0	278.0	1.0	4484.0	14.0	536.0	98.0	1.0	1.0	24223.0	3.0	0.0	15189.0	0.0	6.0	1.0	5381.0	1170.0	5.0	1.0	0.0	4.0	0.0	0.0	3.0	3.0	0.0	1348.0	1.0	0.0	6.0	0.0
OTU_3615	85.0	2.0	0.0	0.0	0.0	0.0	9.0	57.0	6.0	11.0	0.0	0.0	0.0	0.0	0.0	0.0	0.0	0.0	63.0	2.0	0.0	0.0	21.0	12.0	2.0	1.0	20.0	0.0	26.0	0.0	9.0	22.0	0.0	2.0	182.0	19.0	20.0	0.0	26.0	4.0	0.0	42.0	4.0	0.0	73.0	3.0	0.0	0.0	0.0
OTU_5769	1.0	0.0	0.0	0.0	0.0	0.0	1.0	0.0	0.0	0.0	1.0	0.0	0.0	0.0	0.0	0.0	0.0	0.0	0.0	0.0	0.0	0.0	0.0	0.0	0.0	0.0	0.0	0.0	3.0	0.0	0.0	0.0	0.0	0.0	0.0	3.0	2.0	0.0	4.0	0.0	0.0	4.0	1.0	0.0	2.0	5.0	19.0	8.0	2.0
OTU_5459	25.0	20.0	0.0	0.0	1.0	0.0	2.0	1.0	40.0	49.0	0.0	1.0	0.0	0.0	6.0	0.0	40.0	25.0	24.0	0.0	15.0	0.0	22.0	16.0	0.0	0.0	3.0	0.0	0.0	1.0	0.0	0.0	1.0	1.0	10.0	0.0	0.0	0.0	0.0	0.0	0.0	0.0	1.0	0.0	17.0	0.0	0.0	0.0	0.0
OTU_6152	71.0	3.0	0.0	0.0	0.0	0.0	6.0	52.0	5.0	15.0	0.0	0.0	0.0	0.0	0.0	0.0	3.0	4.0	35.0	2.0	0.0	0.0	18.0	15.0	1.0	4.0	18.0	1.0	20.0	1.0	15.0	19.0	0.0	0.0	281.0	9.0	11.0	2.0	20.0	3.0	0.0	35.0	3.0	0.0	57.0	5.0	2.0	5.0	0.0
OTU_2480	67.0	2.0	0.0	0.0	0.0	2.0	14.0	75.0	2.0	13.0	0.0	0.0	0.0	0.0	0.0	0.0	1.0	0.0	80.0	0.0	0.0	0.0	32.0	4.0	3.0	3.0	12.0	0.0	24.0	2.0	8.0	27.0	0.0	0.0	188.0	17.0	18.0	0.0	20.0	1.0	0.0	56.0	1.0	0.0	55.0	1.0	6.0	2.0	0.0
OTU_5493	62.0	16.0	801.0	4.0	49.0	7.0	188.0	31.0	9.0	21.0	173.0	4.0	447.0	6.0	22.0	100.0	56.0	51.0	7.0	326.0	12.0	6.0	11.0	2.0	303.0	211.0	47.0	518.0	200.0	35.0	21.0	53.0	6.0	29.0	18.0	374.0	148.0	0.0	797.0	560.0	5.0	1062.0	683.0	1.0	14.0	172.0	310.0	253.0	129.0
OTU_5345	23.0	0.0	6.0	0.0	4.0	0.0	11.0	20.0	4.0	7.0	6.0	0.0	3.0	0.0	2.0	1.0	13.0	4.0	6.0	6.0	1.0	1.0	5.0	4.0	9.0	6.0	17.0	5.0	9.0	4.0	0.0	3.0	0.0	3.0	14.0	6.0	9.0	0.0	28.0	12.0	0.0	39.0	13.0	0.0	1.0	2.0	4.0	1.0	2.0
OTU_5935	181.0	5.0	0.0	1.0	1.0	0.0	63.0	117.0	13.0	100.0	2.0	0.0	0.0	0.0	0.0	0.0	6.0	0.0	247.0	0.0	0.0	0.0	81.0	17.0	3.0	3.0	52.0	1.0	164.0	4.0	87.0	117.0	1.0	1.0	226.0	71.0	88.0	0.0	112.0	13.0	1.0	243.0	5.0	0.0	234.0	13.0	6.0	5.0	2.0
OTU_3967	119.0	9.0	0.0	2.0	0.0	0.0	26.0	210.0	22.0	36.0	1.0	0.0	1.0	3.0	1.0	1.0	5.0	5.0	109.0	1.0	1.0	0.0	46.0	49.0	3.0	5.0	36.0	1.0	82.0	8.0	38.0	66.0	0.0	3.0	465.0	42.0	38.0	0.0	61.0	9.0	0.0	101.0	6.0	0.0	144.0	7.0	7.0	8.0	2.0
OTU_4867	13.0	0.0	0.0	0.0	0.0	0.0	12.0	17.0	0.0	12.0	0.0	0.0	0.0	0.0	0.0	0.0	0.0	0.0	11.0	0.0	0.0	0.0	0.0	2.0	0.0	6.0	3.0	0.0	18.0	0.0	13.0	15.0	0.0	0.0	48.0	4.0	10.0	0.0	22.0	3.0	0.0	30.0	2.0	0.0	21.0	2.0	1.0	0.0	0.0
OTU_5349	134.0	61.0	0.0	2.0	0.0	0.0	4.0	1.0	83.0	107.0	0.0	0.0	0.0	1.0	32.0	0.0	122.0	94.0	174.0	0.0	31.0	0.0	104.0	51.0	0.0	4.0	17.0	0.0	0.0	10.0	0.0	0.0	0.0	14.0	37.0	1.0	0.0	0.0	1.0	0.0	0.0	0.0	1.0	0.0	99.0	0.0	0.0	0.0	0.0
OTU_5989	18.0	0.0	0.0	0.0	0.0	0.0	15.0	3.0	0.0	5.0	1.0	0.0	0.0	0.0	0.0	2.0	1.0	0.0	3.0	0.0	0.0	0.0	2.0	1.0	3.0	1.0	2.0	1.0	26.0	0.0	8.0	8.0	1.0	0.0	4.0	14.0	11.0	0.0	21.0	5.0	1.0	35.0	4.0	0.0	12.0	2.0	16.0	19.0	4.0
OTU_213	47.0	20.0	0.0	0.0	0.0	0.0	1.0	0.0	30.0	53.0	0.0	0.0	0.0	0.0	2.0	0.0	56.0	18.0	32.0	0.0	9.0	0.0	17.0	13.0	0.0	3.0	2.0	0.0	0.0	5.0	0.0	0.0	0.0	7.0	7.0	0.0	0.0	0.0	0.0	0.0	0.0	0.0	2.0	1.0	17.0	0.0	0.0	0.0	0.0
OTU_2186	22.0	2.0	0.0	0.0	0.0	0.0	6.0	9.0	4.0	21.0	0.0	0.0	0.0	0.0	1.0	0.0	0.0	0.0	22.0	0.0	0.0	0.0	10.0	3.0	1.0	1.0	5.0	0.0	36.0	3.0	13.0	30.0	0.0	0.0	12.0	12.0	9.0	0.0	19.0	2.0	0.0	45.0	1.0	0.0	19.0	4.0	1.0	1.0	0.0
OTU_5795	16.0	1.0	0.0	0.0	0.0	0.0	3.0	14.0	2.0	3.0	1.0	0.0	0.0	0.0	0.0	0.0	1.0	1.0	18.0	0.0	0.0	0.0	6.0	11.0	0.0	0.0	0.0	0.0	2.0	1.0	2.0	5.0	0.0	0.0	85.0	3.0	6.0	0.0	6.0	1.0	0.0	5.0	0.0	0.0	15.0	1.0	2.0	2.0	0.0
OTU_2782	3.0	0.0	4.0	0.0	0.0	0.0	1.0	1.0	0.0	2.0	1.0	0.0	0.0	0.0	0.0	2.0	0.0	0.0	0.0	0.0	0.0	0.0	1.0	0.0	3.0	4.0	0.0	5.0	1.0	0.0	0.0	1.0	0.0	1.0	0.0	2.0	3.0	0.0	9.0	4.0	0.0	7.0	0.0	0.0	0.0	0.0	1.0	0.0	0.0
OTU_1064	10.0	0.0	0.0	0.0	0.0	1.0	3.0	3.0	0.0	2.0	0.0	0.0	0.0	0.0	0.0	0.0	0.0	0.0	3.0	0.0	0.0	0.0	0.0	0.0	0.0	0.0	4.0	0.0	2.0	0.0	1.0	1.0	0.0	0.0	13.0	1.0	1.0	0.0	1.0	0.0	0.0	1.0	0.0	0.0	5.0	1.0	0.0	1.0	0.0
OTU_965	37.0	7.0	1.0	300.0	0.0	225.0	0.0	69.0	4.0	10.0	4.0	144.0	0.0	130.0	0.0	0.0	8.0	0.0	0.0	0.0	1.0	10.0	0.0	0.0	0.0	0.0	0.0	0.0	0.0	0.0	1.0	0.0	8.0	0.0	3.0	0.0	0.0	0.0	1.0	0.0	0.0	0.0	0.0	3.0	0.0	0.0	0.0	0.0	0.0
OTU_2213	78.0	2.0	15.0	0.0	0.0	5.0	93.0	13.0	4.0	46.0	48.0	0.0	0.0	0.0	0.0	0.0	3.0	0.0	0.0	9.0	0.0	63.0	0.0	0.0	1.0	4.0	2.0	12.0	12.0	0.0	2.0	0.0	37.0	0.0	0.0	64.0	2.0	0.0	54.0	10.0	1.0	204.0	105.0	28.0	16.0	73.0	56.0	29.0	17.0
OTU_4594	3.0	0.0	0.0	0.0	0.0	0.0	0.0	3.0	0.0	0.0	0.0	0.0	0.0	0.0	0.0	0.0	0.0	0.0	3.0	0.0	0.0	0.0	3.0	3.0	0.0	0.0	2.0	0.0	2.0	0.0	0.0	1.0	0.0	0.0	13.0	0.0	1.0	0.0	2.0	0.0	0.0	1.0	0.0	0.0	3.0	0.0	0.0	0.0	0.0
OTU_6198	4.0	0.0	0.0	0.0	0.0	0.0	7.0	0.0	0.0	0.0	0.0	0.0	0.0	0.0	0.0	0.0	0.0	0.0	1.0	0.0	0.0	0.0	0.0	0.0	0.0	2.0	0.0	0.0	3.0	0.0	2.0	2.0	0.0	0.0	0.0	0.0	4.0	0.0	1.0	0.0	0.0	19.0	2.0	0.0	7.0	2.0	2.0	4.0	0.0
OTU_2325	6.0	14.0	0.0	0.0	1.0	0.0	5.0	0.0	49.0	3.0	0.0	0.0	0.0	0.0	0.0	0.0	74.0	21.0	19.0	0.0	18.0	0.0	59.0	3.0	12.0	0.0	49.0	0.0	3.0	2.0	1.0	0.0	0.0	56.0	0.0	0.0	0.0	0.0	0.0	0.0	0.0	0.0	1.0	0.0	9.0	0.0	0.0	0.0	0.0
OTU_3455	39.0	3.0	0.0	0.0	0.0	0.0	3.0	38.0	3.0	8.0	0.0	0.0	0.0	0.0	0.0	0.0	0.0	0.0	21.0	0.0	0.0	0.0	16.0	3.0	0.0	0.0	9.0	0.0	10.0	0.0	1.0	6.0	0.0	0.0	155.0	9.0	6.0	0.0	10.0	1.0	0.0	26.0	1.0	0.0	39.0	1.0	1.0	3.0	1.0
OTU_5042	2.0	0.0	258.0	2.0	0.0	4.0	0.0	7.0	3.0	1.0	239.0	0.0	19.0	3.0	0.0	1.0	4.0	3.0	1.0	6.0	0.0	628.0	1.0	0.0	1.0	2.0	0.0	20.0	3.0	0.0	1.0	0.0	469.0	0.0	1.0	21.0	2.0	0.0	60.0	5.0	1.0	104.0	41.0	285.0	0.0	13.0	16.0	3.0	0.0
OTU_5249	11.0	3.0	2.0	0.0	1.0	0.0	2.0	3.0	2.0	2.0	0.0	0.0	3.0	1.0	2.0	0.0	8.0	16.0	0.0	1.0	4.0	1.0	0.0	0.0	1.0	2.0	2.0	0.0	0.0	3.0	0.0	0.0	0.0	1.0	0.0	1.0	0.0	0.0	2.0	0.0	0.0	0.0	1.0	0.0	0.0	1.0	1.0	0.0	2.0
OTU_5617	17.0	1.0	0.0	0.0	0.0	0.0	3.0	9.0	0.0	2.0	0.0	0.0	0.0	0.0	0.0	0.0	1.0	0.0	13.0	0.0	0.0	0.0	6.0	0.0	1.0	2.0	4.0	0.0	4.0	0.0	3.0	5.0	0.0	0.0	84.0	3.0	3.0	0.0	8.0	1.0	0.0	8.0	2.0	0.0	13.0	1.0	1.0	0.0	1.0
OTU_3756	1.0	0.0	1.0	0.0	0.0	0.0	0.0	0.0	0.0	0.0	0.0	0.0	0.0	0.0	0.0	0.0	1.0	0.0	0.0	0.0	0.0	0.0	0.0	0.0	0.0	0.0	3.0	0.0	0.0	0.0	0.0	0.0	0.0	2.0	1.0	3.0	0.0	0.0	0.0	0.0	0.0	1.0	0.0	0.0	0.0	0.0	0.0	0.0	0.0
OTU_4846	66.0	2.0	3.0	103.0	0.0	105.0	8.0	82.0	6.0	6.0	28.0	44.0	0.0	65.0	3.0	0.0	30.0	9.0	1.0	0.0	6.0	55.0	0.0	1.0	0.0	0.0	0.0	0.0	0.0	13.0	0.0	0.0	34.0	3.0	22.0	1.0	0.0	0.0	3.0	1.0	0.0	0.0	2.0	13.0	3.0	0.0	0.0	1.0	0.0
OTU_5716	21.0	2.0	0.0	0.0	0.0	0.0	8.0	19.0	9.0	14.0	0.0	0.0	0.0	0.0	0.0	0.0	0.0	0.0	24.0	0.0	0.0	0.0	5.0	3.0	1.0	0.0	10.0	0.0	24.0	1.0	13.0	23.0	0.0	1.0	76.0	9.0	13.0	0.0	20.0	0.0	0.0	27.0	2.0	0.0	32.0	3.0	2.0	0.0	1.0
OTU_5202	4.0	0.0	0.0	0.0	0.0	0.0	0.0	1.0	0.0	5.0	0.0	0.0	0.0	0.0	0.0	0.0	0.0	0.0	2.0	0.0	0.0	0.0	3.0	0.0	0.0	0.0	0.0	0.0	1.0	0.0	0.0	0.0	0.0	0.0	2.0	0.0	0.0	0.0	6.0	0.0	0.0	1.0	1.0	0.0	0.0	0.0	0.0	0.0	0.0
OTU_6052	45.0	4.0	0.0	0.0	0.0	0.0	15.0	44.0	4.0	8.0	3.0	1.0	0.0	0.0	0.0	0.0	4.0	0.0	57.0	0.0	0.0	0.0	13.0	7.0	0.0	1.0	14.0	0.0	25.0	1.0	22.0	19.0	0.0	0.0	153.0	18.0	16.0	0.0	14.0	2.0	0.0	33.0	4.0	0.0	72.0	3.0	1.0	2.0	0.0
OTU_6087	128.0	6.0	0.0	0.0	0.0	0.0	32.0	130.0	17.0	36.0	3.0	0.0	1.0	0.0	0.0	0.0	4.0	5.0	115.0	0.0	0.0	0.0	30.0	17.0	2.0	1.0	38.0	0.0	64.0	2.0	39.0	49.0	0.0	0.0	407.0	51.0	35.0	0.0	52.0	9.0	0.0	109.0	1.0	0.0	136.0	7.0	5.0	8.0	1.0
OTU_5866	55.0	9.0	2.0	0.0	11.0	0.0	120.0	61.0	8.0	13.0	9.0	0.0	0.0	1.0	0.0	75.0	4.0	2.0	19.0	8.0	1.0	2.0	4.0	7.0	25.0	11.0	25.0	9.0	82.0	3.0	26.0	10.0	0.0	0.0	43.0	81.0	31.0	0.0	52.0	23.0	2.0	110.0	65.0	0.0	158.0	39.0	244.0	295.0	82.0
OTU_5300	10.0	2.0	0.0	36.0	0.0	402.0	3.0	30.0	2.0	2.0	0.0	188.0	0.0	127.0	63.0	0.0	0.0	224.0	0.0	0.0	0.0	1.0	0.0	0.0	0.0	1.0	0.0	0.0	0.0	106.0	0.0	0.0	0.0	0.0	3.0	0.0	0.0	0.0	0.0	0.0	0.0	0.0	0.0	0.0	0.0	0.0	0.0	0.0	1.0
OTU_3572	8.0	1.0	4.0	0.0	13.0	2.0	2.0	2.0	0.0	3.0	8.0	0.0	2.0	1.0	4.0	0.0	24.0	3.0	1.0	4.0	2.0	0.0	0.0	1.0	3.0	11.0	7.0	14.0	0.0	5.0	0.0	0.0	0.0	3.0	3.0	9.0	3.0	0.0	9.0	9.0	0.0	22.0	38.0	0.0	2.0	4.0	2.0	5.0	2.0
OTU_3924	5.0	0.0	30.0	38.0	0.0	23.0	0.0	9.0	0.0	0.0	46.0	14.0	0.0	10.0	0.0	0.0	0.0	0.0	0.0	0.0	1.0	88.0	0.0	0.0	0.0	0.0	1.0	0.0	0.0	0.0	0.0	0.0	53.0	0.0	1.0	1.0	0.0	0.0	3.0	0.0	0.0	8.0	8.0	39.0	1.0	0.0	0.0	0.0	0.0
OTU_3442	7.0	4.0	0.0	0.0	0.0	1.0	1.0	0.0	3.0	10.0	0.0	0.0	0.0	0.0	0.0	0.0	2.0	2.0	0.0	0.0	5.0	0.0	0.0	0.0	0.0	0.0	0.0	0.0	0.0	0.0	0.0	0.0	0.0	1.0	0.0	0.0	0.0	0.0	0.0	0.0	0.0	0.0	0.0	0.0	0.0	0.0	0.0	0.0	0.0
OTU_926	25.0	1.0	0.0	0.0	0.0	0.0	4.0	0.0	4.0	27.0	0.0	0.0	0.0	0.0	0.0	0.0	2.0	1.0	43.0	0.0	0.0	0.0	18.0	1.0	4.0	2.0	13.0	0.0	24.0	2.0	0.0	0.0	0.0	0.0	11.0	0.0	0.0	0.0	0.0	0.0	0.0	0.0	0.0	0.0	10.0	0.0	0.0	0.0	0.0
OTU_5950	58.0	3.0	0.0	0.0	0.0	0.0	46.0	22.0	2.0	26.0	0.0	0.0	0.0	0.0	1.0	0.0	4.0	0.0	42.0	0.0	0.0	0.0	9.0	8.0	7.0	9.0	26.0	0.0	122.0	4.0	50.0	64.0	0.0	2.0	57.0	56.0	57.0	1.0	120.0	9.0	1.0	191.0	10.0	0.0	28.0	30.0	9.0	4.0	3.0
OTU_4637	12.0	4.0	0.0	0.0	1.0	0.0	6.0	9.0	5.0	10.0	1.0	1.0	2.0	0.0	4.0	0.0	7.0	7.0	8.0	2.0	2.0	0.0	10.0	6.0	2.0	3.0	15.0	2.0	2.0	2.0	1.0	5.0	0.0	2.0	6.0	5.0	2.0	0.0	15.0	4.0	0.0	24.0	7.0	0.0	2.0	2.0	1.0	1.0	0.0
OTU_5798	34.0	6.0	113.0	2.0	52.0	3.0	26.0	22.0	5.0	6.0	11.0	5.0	41.0	3.0	22.0	9.0	32.0	28.0	6.0	60.0	6.0	1.0	2.0	1.0	32.0	21.0	13.0	46.0	36.0	13.0	1.0	13.0	0.0	26.0	4.0	34.0	21.0	1.0	99.0	52.0	1.0	142.0	56.0	3.0	5.0	14.0	42.0	22.0	18.0
OTU_3511	33.0	192.0	0.0	3.0	1.0	89.0	280.0	50.0	558.0	180.0	2.0	32.0	3.0	29.0	228.0	0.0	1182.0	586.0	127.0	0.0	63.0	0.0	124.0	129.0	1.0	0.0	827.0	0.0	0.0	489.0	0.0	0.0	0.0	127.0	1004.0	0.0	0.0	0.0	0.0	1.0	1.0	0.0	2.0	0.0	145.0	0.0	0.0	0.0	0.0
OTU_512	11.0	0.0	0.0	0.0	0.0	0.0	13.0	3.0	0.0	4.0	1.0	0.0	1.0	0.0	0.0	0.0	0.0	0.0	17.0	0.0	0.0	0.0	2.0	1.0	1.0	0.0	1.0	0.0	15.0	1.0	11.0	12.0	0.0	0.0	11.0	8.0	8.0	0.0	21.0	2.0	0.0	27.0	0.0	0.0	5.0	3.0	1.0	2.0	0.0
OTU_524	6.0	122.0	0.0	6.0	0.0	46.0	0.0	0.0	76.0	41.0	0.0	34.0	0.0	10.0	2.0	0.0	52.0	10.0	0.0	0.0	26.0	0.0	0.0	1.0	0.0	0.0	7.0	0.0	0.0	13.0	0.0	0.0	0.0	4.0	6.0	0.0	0.0	0.0	0.0	0.0	0.0	0.0	0.0	0.0	0.0	0.0	0.0	0.0	0.0
OTU_2686	6.0	2.0	4.0	0.0	0.0	0.0	7.0	6.0	0.0	2.0	1.0	0.0	0.0	0.0	0.0	0.0	3.0	2.0	1.0	1.0	0.0	0.0	0.0	0.0	0.0	4.0	3.0	1.0	2.0	2.0	0.0	1.0	0.0	0.0	1.0	3.0	0.0	0.0	8.0	3.0	0.0	17.0	5.0	0.0	0.0	1.0	3.0	3.0	1.0
OTU_3394	13.0	3.0	0.0	4.0	0.0	11.0	0.0	10.0	1.0	9.0	0.0	3.0	0.0	3.0	0.0	0.0	3.0	0.0	0.0	0.0	0.0	0.0	0.0	1.0	0.0	0.0	0.0	0.0	0.0	1.0	0.0	0.0	0.0	0.0	1.0	0.0	0.0	0.0	0.0	0.0	0.0	0.0	0.0	0.0	0.0	0.0	0.0	0.0	0.0
OTU_6028	16.0	15.0	0.0	16.0	0.0	25.0	1.0	32.0	6.0	16.0	0.0	18.0	0.0	6.0	0.0	0.0	36.0	2.0	0.0	0.0	1.0	0.0	0.0	0.0	0.0	0.0	0.0	0.0	0.0	3.0	0.0	0.0	0.0	2.0	2.0	0.0	0.0	0.0	0.0	0.0	0.0	0.0	0.0	0.0	0.0	0.0	0.0	0.0	0.0
OTU_5585	30.0	5.0	59.0	0.0	41.0	11.0	17.0	20.0	6.0	9.0	14.0	4.0	23.0	6.0	21.0	3.0	26.0	30.0	4.0	36.0	7.0	0.0	2.0	3.0	26.0	15.0	11.0	28.0	12.0	14.0	1.0	0.0	0.0	20.0	6.0	20.0	10.0	0.0	58.0	40.0	1.0	64.0	45.0	0.0	4.0	10.0	29.0	6.0	10.0
OTU_6100	17.0	10.0	0.0	1.0	0.0	0.0	2.0	1.0	46.0	43.0	0.0	0.0	0.0	1.0	10.0	0.0	14.0	20.0	16.0	0.0	6.0	0.0	15.0	8.0	0.0	0.0	4.0	0.0	0.0	7.0	1.0	0.0	0.0	4.0	2.0	0.0	0.0	0.0	0.0	1.0	0.0	0.0	1.0	0.0	9.0	0.0	0.0	0.0	0.0
OTU_5665	65.0	5.0	4.0	0.0	0.0	2.0	23.0	26.0	4.0	25.0	17.0	0.0	0.0	0.0	0.0	0.0	1.0	0.0	1.0	12.0	0.0	43.0	1.0	1.0	2.0	3.0	0.0	18.0	6.0	1.0	1.0	0.0	14.0	1.0	0.0	61.0	2.0	0.0	76.0	29.0	3.0	107.0	95.0	10.0	6.0	33.0	18.0	16.0	5.0
OTU_2335	53.0	11.0	42.0	1.0	48.0	8.0	33.0	12.0	4.0	6.0	15.0	0.0	23.0	2.0	25.0	1.0	50.0	33.0	2.0	33.0	7.0	2.0	2.0	3.0	20.0	13.0	20.0	45.0	12.0	35.0	0.0	1.0	0.0	29.0	9.0	27.0	8.0	0.0	54.0	25.0	0.0	73.0	55.0	0.0	6.0	9.0	12.0	17.0	9.0
OTU_6103	16.0	13.0	19.0	0.0	25.0	6.0	5.0	2.0	25.0	9.0	9.0	0.0	13.0	2.0	66.0	1.0	40.0	95.0	0.0	16.0	20.0	1.0	1.0	1.0	9.0	6.0	116.0	15.0	9.0	112.0	0.0	2.0	0.0	53.0	6.0	19.0	6.0	0.0	22.0	29.0	0.0	35.0	21.0	0.0	0.0	5.0	6.0	12.0	3.0
OTU_5952	10.0	3.0	18.0	0.0	2.0	2.0	9.0	10.0	1.0	2.0	8.0	0.0	7.0	2.0	9.0	2.0	10.0	11.0	4.0	96.0	1.0	0.0	8.0	1.0	31.0	6.0	5.0	22.0	8.0	15.0	2.0	0.0	0.0	1.0	2.0	11.0	0.0	0.0	26.0	36.0	0.0	51.0	32.0	1.0	12.0	8.0	22.0	19.0	2.0
OTU_3567	88.0	71.0	0.0	0.0	0.0	2.0	3.0	0.0	109.0	158.0	0.0	6.0	0.0	3.0	28.0	1.0	179.0	98.0	140.0	0.0	54.0	0.0	111.0	52.0	0.0	1.0	14.0	0.0	0.0	17.0	0.0	0.0	0.0	21.0	21.0	0.0	1.0	0.0	0.0	2.0	0.0	0.0	0.0	0.0	78.0	0.0	0.0	0.0	1.0
OTU_4787	49.0	11.0	0.0	0.0	0.0	0.0	6.0	0.0	12.0	35.0	0.0	0.0	0.0	1.0	0.0	0.0	1.0	3.0	101.0	0.0	0.0	0.0	53.0	39.0	1.0	0.0	47.0	0.0	7.0	3.0	2.0	0.0	0.0	1.0	69.0	0.0	0.0	1.0	0.0	0.0	1.0	0.0	0.0	0.0	78.0	0.0	0.0	0.0	0.0
OTU_5475	44.0	5.0	0.0	1.0	2.0	0.0	11.0	13.0	2.0	11.0	2.0	0.0	0.0	0.0	3.0	1.0	2.0	0.0	4.0	3.0	0.0	0.0	3.0	3.0	9.0	1.0	17.0	1.0	14.0	3.0	3.0	7.0	0.0	3.0	7.0	14.0	9.0	0.0	17.0	4.0	0.0	24.0	3.0	0.0	0.0	8.0	6.0	1.0	0.0
OTU_4897	11.0	0.0	250.0	1.0	0.0	2.0	8.0	9.0	0.0	2.0	69.0	3.0	30.0	1.0	2.0	3.0	4.0	4.0	0.0	26.0	0.0	4.0	0.0	0.0	4.0	6.0	0.0	61.0	0.0	0.0	0.0	0.0	3.0	0.0	1.0	39.0	3.0	0.0	101.0	56.0	2.0	88.0	109.0	3.0	0.0	15.0	12.0	8.0	5.0
OTU_3980	12.0	0.0	0.0	0.0	1.0	0.0	5.0	11.0	0.0	5.0	1.0	0.0	0.0	0.0	1.0	7.0	1.0	1.0	2.0	0.0	0.0	0.0	1.0	2.0	1.0	2.0	2.0	1.0	11.0	2.0	2.0	1.0	1.0	2.0	3.0	7.0	2.0	0.0	10.0	3.0	0.0	27.0	7.0	1.0	22.0	4.0	20.0	26.0	12.0
OTU_6144	92.0	7.0	190.0	476.0	2.0	261.0	2.0	78.0	1.0	7.0	426.0	112.0	5.0	160.0	1.0	0.0	11.0	11.0	1.0	5.0	3.0	947.0	0.0	1.0	1.0	1.0	3.0	2.0	2.0	0.0	0.0	0.0	554.0	0.0	12.0	13.0	0.0	0.0	13.0	2.0	0.0	41.0	49.0	276.0	1.0	6.0	0.0	1.0	0.0
OTU_383	14.0	1.0	0.0	0.0	0.0	0.0	3.0	19.0	2.0	3.0	0.0	0.0	0.0	0.0	0.0	0.0	0.0	0.0	0.0	0.0	0.0	0.0	1.0	2.0	0.0	0.0	0.0	0.0	0.0	0.0	0.0	0.0	1.0	0.0	8.0	4.0	0.0	0.0	6.0	1.0	0.0	1.0	2.0	0.0	1.0	1.0	0.0	0.0	0.0
OTU_4088	25.0	2.0	0.0	0.0	0.0	0.0	12.0	2.0	2.0	6.0	1.0	0.0	0.0	0.0	0.0	0.0	2.0	0.0	10.0	0.0	0.0	0.0	6.0	1.0	1.0	2.0	6.0	0.0	28.0	1.0	10.0	17.0	0.0	0.0	1.0	21.0	17.0	0.0	29.0	3.0	1.0	47.0	3.0	0.0	24.0	4.0	1.0	11.0	2.0
OTU_2806	1.0	0.0	0.0	0.0	0.0	0.0	0.0	0.0	0.0	0.0	12.0	0.0	0.0	0.0	0.0	0.0	0.0	0.0	0.0	0.0	0.0	18.0	0.0	0.0	0.0	0.0	0.0	0.0	0.0	0.0	0.0	0.0	8.0	0.0	0.0	0.0	0.0	0.0	0.0	0.0	0.0	1.0	1.0	5.0	0.0	0.0	0.0	0.0	0.0
OTU_608	31.0	10.0	0.0	1.0	0.0	0.0	1.0	0.0	30.0	38.0	0.0	0.0	0.0	0.0	11.0	0.0	84.0	30.0	23.0	0.0	15.0	0.0	30.0	14.0	0.0	1.0	3.0	0.0	0.0	4.0	0.0	0.0	0.0	7.0	8.0	0.0	0.0	0.0	0.0	0.0	0.0	0.0	0.0	0.0	11.0	0.0	0.0	0.0	0.0
OTU_3064	19.0	1.0	261.0	327.0	0.0	169.0	0.0	32.0	0.0	1.0	314.0	55.0	4.0	93.0	0.0	0.0	2.0	1.0	0.0	5.0	0.0	1774.0	0.0	0.0	0.0	0.0	1.0	3.0	0.0	1.0	0.0	0.0	1180.0	0.0	0.0	2.0	1.0	0.0	14.0	0.0	0.0	21.0	16.0	808.0	0.0	3.0	1.0	0.0	0.0
OTU_6033	16.0	2.0	96.0	3.0	22.0	1.0	32.0	14.0	0.0	3.0	23.0	2.0	35.0	1.0	11.0	6.0	11.0	21.0	0.0	31.0	2.0	0.0	0.0	1.0	25.0	16.0	10.0	42.0	24.0	4.0	3.0	5.0	0.0	10.0	9.0	34.0	17.0	0.0	84.0	48.0	0.0	82.0	41.0	2.0	2.0	8.0	25.0	20.0	10.0
OTU_2965	1.0	2.0	0.0	0.0	1.0	0.0	0.0	1.0	1.0	1.0	0.0	0.0	0.0	0.0	0.0	0.0	0.0	0.0	3.0	0.0	0.0	0.0	0.0	2.0	1.0	2.0	0.0	0.0	0.0	0.0	0.0	1.0	0.0	0.0	21.0	1.0	1.0	1.0	1.0	1.0	0.0	4.0	0.0	0.0	0.0	0.0	0.0	0.0	1.0
OTU_3949	33.0	6.0	0.0	0.0	0.0	13.0	3.0	1.0	13.0	2.0	0.0	11.0	0.0	2.0	13.0	0.0	37.0	10.0	345.0	0.0	1.0	0.0	336.0	7.0	0.0	0.0	28.0	0.0	0.0	8.0	0.0	0.0	1.0	5.0	63.0	0.0	0.0	0.0	0.0	0.0	0.0	0.0	0.0	0.0	260.0	0.0	0.0	0.0	0.0
OTU_5364	12.0	12.0	0.0	0.0	0.0	0.0	0.0	0.0	13.0	20.0	0.0	0.0	0.0	0.0	2.0	0.0	18.0	15.0	24.0	0.0	6.0	0.0	22.0	13.0	0.0	0.0	3.0	0.0	0.0	5.0	0.0	0.0	0.0	1.0	2.0	0.0	0.0	0.0	0.0	0.0	0.0	0.0	0.0	0.0	12.0	0.0	0.0	0.0	0.0
OTU_2517	3.0	2.0	1.0	0.0	0.0	0.0	0.0	5.0	0.0	1.0	0.0	0.0	0.0	0.0	0.0	0.0	1.0	0.0	1.0	0.0	0.0	0.0	0.0	0.0	1.0	0.0	1.0	2.0	3.0	0.0	1.0	3.0	0.0	1.0	0.0	5.0	0.0	0.0	4.0	2.0	0.0	7.0	2.0	0.0	1.0	2.0	0.0	0.0	0.0
OTU_4808	48.0	0.0	0.0	0.0	0.0	0.0	13.0	37.0	6.0	8.0	2.0	0.0	0.0	0.0	0.0	0.0	2.0	3.0	24.0	0.0	0.0	0.0	16.0	4.0	1.0	1.0	25.0	0.0	13.0	2.0	6.0	18.0	0.0	0.0	118.0	11.0	14.0	0.0	24.0	3.0	0.0	29.0	3.0	0.0	45.0	1.0	2.0	1.0	2.0
OTU_4348	52.0	1.0	0.0	0.0	0.0	0.0	7.0	47.0	3.0	11.0	1.0	0.0	0.0	0.0	2.0	0.0	4.0	2.0	10.0	0.0	0.0	0.0	6.0	4.0	4.0	6.0	21.0	0.0	34.0	10.0	4.0	7.0	0.0	3.0	28.0	17.0	17.0	0.0	55.0	14.0	0.0	78.0	5.0	0.0	7.0	2.0	2.0	3.0	1.0
OTU_5749	111.0	8.0	0.0	0.0	0.0	0.0	31.0	42.0	24.0	60.0	2.0	0.0	0.0	1.0	2.0	0.0	4.0	2.0	149.0	0.0	1.0	0.0	76.0	30.0	5.0	3.0	61.0	0.0	40.0	1.0	19.0	35.0	0.0	3.0	227.0	17.0	16.0	0.0	36.0	1.0	1.0	65.0	3.0	0.0	127.0	9.0	5.0	5.0	0.0
OTU_4773	75.0	1.0	131.0	397.0	0.0	209.0	1.0	82.0	2.0	4.0	524.0	77.0	2.0	121.0	0.0	0.0	18.0	4.0	0.0	4.0	5.0	875.0	0.0	1.0	0.0	2.0	1.0	5.0	0.0	3.0	0.0	0.0	474.0	1.0	17.0	12.0	0.0	0.0	9.0	4.0	0.0	38.0	39.0	196.0	2.0	9.0	0.0	0.0	1.0
OTU_871	5.0	0.0	0.0	0.0	0.0	0.0	1.0	3.0	1.0	1.0	0.0	0.0	0.0	0.0	0.0	0.0	0.0	0.0	2.0	0.0	0.0	0.0	2.0	2.0	0.0	0.0	5.0	0.0	0.0	0.0	0.0	2.0	0.0	0.0	28.0	3.0	5.0	0.0	2.0	0.0	0.0	4.0	0.0	0.0	4.0	0.0	0.0	0.0	0.0
OTU_5720	23.0	8.0	84.0	3.0	29.0	5.0	19.0	19.0	4.0	13.0	17.0	0.0	36.0	3.0	8.0	3.0	18.0	15.0	6.0	44.0	6.0	0.0	4.0	4.0	12.0	11.0	13.0	26.0	21.0	13.0	1.0	1.0	0.0	8.0	8.0	19.0	17.0	0.0	65.0	27.0	0.0	75.0	40.0	2.0	2.0	6.0	31.0	16.0	10.0
OTU_6208	14.0	0.0	3.0	2.0	0.0	2.0	438.0	0.0	0.0	2.0	33.0	0.0	1.0	0.0	0.0	1.0	1.0	0.0	17.0	43.0	0.0	11.0	0.0	0.0	59.0	43.0	1.0	45.0	268.0	0.0	53.0	23.0	9.0	0.0	0.0	200.0	110.0	0.0	98.0	78.0	53.0	336.0	244.0	7.0	331.0	166.0	1109.0	1196.0	298.0
OTU_2101	24.0	0.0	35.0	0.0	34.0	3.0	7.0	12.0	1.0	2.0	6.0	2.0	13.0	2.0	11.0	11.0	9.0	17.0	0.0	25.0	1.0	0.0	1.0	2.0	8.0	10.0	9.0	29.0	8.0	18.0	0.0	1.0	0.0	7.0	3.0	19.0	6.0	0.0	39.0	27.0	0.0	61.0	34.0	0.0	1.0	5.0	15.0	11.0	14.0
OTU_2656	7.0	0.0	0.0	0.0	0.0	0.0	0.0	8.0	1.0	5.0	0.0	0.0	0.0	0.0	0.0	0.0	0.0	0.0	11.0	0.0	0.0	0.0	5.0	3.0	0.0	1.0	8.0	0.0	5.0	2.0	6.0	2.0	0.0	1.0	54.0	2.0	4.0	0.0	1.0	1.0	0.0	10.0	0.0	0.0	16.0	0.0	0.0	1.0	0.0
OTU_5602	44.0	1.0	0.0	0.0	0.0	0.0	12.0	28.0	3.0	10.0	0.0	0.0	0.0	0.0	0.0	0.0	2.0	0.0	30.0	0.0	0.0	0.0	12.0	11.0	2.0	3.0	7.0	0.0	20.0	1.0	12.0	17.0	0.0	2.0	138.0	19.0	14.0	0.0	24.0	4.0	0.0	53.0	3.0	0.0	35.0	8.0	4.0	2.0	0.0
OTU_5091	8.0	1.0	18.0	1.0	10.0	0.0	0.0	1.0	1.0	1.0	6.0	1.0	7.0	3.0	1.0	1.0	7.0	0.0	0.0	7.0	2.0	1.0	0.0	0.0	5.0	3.0	2.0	9.0	3.0	1.0	0.0	1.0	0.0	2.0	3.0	9.0	5.0	0.0	11.0	4.0	1.0	16.0	6.0	0.0	0.0	6.0	3.0	6.0	0.0
OTU_2421	1.0	4.0	0.0	0.0	0.0	0.0	5.0	0.0	6.0	0.0	0.0	0.0	0.0	0.0	1.0	0.0	4.0	4.0	10.0	0.0	3.0	0.0	12.0	0.0	0.0	0.0	12.0	0.0	0.0	0.0	0.0	0.0	0.0	46.0	0.0	0.0	0.0	0.0	0.0	0.0	0.0	0.0	0.0	0.0	6.0	0.0	0.0	0.0	0.0
OTU_5984	91.0	65.0	0.0	1.0	0.0	0.0	7.0	0.0	101.0	127.0	0.0	1.0	0.0	1.0	28.0	0.0	162.0	84.0	102.0	0.0	37.0	1.0	105.0	40.0	0.0	5.0	10.0	1.0	0.0	9.0	0.0	0.0	0.0	25.0	16.0	0.0	0.0	0.0	0.0	0.0	0.0	0.0	0.0	0.0	58.0	0.0	0.0	0.0	0.0
OTU_1648	35.0	5.0	1.0	1.0	0.0	1.0	13.0	25.0	1.0	6.0	4.0	0.0	1.0	0.0	1.0	0.0	7.0	4.0	2.0	1.0	1.0	0.0	3.0	2.0	4.0	5.0	26.0	0.0	14.0	4.0	6.0	9.0	0.0	4.0	18.0	24.0	11.0	0.0	19.0	6.0	0.0	58.0	13.0	0.0	5.0	3.0	0.0	1.0	0.0
OTU_4149	23.0	0.0	0.0	0.0	0.0	0.0	1.0	16.0	4.0	21.0	1.0	0.0	0.0	0.0	0.0	0.0	1.0	1.0	7.0	0.0	0.0	0.0	3.0	1.0	0.0	0.0	2.0	0.0	8.0	0.0	2.0	3.0	0.0	0.0	8.0	2.0	1.0	0.0	9.0	0.0	0.0	9.0	0.0	0.0	5.0	2.0	0.0	0.0	0.0
OTU_4235	4.0	0.0	0.0	0.0	0.0	0.0	0.0	0.0	0.0	5.0	0.0	0.0	0.0	0.0	0.0	0.0	0.0	0.0	1.0	0.0	0.0	0.0	0.0	0.0	0.0	0.0	0.0	0.0	1.0	0.0	0.0	0.0	0.0	0.0	1.0	0.0	0.0	0.0	1.0	0.0	0.0	1.0	1.0	0.0	1.0	0.0	0.0	0.0	0.0
OTU_1684	22.0	1.0	1.0	0.0	5.0	0.0	7.0	10.0	1.0	1.0	4.0	1.0	3.0	1.0	4.0	0.0	10.0	5.0	4.0	4.0	0.0	0.0	2.0	0.0	4.0	8.0	11.0	4.0	5.0	5.0	2.0	2.0	0.0	2.0	8.0	5.0	6.0	0.0	15.0	9.0	0.0	32.0	6.0	0.0	2.0	0.0	1.0	1.0	0.0
OTU_6004	51.0	2.0	199.0	428.0	0.0	223.0	1.0	64.0	3.0	3.0	205.0	109.0	4.0	123.0	0.0	0.0	6.0	3.0	0.0	5.0	1.0	697.0	1.0	0.0	0.0	0.0	0.0	2.0	0.0	4.0	0.0	0.0	385.0	1.0	10.0	9.0	0.0	0.0	15.0	1.0	0.0	22.0	14.0	265.0	1.0	4.0	0.0	0.0	0.0
OTU_835	54.0	10.0	82.0	0.0	64.0	6.0	36.0	26.0	17.0	14.0	16.0	2.0	39.0	5.0	28.0	3.0	39.0	62.0	3.0	59.0	5.0	4.0	2.0	2.0	33.0	13.0	37.0	40.0	25.0	37.0	0.0	8.0	3.0	19.0	7.0	35.0	15.0	0.0	91.0	52.0	0.0	103.0	65.0	1.0	5.0	19.0	36.0	25.0	7.0
OTU_808	14.0	1.0	0.0	0.0	0.0	0.0	1.0	1.0	2.0	0.0	0.0	0.0	0.0	0.0	0.0	0.0	1.0	0.0	13.0	0.0	1.0	0.0	8.0	1.0	0.0	0.0	19.0	0.0	3.0	0.0	0.0	0.0	0.0	3.0	0.0	0.0	0.0	0.0	0.0	0.0	0.0	0.0	0.0	0.0	3.0	0.0	0.0	0.0	0.0
OTU_5647	92.0	5.0	0.0	0.0	0.0	0.0	19.0	128.0	10.0	17.0	3.0	0.0	0.0	0.0	1.0	0.0	2.0	3.0	92.0	0.0	0.0	0.0	36.0	26.0	0.0	5.0	21.0	0.0	47.0	5.0	25.0	40.0	0.0	0.0	372.0	26.0	20.0	0.0	33.0	5.0	0.0	73.0	3.0	0.0	104.0	8.0	2.0	6.0	0.0
OTU_5271	8.0	0.0	0.0	0.0	0.0	0.0	1.0	0.0	0.0	1.0	0.0	0.0	0.0	0.0	0.0	0.0	1.0	0.0	6.0	0.0	0.0	0.0	1.0	1.0	0.0	0.0	3.0	0.0	1.0	0.0	2.0	5.0	0.0	0.0	7.0	0.0	1.0	0.0	1.0	0.0	0.0	4.0	1.0	0.0	1.0	0.0	0.0	0.0	0.0
OTU_6021	102.0	22.0	168.0	3.0	129.0	15.0	73.0	58.0	14.0	20.0	13.0	14.0	108.0	14.0	54.0	15.0	52.0	99.0	1.0	107.0	9.0	7.0	5.0	4.0	46.0	25.0	62.0	80.0	38.0	62.0	7.0	6.0	1.0	75.0	10.0	57.0	25.0	0.0	139.0	79.0	0.0	147.0	79.0	3.0	6.0	27.0	82.0	51.0	30.0
OTU_5529	16.0	1.0	0.0	0.0	0.0	0.0	27.0	7.0	1.0	10.0	4.0	0.0	0.0	0.0	0.0	0.0	4.0	1.0	16.0	0.0	0.0	1.0	9.0	2.0	2.0	5.0	10.0	1.0	37.0	0.0	12.0	16.0	0.0	0.0	22.0	23.0	12.0	0.0	32.0	3.0	1.0	51.0	9.0	0.0	20.0	8.0	14.0	12.0	6.0
OTU_3162	5.0	4.0	0.0	5.0	0.0	4.0	0.0	19.0	5.0	12.0	0.0	1.0	0.0	2.0	0.0	0.0	13.0	1.0	0.0	0.0	4.0	0.0	0.0	0.0	0.0	0.0	0.0	0.0	0.0	0.0	0.0	0.0	0.0	0.0	2.0	0.0	0.0	0.0	0.0	0.0	0.0	0.0	0.0	0.0	0.0	0.0	0.0	0.0	0.0
OTU_584	16.0	9.0	0.0	9.0	0.0	12.0	0.0	31.0	7.0	26.0	0.0	10.0	0.0	2.0	0.0	0.0	4.0	1.0	0.0	0.0	1.0	0.0	0.0	0.0	0.0	0.0	0.0	0.0	0.0	0.0	0.0	0.0	0.0	2.0	2.0	0.0	0.0	0.0	0.0	0.0	0.0	0.0	0.0	0.0	1.0	1.0	0.0	0.0	0.0
OTU_949	6.0	0.0	0.0	0.0	0.0	0.0	3.0	0.0	12.0	16.0	0.0	0.0	0.0	0.0	0.0	0.0	2.0	0.0	34.0	0.0	0.0	0.0	18.0	2.0	0.0	0.0	40.0	0.0	0.0	0.0	0.0	0.0	0.0	0.0	25.0	0.0	0.0	0.0	0.0	0.0	0.0	0.0	0.0	0.0	26.0	0.0	0.0	0.0	0.0
OTU_4588	100.0	5.0	0.0	0.0	0.0	0.0	0.0	52.0	13.0	17.0	1.0	0.0	0.0	0.0	1.0	0.0	5.0	0.0	0.0	0.0	0.0	0.0	6.0	1.0	0.0	0.0	5.0	0.0	1.0	0.0	0.0	2.0	0.0	0.0	13.0	3.0	0.0	0.0	5.0	0.0	0.0	12.0	3.0	0.0	1.0	1.0	0.0	0.0	0.0
OTU_3762	18.0	2.0	17.0	1.0	37.0	2.0	15.0	10.0	4.0	5.0	6.0	0.0	17.0	3.0	14.0	4.0	12.0	13.0	0.0	20.0	4.0	2.0	4.0	1.0	14.0	6.0	15.0	16.0	9.0	14.0	1.0	1.0	1.0	5.0	3.0	4.0	1.0	0.0	33.0	27.0	0.0	31.0	27.0	1.0	2.0	10.0	14.0	11.0	9.0
OTU_699	15.0	5.0	0.0	0.0	0.0	0.0	1.0	0.0	4.0	12.0	0.0	0.0	0.0	0.0	1.0	0.0	6.0	8.0	4.0	0.0	4.0	0.0	4.0	2.0	0.0	0.0	0.0	0.0	0.0	0.0	0.0	0.0	0.0	3.0	1.0	0.0	0.0	0.0	0.0	0.0	0.0	0.0	0.0	0.0	5.0	0.0	0.0	0.0	0.0
OTU_2287	34.0	17.0	41.0	2.0	0.0	10.0	1.0	22.0	12.0	16.0	23.0	7.0	7.0	2.0	2.0	0.0	16.0	10.0	0.0	19.0	2.0	0.0	0.0	0.0	1.0	1.0	1.0	21.0	0.0	10.0	0.0	0.0	1.0	0.0	0.0	9.0	0.0	0.0	20.0	14.0	0.0	13.0	24.0	2.0	0.0	5.0	1.0	0.0	0.0
OTU_1392	6.0	3.0	1.0	0.0	6.0	0.0	0.0	6.0	1.0	0.0	2.0	0.0	4.0	0.0	0.0	0.0	6.0	7.0	1.0	2.0	0.0	0.0	0.0	0.0	3.0	0.0	4.0	2.0	0.0	0.0	0.0	0.0	0.0	3.0	2.0	4.0	3.0	0.0	5.0	6.0	0.0	13.0	7.0	0.0	1.0	2.0	1.0	2.0	1.0
OTU_5811	42.0	22.0	0.0	0.0	0.0	0.0	6.0	0.0	33.0	55.0	1.0	0.0	0.0	2.0	14.0	0.0	35.0	32.0	46.0	0.0	11.0	0.0	35.0	18.0	0.0	0.0	8.0	0.0	0.0	10.0	0.0	0.0	0.0	8.0	15.0	0.0	0.0	0.0	0.0	0.0	0.0	0.0	0.0	0.0	27.0	0.0	0.0	0.0	0.0
OTU_1887	79.0	8.0	2.0	1.0	1.0	0.0	28.0	33.0	4.0	24.0	52.0	1.0	0.0	1.0	0.0	13.0	11.0	1.0	3.0	37.0	0.0	20.0	0.0	0.0	3.0	2.0	3.0	51.0	13.0	5.0	2.0	2.0	11.0	0.0	0.0	536.0	6.0	0.0	639.0	189.0	0.0	503.0	423.0	4.0	1.0	96.0	64.0	80.0	29.0
OTU_5880	3.0	0.0	3.0	11.0	0.0	12.0	0.0	4.0	0.0	0.0	8.0	9.0	0.0	8.0	0.0	0.0	0.0	0.0	0.0	0.0	0.0	18.0	0.0	0.0	0.0	0.0	0.0	0.0	0.0	0.0	0.0	0.0	13.0	0.0	0.0	0.0	0.0	0.0	1.0	0.0	0.0	0.0	1.0	11.0	0.0	0.0	0.0	0.0	0.0
OTU_5961	25.0	0.0	0.0	0.0	0.0	0.0	2.0	8.0	3.0	9.0	0.0	0.0	0.0	0.0	0.0	0.0	1.0	0.0	24.0	0.0	0.0	0.0	4.0	1.0	1.0	2.0	5.0	0.0	25.0	0.0	16.0	25.0	0.0	0.0	11.0	8.0	25.0	0.0	23.0	2.0	1.0	29.0	2.0	0.0	22.0	5.0	2.0	4.0	0.0
OTU_3881	27.0	2.0	0.0	0.0	0.0	0.0	19.0	7.0	1.0	11.0	0.0	0.0	0.0	0.0	0.0	1.0	2.0	2.0	11.0	0.0	0.0	0.0	2.0	0.0	2.0	8.0	11.0	0.0	24.0	1.0	9.0	13.0	0.0	0.0	3.0	19.0	18.0	0.0	35.0	9.0	0.0	53.0	4.0	0.0	14.0	3.0	18.0	20.0	1.0
OTU_1598	12.0	0.0	0.0	0.0	0.0	0.0	5.0	8.0	0.0	4.0	0.0	0.0	0.0	0.0	0.0	0.0	0.0	0.0	12.0	0.0	0.0	0.0	9.0	0.0	0.0	0.0	4.0	0.0	2.0	0.0	2.0	3.0	0.0	0.0	52.0	0.0	2.0	0.0	12.0	0.0	0.0	9.0	0.0	0.0	10.0	0.0	0.0	0.0	0.0
OTU_4536	10.0	1.0	0.0	0.0	0.0	0.0	3.0	24.0	4.0	3.0	0.0	0.0	0.0	0.0	0.0	0.0	3.0	0.0	0.0	0.0	0.0	0.0	0.0	1.0	0.0	0.0	0.0	0.0	3.0	0.0	0.0	0.0	0.0	0.0	5.0	4.0	0.0	0.0	9.0	2.0	0.0	20.0	4.0	0.0	1.0	3.0	0.0	0.0	0.0
OTU_3716	17.0	0.0	0.0	0.0	2.0	0.0	29.0	11.0	0.0	3.0	1.0	0.0	0.0	0.0	0.0	11.0	1.0	1.0	2.0	1.0	0.0	2.0	1.0	1.0	4.0	3.0	9.0	2.0	8.0	1.0	1.0	4.0	0.0	2.0	20.0	13.0	8.0	0.0	8.0	2.0	3.0	25.0	17.0	0.0	23.0	12.0	30.0	79.0	18.0
OTU_743	15.0	3.0	0.0	1.0	0.0	0.0	4.0	7.0	1.0	0.0	1.0	0.0	0.0	0.0	0.0	0.0	4.0	2.0	4.0	0.0	0.0	0.0	0.0	0.0	2.0	3.0	7.0	1.0	6.0	4.0	5.0	3.0	0.0	0.0	6.0	6.0	4.0	0.0	26.0	4.0	0.0	27.0	2.0	0.0	6.0	1.0	0.0	1.0	0.0
OTU_3355	8.0	7.0	0.0	0.0	0.0	0.0	1.0	0.0	7.0	9.0	0.0	0.0	0.0	0.0	1.0	0.0	19.0	9.0	10.0	0.0	5.0	0.0	14.0	3.0	0.0	0.0	0.0	0.0	0.0	2.0	0.0	0.0	0.0	2.0	1.0	0.0	0.0	0.0	0.0	0.0	0.0	0.0	0.0	0.0	5.0	0.0	0.0	0.0	0.0
OTU_4214	2.0	0.0	2.0	0.0	3.0	0.0	2.0	1.0	0.0	0.0	1.0	0.0	0.0	0.0	1.0	0.0	2.0	0.0	0.0	2.0	0.0	0.0	0.0	0.0	1.0	2.0	1.0	3.0	1.0	0.0	0.0	0.0	0.0	0.0	1.0	0.0	0.0	0.0	4.0	3.0	0.0	2.0	4.0	0.0	0.0	0.0	2.0	0.0	0.0
OTU_1698	40.0	0.0	1.0	1.0	0.0	0.0	61.0	25.0	2.0	9.0	2.0	0.0	0.0	0.0	0.0	2.0	1.0	0.0	21.0	0.0	0.0	0.0	7.0	5.0	6.0	2.0	19.0	0.0	41.0	0.0	30.0	24.0	0.0	0.0	52.0	23.0	17.0	0.0	25.0	1.0	1.0	90.0	13.0	0.0	145.0	21.0	18.0	16.0	1.0
OTU_6172	45.0	1.0	124.0	291.0	0.0	171.0	1.0	58.0	0.0	4.0	185.0	123.0	6.0	117.0	0.0	0.0	7.0	2.0	0.0	5.0	2.0	532.0	0.0	1.0	1.0	0.0	1.0	6.0	2.0	0.0	0.0	0.0	321.0	0.0	3.0	9.0	0.0	0.0	6.0	2.0	0.0	24.0	19.0	261.0	0.0	4.0	1.0	0.0	0.0
OTU_4578	8.0	0.0	0.0	0.0	0.0	0.0	3.0	0.0	0.0	0.0	0.0	0.0	0.0	0.0	0.0	0.0	0.0	0.0	3.0	0.0	0.0	0.0	0.0	0.0	0.0	0.0	1.0	0.0	2.0	0.0	2.0	1.0	0.0	0.0	5.0	1.0	3.0	0.0	3.0	2.0	0.0	6.0	0.0	0.0	17.0	1.0	0.0	3.0	0.0
OTU_5417	5.0	1.0	1.0	0.0	1.0	0.0	5.0	0.0	0.0	2.0	2.0	0.0	0.0	0.0	0.0	0.0	1.0	4.0	1.0	1.0	1.0	0.0	1.0	2.0	1.0	4.0	1.0	1.0	0.0	0.0	1.0	1.0	0.0	2.0	7.0	1.0	0.0	0.0	4.0	2.0	0.0	6.0	2.0	0.0	2.0	1.0	0.0	0.0	1.0
OTU_1139	1.0	0.0	0.0	0.0	0.0	0.0	0.0	0.0	0.0	0.0	0.0	0.0	0.0	0.0	0.0	0.0	0.0	0.0	0.0	0.0	0.0	0.0	0.0	0.0	0.0	0.0	0.0	0.0	0.0	0.0	0.0	0.0	0.0	0.0	3.0	0.0	0.0	0.0	0.0	0.0	0.0	1.0	0.0	0.0	0.0	0.0	0.0	0.0	0.0
OTU_6049	50.0	6.0	53.0	1.0	4.0	14.0	16.0	24.0	6.0	8.0	25.0	11.0	10.0	13.0	5.0	1.0	36.0	13.0	3.0	31.0	4.0	0.0	4.0	3.0	13.0	5.0	16.0	28.0	9.0	8.0	1.0	1.0	0.0	21.0	7.0	23.0	8.0	0.0	39.0	26.0	1.0	45.0	43.0	0.0	5.0	3.0	4.0	3.0	7.0
OTU_5515	25.0	21.0	0.0	0.0	0.0	0.0	2.0	0.0	32.0	37.0	0.0	0.0	0.0	0.0	10.0	0.0	55.0	28.0	30.0	0.0	19.0	0.0	31.0	21.0	0.0	0.0	6.0	0.0	0.0	2.0	0.0	0.0	0.0	0.0	10.0	0.0	0.0	0.0	0.0	0.0	0.0	0.0	0.0	0.0	21.0	0.0	0.0	0.0	0.0
OTU_6035	16.0	11.0	0.0	0.0	0.0	0.0	0.0	0.0	17.0	19.0	0.0	0.0	0.0	0.0	5.0	0.0	20.0	16.0	12.0	0.0	3.0	0.0	23.0	14.0	0.0	0.0	1.0	0.0	0.0	3.0	0.0	0.0	0.0	6.0	3.0	0.0	0.0	0.0	0.0	0.0	0.0	0.0	1.0	0.0	12.0	0.0	0.0	0.0	0.0
OTU_2491	10.0	4.0	7.0	1.0	12.0	0.0	8.0	3.0	1.0	2.0	15.0	0.0	5.0	0.0	5.0	5.0	42.0	12.0	4.0	11.0	3.0	0.0	2.0	1.0	6.0	14.0	4.0	18.0	3.0	8.0	1.0	3.0	0.0	5.0	4.0	13.0	3.0	0.0	14.0	20.0	0.0	38.0	50.0	0.0	3.0	4.0	8.0	5.0	5.0
OTU_4291	24.0	0.0	0.0	0.0	0.0	0.0	8.0	12.0	0.0	2.0	0.0	0.0	0.0	0.0	0.0	4.0	1.0	2.0	6.0	0.0	0.0	0.0	3.0	3.0	4.0	3.0	3.0	0.0	11.0	0.0	1.0	0.0	0.0	0.0	45.0	8.0	8.0	0.0	9.0	1.0	0.0	20.0	5.0	0.0	20.0	6.0	10.0	18.0	7.0
OTU_4159	52.0	3.0	0.0	0.0	0.0	0.0	53.0	21.0	5.0	14.0	0.0	0.0	1.0	0.0	2.0	0.0	3.0	3.0	12.0	0.0	0.0	0.0	8.0	1.0	7.0	4.0	24.0	1.0	38.0	2.0	25.0	29.0	0.0	0.0	19.0	52.0	39.0	0.0	57.0	9.0	2.0	104.0	11.0	0.0	59.0	19.0	31.0	25.0	4.0
OTU_508	23.0	0.0	0.0	0.0	0.0	0.0	0.0	0.0	0.0	0.0	0.0	0.0	0.0	0.0	0.0	0.0	2.0	0.0	2.0	0.0	1.0	0.0	0.0	0.0	0.0	0.0	0.0	0.0	0.0	0.0	0.0	0.0	0.0	1.0	0.0	0.0	0.0	0.0	0.0	0.0	0.0	0.0	0.0	0.0	0.0	0.0	0.0	0.0	0.0
OTU_2874	6.0	0.0	9.0	20.0	0.0	18.0	0.0	10.0	0.0	0.0	9.0	4.0	0.0	13.0	0.0	0.0	0.0	3.0	0.0	1.0	0.0	20.0	0.0	0.0	0.0	0.0	0.0	0.0	0.0	0.0	0.0	0.0	13.0	0.0	1.0	1.0	0.0	0.0	4.0	0.0	0.0	3.0	1.0	11.0	0.0	1.0	1.0	0.0	0.0
OTU_6218	59.0	1.0	0.0	0.0	0.0	0.0	17.0	78.0	2.0	12.0	2.0	0.0	0.0	0.0	0.0	1.0	2.0	3.0	41.0	0.0	0.0	0.0	8.0	22.0	2.0	2.0	11.0	3.0	37.0	2.0	11.0	11.0	0.0	1.0	194.0	21.0	11.0	0.0	16.0	4.0	0.0	37.0	8.0	0.0	109.0	3.0	25.0	24.0	5.0
OTU_3513	2.0	0.0	1.0	0.0	1.0	0.0	2.0	0.0	0.0	0.0	1.0	0.0	2.0	0.0	0.0	0.0	1.0	0.0	0.0	0.0	0.0	0.0	0.0	1.0	3.0	1.0	1.0	2.0	0.0	0.0	0.0	0.0	0.0	0.0	1.0	2.0	0.0	0.0	3.0	1.0	0.0	4.0	2.0	0.0	0.0	2.0	0.0	1.0	0.0
OTU_5535	4.0	1.0	0.0	0.0	0.0	0.0	0.0	3.0	0.0	1.0	0.0	0.0	0.0	0.0	0.0	0.0	1.0	0.0	3.0	1.0	0.0	0.0	1.0	1.0	0.0	0.0	1.0	1.0	2.0	0.0	4.0	2.0	0.0	0.0	6.0	3.0	4.0	0.0	6.0	2.0	0.0	11.0	0.0	0.0	4.0	2.0	0.0	1.0	0.0
OTU_6061	41.0	3.0	99.0	288.0	2.0	163.0	7.0	69.0	2.0	6.0	210.0	90.0	2.0	154.0	2.0	0.0	10.0	2.0	0.0	1.0	3.0	516.0	1.0	0.0	0.0	0.0	1.0	6.0	0.0	5.0	0.0	0.0	314.0	0.0	8.0	6.0	0.0	0.0	7.0	4.0	0.0	28.0	21.0	152.0	1.0	4.0	0.0	1.0	0.0
OTU_5580	2.0	0.0	0.0	0.0	0.0	0.0	0.0	2.0	0.0	0.0	0.0	0.0	0.0	0.0	0.0	0.0	0.0	0.0	0.0	0.0	0.0	0.0	0.0	0.0	0.0	0.0	0.0	0.0	0.0	0.0	1.0	1.0	0.0	0.0	6.0	1.0	2.0	0.0	1.0	1.0	0.0	1.0	0.0	0.0	4.0	0.0	1.0	1.0	0.0
OTU_5586	44.0	2.0	0.0	0.0	1.0	0.0	9.0	38.0	5.0	11.0	0.0	0.0	0.0	0.0	1.0	0.0	1.0	0.0	61.0	0.0	0.0	0.0	28.0	7.0	3.0	0.0	20.0	1.0	32.0	1.0	16.0	18.0	0.0	0.0	173.0	11.0	11.0	0.0	21.0	4.0	0.0	37.0	3.0	0.0	60.0	7.0	1.0	3.0	0.0
OTU_5047	23.0	0.0	0.0	0.0	0.0	0.0	3.0	17.0	3.0	13.0	0.0	0.0	0.0	0.0	0.0	0.0	0.0	0.0	38.0	0.0	1.0	0.0	13.0	8.0	0.0	1.0	11.0	0.0	10.0	0.0	13.0	36.0	0.0	0.0	113.0	13.0	11.0	0.0	17.0	1.0	1.0	38.0	1.0	0.0	42.0	4.0	3.0	1.0	0.0
OTU_5940	23.0	0.0	0.0	0.0	0.0	0.0	4.0	13.0	1.0	2.0	0.0	0.0	0.0	0.0	1.0	1.0	4.0	1.0	14.0	1.0	0.0	0.0	3.0	6.0	1.0	0.0	7.0	1.0	6.0	0.0	3.0	7.0	0.0	1.0	97.0	4.0	2.0	0.0	4.0	0.0	0.0	16.0	3.0	0.0	17.0	0.0	1.0	1.0	0.0
OTU_2135	41.0	25.0	0.0	0.0	0.0	0.0	1.0	0.0	19.0	48.0	0.0	0.0	0.0	1.0	5.0	0.0	37.0	9.0	40.0	0.0	7.0	0.0	13.0	9.0	0.0	3.0	5.0	0.0	0.0	4.0	0.0	0.0	0.0	6.0	8.0	0.0	2.0	0.0	0.0	0.0	0.0	0.0	0.0	0.0	26.0	0.0	0.0	0.0	0.0
OTU_222	1.0	0.0	5.0	1.0	0.0	2.0	0.0	0.0	0.0	0.0	1.0	0.0	0.0	2.0	0.0	0.0	0.0	0.0	0.0	0.0	0.0	2.0	0.0	0.0	0.0	0.0	0.0	0.0	0.0	0.0	0.0	0.0	5.0	0.0	0.0	0.0	0.0	0.0	0.0	0.0	0.0	1.0	0.0	5.0	0.0	0.0	0.0	0.0	0.0
OTU_4401	24.0	0.0	0.0	0.0	0.0	0.0	9.0	9.0	1.0	4.0	1.0	0.0	0.0	0.0	0.0	0.0	0.0	1.0	4.0	1.0	1.0	0.0	8.0	2.0	0.0	1.0	9.0	0.0	6.0	2.0	0.0	5.0	0.0	1.0	19.0	1.0	3.0	0.0	2.0	0.0	0.0	17.0	1.0	0.0	6.0	1.0	0.0	1.0	0.0
OTU_5008	91.0	19.0	177.0	2.0	119.0	10.0	88.0	41.0	14.0	11.0	38.0	9.0	76.0	15.0	49.0	8.0	79.0	74.0	5.0	92.0	12.0	1.0	3.0	7.0	73.0	29.0	69.0	115.0	33.0	60.0	3.0	13.0	0.0	47.0	8.0	82.0	40.0	1.0	192.0	101.0	0.0	219.0	103.0	0.0	15.0	29.0	65.0	52.0	43.0
OTU_5051	21.0	5.0	65.0	1.0	19.0	2.0	31.0	8.0	0.0	8.0	16.0	0.0	52.0	0.0	7.0	47.0	15.0	15.0	1.0	51.0	2.0	1.0	2.0	1.0	23.0	14.0	15.0	61.0	15.0	8.0	3.0	6.0	0.0	10.0	4.0	42.0	23.0	0.0	80.0	57.0	1.0	102.0	72.0	0.0	3.0	14.0	21.0	16.0	9.0
OTU_747	23.0	78.0	0.0	0.0	0.0	1.0	255.0	0.0	131.0	0.0	0.0	0.0	0.0	0.0	3.0	0.0	181.0	52.0	39.0	0.0	36.0	0.0	78.0	0.0	366.0	2.0	641.0	0.0	216.0	15.0	9.0	3.0	0.0	1555.0	1.0	0.0	0.0	0.0	0.0	0.0	0.0	1.0	0.0	1.0	58.0	0.0	0.0	0.0	1.0
OTU_6132	50.0	1.0	0.0	0.0	0.0	0.0	58.0	10.0	1.0	56.0	1.0	0.0	0.0	0.0	1.0	0.0	0.0	1.0	26.0	0.0	0.0	0.0	15.0	0.0	8.0	6.0	23.0	0.0	161.0	2.0	61.0	85.0	0.0	2.0	14.0	84.0	103.0	1.0	157.0	9.0	1.0	302.0	5.0	0.0	18.0	22.0	4.0	1.0	1.0
OTU_6273	25.0	0.0	0.0	0.0	0.0	0.0	50.0	4.0	0.0	4.0	0.0	0.0	0.0	0.0	0.0	8.0	0.0	0.0	6.0	1.0	0.0	0.0	2.0	2.0	5.0	1.0	8.0	2.0	24.0	1.0	7.0	3.0	1.0	2.0	4.0	11.0	14.0	0.0	15.0	9.0	7.0	60.0	24.0	0.0	65.0	29.0	119.0	145.0	53.0
OTU_868	22.0	3.0	45.0	1.0	29.0	2.0	14.0	2.0	2.0	3.0	7.0	1.0	23.0	2.0	13.0	1.0	26.0	11.0	0.0	20.0	0.0	1.0	2.0	1.0	9.0	13.0	15.0	17.0	12.0	17.0	0.0	2.0	0.0	9.0	4.0	17.0	4.0	0.0	33.0	35.0	0.0	39.0	31.0	0.0	1.0	6.0	18.0	15.0	11.0
OTU_6246	32.0	1.0	0.0	0.0	0.0	0.0	50.0	22.0	2.0	55.0	4.0	0.0	0.0	0.0	0.0	0.0	3.0	0.0	40.0	0.0	0.0	0.0	7.0	3.0	6.0	6.0	8.0	1.0	139.0	0.0	82.0	72.0	0.0	0.0	35.0	64.0	58.0	0.0	96.0	7.0	0.0	228.0	16.0	0.0	21.0	14.0	10.0	6.0	0.0
OTU_4833	2.0	1.0	6.0	1.0	1.0	5.0	1.0	3.0	1.0	1.0	10.0	2.0	4.0	0.0	1.0	0.0	7.0	2.0	0.0	2.0	0.0	0.0	0.0	0.0	1.0	0.0	1.0	6.0	0.0	1.0	1.0	1.0	2.0	1.0	0.0	3.0	1.0	0.0	9.0	2.0	0.0	8.0	5.0	0.0	0.0	2.0	2.0	0.0	0.0
OTU_4179	20.0	0.0	0.0	0.0	0.0	1.0	10.0	20.0	0.0	3.0	0.0	0.0	0.0	0.0	0.0	0.0	0.0	3.0	18.0	0.0	0.0	0.0	7.0	2.0	1.0	0.0	7.0	0.0	17.0	0.0	6.0	14.0	0.0	0.0	45.0	15.0	9.0	0.0	16.0	3.0	1.0	22.0	0.0	0.0	22.0	2.0	2.0	1.0	3.0
OTU_2986	19.0	95.0	0.0	0.0	1.0	0.0	345.0	0.0	310.0	7.0	1.0	0.0	0.0	0.0	3.0	2.0	298.0	158.0	145.0	1.0	86.0	3.0	257.0	9.0	901.0	1.0	2083.0	0.0	456.0	35.0	16.0	15.0	0.0	1213.0	0.0	3.0	0.0	1.0	0.0	0.0	0.0	3.0	0.0	1.0	192.0	0.0	0.0	0.0	0.0
OTU_283	27.0	0.0	0.0	0.0	0.0	0.0	7.0	10.0	2.0	4.0	0.0	1.0	0.0	0.0	1.0	0.0	1.0	1.0	26.0	0.0	0.0	0.0	6.0	4.0	1.0	1.0	4.0	0.0	22.0	0.0	14.0	5.0	0.0	0.0	16.0	3.0	15.0	0.0	23.0	1.0	0.0	35.0	1.0	0.0	8.0	2.0	3.0	5.0	0.0
OTU_1743	82.0	5.0	390.0	2.0	17.0	0.0	12.0	15.0	3.0	1.0	381.0	1.0	419.0	0.0	9.0	5.0	22.0	12.0	0.0	148.0	8.0	4.0	1.0	0.0	39.0	32.0	8.0	31.0	5.0	11.0	1.0	1.0	0.0	14.0	3.0	4.0	4.0	0.0	15.0	16.0	0.0	31.0	9.0	1.0	0.0	3.0	6.0	6.0	6.0
OTU_5726	19.0	11.0	0.0	0.0	0.0	0.0	0.0	0.0	20.0	13.0	0.0	0.0	0.0	0.0	1.0	0.0	43.0	19.0	22.0	0.0	7.0	0.0	13.0	13.0	0.0	1.0	2.0	0.0	0.0	2.0	0.0	0.0	0.0	5.0	3.0	0.0	0.0	0.0	0.0	0.0	0.0	0.0	0.0	0.0	9.0	0.0	0.0	1.0	0.0
OTU_3025	48.0	3.0	0.0	0.0	0.0	0.0	23.0	40.0	4.0	3.0	1.0	0.0	1.0	0.0	0.0	0.0	3.0	5.0	22.0	0.0	0.0	0.0	9.0	7.0	3.0	2.0	11.0	2.0	14.0	5.0	13.0	12.0	0.0	0.0	142.0	13.0	16.0	0.0	20.0	5.0	1.0	53.0	18.0	1.0	66.0	6.0	13.0	32.0	10.0
OTU_6107	8.0	28.0	0.0	0.0	0.0	0.0	6.0	5.0	39.0	13.0	1.0	0.0	0.0	0.0	13.0	0.0	15.0	28.0	6.0	1.0	3.0	0.0	20.0	8.0	1.0	0.0	230.0	0.0	1.0	27.0	2.0	0.0	0.0	5.0	29.0	1.0	0.0	0.0	0.0	2.0	0.0	10.0	0.0	0.0	11.0	1.0	0.0	2.0	0.0
OTU_4978	15.0	4.0	25.0	2.0	2.0	7.0	0.0	7.0	1.0	3.0	10.0	0.0	0.0	5.0	0.0	0.0	8.0	5.0	0.0	9.0	0.0	0.0	0.0	0.0	1.0	3.0	2.0	11.0	0.0	0.0	0.0	0.0	1.0	5.0	0.0	7.0	0.0	0.0	13.0	8.0	0.0	12.0	9.0	0.0	0.0	1.0	1.0	0.0	0.0
OTU_5076	9.0	2.0	0.0	0.0	0.0	0.0	14.0	0.0	30.0	12.0	0.0	0.0	0.0	0.0	0.0	0.0	14.0	4.0	127.0	0.0	1.0	0.0	63.0	2.0	0.0	0.0	91.0	0.0	2.0	6.0	1.0	1.0	0.0	2.0	52.0	0.0	2.0	0.0	2.0	0.0	0.0	6.0	1.0	0.0	88.0	1.0	0.0	1.0	0.0
OTU_1398	11.0	0.0	0.0	0.0	0.0	0.0	1.0	2.0	2.0	5.0	0.0	0.0	0.0	0.0	0.0	0.0	1.0	0.0	8.0	0.0	0.0	0.0	6.0	0.0	0.0	1.0	0.0	0.0	20.0	1.0	6.0	9.0	0.0	0.0	13.0	5.0	6.0	0.0	6.0	2.0	0.0	15.0	1.0	0.0	6.0	2.0	1.0	1.0	0.0
OTU_3719	86.0	6.0	3.0	0.0	8.0	0.0	8.0	34.0	7.0	18.0	3.0	0.0	5.0	0.0	3.0	0.0	17.0	5.0	6.0	6.0	0.0	0.0	8.0	3.0	7.0	7.0	36.0	4.0	10.0	7.0	7.0	3.0	0.0	5.0	24.0	12.0	5.0	0.0	33.0	10.0	0.0	70.0	18.0	0.0	5.0	10.0	1.0	0.0	4.0
OTU_351	9.0	0.0	3.0	32.0	0.0	31.0	0.0	15.0	1.0	0.0	5.0	19.0	0.0	16.0	0.0	0.0	4.0	3.0	0.0	0.0	5.0	23.0	1.0	0.0	0.0	0.0	0.0	1.0	0.0	1.0	0.0	0.0	13.0	1.0	2.0	0.0	0.0	0.0	1.0	0.0	0.0	2.0	0.0	11.0	0.0	0.0	0.0	0.0	0.0
OTU_5870	27.0	2.0	0.0	0.0	0.0	0.0	16.0	13.0	0.0	15.0	0.0	0.0	0.0	0.0	0.0	0.0	1.0	0.0	28.0	0.0	0.0	0.0	7.0	4.0	3.0	3.0	8.0	0.0	46.0	0.0	34.0	22.0	0.0	2.0	33.0	15.0	27.0	0.0	61.0	6.0	1.0	74.0	4.0	0.0	18.0	6.0	3.0	6.0	2.0
OTU_2848	44.0	38.0	0.0	54.0	0.0	90.0	3.0	68.0	41.0	58.0	0.0	60.0	0.0	34.0	1.0	0.0	28.0	7.0	0.0	0.0	8.0	0.0	0.0	0.0	0.0	0.0	0.0	0.0	0.0	4.0	0.0	0.0	0.0	2.0	6.0	0.0	0.0	0.0	0.0	0.0	0.0	0.0	0.0	0.0	0.0	0.0	0.0	0.0	0.0
OTU_1144	33.0	6.0	38.0	2.0	28.0	8.0	22.0	24.0	6.0	5.0	6.0	2.0	15.0	0.0	13.0	7.0	9.0	19.0	2.0	23.0	1.0	0.0	2.0	1.0	15.0	8.0	14.0	10.0	8.0	15.0	1.0	1.0	0.0	5.0	7.0	9.0	6.0	0.0	29.0	18.0	0.0	44.0	32.0	0.0	6.0	7.0	11.0	9.0	7.0
OTU_1452	4.0	1.0	4.0	0.0	5.0	0.0	2.0	0.0	0.0	0.0	5.0	0.0	3.0	1.0	0.0	0.0	4.0	2.0	0.0	3.0	1.0	1.0	0.0	0.0	2.0	1.0	1.0	4.0	0.0	1.0	0.0	0.0	0.0	1.0	1.0	4.0	1.0	0.0	1.0	3.0	0.0	9.0	8.0	0.0	0.0	1.0	0.0	1.0	2.0
OTU_263	4.0	0.0	0.0	0.0	0.0	0.0	6.0	0.0	0.0	0.0	0.0	0.0	0.0	0.0	0.0	0.0	0.0	0.0	0.0	0.0	0.0	0.0	1.0	0.0	1.0	0.0	0.0	0.0	2.0	0.0	2.0	2.0	0.0	0.0	1.0	7.0	3.0	0.0	1.0	3.0	0.0	9.0	1.0	0.0	4.0	0.0	2.0	3.0	0.0
OTU_1206	1.0	0.0	0.0	0.0	0.0	0.0	0.0	0.0	0.0	0.0	0.0	0.0	0.0	0.0	0.0	0.0	0.0	0.0	0.0	0.0	0.0	0.0	0.0	0.0	0.0	0.0	0.0	0.0	0.0	0.0	0.0	0.0	0.0	0.0	0.0	0.0	0.0	0.0	0.0	0.0	0.0	0.0	0.0	0.0	0.0	0.0	0.0	0.0	0.0
OTU_4165	16.0	3.0	0.0	0.0	0.0	0.0	17.0	18.0	0.0	1.0	1.0	0.0	1.0	0.0	0.0	1.0	1.0	1.0	5.0	0.0	1.0	0.0	3.0	3.0	0.0	1.0	9.0	0.0	19.0	1.0	11.0	7.0	0.0	1.0	3.0	13.0	17.0	0.0	16.0	13.0	0.0	56.0	1.0	0.0	18.0	2.0	5.0	2.0	1.0
OTU_797	5.0	0.0	9.0	0.0	2.0	1.0	1.0	0.0	0.0	1.0	0.0	0.0	1.0	0.0	1.0	0.0	4.0	2.0	0.0	2.0	0.0	0.0	1.0	0.0	1.0	0.0	0.0	1.0	0.0	1.0	0.0	0.0	0.0	0.0	0.0	0.0	0.0	0.0	4.0	4.0	0.0	1.0	3.0	0.0	0.0	0.0	0.0	2.0	1.0
OTU_3780	88.0	8.0	4.0	0.0	4.0	0.0	39.0	33.0	4.0	15.0	8.0	0.0	2.0	0.0	4.0	2.0	20.0	8.0	3.0	8.0	3.0	3.0	11.0	6.0	11.0	8.0	36.0	8.0	24.0	2.0	16.0	15.0	0.0	6.0	43.0	28.0	17.0	0.0	72.0	16.0	0.0	111.0	29.0	1.0	10.0	12.0	4.0	3.0	2.0
OTU_6089	106.0	3.0	1.0	0.0	0.0	0.0	21.0	149.0	6.0	33.0	6.0	1.0	0.0	0.0	1.0	0.0	5.0	7.0	84.0	0.0	0.0	2.0	26.0	33.0	3.0	3.0	31.0	0.0	77.0	1.0	19.0	37.0	4.0	0.0	437.0	28.0	27.0	1.0	46.0	6.0	1.0	79.0	5.0	0.0	142.0	4.0	7.0	3.0	0.0
OTU_5061	17.0	4.0	5.0	0.0	0.0	0.0	3.0	9.0	4.0	4.0	1.0	0.0	1.0	0.0	2.0	3.0	3.0	8.0	6.0	2.0	1.0	0.0	2.0	0.0	1.0	7.0	16.0	3.0	3.0	3.0	2.0	5.0	0.0	1.0	9.0	11.0	0.0	0.0	15.0	4.0	0.0	22.0	9.0	0.0	10.0	6.0	4.0	0.0	4.0
OTU_5962	30.0	3.0	0.0	0.0	0.0	0.0	4.0	39.0	7.0	15.0	1.0	0.0	0.0	0.0	0.0	0.0	1.0	0.0	61.0	0.0	0.0	0.0	18.0	6.0	0.0	1.0	15.0	0.0	24.0	1.0	11.0	22.0	0.0	2.0	123.0	17.0	17.0	0.0	18.0	0.0	0.0	47.0	0.0	0.0	41.0	2.0	2.0	1.0	0.0
OTU_5273	11.0	24.0	0.0	0.0	0.0	1.0	14.0	0.0	31.0	8.0	0.0	1.0	0.0	0.0	2.0	0.0	37.0	23.0	26.0	0.0	10.0	1.0	31.0	6.0	0.0	0.0	28.0	0.0	2.0	7.0	1.0	0.0	0.0	67.0	1.0	0.0	0.0	0.0	0.0	0.0	0.0	0.0	0.0	0.0	5.0	0.0	0.0	0.0	0.0
OTU_884	21.0	5.0	0.0	0.0	3.0	0.0	40.0	12.0	2.0	5.0	7.0	0.0	1.0	0.0	1.0	23.0	5.0	2.0	11.0	0.0	0.0	0.0	2.0	1.0	9.0	11.0	12.0	5.0	18.0	0.0	6.0	9.0	2.0	1.0	10.0	14.0	13.0	0.0	10.0	10.0	7.0	58.0	67.0	0.0	47.0	25.0	56.0	107.0	35.0
OTU_6031	29.0	1.0	0.0	1.0	0.0	0.0	81.0	11.0	2.0	10.0	2.0	0.0	0.0	0.0	1.0	0.0	1.0	1.0	32.0	0.0	0.0	0.0	12.0	1.0	1.0	10.0	16.0	0.0	60.0	0.0	43.0	41.0	0.0	1.0	8.0	33.0	48.0	0.0	41.0	10.0	1.0	112.0	24.0	0.0	123.0	24.0	20.0	32.0	4.0
OTU_4052	6.0	0.0	0.0	0.0	0.0	0.0	2.0	4.0	0.0	2.0	1.0	0.0	0.0	0.0	0.0	0.0	0.0	0.0	2.0	0.0	0.0	0.0	3.0	0.0	0.0	0.0	0.0	0.0	3.0	0.0	2.0	1.0	0.0	0.0	17.0	1.0	0.0	0.0	2.0	0.0	0.0	3.0	0.0	0.0	6.0	0.0	2.0	0.0	1.0
OTU_6141	7.0	7.0	0.0	0.0	0.0	0.0	29.0	0.0	22.0	0.0	0.0	0.0	0.0	0.0	0.0	0.0	30.0	6.0	13.0	0.0	9.0	0.0	27.0	0.0	89.0	1.0	175.0	0.0	41.0	0.0	3.0	0.0	0.0	181.0	0.0	0.0	0.0	0.0	0.0	1.0	0.0	0.0	0.0	0.0	17.0	0.0	0.0	0.0	0.0
OTU_5292	31.0	2.0	0.0	0.0	0.0	0.0	5.0	61.0	1.0	6.0	3.0	0.0	0.0	0.0	0.0	0.0	4.0	1.0	34.0	0.0	0.0	0.0	14.0	13.0	2.0	4.0	8.0	0.0	9.0	4.0	5.0	14.0	1.0	0.0	291.0	7.0	6.0	0.0	15.0	0.0	0.0	38.0	5.0	1.0	38.0	3.0	0.0	2.0	0.0
OTU_768	11.0	1.0	0.0	0.0	0.0	0.0	0.0	2.0	0.0	2.0	0.0	0.0	0.0	0.0	0.0	0.0	0.0	0.0	14.0	0.0	0.0	0.0	5.0	0.0	0.0	0.0	0.0	0.0	0.0	0.0	0.0	5.0	0.0	0.0	11.0	0.0	0.0	0.0	1.0	0.0	0.0	1.0	0.0	0.0	8.0	0.0	0.0	1.0	0.0
OTU_3773	22.0	16.0	0.0	19.0	0.0	16.0	0.0	35.0	10.0	23.0	0.0	11.0	0.0	12.0	1.0	0.0	2.0	0.0	0.0	0.0	6.0	0.0	0.0	2.0	0.0	0.0	0.0	0.0	0.0	2.0	0.0	0.0	0.0	1.0	5.0	0.0	0.0	0.0	0.0	0.0	0.0	0.0	1.0	0.0	1.0	0.0	0.0	0.0	0.0
OTU_5558	28.0	19.0	0.0	12.0	0.0	21.0	0.0	51.0	12.0	28.0	0.0	14.0	0.0	16.0	1.0	0.0	17.0	3.0	0.0	0.0	4.0	1.0	0.0	0.0	0.0	0.0	0.0	0.0	0.0	2.0	0.0	0.0	0.0	3.0	5.0	0.0	0.0	0.0	1.0	0.0	0.0	0.0	1.0	0.0	0.0	0.0	0.0	0.0	0.0
OTU_2784	22.0	2.0	1.0	1.0	8.0	1.0	6.0	7.0	2.0	5.0	8.0	0.0	3.0	0.0	4.0	0.0	12.0	5.0	4.0	2.0	0.0	0.0	2.0	5.0	5.0	4.0	10.0	5.0	3.0	1.0	1.0	3.0	0.0	5.0	11.0	8.0	3.0	0.0	9.0	8.0	0.0	26.0	14.0	0.0	4.0	1.0	3.0	1.0	2.0
OTU_758	64.0	10.0	5.0	0.0	4.0	0.0	184.0	56.0	9.0	8.0	22.0	0.0	1.0	0.0	5.0	77.0	15.0	10.0	23.0	12.0	1.0	6.0	10.0	20.0	30.0	42.0	37.0	31.0	67.0	7.0	21.0	14.0	2.0	3.0	63.0	70.0	49.0	0.0	83.0	28.0	12.0	196.0	159.0	3.0	204.0	79.0	298.0	485.0	119.0
OTU_214	1.0	0.0	1.0	0.0	1.0	0.0	4.0	0.0	0.0	1.0	0.0	0.0	2.0	0.0	0.0	0.0	1.0	2.0	0.0	2.0	0.0	0.0	0.0	0.0	0.0	3.0	0.0	3.0	3.0	4.0	1.0	0.0	0.0	1.0	0.0	1.0	4.0	0.0	1.0	2.0	0.0	10.0	1.0	0.0	0.0	1.0	1.0	0.0	3.0
OTU_6241	34.0	1.0	0.0	0.0	0.0	0.0	5.0	7.0	0.0	1.0	7.0	0.0	1.0	0.0	0.0	0.0	0.0	0.0	3.0	0.0	0.0	2.0	0.0	0.0	1.0	0.0	3.0	1.0	1.0	0.0	0.0	1.0	0.0	0.0	4.0	0.0	0.0	0.0	0.0	0.0	0.0	0.0	0.0	1.0	3.0	1.0	0.0	0.0	2.0
OTU_2516	27.0	16.0	0.0	0.0	0.0	0.0	1.0	0.0	29.0	37.0	0.0	0.0	0.0	1.0	7.0	0.0	114.0	39.0	44.0	0.0	19.0	1.0	40.0	10.0	0.0	1.0	7.0	0.0	0.0	3.0	0.0	0.0	0.0	3.0	7.0	0.0	0.0	0.0	0.0	0.0	0.0	0.0	0.0	0.0	12.0	0.0	0.0	0.0	0.0
OTU_2086	1.0	1.0	7.0	0.0	6.0	0.0	3.0	0.0	2.0	0.0	1.0	0.0	0.0	0.0	0.0	0.0	3.0	1.0	0.0	2.0	1.0	0.0	0.0	0.0	0.0	0.0	1.0	0.0	1.0	1.0	1.0	0.0	0.0	1.0	1.0	4.0	0.0	0.0	2.0	5.0	0.0	3.0	3.0	0.0	0.0	0.0	2.0	1.0	1.0
OTU_3540	34.0	7.0	29.0	0.0	30.0	5.0	30.0	15.0	4.0	1.0	21.0	1.0	16.0	1.0	13.0	3.0	45.0	25.0	2.0	21.0	4.0	2.0	1.0	1.0	16.0	13.0	20.0	24.0	7.0	24.0	3.0	3.0	0.0	14.0	8.0	23.0	5.0	0.0	42.0	30.0	1.0	56.0	63.0	0.0	2.0	10.0	10.0	19.0	6.0
OTU_5933	93.0	10.0	174.0	452.0	0.0	289.0	4.0	86.0	1.0	13.0	244.0	151.0	8.0	166.0	0.0	0.0	9.0	3.0	0.0	2.0	3.0	753.0	0.0	0.0	0.0	0.0	0.0	11.0	1.0	2.0	0.0	0.0	419.0	1.0	4.0	12.0	0.0	0.0	20.0	4.0	0.0	39.0	36.0	313.0	0.0	7.0	0.0	0.0	0.0
OTU_6222	9.0	0.0	34.0	64.0	0.0	37.0	0.0	10.0	0.0	3.0	33.0	21.0	0.0	31.0	0.0	0.0	1.0	0.0	0.0	2.0	0.0	126.0	1.0	1.0	0.0	0.0	1.0	3.0	0.0	1.0	0.0	0.0	62.0	0.0	0.0	1.0	0.0	0.0	3.0	0.0	0.0	4.0	6.0	39.0	0.0	1.0	0.0	0.0	0.0
OTU_1671	2.0	0.0	8.0	0.0	0.0	0.0	3.0	0.0	0.0	0.0	4.0	0.0	0.0	0.0	0.0	0.0	4.0	4.0	0.0	1.0	1.0	0.0	0.0	0.0	0.0	0.0	2.0	1.0	1.0	1.0	0.0	0.0	0.0	1.0	2.0	2.0	0.0	0.0	4.0	0.0	0.0	2.0	2.0	0.0	0.0	2.0	0.0	1.0	0.0
OTU_4576	1.0	1.0	0.0	11.0	0.0	10.0	0.0	4.0	4.0	2.0	0.0	8.0	0.0	3.0	4.0	0.0	8.0	4.0	0.0	0.0	13.0	0.0	0.0	0.0	0.0	0.0	2.0	0.0	0.0	24.0	0.0	0.0	0.0	2.0	2.0	0.0	0.0	0.0	2.0	0.0	0.0	0.0	0.0	0.0	3.0	0.0	0.0	0.0	0.0
OTU_3634	3.0	0.0	0.0	0.0	0.0	0.0	4.0	4.0	0.0	0.0	1.0	0.0	0.0	0.0	0.0	0.0	1.0	0.0	1.0	1.0	0.0	0.0	0.0	2.0	1.0	0.0	0.0	0.0	6.0	0.0	0.0	0.0	0.0	0.0	5.0	6.0	0.0	0.0	2.0	1.0	1.0	6.0	6.0	0.0	7.0	3.0	3.0	10.0	3.0
OTU_2063	2.0	0.0	0.0	0.0	0.0	0.0	0.0	2.0	1.0	1.0	0.0	0.0	0.0	0.0	0.0	0.0	2.0	0.0	5.0	0.0	0.0	0.0	0.0	0.0	0.0	1.0	0.0	0.0	1.0	0.0	1.0	0.0	0.0	0.0	13.0	2.0	3.0	0.0	3.0	0.0	0.0	3.0	0.0	0.0	7.0	1.0	0.0	1.0	0.0
OTU_5180	17.0	0.0	3.0	0.0	0.0	1.0	11.0	8.0	0.0	5.0	6.0	0.0	0.0	0.0	0.0	0.0	1.0	0.0	1.0	4.0	0.0	5.0	0.0	0.0	0.0	0.0	1.0	4.0	5.0	0.0	0.0	1.0	4.0	0.0	0.0	29.0	2.0	0.0	29.0	7.0	0.0	42.0	24.0	3.0	0.0	8.0	5.0	6.0	3.0
OTU_5482	12.0	16.0	0.0	0.0	0.0	14.0	5.0	1.0	16.0	10.0	0.0	2.0	0.0	1.0	41.0	0.0	122.0	40.0	141.0	0.0	2.0	0.0	136.0	12.0	0.0	0.0	35.0	0.0	0.0	51.0	0.0	0.0	1.0	4.0	116.0	0.0	0.0	0.0	0.0	0.0	0.0	0.0	0.0	0.0	114.0	0.0	0.0	0.0	0.0
OTU_1905	17.0	2.0	0.0	1.0	0.0	0.0	5.0	21.0	1.0	5.0	1.0	0.0	0.0	0.0	0.0	0.0	0.0	0.0	14.0	0.0	0.0	0.0	7.0	3.0	0.0	0.0	7.0	0.0	16.0	1.0	6.0	5.0	0.0	0.0	69.0	8.0	3.0	0.0	10.0	2.0	0.0	11.0	2.0	0.0	16.0	1.0	1.0	0.0	0.0
OTU_548	4.0	0.0	199.0	1.0	1.0	0.0	1.0	0.0	0.0	0.0	497.0	0.0	12.0	0.0	0.0	0.0	0.0	0.0	0.0	3.0	0.0	295.0	0.0	0.0	2.0	1.0	0.0	0.0	0.0	0.0	0.0	0.0	131.0	0.0	0.0	0.0	0.0	0.0	0.0	0.0	0.0	1.0	0.0	99.0	0.0	0.0	0.0	0.0	0.0
OTU_934	57.0	3.0	0.0	0.0	0.0	0.0	21.0	36.0	3.0	26.0	5.0	0.0	1.0	0.0	0.0	0.0	6.0	1.0	75.0	0.0	0.0	0.0	22.0	3.0	4.0	8.0	10.0	0.0	67.0	1.0	50.0	77.0	0.0	1.0	69.0	29.0	32.0	0.0	71.0	6.0	0.0	123.0	6.0	0.0	19.0	3.0	3.0	3.0	0.0
OTU_2295	19.0	8.0	0.0	0.0	0.0	0.0	0.0	0.0	17.0	31.0	0.0	0.0	0.0	0.0	5.0	0.0	22.0	16.0	34.0	0.0	6.0	0.0	26.0	9.0	0.0	0.0	2.0	0.0	0.0	1.0	0.0	0.0	0.0	3.0	4.0	0.0	0.0	0.0	0.0	0.0	0.0	0.0	0.0	0.0	9.0	0.0	0.0	0.0	0.0
OTU_1137	16.0	0.0	0.0	0.0	0.0	0.0	5.0	7.0	2.0	4.0	0.0	0.0	0.0	0.0	0.0	0.0	3.0	0.0	2.0	0.0	0.0	0.0	2.0	0.0	0.0	1.0	9.0	0.0	4.0	3.0	2.0	1.0	0.0	0.0	2.0	7.0	6.0	0.0	13.0	3.0	0.0	26.0	1.0	0.0	9.0	1.0	2.0	3.0	0.0
OTU_1770	43.0	4.0	0.0	0.0	0.0	0.0	7.0	55.0	2.0	19.0	0.0	0.0	0.0	0.0	0.0	0.0	3.0	1.0	40.0	0.0	0.0	0.0	19.0	4.0	0.0	1.0	16.0	1.0	44.0	6.0	20.0	42.0	0.0	2.0	142.0	23.0	15.0	0.0	39.0	4.0	0.0	73.0	5.0	0.0	69.0	3.0	10.0	5.0	1.0
OTU_5445	5.0	2.0	7.0	0.0	7.0	1.0	8.0	0.0	1.0	1.0	1.0	2.0	3.0	0.0	0.0	0.0	6.0	0.0	0.0	1.0	1.0	0.0	2.0	0.0	0.0	2.0	4.0	6.0	2.0	5.0	1.0	0.0	0.0	1.0	1.0	6.0	1.0	0.0	10.0	3.0	0.0	8.0	4.0	0.0	0.0	3.0	2.0	1.0	1.0
OTU_2048	36.0	0.0	157.0	0.0	2.0	1.0	1.0	4.0	0.0	0.0	111.0	0.0	165.0	0.0	0.0	1.0	5.0	4.0	0.0	50.0	1.0	1.0	0.0	0.0	1.0	0.0	1.0	5.0	0.0	1.0	0.0	0.0	3.0	0.0	0.0	1.0	1.0	0.0	0.0	1.0	0.0	6.0	3.0	0.0	0.0	1.0	0.0	0.0	2.0
OTU_6072	55.0	11.0	0.0	450.0	0.0	287.0	1.0	94.0	3.0	7.0	0.0	127.0	0.0	129.0	1.0	0.0	23.0	3.0	0.0	0.0	7.0	6.0	0.0	0.0	0.0	0.0	0.0	0.0	0.0	6.0	0.0	0.0	1.0	0.0	6.0	0.0	0.0	0.0	0.0	0.0	0.0	0.0	0.0	1.0	0.0	0.0	1.0	2.0	0.0
OTU_2184	19.0	2.0	0.0	21.0	0.0	15.0	0.0	5.0	6.0	1.0	2.0	3.0	0.0	5.0	0.0	1.0	27.0	8.0	2.0	0.0	11.0	4.0	2.0	2.0	0.0	0.0	3.0	0.0	0.0	3.0	0.0	0.0	4.0	1.0	2.0	0.0	0.0	0.0	0.0	0.0	0.0	0.0	0.0	1.0	0.0	0.0	0.0	0.0	0.0
OTU_2089	43.0	2.0	0.0	0.0	0.0	0.0	9.0	12.0	0.0	5.0	1.0	0.0	1.0	0.0	0.0	0.0	2.0	0.0	31.0	0.0	0.0	0.0	8.0	0.0	2.0	1.0	4.0	0.0	41.0	1.0	16.0	31.0	0.0	0.0	26.0	17.0	28.0	0.0	24.0	1.0	0.0	75.0	2.0	0.0	21.0	5.0	3.0	6.0	0.0
OTU_4791	3.0	0.0	0.0	0.0	0.0	0.0	0.0	6.0	1.0	1.0	0.0	0.0	0.0	0.0	0.0	0.0	1.0	1.0	3.0	0.0	0.0	0.0	1.0	0.0	0.0	1.0	1.0	0.0	2.0	0.0	0.0	1.0	0.0	0.0	13.0	1.0	1.0	0.0	1.0	0.0	0.0	5.0	0.0	0.0	8.0	0.0	1.0	0.0	0.0
OTU_3230	9.0	0.0	0.0	0.0	0.0	0.0	4.0	11.0	3.0	2.0	0.0	0.0	0.0	0.0	0.0	0.0	0.0	0.0	13.0	0.0	0.0	0.0	5.0	0.0	0.0	1.0	5.0	0.0	7.0	0.0	2.0	8.0	0.0	0.0	34.0	1.0	6.0	0.0	6.0	1.0	0.0	8.0	0.0	0.0	10.0	1.0	0.0	0.0	0.0
OTU_5635	16.0	0.0	0.0	0.0	0.0	0.0	3.0	9.0	3.0	1.0	0.0	0.0	0.0	0.0	0.0	0.0	2.0	0.0	16.0	0.0	0.0	0.0	8.0	3.0	0.0	1.0	3.0	0.0	3.0	0.0	4.0	6.0	0.0	0.0	57.0	7.0	1.0	0.0	5.0	0.0	0.0	11.0	0.0	0.0	18.0	2.0	0.0	1.0	1.0
OTU_2417	3.0	1.0	5.0	3.0	0.0	4.0	0.0	3.0	0.0	0.0	4.0	2.0	0.0	1.0	0.0	0.0	0.0	0.0	0.0	0.0	0.0	7.0	0.0	0.0	0.0	0.0	1.0	0.0	0.0	0.0	0.0	0.0	3.0	0.0	0.0	0.0	0.0	0.0	0.0	0.0	0.0	1.0	1.0	5.0	0.0	0.0	0.0	0.0	0.0
OTU_4398	20.0	23.0	0.0	0.0	0.0	0.0	0.0	0.0	37.0	35.0	0.0	0.0	0.0	1.0	8.0	0.0	30.0	29.0	25.0	0.0	9.0	0.0	22.0	12.0	0.0	0.0	1.0	0.0	0.0	2.0	0.0	0.0	0.0	7.0	0.0	0.0	0.0	0.0	0.0	0.0	0.0	0.0	0.0	0.0	26.0	0.0	0.0	0.0	0.0
OTU_5456	38.0	6.0	30.0	0.0	46.0	1.0	30.0	15.0	3.0	6.0	21.0	0.0	19.0	4.0	6.0	5.0	57.0	39.0	3.0	17.0	4.0	2.0	3.0	0.0	19.0	22.0	27.0	28.0	7.0	14.0	2.0	7.0	0.0	13.0	6.0	28.0	14.0	1.0	28.0	20.0	0.0	64.0	85.0	1.0	11.0	13.0	15.0	17.0	18.0
OTU_5781	3.0	0.0	0.0	0.0	0.0	1.0	9.0	2.0	0.0	0.0	0.0	0.0	0.0	0.0	0.0	0.0	0.0	0.0	4.0	0.0	1.0	0.0	0.0	0.0	3.0	1.0	0.0	1.0	9.0	0.0	1.0	3.0	0.0	1.0	0.0	8.0	4.0	0.0	2.0	0.0	1.0	15.0	4.0	0.0	22.0	5.0	33.0	33.0	12.0
OTU_4213	2.0	0.0	0.0	0.0	0.0	0.0	0.0	2.0	0.0	2.0	0.0	0.0	0.0	0.0	0.0	0.0	0.0	0.0	0.0	0.0	0.0	0.0	0.0	0.0	0.0	0.0	1.0	0.0	1.0	0.0	0.0	1.0	0.0	0.0	11.0	0.0	1.0	0.0	1.0	0.0	0.0	1.0	0.0	0.0	4.0	0.0	1.0	0.0	0.0
OTU_4954	13.0	0.0	21.0	0.0	3.0	1.0	9.0	4.0	0.0	4.0	7.0	0.0	15.0	0.0	2.0	2.0	5.0	2.0	2.0	9.0	0.0	0.0	3.0	0.0	8.0	7.0	5.0	18.0	11.0	4.0	2.0	6.0	0.0	3.0	1.0	13.0	14.0	0.0	41.0	16.0	0.0	38.0	16.0	0.0	2.0	4.0	5.0	5.0	6.0
OTU_5737	43.0	2.0	0.0	0.0	0.0	2.0	17.0	54.0	4.0	50.0	0.0	0.0	0.0	0.0	0.0	0.0	3.0	0.0	18.0	0.0	0.0	0.0	20.0	7.0	6.0	2.0	18.0	0.0	13.0	2.0	7.0	3.0	0.0	0.0	2.0	41.0	6.0	0.0	28.0	10.0	0.0	65.0	10.0	1.0	27.0	9.0	3.0	0.0	0.0
OTU_545	3.0	0.0	0.0	0.0	0.0	1.0	13.0	0.0	0.0	2.0	0.0	0.0	0.0	0.0	0.0	0.0	0.0	0.0	2.0	0.0	0.0	0.0	0.0	0.0	1.0	1.0	0.0	0.0	6.0	0.0	1.0	2.0	0.0	0.0	0.0	3.0	3.0	0.0	3.0	1.0	0.0	14.0	2.0	0.0	10.0	2.0	12.0	5.0	1.0
OTU_5588	63.0	7.0	3.0	0.0	53.0	0.0	64.0	52.0	2.0	12.0	3.0	1.0	1.0	0.0	0.0	30.0	2.0	2.0	22.0	4.0	1.0	1.0	9.0	6.0	6.0	8.0	24.0	4.0	61.0	1.0	19.0	18.0	1.0	2.0	27.0	21.0	25.0	0.0	45.0	14.0	3.0	94.0	28.0	0.0	106.0	33.0	120.0	143.0	27.0
OTU_3826	30.0	5.0	0.0	0.0	0.0	0.0	10.0	0.0	7.0	24.0	0.0	0.0	0.0	0.0	1.0	0.0	2.0	0.0	85.0	0.0	1.0	0.0	47.0	6.0	1.0	0.0	14.0	0.0	12.0	0.0	2.0	2.0	0.0	1.0	7.0	0.0	0.0	0.0	0.0	0.0	0.0	0.0	0.0	0.0	10.0	1.0	0.0	0.0	0.0
OTU_4558	67.0	2.0	0.0	0.0	0.0	0.0	2.0	22.0	2.0	0.0	5.0	0.0	0.0	0.0	0.0	0.0	1.0	0.0	15.0	0.0	0.0	1.0	6.0	0.0	3.0	0.0	7.0	0.0	4.0	0.0	4.0	7.0	0.0	0.0	50.0	5.0	3.0	0.0	2.0	0.0	0.0	8.0	2.0	0.0	8.0	0.0	1.0	0.0	0.0
OTU_2049	40.0	26.0	0.0	39.0	1.0	62.0	2.0	63.0	21.0	40.0	0.0	15.0	0.0	22.0	2.0	0.0	54.0	7.0	0.0	0.0	9.0	0.0	2.0	0.0	0.0	0.0	0.0	0.0	2.0	2.0	0.0	0.0	0.0	4.0	9.0	0.0	0.0	0.0	0.0	0.0	0.0	0.0	0.0	0.0	0.0	0.0	0.0	0.0	0.0
OTU_3412	19.0	2.0	0.0	0.0	0.0	0.0	0.0	22.0	1.0	3.0	0.0	0.0	0.0	0.0	0.0	0.0	0.0	2.0	14.0	0.0	1.0	0.0	8.0	2.0	0.0	2.0	2.0	0.0	6.0	0.0	5.0	5.0	0.0	0.0	128.0	6.0	5.0	0.0	3.0	1.0	0.0	9.0	0.0	0.0	26.0	0.0	0.0	0.0	0.0
OTU_4343	7.0	0.0	0.0	0.0	0.0	0.0	4.0	9.0	0.0	5.0	0.0	0.0	0.0	0.0	0.0	0.0	0.0	0.0	13.0	0.0	0.0	0.0	4.0	1.0	0.0	0.0	0.0	0.0	20.0	0.0	5.0	5.0	0.0	0.0	6.0	5.0	8.0	0.0	12.0	2.0	0.0	17.0	0.0	0.0	7.0	0.0	1.0	1.0	0.0
OTU_6277	28.0	28.0	0.0	27.0	0.0	32.0	0.0	28.0	36.0	26.0	0.0	26.0	0.0	23.0	0.0	0.0	15.0	2.0	1.0	0.0	12.0	0.0	0.0	0.0	0.0	0.0	0.0	0.0	0.0	0.0	0.0	0.0	0.0	5.0	2.0	1.0	0.0	0.0	0.0	0.0	0.0	0.0	0.0	0.0	0.0	0.0	0.0	0.0	0.0
OTU_2339	7.0	9.0	0.0	2.0	0.0	3.0	0.0	1.0	15.0	15.0	0.0	1.0	0.0	2.0	0.0	0.0	9.0	5.0	0.0	0.0	1.0	0.0	0.0	0.0	0.0	0.0	0.0	0.0	0.0	0.0	0.0	0.0	0.0	2.0	0.0	0.0	0.0	0.0	0.0	0.0	0.0	0.0	0.0	0.0	0.0	0.0	0.0	0.0	0.0
OTU_1042	6.0	1.0	0.0	0.0	0.0	0.0	0.0	0.0	4.0	9.0	0.0	0.0	0.0	0.0	2.0	0.0	12.0	11.0	12.0	0.0	3.0	0.0	6.0	4.0	1.0	0.0	0.0	0.0	0.0	0.0	0.0	0.0	0.0	0.0	3.0	0.0	0.0	0.0	0.0	0.0	0.0	0.0	0.0	0.0	4.0	0.0	0.0	0.0	0.0
OTU_4	80.0	25.0	0.0	0.0	0.0	1.0	4.0	0.0	81.0	72.0	0.0	1.0	0.0	1.0	14.0	0.0	132.0	60.0	47.0	0.0	29.0	0.0	54.0	18.0	0.0	1.0	14.0	0.0	0.0	8.0	0.0	0.0	0.0	21.0	13.0	0.0	0.0	0.0	0.0	0.0	0.0	0.0	0.0	0.0	40.0	1.0	0.0	0.0	0.0
OTU_3348	12.0	1.0	0.0	0.0	0.0	0.0	1.0	4.0	0.0	3.0	0.0	0.0	0.0	0.0	0.0	0.0	0.0	0.0	9.0	0.0	0.0	0.0	3.0	0.0	0.0	0.0	6.0	0.0	4.0	0.0	4.0	4.0	0.0	0.0	29.0	1.0	0.0	0.0	3.0	0.0	0.0	10.0	0.0	0.0	3.0	1.0	1.0	1.0	0.0
OTU_4205	8.0	1.0	8.0	0.0	2.0	1.0	7.0	1.0	2.0	1.0	3.0	0.0	4.0	3.0	0.0	2.0	6.0	5.0	0.0	11.0	2.0	1.0	1.0	1.0	1.0	3.0	4.0	7.0	0.0	7.0	0.0	2.0	0.0	1.0	2.0	7.0	2.0	0.0	11.0	4.0	0.0	9.0	2.0	0.0	0.0	7.0	0.0	9.0	6.0
OTU_1544	6.0	0.0	0.0	0.0	0.0	0.0	2.0	10.0	0.0	3.0	0.0	0.0	0.0	0.0	0.0	0.0	1.0	0.0	5.0	0.0	0.0	0.0	0.0	3.0	0.0	0.0	2.0	0.0	4.0	0.0	4.0	3.0	0.0	0.0	20.0	0.0	0.0	0.0	2.0	0.0	0.0	4.0	1.0	0.0	3.0	0.0	0.0	1.0	0.0
OTU_2883	14.0	0.0	24.0	60.0	1.0	32.0	1.0	11.0	1.0	1.0	58.0	7.0	1.0	16.0	0.0	1.0	2.0	0.0	0.0	0.0	0.0	144.0	0.0	0.0	0.0	0.0	0.0	1.0	0.0	0.0	0.0	0.0	60.0	0.0	0.0	3.0	0.0	0.0	4.0	1.0	0.0	5.0	5.0	44.0	0.0	4.0	0.0	0.0	0.0
OTU_2336	10.0	3.0	22.0	0.0	15.0	0.0	5.0	7.0	1.0	2.0	6.0	1.0	10.0	0.0	4.0	0.0	5.0	12.0	2.0	12.0	3.0	0.0	1.0	1.0	3.0	3.0	1.0	16.0	4.0	10.0	0.0	1.0	0.0	3.0	3.0	4.0	3.0	0.0	26.0	18.0	0.0	27.0	16.0	0.0	0.0	1.0	7.0	9.0	4.0
OTU_6053	77.0	1.0	150.0	462.0	1.0	272.0	4.0	76.0	1.0	4.0	452.0	90.0	4.0	151.0	1.0	0.0	10.0	6.0	1.0	2.0	2.0	844.0	0.0	0.0	0.0	1.0	1.0	5.0	1.0	4.0	1.0	1.0	504.0	0.0	19.0	10.0	0.0	0.0	8.0	4.0	0.0	33.0	39.0	300.0	2.0	10.0	0.0	0.0	0.0
OTU_3882	6.0	0.0	0.0	0.0	0.0	0.0	1.0	5.0	0.0	0.0	0.0	0.0	0.0	0.0	0.0	0.0	1.0	1.0	6.0	0.0	0.0	0.0	1.0	1.0	0.0	0.0	0.0	0.0	1.0	0.0	1.0	0.0	0.0	0.0	14.0	2.0	2.0	0.0	3.0	0.0	0.0	2.0	1.0	0.0	6.0	0.0	0.0	1.0	0.0
OTU_5421	6.0	1.0	6.0	0.0	5.0	1.0	1.0	4.0	0.0	0.0	1.0	1.0	1.0	0.0	2.0	0.0	3.0	2.0	0.0	2.0	0.0	0.0	0.0	0.0	0.0	1.0	1.0	1.0	1.0	1.0	1.0	0.0	0.0	0.0	1.0	1.0	0.0	0.0	0.0	2.0	0.0	3.0	3.0	0.0	1.0	0.0	1.0	0.0	1.0
OTU_5767	53.0	1.0	0.0	0.0	0.0	1.0	19.0	75.0	5.0	15.0	2.0	0.0	0.0	0.0	1.0	0.0	7.0	2.0	57.0	0.0	1.0	0.0	22.0	34.0	3.0	2.0	17.0	0.0	25.0	1.0	25.0	32.0	0.0	0.0	373.0	17.0	20.0	0.0	26.0	2.0	0.0	74.0	8.0	0.0	70.0	0.0	3.0	5.0	2.0
OTU_4302	13.0	9.0	0.0	0.0	0.0	0.0	2.0	0.0	20.0	15.0	0.0	0.0	0.0	0.0	2.0	0.0	59.0	7.0	17.0	0.0	8.0	0.0	15.0	15.0	0.0	0.0	2.0	0.0	0.0	1.0	0.0	0.0	0.0	3.0	7.0	0.0	0.0	0.0	0.0	0.0	0.0	0.0	0.0	0.0	4.0	0.0	0.0	0.0	0.0
OTU_5920	27.0	5.0	17.0	2.0	22.0	3.0	13.0	20.0	2.0	7.0	14.0	1.0	12.0	2.0	11.0	4.0	43.0	18.0	4.0	15.0	4.0	1.0	1.0	1.0	10.0	8.0	20.0	18.0	5.0	8.0	3.0	3.0	0.0	13.0	9.0	14.0	5.0	0.0	41.0	16.0	0.0	63.0	51.0	0.0	1.0	10.0	12.0	11.0	8.0
OTU_2689	52.0	3.0	0.0	0.0	0.0	0.0	6.0	64.0	3.0	8.0	1.0	0.0	0.0	0.0	1.0	0.0	1.0	2.0	42.0	0.0	0.0	1.0	12.0	9.0	1.0	1.0	12.0	0.0	16.0	2.0	9.0	19.0	0.0	1.0	154.0	11.0	11.0	0.0	13.0	0.0	0.0	26.0	2.0	0.0	45.0	5.0	2.0	0.0	2.0
OTU_5772	25.0	28.0	0.0	33.0	0.0	42.0	1.0	41.0	16.0	24.0	0.0	41.0	0.0	22.0	1.0	0.0	13.0	1.0	0.0	0.0	2.0	0.0	0.0	0.0	0.0	0.0	0.0	0.0	0.0	0.0	0.0	0.0	0.0	1.0	0.0	0.0	0.0	0.0	0.0	0.0	0.0	0.0	0.0	0.0	0.0	0.0	0.0	0.0	0.0
OTU_889	4.0	0.0	0.0	0.0	0.0	0.0	2.0	5.0	0.0	0.0	1.0	0.0	0.0	0.0	0.0	0.0	0.0	0.0	3.0	0.0	0.0	0.0	1.0	2.0	0.0	0.0	0.0	0.0	5.0	0.0	1.0	1.0	0.0	0.0	18.0	1.0	0.0	0.0	0.0	0.0	0.0	2.0	0.0	0.0	7.0	0.0	0.0	0.0	1.0
OTU_5247	77.0	51.0	2.0	103.0	1.0	170.0	4.0	120.0	56.0	93.0	0.0	115.0	0.0	61.0	4.0	0.0	53.0	7.0	0.0	0.0	11.0	0.0	0.0	0.0	0.0	0.0	1.0	0.0	0.0	4.0	0.0	0.0	0.0	5.0	9.0	0.0	0.0	0.0	0.0	0.0	0.0	0.0	0.0	0.0	0.0	0.0	0.0	0.0	0.0
OTU_251	31.0	18.0	0.0	0.0	0.0	0.0	1.0	0.0	30.0	29.0	0.0	1.0	0.0	1.0	6.0	0.0	29.0	29.0	34.0	0.0	12.0	0.0	27.0	8.0	0.0	2.0	4.0	0.0	0.0	4.0	0.0	0.0	0.0	4.0	7.0	0.0	0.0	0.0	0.0	0.0	0.0	0.0	0.0	0.0	12.0	1.0	0.0	0.0	0.0
OTU_3037	13.0	2.0	0.0	0.0	0.0	0.0	2.0	5.0	3.0	2.0	0.0	0.0	0.0	0.0	0.0	0.0	0.0	0.0	4.0	0.0	0.0	0.0	2.0	1.0	1.0	0.0	2.0	0.0	4.0	0.0	4.0	3.0	0.0	0.0	9.0	9.0	5.0	0.0	6.0	2.0	0.0	16.0	3.0	0.0	4.0	0.0	0.0	0.0	0.0
OTU_6127	5.0	2.0	0.0	17.0	0.0	244.0	2.0	17.0	0.0	0.0	0.0	143.0	0.0	95.0	52.0	0.0	0.0	233.0	0.0	1.0	0.0	1.0	0.0	1.0	0.0	0.0	1.0	0.0	0.0	112.0	0.0	1.0	0.0	0.0	1.0	0.0	0.0	0.0	0.0	0.0	0.0	0.0	0.0	0.0	1.0	0.0	0.0	0.0	0.0
OTU_5789	9.0	0.0	0.0	0.0	0.0	0.0	2.0	8.0	0.0	4.0	0.0	0.0	0.0	0.0	0.0	0.0	0.0	0.0	11.0	1.0	0.0	0.0	3.0	0.0	0.0	0.0	5.0	0.0	14.0	0.0	14.0	15.0	0.0	0.0	12.0	2.0	5.0	0.0	12.0	5.0	0.0	15.0	0.0	0.0	7.0	2.0	0.0	1.0	0.0
OTU_178	29.0	3.0	0.0	0.0	0.0	0.0	2.0	9.0	3.0	2.0	0.0	0.0	0.0	0.0	0.0	0.0	4.0	0.0	25.0	0.0	0.0	0.0	10.0	4.0	0.0	0.0	8.0	0.0	1.0	1.0	4.0	8.0	0.0	0.0	23.0	2.0	3.0	0.0	2.0	0.0	0.0	5.0	1.0	0.0	10.0	0.0	0.0	0.0	0.0
OTU_6164	13.0	0.0	175.0	41.0	0.0	13.0	1.0	11.0	2.0	2.0	309.0	13.0	10.0	17.0	0.0	0.0	8.0	3.0	1.0	9.0	3.0	1370.0	0.0	0.0	0.0	1.0	0.0	9.0	1.0	2.0	0.0	0.0	969.0	0.0	4.0	18.0	0.0	1.0	34.0	2.0	0.0	56.0	38.0	514.0	0.0	6.0	4.0	0.0	0.0
OTU_3669	1.0	0.0	0.0	0.0	0.0	0.0	0.0	0.0	0.0	0.0	0.0	0.0	0.0	0.0	0.0	0.0	0.0	1.0	0.0	0.0	0.0	0.0	1.0	0.0	0.0	0.0	0.0	0.0	4.0	0.0	2.0	0.0	0.0	0.0	0.0	3.0	0.0	0.0	1.0	0.0	0.0	5.0	0.0	0.0	1.0	0.0	0.0	0.0	0.0
OTU_1409	26.0	7.0	24.0	1.0	37.0	0.0	19.0	13.0	3.0	5.0	18.0	1.0	16.0	7.0	11.0	2.0	43.0	22.0	1.0	20.0	3.0	2.0	6.0	0.0	10.0	17.0	14.0	25.0	3.0	11.0	1.0	0.0	2.0	16.0	12.0	7.0	8.0	0.0	37.0	26.0	0.0	48.0	33.0	0.0	2.0	6.0	8.0	7.0	9.0
OTU_787	5.0	0.0	2.0	0.0	4.0	0.0	3.0	1.0	0.0	1.0	3.0	0.0	1.0	0.0	0.0	1.0	11.0	2.0	0.0	2.0	0.0	0.0	0.0	0.0	0.0	3.0	0.0	3.0	0.0	1.0	0.0	0.0	0.0	0.0	0.0	4.0	1.0	0.0	3.0	4.0	0.0	7.0	8.0	0.0	0.0	3.0	0.0	1.0	0.0
OTU_5353	25.0	3.0	92.0	1.0	35.0	3.0	22.0	8.0	3.0	4.0	22.0	2.0	40.0	0.0	6.0	14.0	19.0	14.0	2.0	26.0	8.0	0.0	2.0	1.0	36.0	16.0	13.0	54.0	18.0	12.0	2.0	5.0	1.0	10.0	4.0	40.0	21.0	0.0	92.0	41.0	0.0	115.0	61.0	1.0	5.0	14.0	30.0	26.0	23.0
OTU_1390	10.0	1.0	0.0	0.0	0.0	0.0	2.0	11.0	0.0	2.0	0.0	0.0	0.0	0.0	1.0	0.0	0.0	1.0	1.0	0.0	0.0	0.0	1.0	1.0	1.0	0.0	1.0	0.0	1.0	0.0	3.0	3.0	0.0	0.0	30.0	5.0	2.0	0.0	5.0	0.0	0.0	15.0	0.0	0.0	8.0	0.0	1.0	3.0	0.0
OTU_5978	23.0	10.0	34.0	0.0	39.0	2.0	19.0	17.0	7.0	1.0	10.0	3.0	16.0	2.0	9.0	7.0	29.0	30.0	5.0	34.0	4.0	1.0	2.0	3.0	26.0	12.0	16.0	37.0	10.0	31.0	4.0	3.0	1.0	14.0	7.0	42.0	18.0	0.0	47.0	41.0	0.0	83.0	34.0	0.0	3.0	15.0	32.0	19.0	16.0
OTU_429	18.0	2.0	7.0	0.0	20.0	0.0	12.0	8.0	4.0	2.0	8.0	0.0	1.0	1.0	2.0	2.0	35.0	12.0	0.0	4.0	2.0	3.0	0.0	1.0	5.0	5.0	9.0	16.0	1.0	7.0	1.0	0.0	0.0	6.0	8.0	6.0	5.0	0.0	13.0	9.0	0.0	24.0	32.0	0.0	1.0	3.0	1.0	3.0	2.0
OTU_1840	1.0	0.0	0.0	0.0	0.0	0.0	0.0	0.0	0.0	0.0	0.0	0.0	0.0	0.0	0.0	0.0	0.0	0.0	3.0	0.0	0.0	0.0	0.0	0.0	1.0	0.0	0.0	0.0	1.0	0.0	0.0	0.0	0.0	0.0	0.0	0.0	1.0	0.0	1.0	0.0	0.0	2.0	0.0	0.0	1.0	0.0	2.0	1.0	0.0
OTU_286	14.0	5.0	0.0	0.0	0.0	7.0	6.0	0.0	16.0	3.0	0.0	4.0	0.0	5.0	11.0	0.0	57.0	14.0	171.0	0.0	1.0	1.0	225.0	5.0	0.0	0.0	20.0	0.0	0.0	25.0	0.0	0.0	0.0	5.0	47.0	0.0	0.0	0.0	0.0	0.0	0.0	0.0	0.0	0.0	177.0	0.0	1.0	0.0	0.0
OTU_3593	20.0	1.0	0.0	0.0	0.0	0.0	16.0	6.0	1.0	4.0	0.0	0.0	1.0	0.0	0.0	1.0	0.0	0.0	7.0	0.0	0.0	0.0	4.0	1.0	5.0	2.0	8.0	1.0	26.0	0.0	9.0	8.0	0.0	0.0	0.0	11.0	7.0	0.0	22.0	2.0	1.0	20.0	2.0	0.0	11.0	2.0	8.0	5.0	2.0
OTU_1015	10.0	72.0	0.0	0.0	0.0	11.0	44.0	10.0	212.0	50.0	0.0	9.0	0.0	8.0	95.0	0.0	366.0	181.0	30.0	0.0	25.0	0.0	24.0	41.0	0.0	0.0	325.0	0.0	0.0	208.0	0.0	0.0	0.0	29.0	249.0	0.0	0.0	0.0	0.0	0.0	0.0	0.0	1.0	0.0	49.0	0.0	0.0	0.0	0.0
OTU_5786	22.0	1.0	0.0	0.0	0.0	0.0	1.0	32.0	3.0	6.0	1.0	0.0	0.0	0.0	1.0	0.0	3.0	0.0	23.0	0.0	1.0	0.0	13.0	0.0	0.0	0.0	2.0	0.0	2.0	0.0	4.0	10.0	0.0	1.0	15.0	1.0	1.0	0.0	1.0	0.0	0.0	2.0	1.0	0.0	9.0	1.0	0.0	0.0	0.0
OTU_5875	2.0	10.0	0.0	1.0	0.0	2.0	0.0	0.0	1.0	1.0	0.0	0.0	0.0	0.0	20.0	0.0	0.0	104.0	0.0	0.0	0.0	0.0	0.0	1.0	0.0	0.0	0.0	0.0	0.0	8.0	0.0	0.0	0.0	0.0	0.0	0.0	0.0	0.0	0.0	0.0	0.0	0.0	0.0	0.0	1.0	0.0	0.0	0.0	0.0
OTU_5616	29.0	1.0	0.0	0.0	0.0	0.0	18.0	21.0	3.0	24.0	2.0	0.0	0.0	1.0	0.0	0.0	0.0	0.0	34.0	0.0	0.0	0.0	18.0	9.0	1.0	3.0	13.0	0.0	42.0	0.0	14.0	17.0	0.0	0.0	62.0	21.0	17.0	1.0	22.0	7.0	0.0	74.0	2.0	0.0	17.0	2.0	2.0	7.0	0.0
OTU_2253	2.0	1.0	25.0	2.0	0.0	0.0	1.0	0.0	0.0	0.0	86.0	0.0	1.0	0.0	0.0	0.0	0.0	0.0	0.0	1.0	0.0	228.0	0.0	0.0	0.0	1.0	1.0	3.0	0.0	0.0	0.0	0.0	150.0	0.0	0.0	2.0	0.0	0.0	5.0	0.0	0.0	5.0	10.0	69.0	0.0	2.0	1.0	0.0	0.0
OTU_6251	86.0	64.0	0.0	125.0	0.0	147.0	4.0	157.0	51.0	118.0	0.0	98.0	0.0	78.0	2.0	0.0	70.0	15.0	0.0	0.0	19.0	0.0	1.0	0.0	0.0	0.0	0.0	0.0	0.0	3.0	0.0	0.0	0.0	15.0	14.0	0.0	0.0	0.0	0.0	0.0	1.0	0.0	1.0	0.0	1.0	0.0	0.0	0.0	0.0
OTU_741	22.0	1.0	14.0	0.0	9.0	3.0	7.0	7.0	0.0	4.0	16.0	0.0	6.0	1.0	6.0	2.0	36.0	11.0	2.0	4.0	0.0	0.0	1.0	0.0	10.0	20.0	10.0	20.0	9.0	10.0	1.0	1.0	0.0	9.0	5.0	12.0	5.0	0.0	18.0	24.0	0.0	41.0	57.0	0.0	2.0	5.0	7.0	4.0	5.0
OTU_5160	38.0	3.0	32.0	1.0	39.0	2.0	17.0	15.0	2.0	5.0	8.0	0.0	14.0	2.0	12.0	5.0	27.0	21.0	1.0	21.0	2.0	0.0	1.0	3.0	14.0	13.0	23.0	33.0	6.0	14.0	1.0	5.0	0.0	15.0	5.0	12.0	11.0	0.0	40.0	23.0	1.0	53.0	33.0	0.0	3.0	13.0	10.0	16.0	10.0
OTU_468	5.0	2.0	1.0	4.0	0.0	6.0	0.0	7.0	4.0	6.0	1.0	1.0	0.0	2.0	0.0	0.0	5.0	0.0	0.0	0.0	1.0	0.0	0.0	0.0	0.0	0.0	0.0	0.0	0.0	0.0	0.0	0.0	0.0	0.0	0.0	0.0	0.0	0.0	0.0	0.0	0.0	0.0	0.0	0.0	0.0	0.0	0.0	0.0	0.0
OTU_4506	25.0	22.0	0.0	0.0	1.0	0.0	1.0	0.0	40.0	47.0	0.0	1.0	0.0	2.0	12.0	0.0	63.0	59.0	35.0	0.0	15.0	0.0	27.0	4.0	0.0	1.0	5.0	0.0	0.0	3.0	0.0	0.0	0.0	5.0	4.0	0.0	0.0	0.0	0.0	0.0	0.0	0.0	0.0	1.0	13.0	0.0	0.0	0.0	0.0
OTU_3749	7.0	0.0	0.0	0.0	0.0	0.0	0.0	2.0	0.0	1.0	0.0	0.0	0.0	0.0	0.0	0.0	0.0	0.0	3.0	0.0	0.0	0.0	0.0	1.0	0.0	0.0	1.0	0.0	1.0	0.0	0.0	2.0	0.0	0.0	6.0	2.0	0.0	0.0	0.0	0.0	0.0	0.0	1.0	0.0	8.0	1.0	0.0	0.0	0.0
OTU_4929	10.0	1.0	12.0	0.0	3.0	1.0	3.0	5.0	2.0	1.0	2.0	0.0	2.0	0.0	3.0	0.0	9.0	5.0	0.0	6.0	0.0	0.0	0.0	0.0	4.0	1.0	10.0	2.0	1.0	2.0	0.0	1.0	0.0	3.0	0.0	5.0	3.0	0.0	16.0	12.0	0.0	17.0	11.0	0.0	0.0	2.0	3.0	2.0	2.0
OTU_5111	17.0	1.0	0.0	0.0	0.0	0.0	8.0	5.0	7.0	3.0	0.0	0.0	0.0	0.0	0.0	0.0	5.0	0.0	52.0	0.0	0.0	0.0	28.0	1.0	0.0	1.0	12.0	0.0	9.0	0.0	5.0	12.0	0.0	0.0	12.0	2.0	2.0	0.0	10.0	0.0	0.0	15.0	2.0	0.0	40.0	2.0	7.0	3.0	1.0
OTU_1791	3.0	0.0	1.0	1.0	0.0	1.0	0.0	0.0	0.0	0.0	6.0	0.0	0.0	1.0	0.0	0.0	1.0	0.0	0.0	0.0	0.0	2.0	0.0	0.0	0.0	0.0	0.0	0.0	0.0	0.0	0.0	0.0	3.0	0.0	2.0	0.0	0.0	0.0	0.0	0.0	0.0	1.0	2.0	2.0	0.0	0.0	0.0	0.0	0.0
OTU_6045	12.0	5.0	5.0	1.0	11.0	1.0	6.0	4.0	1.0	3.0	2.0	2.0	5.0	1.0	2.0	6.0	11.0	3.0	0.0	6.0	2.0	0.0	1.0	1.0	7.0	1.0	6.0	6.0	3.0	2.0	1.0	1.0	1.0	4.0	3.0	5.0	1.0	0.0	18.0	2.0	0.0	21.0	8.0	0.0	2.0	2.0	5.0	7.0	1.0
OTU_3188	5.0	1.0	11.0	0.0	2.0	0.0	6.0	1.0	0.0	0.0	1.0	0.0	1.0	1.0	1.0	1.0	1.0	0.0	0.0	1.0	0.0	0.0	0.0	1.0	3.0	0.0	0.0	1.0	2.0	0.0	0.0	0.0	0.0	0.0	1.0	5.0	3.0	0.0	12.0	8.0	0.0	24.0	8.0	0.0	0.0	1.0	4.0	1.0	1.0
OTU_4950	27.0	1.0	68.0	22.0	0.0	15.0	0.0	26.0	0.0	1.0	35.0	16.0	2.0	10.0	0.0	0.0	1.0	1.0	0.0	6.0	0.0	30.0	0.0	0.0	0.0	0.0	0.0	4.0	0.0	0.0	0.0	0.0	12.0	0.0	6.0	8.0	0.0	0.0	9.0	3.0	0.0	19.0	27.0	13.0	0.0	7.0	0.0	0.0	0.0
OTU_2833	3.0	2.0	0.0	5.0	0.0	2.0	0.0	2.0	2.0	2.0	0.0	0.0	0.0	1.0	1.0	1.0	2.0	0.0	0.0	0.0	0.0	0.0	0.0	1.0	0.0	0.0	0.0	0.0	0.0	0.0	0.0	0.0	0.0	0.0	0.0	0.0	0.0	0.0	0.0	0.0	0.0	0.0	0.0	0.0	0.0	0.0	0.0	0.0	0.0
OTU_2228	15.0	1.0	0.0	0.0	0.0	0.0	13.0	0.0	8.0	11.0	0.0	0.0	0.0	0.0	0.0	0.0	6.0	1.0	7.0	0.0	1.0	0.0	18.0	0.0	8.0	0.0	22.0	0.0	6.0	3.0	6.0	1.0	0.0	0.0	0.0	0.0	0.0	0.0	0.0	0.0	0.0	0.0	0.0	0.0	14.0	0.0	0.0	0.0	0.0
OTU_48	1.0	1.0	63.0	10.0	0.0	31.0	0.0	2.0	0.0	0.0	315.0	22.0	1.0	11.0	0.0	0.0	0.0	0.0	0.0	18.0	0.0	422.0	0.0	0.0	0.0	0.0	0.0	17.0	0.0	0.0	0.0	0.0	185.0	0.0	0.0	37.0	0.0	0.0	40.0	15.0	0.0	35.0	102.0	192.0	1.0	11.0	0.0	0.0	0.0
OTU_6026	23.0	22.0	0.0	19.0	0.0	27.0	1.0	45.0	6.0	22.0	1.0	9.0	0.0	10.0	1.0	0.0	43.0	6.0	1.0	0.0	9.0	0.0	0.0	1.0	0.0	0.0	0.0	1.0	0.0	2.0	0.0	0.0	0.0	2.0	4.0	0.0	0.0	0.0	0.0	0.0	0.0	0.0	0.0	0.0	0.0	0.0	0.0	0.0	0.0
OTU_1960	55.0	0.0	5.0	54.0	0.0	49.0	0.0	33.0	1.0	3.0	12.0	52.0	0.0	18.0	0.0	0.0	0.0	1.0	0.0	0.0	0.0	22.0	0.0	0.0	0.0	0.0	1.0	0.0	0.0	1.0	0.0	0.0	12.0	0.0	2.0	0.0	0.0	0.0	0.0	0.0	0.0	1.0	0.0	4.0	0.0	0.0	0.0	0.0	0.0
OTU_6238	13.0	42.0	0.0	0.0	0.0	0.0	14.0	0.0	114.0	13.0	0.0	0.0	0.0	0.0	3.0	0.0	213.0	64.0	55.0	0.0	58.0	1.0	137.0	10.0	10.0	0.0	101.0	0.0	2.0	4.0	0.0	0.0	0.0	177.0	2.0	1.0	0.0	0.0	0.0	0.0	0.0	0.0	0.0	0.0	21.0	0.0	0.0	0.0	0.0
OTU_612	39.0	2.0	0.0	0.0	0.0	0.0	5.0	46.0	1.0	21.0	1.0	0.0	0.0	0.0	1.0	0.0	2.0	2.0	61.0	0.0	0.0	0.0	17.0	7.0	1.0	1.0	15.0	0.0	32.0	0.0	34.0	34.0	0.0	0.0	174.0	24.0	15.0	0.0	37.0	3.0	0.0	47.0	4.0	0.0	70.0	4.0	2.0	1.0	0.0
OTU_4736	69.0	9.0	91.0	1.0	69.0	8.0	53.0	42.0	9.0	6.0	51.0	3.0	52.0	6.0	28.0	20.0	131.0	71.0	3.0	63.0	11.0	5.0	3.0	7.0	73.0	60.0	32.0	110.0	21.0	53.0	5.0	5.0	1.0	53.0	16.0	63.0	18.0	0.0	132.0	76.0	0.0	203.0	222.0	0.0	10.0	24.0	44.0	51.0	29.0
OTU_210	51.0	10.0	140.0	2.0	0.0	12.0	7.0	18.0	7.0	15.0	120.0	11.0	15.0	5.0	2.0	0.0	17.0	13.0	0.0	153.0	4.0	4.0	0.0	0.0	1.0	3.0	4.0	224.0	7.0	9.0	1.0	1.0	0.0	2.0	3.0	347.0	3.0	0.0	710.0	347.0	0.0	386.0	391.0	0.0	1.0	57.0	7.0	3.0	9.0
OTU_4404	8.0	0.0	0.0	0.0	0.0	0.0	3.0	2.0	0.0	3.0	0.0	0.0	0.0	0.0	0.0	0.0	1.0	0.0	0.0	0.0	0.0	0.0	2.0	1.0	0.0	0.0	1.0	0.0	3.0	0.0	0.0	0.0	0.0	0.0	2.0	3.0	1.0	0.0	5.0	1.0	0.0	10.0	0.0	0.0	1.0	0.0	1.0	0.0	1.0
OTU_3329	8.0	3.0	0.0	7.0	0.0	10.0	0.0	16.0	4.0	3.0	0.0	4.0	0.0	7.0	0.0	0.0	8.0	0.0	0.0	0.0	2.0	0.0	0.0	0.0	0.0	0.0	0.0	0.0	0.0	1.0	0.0	0.0	0.0	1.0	2.0	0.0	0.0	0.0	0.0	0.0	0.0	0.0	0.0	0.0	0.0	0.0	0.0	0.0	0.0
OTU_2578	18.0	16.0	0.0	0.0	0.0	1.0	0.0	1.0	16.0	15.0	0.0	0.0	0.0	0.0	3.0	0.0	46.0	20.0	21.0	0.0	12.0	0.0	15.0	9.0	0.0	0.0	2.0	0.0	0.0	1.0	0.0	0.0	0.0	0.0	4.0	0.0	0.0	0.0	0.0	0.0	0.0	0.0	0.0	0.0	10.0	0.0	0.0	0.0	0.0
OTU_1864	9.0	0.0	0.0	0.0	0.0	0.0	2.0	3.0	0.0	1.0	0.0	0.0	0.0	0.0	0.0	0.0	0.0	0.0	2.0	0.0	0.0	0.0	2.0	0.0	0.0	0.0	4.0	0.0	3.0	0.0	5.0	3.0	0.0	0.0	2.0	4.0	6.0	0.0	4.0	3.0	0.0	11.0	0.0	0.0	8.0	1.0	0.0	1.0	0.0
OTU_5465	7.0	0.0	0.0	0.0	16.0	0.0	6.0	5.0	0.0	2.0	0.0	0.0	0.0	0.0	0.0	5.0	2.0	1.0	2.0	0.0	0.0	1.0	1.0	2.0	1.0	1.0	3.0	0.0	8.0	1.0	3.0	1.0	0.0	0.0	8.0	9.0	3.0	1.0	13.0	5.0	0.0	11.0	5.0	0.0	15.0	3.0	22.0	17.0	4.0
OTU_3283	36.0	3.0	0.0	0.0	0.0	0.0	16.0	34.0	3.0	8.0	1.0	0.0	0.0	0.0	0.0	0.0	2.0	1.0	46.0	0.0	0.0	0.0	14.0	7.0	2.0	1.0	13.0	0.0	26.0	1.0	18.0	40.0	0.0	0.0	143.0	17.0	25.0	0.0	26.0	1.0	0.0	39.0	3.0	0.0	46.0	3.0	5.0	1.0	0.0
OTU_2750	7.0	0.0	0.0	0.0	0.0	0.0	4.0	2.0	1.0	0.0	0.0	0.0	0.0	0.0	0.0	0.0	0.0	0.0	11.0	0.0	0.0	0.0	2.0	1.0	1.0	0.0	1.0	0.0	6.0	0.0	2.0	7.0	0.0	0.0	7.0	3.0	4.0	0.0	3.0	0.0	0.0	16.0	0.0	0.0	4.0	0.0	0.0	1.0	0.0
OTU_6106	33.0	15.0	3891.0	7.0	1.0	5.0	27.0	15.0	6.0	7.0	2995.0	4.0	184.0	6.0	0.0	1.0	10.0	14.0	9.0	162.0	4.0	9847.0	0.0	0.0	10.0	34.0	9.0	222.0	40.0	2.0	0.0	4.0	6512.0	1.0	14.0	297.0	22.0	7.0	795.0	170.0	6.0	1577.0	675.0	4517.0	8.0	199.0	80.0	22.0	19.0
OTU_5464	15.0	9.0	0.0	19.0	0.0	27.0	1.0	23.0	6.0	20.0	0.0	2.0	0.0	9.0	2.0	0.0	30.0	2.0	0.0	0.0	2.0	0.0	0.0	0.0	1.0	0.0	0.0	0.0	0.0	1.0	0.0	0.0	0.0	0.0	1.0	0.0	0.0	0.0	0.0	0.0	0.0	0.0	0.0	0.0	1.0	0.0	0.0	0.0	0.0
OTU_5523	10.0	0.0	0.0	0.0	0.0	0.0	1.0	5.0	0.0	1.0	0.0	0.0	0.0	0.0	0.0	0.0	1.0	0.0	4.0	0.0	0.0	0.0	1.0	2.0	0.0	0.0	2.0	0.0	4.0	0.0	1.0	2.0	0.0	0.0	30.0	1.0	0.0	0.0	1.0	0.0	0.0	5.0	1.0	0.0	20.0	0.0	4.0	0.0	0.0
OTU_6240	48.0	3.0	0.0	0.0	0.0	0.0	13.0	87.0	8.0	25.0	1.0	0.0	0.0	0.0	1.0	0.0	1.0	2.0	35.0	0.0	0.0	0.0	16.0	14.0	1.0	4.0	19.0	0.0	23.0	3.0	9.0	21.0	0.0	0.0	207.0	12.0	11.0	0.0	21.0	1.0	0.0	35.0	1.0	0.0	57.0	3.0	1.0	5.0	1.0
OTU_2664	2.0	0.0	0.0	0.0	26.0	0.0	3.0	4.0	1.0	2.0	1.0	0.0	0.0	0.0	0.0	1.0	1.0	0.0	1.0	0.0	0.0	0.0	1.0	0.0	3.0	0.0	0.0	0.0	1.0	0.0	0.0	0.0	0.0	0.0	3.0	1.0	3.0	0.0	3.0	3.0	0.0	7.0	2.0	0.0	7.0	3.0	3.0	6.0	2.0
OTU_4677	7.0	4.0	0.0	1.0	0.0	7.0	0.0	9.0	5.0	7.0	0.0	2.0	0.0	2.0	0.0	0.0	13.0	0.0	0.0	0.0	1.0	0.0	0.0	0.0	0.0	0.0	0.0	0.0	0.0	1.0	0.0	0.0	0.0	0.0	3.0	0.0	0.0	0.0	0.0	0.0	0.0	0.0	0.0	0.0	0.0	0.0	0.0	0.0	0.0
OTU_1973	11.0	0.0	11.0	0.0	7.0	0.0	5.0	2.0	2.0	0.0	7.0	0.0	3.0	1.0	1.0	0.0	15.0	11.0	0.0	5.0	0.0	1.0	1.0	0.0	6.0	3.0	5.0	2.0	2.0	1.0	0.0	0.0	0.0	6.0	2.0	4.0	0.0	0.0	7.0	6.0	0.0	15.0	15.0	0.0	1.0	1.0	5.0	3.0	4.0
OTU_2159	9.0	1.0	0.0	0.0	16.0	0.0	16.0	4.0	0.0	1.0	4.0	0.0	0.0	0.0	1.0	2.0	1.0	1.0	4.0	1.0	0.0	1.0	3.0	4.0	0.0	7.0	5.0	1.0	4.0	0.0	4.0	3.0	0.0	0.0	17.0	12.0	5.0	0.0	12.0	3.0	1.0	28.0	15.0	0.0	30.0	6.0	24.0	32.0	11.0
OTU_420	29.0	3.0	40.0	0.0	27.0	1.0	30.0	8.0	3.0	1.0	16.0	1.0	33.0	2.0	8.0	5.0	30.0	25.0	2.0	21.0	7.0	1.0	1.0	1.0	23.0	13.0	12.0	52.0	4.0	15.0	3.0	2.0	0.0	7.0	1.0	24.0	12.0	0.0	44.0	31.0	0.0	61.0	43.0	0.0	4.0	9.0	9.0	15.0	8.0
OTU_4307	18.0	2.0	5.0	0.0	3.0	0.0	8.0	4.0	2.0	6.0	8.0	0.0	1.0	0.0	0.0	0.0	15.0	5.0	1.0	1.0	1.0	0.0	2.0	0.0	4.0	3.0	7.0	8.0	1.0	3.0	0.0	0.0	0.0	1.0	6.0	9.0	1.0	0.0	9.0	7.0	0.0	21.0	13.0	0.0	2.0	2.0	2.0	0.0	1.0
OTU_312	3.0	160.0	0.0	3.0	0.0	2.0	2.0	0.0	430.0	50.0	0.0	0.0	0.0	2.0	180.0	0.0	68.0	387.0	5.0	0.0	117.0	0.0	22.0	3.0	0.0	0.0	602.0	0.0	0.0	368.0	0.0	0.0	0.0	125.0	35.0	0.0	0.0	0.0	0.0	0.0	0.0	0.0	0.0	0.0	36.0	0.0	0.0	0.0	0.0
OTU_5545	31.0	0.0	0.0	0.0	0.0	0.0	7.0	30.0	2.0	7.0	0.0	0.0	0.0	0.0	0.0	0.0	6.0	0.0	38.0	0.0	0.0	0.0	24.0	9.0	0.0	0.0	11.0	1.0	13.0	0.0	12.0	9.0	0.0	0.0	142.0	3.0	5.0	0.0	10.0	2.0	0.0	27.0	1.0	0.0	34.0	1.0	3.0	0.0	0.0
OTU_3536	4.0	0.0	0.0	0.0	0.0	0.0	2.0	0.0	0.0	0.0	0.0	0.0	0.0	0.0	0.0	0.0	0.0	0.0	2.0	0.0	0.0	0.0	0.0	1.0	0.0	0.0	0.0	0.0	0.0	0.0	0.0	0.0	0.0	0.0	1.0	0.0	0.0	0.0	0.0	0.0	0.0	0.0	0.0	0.0	2.0	0.0	0.0	0.0	0.0
OTU_4587	9.0	1.0	16.0	0.0	5.0	0.0	12.0	6.0	2.0	1.0	5.0	0.0	14.0	3.0	3.0	1.0	3.0	4.0	1.0	10.0	1.0	0.0	2.0	0.0	6.0	1.0	7.0	6.0	4.0	6.0	0.0	0.0	0.0	3.0	0.0	10.0	0.0	0.0	19.0	9.0	0.0	17.0	16.0	0.0	0.0	6.0	9.0	3.0	5.0
OTU_2755	1.0	0.0	0.0	0.0	0.0	0.0	1.0	1.0	0.0	0.0	0.0	0.0	0.0	0.0	0.0	0.0	0.0	0.0	0.0	0.0	0.0	0.0	0.0	0.0	0.0	0.0	0.0	0.0	1.0	0.0	1.0	1.0	0.0	0.0	0.0	1.0	1.0	0.0	0.0	0.0	0.0	2.0	0.0	0.0	0.0	0.0	1.0	1.0	0.0
OTU_104	92.0	18.0	0.0	0.0	0.0	0.0	1.0	0.0	16.0	66.0	0.0	0.0	0.0	0.0	9.0	0.0	26.0	28.0	72.0	0.0	6.0	0.0	29.0	24.0	0.0	0.0	6.0	0.0	0.0	4.0	0.0	0.0	0.0	3.0	19.0	0.0	0.0	0.0	0.0	0.0	0.0	0.0	0.0	0.0	38.0	0.0	0.0	0.0	0.0
OTU_3701	6.0	1.0	9.0	0.0	13.0	1.0	9.0	10.0	0.0	1.0	6.0	1.0	4.0	1.0	4.0	1.0	20.0	10.0	0.0	6.0	4.0	0.0	1.0	1.0	12.0	9.0	10.0	13.0	0.0	5.0	0.0	2.0	0.0	2.0	4.0	13.0	3.0	0.0	13.0	8.0	0.0	25.0	20.0	0.0	1.0	5.0	0.0	2.0	2.0
OTU_5212	8.0	11.0	0.0	15.0	0.0	12.0	0.0	13.0	6.0	7.0	0.0	19.0	1.0	8.0	1.0	0.0	10.0	1.0	0.0	0.0	3.0	0.0	0.0	0.0	0.0	0.0	0.0	0.0	0.0	0.0	1.0	0.0	0.0	1.0	1.0	0.0	0.0	0.0	0.0	0.0	0.0	0.0	0.0	0.0	0.0	0.0	0.0	0.0	0.0
OTU_6174	74.0	7.0	293.0	589.0	1.0	338.0	3.0	82.0	2.0	4.0	282.0	211.0	4.0	197.0	0.0	0.0	8.0	2.0	1.0	9.0	2.0	861.0	0.0	0.0	1.0	0.0	4.0	9.0	1.0	1.0	0.0	0.0	524.0	1.0	11.0	12.0	1.0	0.0	10.0	2.0	0.0	40.0	33.0	442.0	2.0	6.0	2.0	2.0	0.0
OTU_1595	98.0	70.0	3.0	106.0	0.0	124.0	3.0	140.0	37.0	80.0	0.0	39.0	0.0	52.0	2.0	1.0	113.0	10.0	0.0	0.0	16.0	0.0	1.0	5.0	0.0	0.0	2.0	0.0	0.0	4.0	0.0	0.0	0.0	3.0	11.0	0.0	0.0	0.0	0.0	0.0	0.0	0.0	1.0	0.0	1.0	1.0	0.0	1.0	0.0
OTU_250	10.0	0.0	0.0	4.0	0.0	17.0	0.0	5.0	0.0	0.0	0.0	4.0	0.0	15.0	0.0	0.0	0.0	1.0	0.0	0.0	0.0	0.0	0.0	0.0	0.0	0.0	0.0	0.0	0.0	0.0	0.0	0.0	0.0	0.0	0.0	0.0	0.0	0.0	0.0	0.0	0.0	0.0	0.0	0.0	0.0	0.0	0.0	0.0	0.0
OTU_2932	4.0	0.0	0.0	0.0	0.0	0.0	0.0	2.0	1.0	1.0	0.0	0.0	0.0	0.0	0.0	0.0	0.0	0.0	1.0	0.0	0.0	0.0	0.0	0.0	0.0	1.0	0.0	0.0	2.0	0.0	3.0	0.0	0.0	1.0	18.0	1.0	0.0	0.0	0.0	0.0	0.0	8.0	0.0	0.0	2.0	0.0	0.0	0.0	0.0
OTU_2408	1.0	0.0	0.0	0.0	0.0	0.0	3.0	0.0	0.0	0.0	0.0	0.0	0.0	0.0	0.0	0.0	1.0	0.0	0.0	0.0	0.0	0.0	0.0	0.0	0.0	0.0	1.0	0.0	0.0	0.0	0.0	0.0	0.0	0.0	0.0	1.0	2.0	0.0	2.0	0.0	0.0	7.0	3.0	1.0	2.0	1.0	1.0	1.0	1.0
OTU_2279	5.0	8.0	0.0	0.0	0.0	0.0	31.0	3.0	27.0	7.0	0.0	0.0	0.0	0.0	6.0	0.0	12.0	5.0	8.0	1.0	2.0	0.0	18.0	1.0	0.0	1.0	136.0	2.0	1.0	18.0	0.0	0.0	0.0	8.0	13.0	1.0	2.0	0.0	3.0	0.0	0.0	3.0	0.0	0.0	106.0	3.0	4.0	7.0	1.0
OTU_1593	2.0	0.0	0.0	0.0	0.0	0.0	1.0	1.0	0.0	0.0	0.0	0.0	0.0	0.0	0.0	0.0	0.0	0.0	0.0	0.0	0.0	0.0	0.0	0.0	0.0	1.0	1.0	0.0	2.0	0.0	0.0	0.0	0.0	0.0	0.0	0.0	0.0	0.0	1.0	1.0	0.0	1.0	0.0	0.0	0.0	0.0	0.0	0.0	0.0
OTU_3776	18.0	0.0	2.0	0.0	2.0	0.0	5.0	6.0	0.0	2.0	0.0	0.0	1.0	0.0	1.0	0.0	1.0	3.0	5.0	0.0	0.0	0.0	0.0	1.0	0.0	2.0	10.0	1.0	4.0	0.0	1.0	0.0	0.0	0.0	3.0	5.0	0.0	0.0	10.0	0.0	0.0	11.0	2.0	0.0	0.0	2.0	1.0	1.0	0.0
OTU_3799	30.0	2.0	74.0	67.0	1.0	51.0	1.0	32.0	0.0	2.0	56.0	32.0	2.0	25.0	0.0	0.0	2.0	0.0	0.0	0.0	1.0	94.0	0.0	1.0	0.0	0.0	0.0	1.0	0.0	0.0	0.0	0.0	66.0	0.0	5.0	8.0	0.0	0.0	7.0	0.0	0.0	21.0	12.0	61.0	1.0	3.0	1.0	0.0	0.0
OTU_5575	32.0	3.0	0.0	1.0	0.0	0.0	11.0	30.0	6.0	4.0	0.0	0.0	0.0	0.0	0.0	1.0	12.0	2.0	3.0	0.0	0.0	0.0	4.0	6.0	3.0	3.0	17.0	0.0	12.0	3.0	6.0	9.0	1.0	3.0	36.0	15.0	14.0	1.0	21.0	4.0	0.0	44.0	7.0	0.0	4.0	2.0	3.0	1.0	0.0
OTU_5906	47.0	3.0	0.0	0.0	0.0	0.0	6.0	84.0	6.0	6.0	0.0	0.0	0.0	1.0	0.0	0.0	3.0	1.0	19.0	0.0	0.0	0.0	8.0	5.0	1.0	1.0	4.0	0.0	10.0	0.0	6.0	15.0	0.0	0.0	104.0	10.0	5.0	0.0	9.0	2.0	0.0	32.0	5.0	0.0	21.0	3.0	0.0	1.0	0.0
OTU_4559	17.0	3.0	2.0	0.0	12.0	1.0	16.0	27.0	6.0	3.0	4.0	0.0	0.0	0.0	0.0	9.0	2.0	4.0	4.0	2.0	0.0	4.0	1.0	3.0	4.0	0.0	6.0	3.0	8.0	5.0	2.0	5.0	2.0	0.0	2.0	20.0	3.0	0.0	11.0	4.0	4.0	41.0	23.0	1.0	31.0	7.0	33.0	28.0	11.0
OTU_5427	4.0	0.0	2.0	1.0	0.0	2.0	23.0	0.0	0.0	1.0	9.0	0.0	0.0	0.0	0.0	0.0	1.0	0.0	1.0	4.0	0.0	8.0	0.0	0.0	7.0	4.0	0.0	9.0	19.0	0.0	7.0	1.0	1.0	0.0	0.0	15.0	8.0	0.0	2.0	9.0	11.0	29.0	29.0	3.0	28.0	20.0	91.0	90.0	26.0
OTU_1728	2.0	0.0	0.0	0.0	0.0	0.0	0.0	1.0	0.0	4.0	0.0	0.0	0.0	0.0	0.0	0.0	0.0	2.0	5.0	0.0	0.0	0.0	0.0	0.0	0.0	0.0	2.0	0.0	7.0	0.0	0.0	7.0	0.0	0.0	10.0	1.0	1.0	0.0	3.0	0.0	0.0	6.0	1.0	0.0	1.0	1.0	0.0	1.0	0.0
OTU_4504	28.0	10.0	8.0	0.0	29.0	3.0	25.0	21.0	4.0	2.0	21.0	1.0	15.0	1.0	4.0	3.0	61.0	26.0	1.0	9.0	6.0	0.0	6.0	1.0	18.0	30.0	25.0	29.0	2.0	18.0	2.0	2.0	1.0	19.0	15.0	29.0	9.0	0.0	38.0	31.0	0.0	76.0	66.0	0.0	10.0	14.0	9.0	10.0	10.0
OTU_1345	5.0	2.0	0.0	8.0	0.0	5.0	0.0	9.0	4.0	3.0	0.0	3.0	0.0	5.0	0.0	0.0	4.0	0.0	0.0	0.0	2.0	0.0	0.0	1.0	0.0	0.0	0.0	0.0	0.0	1.0	0.0	0.0	0.0	1.0	0.0	0.0	0.0	0.0	0.0	0.0	0.0	0.0	0.0	0.0	0.0	0.0	0.0	0.0	0.0
OTU_3864	3.0	0.0	176.0	0.0	0.0	0.0	1.0	1.0	0.0	1.0	597.0	0.0	6.0	0.0	0.0	0.0	0.0	0.0	2.0	39.0	0.0	1489.0	0.0	0.0	0.0	0.0	0.0	34.0	0.0	0.0	0.0	0.0	776.0	0.0	0.0	51.0	1.0	1.0	90.0	28.0	0.0	70.0	117.0	755.0	0.0	9.0	1.0	0.0	0.0
OTU_3899	21.0	1.0	0.0	0.0	0.0	0.0	7.0	11.0	2.0	9.0	0.0	0.0	0.0	0.0	0.0	0.0	4.0	3.0	24.0	0.0	0.0	0.0	3.0	2.0	0.0	1.0	8.0	0.0	13.0	1.0	11.0	14.0	0.0	1.0	44.0	2.0	9.0	0.0	16.0	0.0	0.0	20.0	0.0	0.0	16.0	0.0	0.0	1.0	0.0
OTU_1990	1.0	0.0	0.0	0.0	0.0	0.0	0.0	1.0	0.0	0.0	0.0	0.0	4.0	0.0	0.0	0.0	0.0	0.0	0.0	0.0	0.0	0.0	0.0	0.0	0.0	0.0	0.0	0.0	0.0	0.0	0.0	0.0	0.0	0.0	0.0	0.0	0.0	0.0	3.0	0.0	0.0	1.0	0.0	0.0	0.0	0.0	1.0	0.0	0.0
OTU_124	4.0	294.0	0.0	2.0	0.0	10.0	10.0	2.0	564.0	47.0	0.0	5.0	0.0	2.0	298.0	0.0	171.0	535.0	10.0	0.0	249.0	0.0	30.0	5.0	0.0	0.0	840.0	0.0	0.0	608.0	0.0	1.0	0.0	169.0	69.0	0.0	0.0	0.0	0.0	0.0	0.0	0.0	0.0	0.0	80.0	0.0	0.0	0.0	0.0
OTU_5187	40.0	1.0	0.0	0.0	0.0	0.0	7.0	40.0	3.0	11.0	2.0	0.0	0.0	0.0	0.0	0.0	1.0	2.0	36.0	0.0	1.0	0.0	10.0	8.0	0.0	2.0	9.0	0.0	23.0	3.0	12.0	20.0	0.0	0.0	152.0	19.0	12.0	0.0	20.0	4.0	0.0	41.0	3.0	0.0	57.0	2.0	1.0	3.0	0.0
OTU_1202	3.0	0.0	3.0	12.0	0.0	11.0	0.0	3.0	0.0	0.0	5.0	4.0	0.0	3.0	0.0	0.0	0.0	0.0	0.0	0.0	0.0	24.0	0.0	0.0	0.0	0.0	0.0	0.0	0.0	0.0	0.0	0.0	12.0	0.0	0.0	1.0	0.0	0.0	0.0	0.0	0.0	1.0	0.0	11.0	0.0	0.0	0.0	0.0	0.0
OTU_253	53.0	14.0	214.0	11.0	54.0	32.0	35.0	48.0	11.0	13.0	41.0	20.0	47.0	18.0	27.0	2.0	28.0	38.0	4.0	91.0	4.0	2.0	3.0	3.0	22.0	16.0	36.0	53.0	20.0	35.0	3.0	4.0	1.0	28.0	12.0	48.0	9.0	0.0	99.0	55.0	2.0	110.0	85.0	1.0	7.0	20.0	38.0	20.0	19.0
OTU_5959	57.0	343.0	1.0	0.0	5.0	0.0	83.0	0.0	933.0	46.0	0.0	1.0	0.0	1.0	25.0	0.0	985.0	508.0	346.0	0.0	257.0	3.0	856.0	25.0	40.0	1.0	608.0	1.0	15.0	54.0	2.0	0.0	1.0	994.0	6.0	1.0	0.0	0.0	0.0	1.0	0.0	0.0	0.0	0.0	293.0	2.0	0.0	0.0	1.0
OTU_1168	2.0	1.0	0.0	0.0	0.0	0.0	0.0	8.0	1.0	2.0	0.0	0.0	0.0	0.0	0.0	0.0	0.0	0.0	1.0	0.0	0.0	0.0	1.0	4.0	0.0	0.0	0.0	0.0	0.0	0.0	0.0	0.0	0.0	0.0	13.0	0.0	0.0	0.0	0.0	0.0	0.0	4.0	0.0	1.0	0.0	0.0	0.0	0.0	0.0
OTU_1596	5.0	2.0	0.0	3.0	0.0	15.0	1.0	13.0	1.0	1.0	0.0	5.0	0.0	3.0	0.0	1.0	1.0	0.0	1.0	0.0	0.0	0.0	0.0	0.0	0.0	0.0	0.0	0.0	0.0	0.0	0.0	0.0	0.0	1.0	0.0	0.0	0.0	0.0	0.0	0.0	0.0	0.0	0.0	0.0	1.0	0.0	0.0	0.0	0.0
OTU_4407	2.0	0.0	0.0	0.0	0.0	0.0	2.0	2.0	0.0	0.0	0.0	0.0	0.0	0.0	0.0	0.0	0.0	0.0	0.0	0.0	0.0	0.0	0.0	1.0	1.0	0.0	2.0	1.0	0.0	0.0	2.0	2.0	0.0	0.0	9.0	3.0	2.0	0.0	2.0	1.0	0.0	4.0	3.0	0.0	2.0	0.0	0.0	1.0	0.0
OTU_4745	26.0	1.0	1.0	86.0	0.0	54.0	4.0	32.0	8.0	6.0	7.0	35.0	1.0	43.0	3.0	0.0	24.0	12.0	2.0	0.0	7.0	20.0	2.0	5.0	0.0	0.0	0.0	0.0	0.0	6.0	0.0	0.0	17.0	2.0	2.0	0.0	0.0	0.0	0.0	1.0	0.0	0.0	0.0	1.0	1.0	0.0	0.0	0.0	0.0
OTU_4784	20.0	1.0	0.0	0.0	0.0	1.0	2.0	31.0	0.0	5.0	1.0	0.0	0.0	0.0	0.0	0.0	2.0	0.0	12.0	0.0	0.0	0.0	7.0	7.0	0.0	1.0	6.0	0.0	6.0	0.0	6.0	3.0	0.0	0.0	92.0	5.0	4.0	0.0	2.0	2.0	0.0	19.0	1.0	0.0	18.0	1.0	0.0	2.0	0.0
OTU_3250	29.0	2.0	0.0	0.0	0.0	0.0	0.0	36.0	0.0	3.0	0.0	0.0	0.0	0.0	0.0	0.0	1.0	0.0	0.0	0.0	0.0	1.0	0.0	0.0	0.0	0.0	3.0	0.0	1.0	1.0	0.0	0.0	0.0	0.0	25.0	4.0	0.0	0.0	4.0	0.0	0.0	3.0	0.0	0.0	3.0	0.0	0.0	0.0	0.0
OTU_5211	23.0	1.0	0.0	0.0	0.0	0.0	119.0	7.0	3.0	35.0	0.0	0.0	2.0	0.0	0.0	0.0	1.0	1.0	3.0	1.0	1.0	0.0	2.0	0.0	25.0	13.0	14.0	1.0	191.0	2.0	53.0	43.0	0.0	0.0	1.0	118.0	93.0	0.0	241.0	40.0	1.0	373.0	44.0	0.0	7.0	36.0	36.0	24.0	4.0
OTU_3951	12.0	0.0	0.0	0.0	0.0	0.0	2.0	11.0	2.0	4.0	0.0	0.0	0.0	0.0	0.0	0.0	0.0	0.0	11.0	0.0	0.0	0.0	5.0	4.0	0.0	0.0	1.0	0.0	7.0	0.0	1.0	6.0	0.0	0.0	49.0	5.0	6.0	0.0	5.0	0.0	0.0	10.0	0.0	0.0	22.0	3.0	1.0	1.0	0.0
OTU_500	3.0	0.0	7.0	0.0	4.0	0.0	2.0	0.0	1.0	0.0	0.0	0.0	4.0	0.0	0.0	0.0	0.0	2.0	0.0	6.0	0.0	0.0	0.0	0.0	2.0	1.0	3.0	0.0	1.0	4.0	0.0	0.0	0.0	0.0	0.0	1.0	0.0	0.0	7.0	2.0	0.0	7.0	0.0	0.0	0.0	1.0	2.0	1.0	1.0
OTU_5081	15.0	1.0	22.0	0.0	30.0	5.0	20.0	14.0	4.0	1.0	4.0	1.0	8.0	0.0	3.0	1.0	17.0	20.0	0.0	19.0	3.0	0.0	2.0	0.0	8.0	6.0	12.0	13.0	12.0	5.0	0.0	1.0	0.0	7.0	5.0	16.0	6.0	1.0	44.0	24.0	1.0	38.0	19.0	0.0	5.0	10.0	7.0	8.0	4.0
OTU_4041	29.0	2.0	0.0	0.0	0.0	0.0	16.0	8.0	4.0	6.0	5.0	0.0	0.0	0.0	0.0	0.0	4.0	1.0	3.0	0.0	0.0	0.0	1.0	0.0	0.0	3.0	7.0	1.0	29.0	1.0	7.0	10.0	0.0	0.0	10.0	17.0	18.0	0.0	42.0	4.0	0.0	67.0	5.0	0.0	12.0	3.0	2.0	1.0	0.0
OTU_83	7.0	0.0	19.0	4.0	0.0	8.0	0.0	0.0	0.0	0.0	18.0	0.0	1.0	2.0	0.0	0.0	1.0	0.0	0.0	2.0	0.0	22.0	0.0	0.0	0.0	0.0	0.0	0.0	0.0	0.0	0.0	0.0	13.0	0.0	0.0	0.0	0.0	0.0	1.0	1.0	0.0	6.0	3.0	12.0	0.0	1.0	0.0	0.0	0.0
OTU_5559	9.0	0.0	0.0	0.0	0.0	0.0	8.0	2.0	0.0	1.0	0.0	0.0	0.0	0.0	0.0	0.0	0.0	0.0	10.0	0.0	0.0	0.0	5.0	1.0	0.0	0.0	2.0	0.0	6.0	0.0	7.0	5.0	0.0	0.0	12.0	2.0	6.0	0.0	7.0	0.0	0.0	22.0	2.0	0.0	26.0	3.0	0.0	5.0	0.0
OTU_5915	15.0	0.0	34.0	78.0	0.0	45.0	0.0	21.0	1.0	1.0	46.0	31.0	0.0	24.0	0.0	0.0	1.0	1.0	0.0	1.0	0.0	61.0	0.0	0.0	0.0	0.0	3.0	0.0	0.0	0.0	0.0	0.0	54.0	0.0	0.0	5.0	0.0	0.0	8.0	1.0	0.0	7.0	15.0	36.0	0.0	1.0	0.0	0.0	0.0
OTU_5313	19.0	0.0	0.0	0.0	0.0	0.0	6.0	26.0	1.0	2.0	0.0	0.0	0.0	0.0	0.0	0.0	1.0	0.0	25.0	0.0	0.0	0.0	9.0	4.0	0.0	0.0	15.0	1.0	8.0	2.0	11.0	8.0	0.0	0.0	111.0	12.0	8.0	0.0	5.0	0.0	0.0	23.0	0.0	0.0	24.0	2.0	1.0	3.0	0.0
OTU_5885	27.0	0.0	0.0	0.0	0.0	0.0	4.0	15.0	2.0	1.0	0.0	0.0	0.0	0.0	0.0	0.0	2.0	0.0	39.0	0.0	0.0	0.0	24.0	2.0	1.0	0.0	4.0	0.0	10.0	2.0	2.0	10.0	0.0	0.0	39.0	4.0	4.0	0.0	10.0	0.0	0.0	10.0	1.0	0.0	18.0	1.0	1.0	0.0	0.0
OTU_1406	5.0	0.0	0.0	0.0	0.0	0.0	1.0	2.0	1.0	1.0	0.0	0.0	0.0	0.0	0.0	0.0	1.0	0.0	3.0	0.0	0.0	0.0	2.0	0.0	1.0	0.0	4.0	0.0	7.0	0.0	4.0	3.0	0.0	0.0	9.0	4.0	3.0	0.0	3.0	2.0	0.0	12.0	1.0	0.0	1.0	1.0	0.0	0.0	0.0
OTU_3493	19.0	0.0	0.0	0.0	0.0	0.0	2.0	0.0	2.0	16.0	0.0	0.0	0.0	0.0	0.0	0.0	7.0	1.0	42.0	0.0	0.0	0.0	23.0	3.0	0.0	1.0	14.0	0.0	4.0	4.0	0.0	0.0	0.0	2.0	4.0	0.0	0.0	0.0	0.0	0.0	0.0	0.0	0.0	0.0	11.0	0.0	0.0	0.0	0.0
OTU_2058	23.0	5.0	9.0	1.0	16.0	1.0	11.0	15.0	1.0	0.0	13.0	1.0	12.0	1.0	5.0	4.0	55.0	14.0	1.0	11.0	4.0	0.0	2.0	4.0	17.0	16.0	13.0	17.0	2.0	8.0	0.0	3.0	0.0	5.0	11.0	13.0	6.0	1.0	17.0	19.0	0.0	42.0	59.0	0.0	1.0	2.0	4.0	6.0	7.0
OTU_5851	43.0	6.0	78.0	2.0	35.0	8.0	28.0	32.0	4.0	14.0	20.0	10.0	36.0	4.0	22.0	3.0	24.0	17.0	4.0	40.0	1.0	0.0	3.0	1.0	20.0	9.0	10.0	30.0	25.0	19.0	0.0	0.0	2.0	12.0	10.0	43.0	23.0	2.0	95.0	61.0	1.0	144.0	29.0	0.0	3.0	9.0	22.0	17.0	5.0
OTU_6008	49.0	3.0	125.0	3.0	19.0	14.0	18.0	31.0	3.0	12.0	40.0	17.0	31.0	16.0	14.0	4.0	15.0	12.0	1.0	46.0	3.0	5.0	2.0	0.0	10.0	5.0	8.0	31.0	6.0	18.0	2.0	5.0	0.0	12.0	4.0	31.0	5.0	0.0	65.0	37.0	1.0	80.0	64.0	1.0	2.0	9.0	14.0	12.0	9.0
OTU_4204	24.0	0.0	0.0	0.0	0.0	0.0	4.0	39.0	2.0	4.0	0.0	0.0	0.0	0.0	2.0	0.0	0.0	2.0	20.0	0.0	0.0	0.0	6.0	4.0	0.0	0.0	6.0	0.0	8.0	0.0	1.0	2.0	0.0	0.0	111.0	5.0	6.0	0.0	4.0	0.0	0.0	11.0	1.0	0.0	48.0	2.0	1.0	0.0	0.0
OTU_5395	6.0	1.0	32.0	0.0	11.0	1.0	6.0	6.0	0.0	1.0	5.0	4.0	6.0	3.0	2.0	1.0	7.0	7.0	0.0	13.0	3.0	0.0	0.0	0.0	4.0	3.0	8.0	7.0	5.0	2.0	0.0	0.0	0.0	3.0	0.0	7.0	3.0	0.0	7.0	8.0	1.0	22.0	14.0	0.0	1.0	2.0	10.0	4.0	0.0
OTU_346	65.0	67.0	0.0	11.0	0.0	20.0	1.0	3.0	53.0	121.0	0.0	15.0	0.0	8.0	4.0	0.0	69.0	8.0	0.0	0.0	22.0	0.0	0.0	1.0	0.0	0.0	1.0	0.0	0.0	1.0	0.0	0.0	0.0	7.0	2.0	0.0	0.0	0.0	0.0	0.0	0.0	0.0	0.0	0.0	1.0	0.0	0.0	0.0	0.0
OTU_4127	31.0	1.0	0.0	0.0	24.0	0.0	17.0	8.0	1.0	5.0	0.0	0.0	0.0	0.0	0.0	4.0	1.0	0.0	12.0	0.0	0.0	0.0	3.0	6.0	1.0	1.0	7.0	0.0	16.0	0.0	11.0	7.0	0.0	0.0	18.0	10.0	4.0	0.0	14.0	3.0	0.0	32.0	4.0	0.0	28.0	3.0	16.0	9.0	2.0
OTU_6269	91.0	13.0	194.0	6.0	93.0	23.0	49.0	73.0	8.0	24.0	39.0	26.0	86.0	17.0	44.0	5.0	58.0	55.0	13.0	103.0	11.0	3.0	4.0	2.0	49.0	25.0	64.0	65.0	50.0	61.0	7.0	5.0	2.0	45.0	16.0	67.0	30.0	0.0	135.0	82.0	0.0	168.0	85.0	2.0	6.0	21.0	60.0	25.0	24.0
OTU_5347	14.0	2.0	0.0	8.0	0.0	2.0	0.0	10.0	3.0	17.0	0.0	3.0	0.0	4.0	0.0	0.0	11.0	1.0	1.0	0.0	3.0	0.0	0.0	0.0	0.0	1.0	1.0	0.0	0.0	0.0	0.0	0.0	0.0	0.0	0.0	0.0	0.0	0.0	0.0	0.0	0.0	0.0	0.0	0.0	0.0	0.0	0.0	0.0	0.0
OTU_4654	16.0	1.0	8.0	54.0	0.0	29.0	0.0	12.0	0.0	1.0	46.0	11.0	0.0	14.0	0.0	0.0	4.0	1.0	0.0	0.0	0.0	68.0	0.0	0.0	0.0	0.0	0.0	2.0	0.0	0.0	0.0	0.0	41.0	0.0	1.0	4.0	0.0	0.0	3.0	2.0	0.0	3.0	7.0	20.0	0.0	1.0	0.0	0.0	0.0
OTU_294	39.0	4.0	0.0	0.0	0.0	0.0	1.0	62.0	9.0	11.0	5.0	0.0	0.0	0.0	0.0	0.0	1.0	0.0	1.0	0.0	0.0	0.0	2.0	1.0	0.0	0.0	2.0	0.0	1.0	1.0	0.0	0.0	0.0	0.0	47.0	7.0	0.0	0.0	2.0	3.0	0.0	14.0	0.0	0.0	0.0	0.0	0.0	0.0	0.0
OTU_1290	37.0	1.0	0.0	0.0	0.0	0.0	15.0	50.0	3.0	8.0	2.0	0.0	0.0	0.0	0.0	0.0	6.0	1.0	37.0	0.0	0.0	1.0	14.0	12.0	3.0	2.0	13.0	0.0	15.0	0.0	13.0	22.0	0.0	1.0	198.0	8.0	10.0	0.0	18.0	3.0	0.0	41.0	3.0	0.0	31.0	4.0	0.0	2.0	1.0
OTU_1940	8.0	0.0	0.0	0.0	0.0	0.0	0.0	14.0	0.0	6.0	0.0	0.0	0.0	0.0	0.0	0.0	0.0	2.0	6.0	0.0	0.0	0.0	0.0	3.0	1.0	0.0	4.0	0.0	7.0	0.0	2.0	11.0	0.0	0.0	36.0	4.0	3.0	0.0	3.0	0.0	0.0	15.0	1.0	0.0	15.0	0.0	2.0	1.0	0.0
OTU_2592	9.0	1.0	0.0	0.0	0.0	0.0	1.0	6.0	0.0	1.0	0.0	0.0	0.0	0.0	0.0	0.0	0.0	0.0	4.0	0.0	0.0	0.0	2.0	0.0	0.0	1.0	0.0	0.0	0.0	0.0	0.0	0.0	0.0	1.0	6.0	0.0	0.0	0.0	2.0	0.0	0.0	2.0	0.0	0.0	1.0	0.0	0.0	0.0	0.0
OTU_778	2.0	1.0	0.0	0.0	0.0	1.0	0.0	4.0	0.0	1.0	0.0	0.0	0.0	1.0	0.0	0.0	0.0	0.0	0.0	0.0	0.0	0.0	0.0	0.0	0.0	0.0	0.0	0.0	0.0	2.0	0.0	0.0	0.0	0.0	2.0	0.0	0.0	0.0	0.0	0.0	0.0	0.0	0.0	0.0	0.0	0.0	0.0	0.0	0.0
OTU_6066	57.0	6.0	61.0	0.0	62.0	7.0	49.0	29.0	8.0	9.0	12.0	2.0	51.0	7.0	24.0	1.0	52.0	45.0	2.0	65.0	5.0	1.0	3.0	3.0	34.0	23.0	24.0	47.0	36.0	43.0	2.0	5.0	1.0	27.0	11.0	44.0	26.0	0.0	109.0	58.0	0.0	136.0	63.0	1.0	5.0	20.0	29.0	29.0	12.0
OTU_6158	20.0	12.0	3958.0	36.0	9.0	0.0	74.0	10.0	8.0	2.0	22304.0	2.0	740.0	3.0	0.0	4.0	26.0	21.0	12.0	13483.0	24.0	21672.0	10.0	2.0	76.0	37.0	17.0	15047.0	149.0	6.0	18.0	9.0	8841.0	6.0	44.0	20201.0	55.0	11.0	33141.0	17988.0	13.0	11310.0	28543.0	8412.0	25.0	2591.0	401.0	472.0	200.0
OTU_5197	29.0	0.0	0.0	0.0	0.0	0.0	3.0	13.0	0.0	7.0	1.0	0.0	0.0	0.0	0.0	0.0	0.0	1.0	5.0	0.0	0.0	0.0	0.0	0.0	1.0	0.0	4.0	0.0	12.0	0.0	5.0	8.0	0.0	0.0	7.0	14.0	5.0	0.0	22.0	4.0	1.0	19.0	2.0	0.0	4.0	5.0	2.0	1.0	0.0
OTU_737	18.0	2.0	1.0	58.0	0.0	26.0	3.0	20.0	3.0	2.0	8.0	11.0	0.0	25.0	0.0	0.0	6.0	5.0	0.0	0.0	2.0	23.0	0.0	0.0	0.0	0.0	1.0	0.0	0.0	2.0	0.0	0.0	23.0	0.0	3.0	0.0	0.0	0.0	0.0	0.0	0.0	0.0	3.0	1.0	0.0	0.0	0.0	0.0	0.0
OTU_5430	8.0	0.0	0.0	0.0	0.0	0.0	4.0	3.0	1.0	0.0	0.0	0.0	0.0	0.0	0.0	0.0	1.0	1.0	4.0	0.0	0.0	0.0	0.0	0.0	1.0	0.0	1.0	0.0	11.0	0.0	5.0	5.0	0.0	0.0	6.0	5.0	3.0	0.0	6.0	1.0	0.0	15.0	1.0	0.0	11.0	2.0	0.0	0.0	0.0
OTU_5954	12.0	0.0	26.0	64.0	0.0	39.0	0.0	7.0	1.0	1.0	73.0	15.0	0.0	31.0	0.0	0.0	1.0	1.0	0.0	1.0	1.0	132.0	0.0	1.0	0.0	0.0	0.0	2.0	0.0	0.0	0.0	0.0	73.0	0.0	1.0	1.0	0.0	0.0	0.0	0.0	0.0	8.0	7.0	41.0	0.0	1.0	0.0	0.0	0.0
OTU_4958	35.0	1.0	1.0	1.0	0.0	0.0	18.0	24.0	1.0	6.0	0.0	0.0	0.0	0.0	4.0	0.0	3.0	1.0	4.0	2.0	0.0	0.0	3.0	4.0	4.0	2.0	12.0	0.0	18.0	8.0	7.0	8.0	0.0	2.0	18.0	19.0	16.0	0.0	37.0	10.0	0.0	51.0	4.0	0.0	5.0	9.0	5.0	1.0	0.0
OTU_4757	30.0	1.0	0.0	0.0	0.0	1.0	0.0	8.0	1.0	0.0	0.0	0.0	0.0	0.0	0.0	0.0	3.0	0.0	17.0	0.0	0.0	0.0	5.0	0.0	0.0	0.0	5.0	0.0	0.0	0.0	0.0	5.0	0.0	2.0	9.0	0.0	0.0	0.0	2.0	0.0	0.0	0.0	0.0	0.0	6.0	0.0	0.0	0.0	0.0
OTU_386	30.0	2.0	0.0	0.0	0.0	0.0	5.0	43.0	2.0	13.0	0.0	0.0	0.0	0.0	1.0	0.0	2.0	0.0	56.0	0.0	0.0	0.0	20.0	3.0	1.0	0.0	10.0	0.0	18.0	0.0	21.0	15.0	0.0	0.0	121.0	11.0	11.0	0.0	21.0	3.0	0.0	26.0	3.0	0.0	48.0	5.0	3.0	1.0	0.0
OTU_4906	35.0	2.0	0.0	0.0	3.0	0.0	13.0	19.0	8.0	17.0	8.0	0.0	2.0	0.0	1.0	0.0	5.0	5.0	9.0	5.0	2.0	0.0	10.0	3.0	6.0	4.0	38.0	0.0	10.0	2.0	1.0	2.0	0.0	3.0	6.0	12.0	3.0	0.0	26.0	5.0	0.0	40.0	2.0	0.0	13.0	2.0	1.0	3.0	0.0
OTU_3883	2.0	3.0	0.0	4.0	0.0	4.0	0.0	4.0	0.0	2.0	0.0	0.0	0.0	0.0	0.0	0.0	2.0	0.0	0.0	0.0	1.0	0.0	0.0	0.0	0.0	0.0	0.0	0.0	0.0	0.0	0.0	0.0	0.0	0.0	0.0	0.0	0.0	0.0	0.0	0.0	0.0	0.0	0.0	0.0	0.0	0.0	0.0	0.0	0.0
OTU_5443	12.0	11.0	0.0	24.0	0.0	29.0	1.0	27.0	16.0	17.0	0.0	16.0	0.0	10.0	1.0	0.0	16.0	7.0	0.0	0.0	3.0	0.0	0.0	0.0	0.0	0.0	2.0	0.0	0.0	1.0	0.0	0.0	0.0	1.0	4.0	0.0	0.0	0.0	0.0	0.0	0.0	0.0	0.0	0.0	1.0	0.0	0.0	0.0	0.0
OTU_5701	16.0	0.0	0.0	0.0	0.0	0.0	1.0	12.0	2.0	6.0	0.0	0.0	0.0	0.0	0.0	0.0	0.0	0.0	14.0	0.0	0.0	0.0	6.0	0.0	0.0	3.0	5.0	0.0	11.0	0.0	5.0	6.0	0.0	0.0	11.0	7.0	7.0	0.0	3.0	0.0	0.0	8.0	1.0	0.0	4.0	2.0	0.0	0.0	0.0
OTU_5157	7.0	0.0	7.0	0.0	0.0	0.0	3.0	1.0	1.0	2.0	1.0	0.0	2.0	1.0	0.0	0.0	4.0	4.0	0.0	11.0	2.0	0.0	4.0	2.0	4.0	2.0	3.0	2.0	1.0	0.0	0.0	0.0	0.0	1.0	4.0	4.0	0.0	0.0	8.0	4.0	0.0	15.0	3.0	1.0	3.0	1.0	1.0	3.0	0.0
OTU_968	33.0	22.0	0.0	1.0	0.0	2.0	0.0	1.0	42.0	49.0	0.0	0.0	0.0	0.0	11.0	0.0	70.0	45.0	44.0	0.0	18.0	0.0	43.0	24.0	0.0	1.0	4.0	0.0	0.0	8.0	0.0	0.0	0.0	6.0	8.0	0.0	0.0	0.0	0.0	1.0	0.0	0.0	3.0	0.0	27.0	0.0	0.0	0.0	0.0
OTU_1067	10.0	2.0	4.0	0.0	12.0	1.0	10.0	3.0	1.0	2.0	5.0	0.0	7.0	0.0	5.0	1.0	23.0	5.0	2.0	7.0	2.0	0.0	0.0	1.0	13.0	10.0	8.0	14.0	0.0	1.0	0.0	1.0	0.0	3.0	2.0	5.0	3.0	0.0	15.0	6.0	0.0	23.0	20.0	0.0	0.0	2.0	3.0	3.0	5.0
OTU_4744	22.0	7.0	38.0	2.0	23.0	5.0	9.0	15.0	6.0	4.0	8.0	3.0	11.0	2.0	14.0	0.0	19.0	21.0	0.0	28.0	2.0	0.0	0.0	3.0	13.0	8.0	29.0	23.0	9.0	13.0	1.0	2.0	0.0	8.0	6.0	25.0	10.0	0.0	36.0	24.0	0.0	67.0	12.0	1.0	2.0	4.0	16.0	9.0	5.0
OTU_805	15.0	1.0	14.0	0.0	18.0	1.0	6.0	1.0	2.0	1.0	3.0	0.0	6.0	0.0	5.0	0.0	5.0	10.0	2.0	5.0	2.0	0.0	0.0	0.0	9.0	4.0	3.0	9.0	4.0	8.0	1.0	1.0	0.0	4.0	2.0	3.0	4.0	0.0	11.0	9.0	0.0	14.0	12.0	0.0	1.0	0.0	5.0	4.0	2.0
OTU_740	6.0	1.0	2.0	0.0	1.0	0.0	5.0	3.0	0.0	2.0	1.0	0.0	2.0	0.0	0.0	0.0	13.0	2.0	0.0	2.0	2.0	0.0	0.0	0.0	5.0	3.0	3.0	2.0	2.0	2.0	1.0	1.0	0.0	3.0	3.0	1.0	2.0	0.0	4.0	0.0	0.0	7.0	8.0	0.0	1.0	0.0	1.0	4.0	1.0
OTU_5563	27.0	4.0	0.0	0.0	0.0	0.0	3.0	23.0	6.0	22.0	2.0	0.0	0.0	0.0	0.0	0.0	4.0	1.0	12.0	0.0	0.0	0.0	11.0	0.0	0.0	1.0	2.0	0.0	11.0	0.0	3.0	2.0	0.0	0.0	18.0	4.0	2.0	0.0	6.0	1.0	0.0	14.0	4.0	0.0	9.0	0.0	0.0	0.0	0.0
OTU_3942	89.0	63.0	0.0	109.0	0.0	142.0	4.0	141.0	53.0	113.0	1.0	98.0	0.0	75.0	3.0	0.0	44.0	11.0	1.0	0.0	22.0	0.0	2.0	1.0	0.0	1.0	1.0	0.0	0.0	5.0	0.0	0.0	0.0	5.0	8.0	3.0	0.0	0.0	1.0	0.0	0.0	0.0	2.0	1.0	0.0	1.0	0.0	3.0	0.0
OTU_4551	2.0	0.0	0.0	2.0	0.0	0.0	0.0	0.0	0.0	0.0	1.0	0.0	0.0	0.0	0.0	0.0	0.0	0.0	0.0	0.0	0.0	2.0	0.0	0.0	0.0	0.0	0.0	0.0	0.0	0.0	0.0	0.0	4.0	0.0	0.0	0.0	0.0	0.0	0.0	0.0	0.0	0.0	0.0	1.0	0.0	0.0	0.0	0.0	0.0
OTU_2471	4.0	2.0	3.0	0.0	5.0	1.0	2.0	5.0	2.0	1.0	7.0	0.0	5.0	0.0	1.0	0.0	7.0	2.0	0.0	7.0	0.0	0.0	0.0	1.0	5.0	5.0	3.0	3.0	2.0	3.0	0.0	2.0	0.0	4.0	0.0	9.0	1.0	0.0	8.0	5.0	0.0	22.0	13.0	0.0	1.0	1.0	2.0	5.0	3.0
OTU_4319	5.0	0.0	4.0	0.0	3.0	0.0	8.0	5.0	0.0	0.0	3.0	0.0	0.0	0.0	0.0	2.0	2.0	1.0	7.0	2.0	0.0	0.0	3.0	2.0	4.0	4.0	2.0	0.0	1.0	0.0	0.0	1.0	0.0	0.0	11.0	4.0	3.0	0.0	7.0	1.0	0.0	19.0	7.0	0.0	13.0	1.0	9.0	9.0	3.0
OTU_1317	1.0	90.0	0.0	4.0	0.0	21.0	8.0	1.0	63.0	4.0	0.0	24.0	0.0	11.0	62.0	0.0	20.0	62.0	2.0	0.0	68.0	0.0	3.0	3.0	0.0	0.0	31.0	0.0	0.0	62.0	0.0	0.0	0.0	2.0	6.0	0.0	0.0	0.0	0.0	0.0	0.0	0.0	0.0	0.0	21.0	0.0	0.0	0.0	0.0
OTU_5328	29.0	3.0	2.0	0.0	7.0	0.0	68.0	13.0	2.0	4.0	13.0	0.0	0.0	0.0	0.0	47.0	10.0	1.0	8.0	8.0	1.0	6.0	3.0	6.0	14.0	6.0	19.0	4.0	28.0	0.0	10.0	2.0	1.0	0.0	20.0	45.0	27.0	1.0	33.0	22.0	7.0	79.0	52.0	1.0	93.0	19.0	170.0	187.0	63.0
OTU_5478	5.0	1.0	16.0	0.0	7.0	2.0	3.0	5.0	0.0	4.0	3.0	0.0	11.0	0.0	4.0	1.0	12.0	11.0	1.0	15.0	1.0	2.0	0.0	0.0	7.0	1.0	7.0	7.0	2.0	4.0	0.0	1.0	0.0	7.0	1.0	2.0	4.0	0.0	16.0	13.0	0.0	17.0	6.0	2.0	0.0	6.0	5.0	4.0	2.0
OTU_6219	9.0	11.0	0.0	1.0	0.0	0.0	1.0	1.0	11.0	17.0	0.0	0.0	0.0	1.0	7.0	0.0	32.0	13.0	16.0	0.0	7.0	0.0	17.0	13.0	0.0	0.0	4.0	0.0	0.0	0.0	0.0	0.0	0.0	3.0	4.0	0.0	0.0	0.0	0.0	0.0	0.0	0.0	0.0	0.0	12.0	0.0	0.0	0.0	1.0
OTU_4175	26.0	7.0	35.0	0.0	29.0	4.0	14.0	13.0	3.0	6.0	7.0	5.0	13.0	3.0	11.0	0.0	52.0	32.0	2.0	20.0	5.0	1.0	3.0	1.0	22.0	9.0	16.0	31.0	8.0	17.0	0.0	1.0	2.0	17.0	8.0	14.0	1.0	0.0	42.0	24.0	0.0	41.0	32.0	0.0	3.0	9.0	14.0	7.0	11.0
OTU_1297	37.0	29.0	0.0	76.0	0.0	1936.0	18.0	94.0	6.0	3.0	0.0	1078.0	0.0	625.0	388.0	0.0	0.0	2193.0	0.0	0.0	1.0	0.0	0.0	5.0	0.0	0.0	0.0	0.0	0.0	958.0	0.0	1.0	0.0	0.0	13.0	0.0	0.0	0.0	0.0	0.0	0.0	0.0	0.0	0.0	2.0	0.0	0.0	0.0	0.0
OTU_4126	7.0	0.0	0.0	0.0	0.0	0.0	3.0	4.0	0.0	2.0	0.0	0.0	0.0	0.0	0.0	0.0	1.0	0.0	7.0	0.0	0.0	0.0	2.0	4.0	0.0	2.0	2.0	0.0	9.0	0.0	1.0	2.0	0.0	1.0	21.0	4.0	4.0	0.0	3.0	1.0	0.0	8.0	2.0	0.0	4.0	2.0	0.0	0.0	0.0
OTU_2469	41.0	2.0	0.0	0.0	0.0	0.0	8.0	0.0	5.0	20.0	0.0	0.0	0.0	0.0	0.0	0.0	1.0	0.0	44.0	0.0	0.0	0.0	13.0	6.0	0.0	1.0	18.0	0.0	5.0	3.0	3.0	1.0	0.0	2.0	43.0	0.0	0.0	0.0	0.0	0.0	0.0	0.0	0.0	0.0	32.0	0.0	0.0	1.0	0.0
OTU_4628	7.0	1.0	0.0	0.0	0.0	0.0	0.0	1.0	0.0	0.0	0.0	0.0	0.0	0.0	0.0	0.0	1.0	0.0	8.0	0.0	0.0	0.0	2.0	1.0	0.0	0.0	1.0	0.0	2.0	0.0	1.0	4.0	0.0	0.0	4.0	0.0	0.0	0.0	1.0	0.0	0.0	6.0	0.0	0.0	3.0	0.0	0.0	0.0	0.0
OTU_5532	20.0	4.0	27.0	0.0	12.0	6.0	11.0	4.0	0.0	3.0	9.0	0.0	22.0	1.0	4.0	5.0	18.0	10.0	0.0	6.0	3.0	0.0	3.0	2.0	25.0	18.0	10.0	17.0	5.0	8.0	2.0	4.0	1.0	6.0	4.0	24.0	10.0	0.0	40.0	17.0	0.0	51.0	46.0	0.0	2.0	4.0	10.0	8.0	12.0
OTU_933	21.0	7.0	31.0	0.0	43.0	4.0	14.0	15.0	8.0	6.0	5.0	5.0	28.0	3.0	18.0	0.0	25.0	32.0	1.0	37.0	4.0	1.0	5.0	1.0	26.0	9.0	16.0	22.0	8.0	22.0	0.0	4.0	0.0	13.0	4.0	29.0	16.0	0.0	56.0	36.0	0.0	53.0	48.0	0.0	7.0	12.0	21.0	15.0	17.0
OTU_2289	11.0	0.0	0.0	0.0	0.0	0.0	6.0	9.0	2.0	8.0	0.0	0.0	0.0	0.0	0.0	0.0	0.0	0.0	21.0	0.0	0.0	0.0	6.0	1.0	0.0	0.0	1.0	0.0	22.0	0.0	6.0	14.0	0.0	0.0	15.0	9.0	9.0	0.0	9.0	1.0	0.0	26.0	3.0	0.0	4.0	0.0	2.0	4.0	1.0
OTU_5672	18.0	0.0	0.0	1.0	0.0	0.0	4.0	11.0	1.0	5.0	1.0	0.0	0.0	0.0	0.0	0.0	3.0	1.0	22.0	0.0	0.0	0.0	2.0	3.0	2.0	1.0	3.0	0.0	11.0	2.0	5.0	6.0	0.0	0.0	38.0	4.0	13.0	0.0	11.0	3.0	0.0	22.0	1.0	0.0	20.0	3.0	0.0	0.0	0.0
OTU_3437	1.0	0.0	4.0	0.0	1.0	0.0	0.0	2.0	0.0	1.0	1.0	0.0	3.0	0.0	1.0	1.0	0.0	0.0	0.0	5.0	0.0	0.0	0.0	0.0	0.0	1.0	0.0	0.0	0.0	0.0	0.0	0.0	0.0	1.0	1.0	3.0	1.0	0.0	2.0	0.0	0.0	5.0	1.0	0.0	0.0	0.0	0.0	0.0	0.0
OTU_3414	43.0	2.0	0.0	1.0	2.0	0.0	23.0	31.0	5.0	4.0	3.0	1.0	0.0	0.0	0.0	0.0	6.0	5.0	11.0	2.0	1.0	0.0	4.0	2.0	0.0	2.0	14.0	0.0	19.0	3.0	10.0	10.0	1.0	0.0	20.0	16.0	12.0	0.0	14.0	7.0	1.0	52.0	8.0	0.0	29.0	5.0	19.0	20.0	5.0
OTU_261	7.0	1.0	0.0	0.0	0.0	0.0	1.0	9.0	2.0	7.0	2.0	0.0	0.0	0.0	0.0	2.0	0.0	2.0	1.0	2.0	0.0	0.0	1.0	2.0	0.0	0.0	0.0	0.0	3.0	0.0	0.0	0.0	0.0	0.0	1.0	4.0	0.0	0.0	8.0	2.0	2.0	7.0	4.0	0.0	11.0	3.0	2.0	2.0	0.0
OTU_5598	36.0	0.0	64.0	138.0	0.0	95.0	0.0	30.0	1.0	2.0	114.0	55.0	2.0	47.0	1.0	0.0	4.0	2.0	0.0	1.0	1.0	226.0	0.0	1.0	0.0	0.0	0.0	2.0	0.0	1.0	0.0	1.0	156.0	0.0	0.0	6.0	0.0	0.0	5.0	2.0	0.0	8.0	17.0	69.0	1.0	4.0	0.0	0.0	0.0
OTU_3530	11.0	2.0	1.0	1.0	2.0	0.0	8.0	3.0	0.0	3.0	0.0	0.0	0.0	0.0	1.0	2.0	1.0	3.0	1.0	1.0	0.0	0.0	1.0	0.0	0.0	2.0	9.0	2.0	17.0	0.0	1.0	0.0	1.0	0.0	8.0	6.0	7.0	0.0	6.0	2.0	1.0	11.0	1.0	2.0	22.0	2.0	19.0	24.0	5.0
OTU_3239	2.0	1.0	5.0	5.0	0.0	1.0	0.0	1.0	0.0	0.0	3.0	1.0	0.0	0.0	0.0	0.0	0.0	0.0	0.0	1.0	0.0	12.0	0.0	0.0	0.0	0.0	0.0	0.0	0.0	0.0	0.0	0.0	8.0	0.0	0.0	0.0	0.0	0.0	0.0	0.0	0.0	0.0	0.0	6.0	0.0	0.0	0.0	0.0	0.0
OTU_4650	2.0	0.0	8.0	0.0	0.0	0.0	0.0	0.0	0.0	1.0	2.0	0.0	0.0	0.0	1.0	1.0	0.0	0.0	0.0	3.0	0.0	0.0	0.0	0.0	2.0	1.0	0.0	2.0	2.0	1.0	0.0	0.0	0.0	0.0	0.0	2.0	0.0	0.0	1.0	4.0	0.0	3.0	5.0	0.0	0.0	1.0	2.0	0.0	0.0
OTU_2393	11.0	15.0	0.0	35.0	0.0	28.0	0.0	40.0	16.0	34.0	0.0	24.0	0.0	15.0	0.0	0.0	15.0	3.0	2.0	0.0	6.0	0.0	0.0	0.0	0.0	0.0	0.0	0.0	0.0	1.0	0.0	0.0	0.0	2.0	1.0	0.0	0.0	0.0	0.0	0.0	0.0	0.0	1.0	0.0	0.0	0.0	0.0	0.0	0.0
OTU_3258	18.0	12.0	0.0	21.0	0.0	42.0	1.0	38.0	10.0	30.0	0.0	31.0	0.0	19.0	1.0	0.0	17.0	0.0	0.0	0.0	4.0	0.0	0.0	0.0	0.0	0.0	1.0	0.0	0.0	0.0	0.0	0.0	0.0	0.0	2.0	1.0	0.0	0.0	0.0	0.0	0.0	0.0	0.0	0.0	0.0	0.0	0.0	0.0	0.0
OTU_1999	15.0	6.0	10.0	1.0	5.0	2.0	8.0	3.0	0.0	3.0	5.0	1.0	8.0	0.0	3.0	2.0	11.0	6.0	3.0	2.0	2.0	0.0	1.0	1.0	6.0	5.0	4.0	11.0	3.0	3.0	1.0	2.0	0.0	4.0	4.0	8.0	0.0	0.0	26.0	11.0	0.0	30.0	18.0	0.0	1.0	6.0	3.0	2.0	3.0
OTU_5719	41.0	195.0	0.0	12.0	0.0	206.0	13.0	2.0	165.0	20.0	0.0	132.0	0.0	66.0	473.0	0.0	326.0	283.0	662.0	0.0	34.0	0.0	730.0	15.0	0.0	0.0	208.0	0.0	0.0	488.0	0.0	0.0	1.0	17.0	171.0	0.0	1.0	0.0	0.0	0.0	0.0	0.0	0.0	0.0	1506.0	1.0	0.0	1.0	1.0
OTU_3195	2.0	13.0	0.0	0.0	0.0	1.0	12.0	1.0	41.0	8.0	0.0	0.0	0.0	0.0	18.0	0.0	105.0	39.0	2.0	0.0	2.0	0.0	12.0	11.0	0.0	0.0	52.0	0.0	0.0	22.0	0.0	0.0	0.0	2.0	72.0	0.0	0.0	0.0	0.0	0.0	0.0	0.0	0.0	0.0	13.0	0.0	0.0	0.0	0.0
OTU_5318	24.0	0.0	1.0	0.0	0.0	0.0	3.0	22.0	3.0	9.0	2.0	0.0	1.0	0.0	0.0	0.0	3.0	1.0	24.0	0.0	0.0	0.0	7.0	5.0	2.0	2.0	7.0	0.0	22.0	0.0	6.0	11.0	0.0	0.0	70.0	8.0	6.0	0.0	7.0	3.0	0.0	31.0	3.0	0.0	6.0	2.0	0.0	1.0	0.0
OTU_4884	12.0	0.0	0.0	0.0	0.0	0.0	2.0	0.0	2.0	1.0	0.0	0.0	0.0	0.0	0.0	0.0	0.0	0.0	10.0	0.0	0.0	0.0	2.0	1.0	0.0	0.0	3.0	0.0	1.0	0.0	0.0	0.0	0.0	0.0	6.0	0.0	0.0	0.0	0.0	0.0	0.0	0.0	0.0	0.0	1.0	0.0	0.0	0.0	0.0
OTU_5627	41.0	9.0	0.0	1.0	0.0	0.0	1.0	0.0	15.0	46.0	0.0	2.0	0.0	0.0	1.0	0.0	28.0	23.0	49.0	0.0	5.0	0.0	24.0	13.0	0.0	0.0	11.0	0.0	0.0	4.0	0.0	0.0	0.0	7.0	13.0	0.0	0.0	0.0	0.0	0.0	0.0	0.0	0.0	0.0	29.0	0.0	0.0	0.0	0.0
OTU_4866	2.0	0.0	267.0	0.0	1.0	0.0	0.0	2.0	0.0	1.0	1041.0	2.0	9.0	0.0	0.0	0.0	0.0	1.0	0.0	35.0	0.0	2670.0	0.0	0.0	0.0	0.0	1.0	55.0	0.0	0.0	0.0	0.0	1518.0	1.0	0.0	70.0	0.0	0.0	157.0	39.0	0.0	115.0	176.0	1308.0	0.0	8.0	0.0	0.0	0.0
OTU_1833	7.0	0.0	9.0	13.0	0.0	12.0	0.0	3.0	0.0	0.0	5.0	5.0	0.0	4.0	0.0	0.0	0.0	0.0	0.0	1.0	0.0	26.0	0.0	0.0	0.0	0.0	0.0	0.0	0.0	0.0	0.0	0.0	12.0	0.0	0.0	0.0	0.0	0.0	1.0	0.0	0.0	3.0	1.0	14.0	0.0	0.0	0.0	0.0	0.0
OTU_3971	14.0	2.0	18.0	0.0	16.0	1.0	15.0	10.0	3.0	3.0	13.0	0.0	19.0	1.0	5.0	5.0	27.0	19.0	1.0	12.0	2.0	0.0	2.0	1.0	16.0	13.0	14.0	32.0	9.0	12.0	1.0	4.0	0.0	6.0	4.0	19.0	14.0	0.0	31.0	27.0	1.0	39.0	39.0	0.0	3.0	11.0	17.0	9.0	10.0
OTU_1705	21.0	1.0	0.0	0.0	0.0	0.0	7.0	16.0	0.0	3.0	0.0	0.0	0.0	0.0	0.0	0.0	2.0	0.0	13.0	0.0	0.0	0.0	7.0	6.0	1.0	0.0	6.0	0.0	6.0	1.0	2.0	5.0	0.0	0.0	66.0	3.0	6.0	1.0	3.0	0.0	0.0	13.0	1.0	0.0	15.0	1.0	0.0	1.0	0.0
OTU_1897	1.0	0.0	1.0	0.0	0.0	0.0	0.0	0.0	0.0	0.0	8.0	0.0	0.0	0.0	0.0	0.0	0.0	0.0	0.0	7.0	0.0	10.0	0.0	0.0	0.0	0.0	0.0	6.0	0.0	0.0	0.0	0.0	0.0	0.0	0.0	7.0	0.0	0.0	12.0	5.0	0.0	4.0	4.0	8.0	0.0	0.0	1.0	0.0	0.0
OTU_2177	20.0	1.0	0.0	0.0	0.0	0.0	5.0	1.0	0.0	1.0	0.0	0.0	0.0	0.0	0.0	0.0	0.0	1.0	1.0	0.0	0.0	0.0	1.0	1.0	0.0	0.0	8.0	0.0	2.0	1.0	1.0	3.0	0.0	3.0	4.0	8.0	2.0	0.0	14.0	0.0	0.0	17.0	1.0	0.0	3.0	1.0	2.0	0.0	0.0
OTU_4170	7.0	0.0	0.0	0.0	0.0	0.0	0.0	0.0	1.0	0.0	0.0	0.0	0.0	0.0	0.0	0.0	1.0	0.0	11.0	0.0	0.0	0.0	6.0	0.0	0.0	0.0	3.0	0.0	1.0	0.0	0.0	1.0	0.0	0.0	0.0	0.0	1.0	0.0	0.0	0.0	0.0	0.0	0.0	0.0	1.0	1.0	0.0	0.0	0.0
OTU_3721	21.0	1.0	0.0	0.0	0.0	0.0	6.0	22.0	0.0	7.0	1.0	0.0	0.0	0.0	0.0	0.0	0.0	0.0	20.0	0.0	0.0	0.0	5.0	3.0	2.0	0.0	7.0	0.0	16.0	0.0	12.0	13.0	0.0	0.0	46.0	11.0	13.0	0.0	10.0	2.0	0.0	21.0	0.0	0.0	17.0	1.0	4.0	0.0	0.0
OTU_1273	12.0	2.0	28.0	1.0	21.0	0.0	9.0	8.0	1.0	1.0	8.0	1.0	8.0	2.0	4.0	3.0	22.0	11.0	0.0	20.0	2.0	2.0	1.0	2.0	13.0	7.0	13.0	24.0	1.0	10.0	1.0	4.0	0.0	14.0	0.0	12.0	3.0	0.0	29.0	12.0	0.0	32.0	38.0	0.0	2.0	5.0	9.0	7.0	6.0
OTU_3466	6.0	0.0	18.0	41.0	0.0	33.0	0.0	12.0	2.0	1.0	81.0	18.0	0.0	22.0	0.0	0.0	1.0	0.0	0.0	1.0	1.0	81.0	0.0	1.0	0.0	0.0	0.0	4.0	0.0	0.0	0.0	0.0	47.0	0.0	0.0	3.0	0.0	0.0	3.0	0.0	0.0	2.0	14.0	25.0	0.0	3.0	0.0	0.0	0.0
OTU_2422	9.0	0.0	0.0	0.0	0.0	0.0	8.0	8.0	2.0	0.0	1.0	0.0	0.0	0.0	0.0	2.0	2.0	0.0	3.0	1.0	0.0	0.0	1.0	3.0	1.0	0.0	5.0	0.0	3.0	0.0	2.0	4.0	0.0	0.0	13.0	4.0	4.0	0.0	8.0	0.0	0.0	10.0	2.0	0.0	17.0	2.0	8.0	10.0	0.0
OTU_1350	59.0	8.0	641.0	384.0	1.0	292.0	3.0	111.0	5.0	14.0	1962.0	202.0	25.0	184.0	0.0	0.0	12.0	3.0	0.0	166.0	6.0	3291.0	0.0	0.0	0.0	0.0	0.0	256.0	1.0	0.0	0.0	0.0	1595.0	0.0	2.0	366.0	2.0	0.0	592.0	172.0	0.0	383.0	750.0	1389.0	1.0	106.0	4.0	2.0	2.0
OTU_3154	3.0	0.0	3.0	0.0	0.0	1.0	2.0	7.0	2.0	2.0	0.0	0.0	0.0	0.0	2.0	0.0	1.0	8.0	2.0	0.0	0.0	0.0	1.0	1.0	0.0	1.0	1.0	1.0	5.0	2.0	4.0	0.0	0.0	4.0	1.0	1.0	1.0	0.0	4.0	6.0	0.0	12.0	1.0	0.0	3.0	1.0	1.0	1.0	0.0
OTU_3653	10.0	0.0	0.0	0.0	1.0	0.0	1.0	3.0	1.0	2.0	0.0	0.0	0.0	0.0	0.0	0.0	0.0	0.0	0.0	0.0	0.0	0.0	0.0	0.0	1.0	1.0	4.0	2.0	1.0	0.0	0.0	1.0	0.0	1.0	3.0	3.0	0.0	0.0	2.0	0.0	0.0	8.0	2.0	0.0	1.0	1.0	1.0	0.0	0.0
OTU_5524	31.0	2.0	0.0	0.0	0.0	0.0	14.0	10.0	1.0	25.0	0.0	0.0	0.0	0.0	0.0	0.0	3.0	0.0	30.0	0.0	0.0	0.0	11.0	2.0	1.0	4.0	7.0	0.0	52.0	0.0	27.0	37.0	0.0	1.0	22.0	22.0	19.0	1.0	30.0	4.0	1.0	54.0	4.0	0.0	7.0	3.0	3.0	3.0	0.0
OTU_50	61.0	1.0	0.0	438.0	0.0	302.0	3.0	101.0	4.0	12.0	7.0	163.0	0.0	123.0	0.0	0.0	27.0	3.0	0.0	0.0	7.0	17.0	0.0	1.0	0.0	0.0	1.0	0.0	0.0	6.0	0.0	0.0	11.0	0.0	3.0	1.0	0.0	0.0	0.0	0.0	0.0	0.0	0.0	7.0	0.0	0.0	0.0	0.0	0.0
OTU_5272	16.0	1.0	0.0	0.0	0.0	0.0	5.0	42.0	4.0	10.0	2.0	0.0	0.0	0.0	0.0	0.0	4.0	3.0	58.0	0.0	0.0	0.0	13.0	28.0	1.0	0.0	1.0	0.0	3.0	0.0	2.0	4.0	0.0	0.0	107.0	4.0	3.0	0.0	7.0	1.0	0.0	18.0	1.0	0.0	16.0	2.0	1.0	0.0	0.0
OTU_5234	28.0	2.0	25.0	0.0	33.0	1.0	7.0	15.0	1.0	6.0	2.0	0.0	7.0	1.0	13.0	2.0	22.0	22.0	0.0	24.0	1.0	0.0	2.0	0.0	16.0	5.0	13.0	21.0	4.0	16.0	2.0	1.0	1.0	16.0	4.0	17.0	6.0	0.0	32.0	22.0	1.0	37.0	17.0	0.0	3.0	10.0	14.0	16.0	13.0
OTU_2825	22.0	0.0	0.0	0.0	0.0	0.0	3.0	18.0	2.0	5.0	0.0	0.0	0.0	0.0	0.0	0.0	1.0	0.0	25.0	0.0	0.0	0.0	7.0	6.0	0.0	2.0	4.0	0.0	5.0	0.0	7.0	5.0	0.0	1.0	85.0	6.0	3.0	0.0	10.0	2.0	0.0	19.0	0.0	0.0	21.0	1.0	0.0	0.0	0.0
OTU_2044	28.0	1.0	0.0	0.0	0.0	0.0	2.0	19.0	4.0	10.0	2.0	0.0	0.0	0.0	0.0	0.0	4.0	0.0	20.0	0.0	0.0	0.0	9.0	3.0	1.0	2.0	8.0	0.0	19.0	0.0	19.0	11.0	0.0	0.0	80.0	9.0	13.0	0.0	23.0	2.0	0.0	33.0	2.0	0.0	37.0	6.0	0.0	1.0	1.0
OTU_3213	32.0	1.0	33.0	12.0	0.0	13.0	0.0	24.0	0.0	3.0	22.0	9.0	1.0	11.0	0.0	0.0	0.0	0.0	0.0	2.0	0.0	22.0	0.0	0.0	0.0	0.0	0.0	0.0	0.0	0.0	0.0	0.0	11.0	0.0	2.0	4.0	0.0	0.0	6.0	1.0	0.0	15.0	7.0	9.0	0.0	2.0	0.0	1.0	0.0
OTU_1620	1.0	1.0	0.0	0.0	0.0	0.0	2.0	0.0	0.0	0.0	1.0	0.0	0.0	0.0	0.0	0.0	0.0	0.0	0.0	0.0	0.0	0.0	0.0	1.0	1.0	0.0	0.0	0.0	0.0	1.0	0.0	0.0	0.0	0.0	0.0	1.0	1.0	0.0	1.0	1.0	0.0	4.0	4.0	0.0	1.0	0.0	2.0	4.0	1.0
OTU_1382	6.0	1.0	10.0	0.0	0.0	0.0	0.0	7.0	0.0	3.0	18.0	2.0	0.0	3.0	0.0	0.0	2.0	1.0	0.0	11.0	1.0	0.0	1.0	1.0	1.0	0.0	0.0	20.0	1.0	0.0	0.0	0.0	0.0	0.0	0.0	8.0	0.0	0.0	24.0	16.0	0.0	7.0	24.0	0.0	1.0	1.0	0.0	0.0	0.0
OTU_5403	20.0	11.0	0.0	0.0	0.0	0.0	1.0	0.0	24.0	26.0	0.0	0.0	0.0	1.0	3.0	0.0	25.0	18.0	27.0	0.0	5.0	0.0	11.0	9.0	0.0	0.0	1.0	0.0	0.0	0.0	0.0	0.0	0.0	8.0	3.0	0.0	0.0	0.0	0.0	0.0	0.0	0.0	0.0	0.0	7.0	0.0	0.0	0.0	0.0
OTU_4442	37.0	0.0	0.0	0.0	0.0	1.0	2.0	40.0	2.0	3.0	1.0	0.0	0.0	0.0	1.0	0.0	2.0	0.0	41.0	0.0	0.0	0.0	13.0	5.0	0.0	2.0	5.0	0.0	6.0	2.0	6.0	10.0	0.0	0.0	170.0	9.0	4.0	0.0	8.0	0.0	0.0	16.0	1.0	0.0	37.0	3.0	2.0	1.0	0.0
OTU_6252	86.0	497.0	24.0	0.0	18.0	43.0	168.0	16.0	469.0	80.0	11.0	42.0	19.0	29.0	1327.0	5.0	961.0	1910.0	36.0	18.0	406.0	1.0	81.0	25.0	13.0	8.0	2193.0	21.0	14.0	2204.0	6.0	0.0	0.0	867.0	87.0	19.0	4.0	0.0	20.0	18.0	1.0	33.0	22.0	1.0	129.0	4.0	16.0	14.0	6.0
OTU_1880	4.0	0.0	2.0	0.0	3.0	0.0	0.0	0.0	0.0	0.0	0.0	0.0	0.0	0.0	0.0	0.0	1.0	2.0	0.0	2.0	0.0	0.0	0.0	0.0	1.0	0.0	0.0	2.0	1.0	1.0	0.0	0.0	0.0	0.0	1.0	0.0	0.0	0.0	3.0	1.0	0.0	4.0	0.0	0.0	0.0	0.0	0.0	3.0	0.0
OTU_4806	20.0	5.0	33.0	2.0	22.0	5.0	11.0	4.0	1.0	3.0	5.0	4.0	2.0	4.0	4.0	0.0	19.0	19.0	1.0	28.0	4.0	0.0	0.0	1.0	11.0	5.0	13.0	7.0	8.0	13.0	0.0	2.0	0.0	7.0	4.0	13.0	6.0	0.0	19.0	21.0	0.0	35.0	16.0	1.0	0.0	3.0	12.0	5.0	3.0
OTU_5125	6.0	3.0	0.0	0.0	0.0	0.0	1.0	0.0	10.0	9.0	0.0	0.0	0.0	0.0	1.0	0.0	6.0	6.0	13.0	0.0	2.0	0.0	6.0	2.0	0.0	0.0	1.0	0.0	0.0	1.0	0.0	0.0	0.0	2.0	1.0	0.0	0.0	0.0	0.0	0.0	0.0	0.0	0.0	0.0	2.0	0.0	0.0	0.0	0.0
OTU_2203	2.0	0.0	0.0	0.0	0.0	0.0	3.0	3.0	1.0	1.0	1.0	0.0	0.0	0.0	0.0	0.0	0.0	0.0	2.0	0.0	0.0	0.0	0.0	0.0	0.0	0.0	1.0	0.0	7.0	0.0	5.0	5.0	0.0	0.0	11.0	3.0	3.0	0.0	2.0	0.0	0.0	8.0	1.0	0.0	2.0	1.0	1.0	0.0	0.0
OTU_5969	31.0	1.0	0.0	0.0	0.0	0.0	2.0	36.0	2.0	4.0	0.0	0.0	0.0	0.0	0.0	0.0	1.0	1.0	27.0	1.0	0.0	0.0	8.0	5.0	0.0	0.0	7.0	0.0	8.0	0.0	4.0	8.0	0.0	0.0	125.0	3.0	3.0	0.0	8.0	3.0	1.0	17.0	2.0	0.0	42.0	0.0	1.0	1.0	0.0
OTU_142	7.0	0.0	0.0	0.0	0.0	0.0	2.0	15.0	1.0	0.0	4.0	0.0	0.0	0.0	0.0	1.0	0.0	4.0	3.0	0.0	0.0	0.0	1.0	1.0	0.0	0.0	0.0	2.0	2.0	0.0	1.0	2.0	0.0	0.0	15.0	45.0	0.0	0.0	77.0	12.0	0.0	65.0	14.0	0.0	0.0	8.0	6.0	4.0	1.0
OTU_5444	10.0	1.0	1.0	0.0	29859.0	0.0	5.0	8.0	0.0	0.0	20.0	0.0	0.0	2.0	2.0	0.0	1.0	0.0	2.0	0.0	1.0	0.0	3.0	3.0	0.0	2.0	1.0	0.0	5.0	0.0	3.0	0.0	0.0	0.0	5.0	1.0	1.0	0.0	249.0	73.0	0.0	12.0	1.0	0.0	10.0	2.0	2.0	1.0	16.0
OTU_4244	1.0	0.0	1.0	0.0	0.0	0.0	0.0	0.0	0.0	0.0	5.0	0.0	0.0	0.0	0.0	0.0	0.0	0.0	0.0	0.0	0.0	6.0	0.0	0.0	0.0	0.0	0.0	2.0	0.0	0.0	0.0	0.0	2.0	0.0	0.0	0.0	0.0	0.0	2.0	2.0	0.0	2.0	1.0	3.0	0.0	0.0	0.0	0.0	0.0
OTU_2052	1.0	19.0	0.0	0.0	0.0	3.0	1.0	0.0	49.0	8.0	0.0	0.0	0.0	0.0	18.0	0.0	7.0	41.0	1.0	0.0	14.0	0.0	2.0	0.0	0.0	0.0	113.0	0.0	0.0	42.0	0.0	0.0	0.0	24.0	5.0	0.0	0.0	0.0	0.0	0.0	0.0	0.0	0.0	0.0	10.0	0.0	0.0	0.0	0.0
OTU_2580	38.0	2.0	2.0	0.0	0.0	1.0	191.0	15.0	4.0	9.0	14.0	0.0	1.0	0.0	0.0	0.0	16.0	1.0	18.0	7.0	1.0	4.0	6.0	1.0	29.0	25.0	24.0	16.0	77.0	3.0	28.0	21.0	5.0	1.0	11.0	83.0	58.0	1.0	98.0	41.0	14.0	239.0	122.0	1.0	91.0	82.0	246.0	368.0	96.0
OTU_5534	5.0	5.0	0.0	0.0	0.0	1.0	0.0	0.0	4.0	12.0	0.0	0.0	0.0	0.0	5.0	0.0	24.0	8.0	10.0	0.0	4.0	0.0	4.0	5.0	0.0	1.0	0.0	0.0	0.0	0.0	0.0	0.0	0.0	1.0	6.0	0.0	0.0	0.0	0.0	0.0	0.0	0.0	0.0	0.0	9.0	0.0	0.0	0.0	0.0
OTU_1066	33.0	2.0	0.0	0.0	0.0	1.0	4.0	40.0	1.0	7.0	3.0	0.0	0.0	0.0	0.0	0.0	1.0	0.0	30.0	0.0	0.0	1.0	3.0	4.0	0.0	1.0	3.0	0.0	14.0	1.0	6.0	11.0	0.0	0.0	93.0	8.0	6.0	0.0	3.0	0.0	0.0	15.0	1.0	0.0	33.0	4.0	1.0	1.0	0.0
OTU_5059	22.0	0.0	0.0	0.0	0.0	0.0	8.0	16.0	4.0	7.0	1.0	0.0	0.0	0.0	1.0	1.0	1.0	1.0	3.0	0.0	0.0	0.0	5.0	1.0	1.0	2.0	13.0	0.0	8.0	0.0	0.0	1.0	0.0	0.0	5.0	7.0	5.0	0.0	26.0	6.0	0.0	23.0	3.0	0.0	1.0	1.0	0.0	0.0	0.0
OTU_4379	25.0	0.0	0.0	0.0	0.0	0.0	3.0	15.0	1.0	3.0	1.0	0.0	0.0	0.0	1.0	0.0	1.0	4.0	3.0	0.0	0.0	0.0	2.0	4.0	1.0	0.0	12.0	0.0	2.0	0.0	0.0	10.0	0.0	1.0	8.0	1.0	4.0	0.0	5.0	1.0	2.0	10.0	0.0	0.0	9.0	2.0	0.0	0.0	0.0
OTU_4229	45.0	4.0	2.0	0.0	20.0	0.0	17.0	15.0	7.0	11.0	0.0	0.0	0.0	0.0	2.0	6.0	8.0	2.0	9.0	3.0	1.0	1.0	4.0	9.0	6.0	3.0	27.0	1.0	13.0	0.0	4.0	3.0	0.0	3.0	24.0	15.0	9.0	0.0	19.0	6.0	1.0	40.0	6.0	0.0	61.0	7.0	29.0	32.0	8.0
OTU_4793	5.0	0.0	18.0	35.0	0.0	12.0	0.0	7.0	1.0	1.0	27.0	11.0	0.0	11.0	0.0	0.0	1.0	0.0	0.0	0.0	1.0	64.0	0.0	0.0	0.0	0.0	0.0	0.0	0.0	0.0	0.0	0.0	38.0	1.0	0.0	1.0	0.0	0.0	0.0	0.0	0.0	7.0	4.0	22.0	0.0	0.0	1.0	0.0	0.0
OTU_3222	26.0	1.0	0.0	0.0	0.0	0.0	2.0	65.0	3.0	5.0	0.0	0.0	0.0	0.0	0.0	0.0	3.0	1.0	90.0	0.0	0.0	0.0	39.0	36.0	1.0	1.0	2.0	0.0	7.0	0.0	5.0	7.0	0.0	2.0	139.0	12.0	11.0	0.0	18.0	2.0	0.0	20.0	1.0	0.0	30.0	0.0	3.0	1.0	0.0
OTU_4345	4.0	0.0	1.0	10.0	0.0	13.0	0.0	4.0	0.0	0.0	8.0	4.0	0.0	4.0	0.0	0.0	0.0	1.0	0.0	1.0	0.0	31.0	0.0	0.0	0.0	0.0	0.0	0.0	0.0	0.0	0.0	0.0	19.0	0.0	0.0	0.0	0.0	0.0	1.0	0.0	0.0	0.0	0.0	7.0	0.0	0.0	0.0	0.0	0.0
OTU_2912	4.0	0.0	0.0	0.0	0.0	0.0	0.0	3.0	0.0	1.0	0.0	0.0	0.0	0.0	0.0	0.0	0.0	0.0	2.0	0.0	0.0	0.0	0.0	1.0	0.0	0.0	1.0	0.0	3.0	1.0	0.0	1.0	0.0	0.0	5.0	0.0	2.0	0.0	1.0	0.0	0.0	1.0	0.0	0.0	2.0	2.0	1.0	0.0	0.0
OTU_4562	2.0	0.0	0.0	0.0	0.0	0.0	2.0	0.0	0.0	1.0	0.0	0.0	0.0	0.0	0.0	0.0	0.0	0.0	1.0	0.0	0.0	0.0	0.0	0.0	0.0	0.0	1.0	0.0	4.0	0.0	2.0	2.0	0.0	0.0	1.0	0.0	3.0	0.0	1.0	0.0	1.0	4.0	0.0	0.0	3.0	1.0	1.0	0.0	0.0
OTU_3824	10.0	0.0	0.0	0.0	0.0	0.0	0.0	11.0	2.0	3.0	1.0	0.0	0.0	0.0	0.0	0.0	0.0	1.0	4.0	0.0	0.0	0.0	2.0	1.0	0.0	0.0	2.0	0.0	2.0	1.0	4.0	3.0	0.0	0.0	43.0	1.0	1.0	0.0	3.0	0.0	1.0	7.0	0.0	0.0	4.0	0.0	1.0	2.0	0.0
OTU_3372	13.0	51.0	0.0	0.0	0.0	0.0	7.0	10.0	162.0	45.0	0.0	0.0	0.0	0.0	8.0	0.0	9.0	23.0	151.0	0.0	2.0	0.0	94.0	23.0	0.0	1.0	475.0	1.0	0.0	28.0	0.0	1.0	0.0	5.0	626.0	1.0	0.0	0.0	0.0	0.0	0.0	0.0	4.0	0.0	299.0	0.0	0.0	0.0	0.0
OTU_1886	6.0	0.0	0.0	0.0	0.0	0.0	3.0	10.0	3.0	1.0	0.0	0.0	0.0	0.0	0.0	0.0	1.0	0.0	2.0	0.0	0.0	0.0	1.0	0.0	0.0	0.0	2.0	0.0	5.0	1.0	0.0	1.0	0.0	0.0	2.0	5.0	1.0	0.0	4.0	0.0	0.0	8.0	2.0	0.0	7.0	3.0	3.0	0.0	0.0
OTU_1356	65.0	1097.0	1.0	6.0	1.0	65.0	113.0	2.0	2893.0	135.0	2.0	30.0	1.0	29.0	374.0	1.0	1839.0	300.0	285.0	0.0	231.0	1.0	467.0	51.0	0.0	3.0	601.0	0.0	0.0	513.0	0.0	0.0	0.0	364.0	623.0	1.0	0.0	0.0	0.0	0.0	0.0	0.0	1.0	0.0	498.0	0.0	0.0	0.0	0.0
OTU_701	1.0	0.0	0.0	0.0	0.0	0.0	0.0	0.0	0.0	0.0	0.0	0.0	0.0	0.0	0.0	0.0	0.0	0.0	0.0	0.0	0.0	0.0	0.0	0.0	0.0	0.0	0.0	0.0	0.0	0.0	0.0	0.0	0.0	0.0	3.0	0.0	0.0	0.0	0.0	0.0	0.0	0.0	0.0	0.0	0.0	0.0	0.0	0.0	0.0
OTU_146	7.0	0.0	2.0	1.0	1.0	0.0	3.0	3.0	0.0	0.0	2.0	0.0	1.0	0.0	0.0	0.0	4.0	3.0	0.0	0.0	0.0	0.0	2.0	1.0	1.0	0.0	2.0	1.0	6.0	1.0	0.0	1.0	0.0	1.0	0.0	8.0	2.0	0.0	8.0	1.0	0.0	9.0	1.0	0.0	2.0	0.0	4.0	0.0	0.0
OTU_4402	5.0	0.0	0.0	0.0	241.0	0.0	8.0	4.0	2.0	0.0	1.0	0.0	0.0	0.0	0.0	0.0	0.0	0.0	6.0	0.0	0.0	0.0	1.0	1.0	1.0	2.0	0.0	1.0	5.0	0.0	2.0	0.0	0.0	0.0	7.0	2.0	2.0	0.0	4.0	0.0	1.0	19.0	1.0	0.0	22.0	3.0	5.0	10.0	2.0
OTU_1675	1.0	0.0	0.0	0.0	0.0	0.0	1.0	1.0	0.0	1.0	0.0	0.0	0.0	0.0	0.0	0.0	0.0	0.0	3.0	0.0	0.0	0.0	0.0	0.0	0.0	0.0	0.0	0.0	1.0	0.0	3.0	2.0	0.0	0.0	1.0	0.0	0.0	0.0	0.0	0.0	0.0	2.0	0.0	0.0	6.0	0.0	2.0	1.0	0.0
OTU_3354	10.0	0.0	0.0	0.0	0.0	0.0	3.0	6.0	0.0	1.0	0.0	1.0	0.0	0.0	0.0	0.0	2.0	0.0	7.0	0.0	0.0	0.0	1.0	1.0	0.0	1.0	3.0	0.0	8.0	0.0	3.0	3.0	0.0	0.0	17.0	4.0	3.0	0.0	5.0	0.0	0.0	10.0	0.0	0.0	7.0	1.0	0.0	1.0	0.0
OTU_4781	2.0	0.0	0.0	0.0	0.0	0.0	2.0	2.0	0.0	1.0	0.0	0.0	0.0	0.0	0.0	0.0	0.0	0.0	3.0	0.0	0.0	0.0	0.0	1.0	0.0	0.0	0.0	0.0	0.0	0.0	1.0	0.0	0.0	0.0	4.0	0.0	0.0	0.0	2.0	0.0	0.0	0.0	0.0	0.0	4.0	0.0	1.0	0.0	1.0
OTU_5991	3.0	1.0	3.0	0.0	3.0	0.0	1.0	0.0	0.0	0.0	3.0	0.0	0.0	0.0	1.0	0.0	6.0	2.0	0.0	5.0	0.0	0.0	0.0	1.0	2.0	0.0	1.0	1.0	0.0	0.0	0.0	0.0	0.0	0.0	4.0	3.0	0.0	0.0	5.0	3.0	0.0	7.0	3.0	0.0	0.0	0.0	0.0	2.0	0.0
OTU_4073	7.0	0.0	0.0	0.0	0.0	0.0	8.0	6.0	0.0	1.0	0.0	0.0	0.0	0.0	0.0	0.0	0.0	1.0	26.0	0.0	0.0	1.0	7.0	2.0	2.0	1.0	3.0	0.0	14.0	1.0	5.0	6.0	0.0	0.0	19.0	7.0	2.0	0.0	8.0	2.0	0.0	13.0	2.0	0.0	9.0	1.0	1.0	1.0	0.0
OTU_3525	13.0	1.0	0.0	0.0	0.0	0.0	7.0	9.0	1.0	3.0	1.0	0.0	0.0	0.0	0.0	1.0	2.0	2.0	4.0	0.0	0.0	1.0	2.0	4.0	3.0	4.0	7.0	0.0	4.0	3.0	1.0	5.0	0.0	0.0	19.0	6.0	5.0	0.0	10.0	3.0	0.0	22.0	5.0	0.0	15.0	6.0	8.0	10.0	2.0
OTU_5172	4.0	2.0	0.0	6.0	1.0	2.0	0.0	4.0	3.0	2.0	0.0	3.0	0.0	3.0	0.0	0.0	12.0	1.0	0.0	0.0	1.0	0.0	0.0	0.0	0.0	0.0	0.0	0.0	0.0	0.0	0.0	0.0	0.0	0.0	0.0	0.0	0.0	0.0	0.0	0.0	0.0	0.0	0.0	0.0	0.0	0.0	0.0	0.0	0.0
OTU_305	2.0	0.0	0.0	0.0	0.0	0.0	0.0	4.0	0.0	0.0	0.0	0.0	0.0	0.0	0.0	0.0	0.0	0.0	6.0	0.0	0.0	0.0	4.0	1.0	0.0	0.0	0.0	0.0	1.0	0.0	1.0	1.0	0.0	0.0	5.0	0.0	0.0	0.0	0.0	0.0	0.0	0.0	0.0	0.0	1.0	0.0	0.0	0.0	0.0
OTU_1852	23.0	0.0	2.0	3.0	0.0	4.0	0.0	0.0	0.0	0.0	5.0	3.0	1.0	4.0	0.0	0.0	4.0	4.0	0.0	0.0	3.0	6.0	3.0	1.0	0.0	0.0	2.0	0.0	0.0	0.0	0.0	0.0	3.0	3.0	0.0	0.0	0.0	0.0	0.0	0.0	0.0	0.0	0.0	0.0	1.0	0.0	0.0	0.0	0.0
OTU_4069	2.0	0.0	3.0	1.0	1.0	0.0	0.0	1.0	0.0	0.0	0.0	0.0	3.0	0.0	2.0	1.0	1.0	2.0	0.0	3.0	0.0	0.0	1.0	1.0	1.0	1.0	1.0	1.0	0.0	0.0	0.0	0.0	0.0	0.0	0.0	2.0	0.0	0.0	3.0	3.0	0.0	4.0	2.0	0.0	0.0	0.0	3.0	1.0	1.0
OTU_2359	2.0	1.0	0.0	0.0	0.0	0.0	0.0	0.0	3.0	4.0	0.0	0.0	0.0	0.0	0.0	0.0	2.0	1.0	0.0	0.0	1.0	0.0	1.0	0.0	0.0	0.0	0.0	0.0	0.0	0.0	0.0	0.0	0.0	0.0	0.0	0.0	0.0	0.0	0.0	0.0	0.0	0.0	0.0	0.0	0.0	0.0	0.0	0.0	0.0
OTU_367	12.0	1.0	0.0	0.0	0.0	0.0	0.0	18.0	0.0	2.0	1.0	0.0	0.0	0.0	0.0	0.0	0.0	0.0	10.0	0.0	0.0	0.0	3.0	3.0	1.0	0.0	3.0	0.0	0.0	0.0	0.0	6.0	0.0	0.0	56.0	1.0	2.0	0.0	4.0	0.0	0.0	8.0	0.0	0.0	14.0	0.0	0.0	1.0	0.0
OTU_4759	6.0	2.0	3.0	0.0	3.0	3.0	3.0	0.0	0.0	0.0	1.0	0.0	2.0	0.0	2.0	0.0	2.0	6.0	1.0	0.0	0.0	0.0	0.0	0.0	1.0	0.0	3.0	2.0	1.0	2.0	0.0	0.0	0.0	1.0	0.0	0.0	0.0	0.0	0.0	3.0	0.0	3.0	2.0	0.0	0.0	0.0	0.0	3.0	3.0
OTU_2445	3.0	1.0	1.0	0.0	0.0	1.0	0.0	3.0	0.0	0.0	2.0	0.0	0.0	0.0	1.0	1.0	4.0	2.0	0.0	0.0	0.0	0.0	0.0	1.0	3.0	5.0	1.0	2.0	1.0	0.0	0.0	0.0	0.0	0.0	2.0	0.0	0.0	0.0	0.0	2.0	0.0	3.0	5.0	0.0	1.0	2.0	1.0	0.0	0.0
OTU_3671	20.0	1.0	1.0	0.0	2.0	0.0	34.0	36.0	5.0	0.0	2.0	0.0	0.0	0.0	3.0	19.0	1.0	3.0	18.0	1.0	0.0	2.0	2.0	5.0	7.0	6.0	23.0	0.0	23.0	3.0	8.0	8.0	0.0	0.0	21.0	18.0	18.0	0.0	18.0	12.0	1.0	48.0	11.0	1.0	55.0	16.0	63.0	93.0	18.0
OTU_1260	14.0	1.0	10.0	0.0	12.0	1.0	21.0	8.0	2.0	4.0	23.0	0.0	9.0	0.0	10.0	2.0	41.0	9.0	2.0	8.0	5.0	2.0	1.0	1.0	11.0	14.0	14.0	13.0	0.0	13.0	1.0	1.0	0.0	3.0	4.0	12.0	8.0	0.0	18.0	22.0	0.0	35.0	38.0	0.0	2.0	12.0	9.0	4.0	5.0
OTU_4230	53.0	0.0	0.0	0.0	0.0	0.0	16.0	58.0	9.0	13.0	2.0	0.0	0.0	0.0	0.0	0.0	2.0	0.0	58.0	0.0	0.0	0.0	14.0	7.0	0.0	1.0	10.0	0.0	48.0	3.0	29.0	44.0	0.0	0.0	195.0	14.0	17.0	0.0	26.0	1.0	0.0	64.0	4.0	0.0	74.0	4.0	0.0	1.0	0.0
OTU_4096	36.0	267.0	0.0	3.0	0.0	80.0	239.0	32.0	783.0	199.0	1.0	43.0	1.0	27.0	354.0	0.0	1666.0	645.0	475.0	0.0	56.0	0.0	562.0	168.0	0.0	0.0	1130.0	0.0	0.0	603.0	0.0	1.0	1.0	131.0	1253.0	0.0	0.0	0.0	0.0	0.0	0.0	0.0	2.0	0.0	430.0	0.0	0.0	1.0	0.0
OTU_5812	39.0	1.0	0.0	0.0	0.0	0.0	38.0	18.0	2.0	15.0	0.0	0.0	0.0	0.0	0.0	0.0	0.0	1.0	26.0	0.0	0.0	0.0	14.0	3.0	1.0	6.0	13.0	0.0	69.0	1.0	24.0	23.0	0.0	0.0	25.0	33.0	31.0	1.0	34.0	5.0	0.0	83.0	3.0	0.0	100.0	14.0	20.0	23.0	1.0
OTU_665	8.0	72.0	0.0	0.0	0.0	7.0	7.0	0.0	174.0	17.0	0.0	1.0	0.0	0.0	130.0	0.0	129.0	165.0	53.0	0.0	11.0	0.0	130.0	1.0	0.0	0.0	358.0	0.0	0.0	227.0	0.0	0.0	0.0	48.0	39.0	0.0	0.0	0.0	0.0	0.0	0.0	0.0	0.0	0.0	130.0	0.0	0.0	0.0	0.0
OTU_5857	6.0	0.0	2.0	0.0	0.0	0.0	5.0	0.0	0.0	0.0	1.0	0.0	2.0	1.0	1.0	0.0	1.0	2.0	1.0	5.0	1.0	1.0	0.0	1.0	1.0	0.0	3.0	0.0	3.0	1.0	0.0	2.0	0.0	0.0	1.0	2.0	0.0	0.0	0.0	1.0	0.0	8.0	2.0	0.0	0.0	1.0	0.0	2.0	0.0
OTU_4739	17.0	5.0	20.0	0.0	17.0	4.0	15.0	7.0	5.0	5.0	8.0	0.0	7.0	1.0	6.0	2.0	17.0	23.0	0.0	20.0	5.0	1.0	1.0	3.0	14.0	6.0	7.0	22.0	8.0	7.0	0.0	1.0	0.0	11.0	3.0	12.0	4.0	0.0	27.0	23.0	0.0	35.0	28.0	0.0	0.0	7.0	10.0	4.0	6.0
OTU_4053	23.0	4.0	28.0	0.0	36.0	8.0	7.0	16.0	3.0	5.0	8.0	6.0	23.0	0.0	11.0	2.0	21.0	10.0	3.0	28.0	7.0	2.0	3.0	3.0	11.0	9.0	6.0	17.0	4.0	15.0	0.0	2.0	0.0	10.0	5.0	7.0	7.0	0.0	24.0	27.0	0.0	30.0	28.0	0.0	1.0	11.0	16.0	9.0	11.0
OTU_4003	53.0	11.0	38.0	1.0	77.0	2.0	41.0	20.0	2.0	9.0	19.0	1.0	22.0	8.0	14.0	2.0	75.0	54.0	1.0	32.0	14.0	0.0	8.0	6.0	33.0	18.0	23.0	58.0	20.0	28.0	1.0	4.0	1.0	29.0	13.0	31.0	7.0	0.0	46.0	55.0	0.0	74.0	77.0	0.0	8.0	21.0	16.0	17.0	22.0
OTU_765	5.0	0.0	0.0	0.0	0.0	0.0	8.0	0.0	2.0	2.0	0.0	0.0	0.0	0.0	0.0	3.0	3.0	0.0	0.0	4.0	0.0	1.0	0.0	1.0	3.0	0.0	2.0	0.0	5.0	1.0	0.0	0.0	0.0	0.0	4.0	5.0	0.0	0.0	4.0	2.0	0.0	13.0	2.0	0.0	5.0	1.0	6.0	2.0	0.0
OTU_3256	14.0	47.0	0.0	0.0	0.0	12.0	19.0	2.0	117.0	11.0	0.0	6.0	0.0	2.0	72.0	0.0	303.0	66.0	162.0	0.0	3.0	0.0	246.0	20.0	0.0	0.0	96.0	0.0	0.0	79.0	0.0	0.0	0.0	22.0	186.0	0.0	0.0	0.0	0.0	0.0	0.0	0.0	0.0	0.0	166.0	0.0	0.0	0.0	0.0
OTU_5873	3.0	1.0	0.0	0.0	0.0	0.0	0.0	13.0	1.0	1.0	0.0	0.0	0.0	0.0	0.0	1.0	2.0	1.0	6.0	0.0	0.0	0.0	2.0	3.0	1.0	1.0	3.0	0.0	1.0	0.0	4.0	0.0	0.0	0.0	46.0	4.0	2.0	0.0	0.0	0.0	0.0	9.0	3.0	0.0	11.0	1.0	0.0	1.0	0.0
OTU_6225	2.0	2.0	74.0	0.0	0.0	0.0	2.0	0.0	0.0	0.0	249.0	0.0	10.0	0.0	0.0	0.0	0.0	2.0	0.0	227.0	1.0	273.0	0.0	1.0	0.0	1.0	1.0	143.0	1.0	0.0	0.0	0.0	92.0	0.0	2.0	256.0	2.0	0.0	419.0	247.0	2.0	137.0	331.0	122.0	0.0	35.0	7.0	6.0	2.0
OTU_866	30.0	10.0	27.0	1.0	33.0	1.0	41.0	30.0	4.0	4.0	28.0	2.0	25.0	4.0	11.0	5.0	87.0	32.0	3.0	16.0	8.0	0.0	2.0	2.0	28.0	21.0	25.0	30.0	8.0	22.0	0.0	1.0	1.0	21.0	11.0	16.0	7.0	0.0	42.0	25.0	0.0	67.0	97.0	0.0	8.0	12.0	15.0	21.0	9.0
OTU_5257	14.0	0.0	0.0	0.0	0.0	0.0	4.0	11.0	1.0	5.0	0.0	0.0	0.0	0.0	0.0	0.0	0.0	0.0	12.0	0.0	0.0	0.0	4.0	0.0	0.0	0.0	2.0	0.0	9.0	0.0	4.0	12.0	0.0	0.0	42.0	5.0	2.0	0.0	15.0	2.0	0.0	12.0	0.0	0.0	9.0	1.0	1.0	0.0	0.0
OTU_4177	5.0	0.0	0.0	32.0	0.0	24.0	0.0	6.0	0.0	0.0	1.0	12.0	0.0	12.0	1.0	0.0	3.0	1.0	0.0	0.0	1.0	3.0	0.0	0.0	0.0	0.0	0.0	0.0	0.0	1.0	0.0	0.0	2.0	2.0	1.0	0.0	0.0	0.0	0.0	0.0	0.0	0.0	0.0	0.0	0.0	0.0	0.0	0.0	0.0
OTU_3891	24.0	15.0	0.0	25.0	0.0	41.0	0.0	26.0	15.0	38.0	0.0	25.0	0.0	21.0	2.0	0.0	23.0	0.0	1.0	0.0	2.0	0.0	0.0	0.0	0.0	0.0	0.0	0.0	0.0	3.0	0.0	0.0	0.0	1.0	2.0	0.0	0.0	0.0	0.0	0.0	0.0	0.0	0.0	0.0	2.0	0.0	0.0	0.0	0.0
OTU_2937	11.0	0.0	0.0	0.0	0.0	0.0	2.0	8.0	0.0	8.0	1.0	0.0	0.0	0.0	0.0	0.0	4.0	0.0	17.0	0.0	0.0	0.0	4.0	2.0	0.0	1.0	4.0	0.0	6.0	0.0	12.0	8.0	0.0	0.0	35.0	4.0	5.0	0.0	10.0	1.0	0.0	18.0	1.0	0.0	9.0	2.0	0.0	0.0	0.0
OTU_2357	20.0	0.0	0.0	0.0	0.0	0.0	6.0	11.0	0.0	6.0	0.0	0.0	0.0	0.0	0.0	0.0	3.0	1.0	8.0	0.0	0.0	0.0	4.0	1.0	1.0	0.0	5.0	0.0	5.0	0.0	2.0	7.0	0.0	0.0	70.0	5.0	6.0	0.0	11.0	3.0	0.0	25.0	2.0	0.0	10.0	1.0	4.0	3.0	0.0
OTU_4116	7.0	3.0	1.0	0.0	1.0	0.0	27.0	8.0	0.0	3.0	3.0	0.0	0.0	0.0	0.0	5.0	2.0	1.0	3.0	1.0	0.0	1.0	1.0	0.0	5.0	5.0	7.0	1.0	4.0	2.0	2.0	3.0	0.0	1.0	9.0	11.0	6.0	1.0	3.0	3.0	3.0	27.0	22.0	0.0	20.0	14.0	17.0	34.0	14.0
OTU_141	14.0	0.0	0.0	0.0	0.0	0.0	7.0	18.0	2.0	8.0	1.0	0.0	0.0	0.0	0.0	0.0	2.0	2.0	12.0	0.0	0.0	0.0	3.0	8.0	1.0	3.0	6.0	1.0	12.0	0.0	9.0	6.0	0.0	0.0	72.0	10.0	6.0	0.0	11.0	0.0	0.0	25.0	2.0	0.0	26.0	1.0	1.0	6.0	0.0
OTU_2316	21.0	0.0	0.0	0.0	0.0	0.0	4.0	2.0	1.0	0.0	0.0	0.0	0.0	0.0	0.0	0.0	0.0	0.0	5.0	0.0	0.0	0.0	0.0	0.0	0.0	0.0	8.0	0.0	0.0	0.0	3.0	1.0	0.0	0.0	22.0	7.0	2.0	0.0	3.0	0.0	0.0	37.0	0.0	0.0	23.0	1.0	0.0	1.0	0.0
OTU_2765	6.0	4.0	0.0	0.0	0.0	0.0	1.0	0.0	0.0	5.0	0.0	0.0	0.0	0.0	0.0	0.0	0.0	3.0	7.0	0.0	0.0	0.0	8.0	2.0	0.0	0.0	8.0	0.0	0.0	0.0	0.0	0.0	1.0	0.0	3.0	0.0	0.0	0.0	0.0	0.0	0.0	0.0	0.0	0.0	10.0	0.0	0.0	0.0	0.0
OTU_5072	7.0	0.0	0.0	0.0	0.0	0.0	1.0	3.0	0.0	1.0	0.0	0.0	1.0	0.0	0.0	0.0	1.0	1.0	1.0	0.0	0.0	0.0	1.0	0.0	1.0	1.0	6.0	0.0	0.0	1.0	3.0	0.0	0.0	0.0	8.0	1.0	1.0	0.0	1.0	0.0	0.0	5.0	1.0	0.0	3.0	1.0	2.0	0.0	0.0
OTU_5839	12.0	7.0	16.0	1.0	10.0	0.0	12.0	6.0	3.0	2.0	6.0	1.0	9.0	1.0	5.0	3.0	12.0	9.0	9.0	10.0	3.0	0.0	6.0	0.0	10.0	6.0	7.0	8.0	2.0	5.0	3.0	8.0	2.0	6.0	9.0	15.0	5.0	0.0	29.0	14.0	0.0	51.0	30.0	0.0	6.0	6.0	14.0	5.0	8.0
OTU_4228	15.0	0.0	4.0	0.0	2.0	0.0	7.0	17.0	2.0	5.0	1.0	1.0	0.0	0.0	0.0	0.0	9.0	1.0	15.0	1.0	1.0	0.0	2.0	0.0	1.0	4.0	5.0	2.0	5.0	1.0	6.0	8.0	0.0	1.0	31.0	6.0	5.0	1.0	13.0	1.0	3.0	23.0	6.0	0.0	14.0	2.0	2.0	0.0	3.0
OTU_1234	15.0	5.0	24.0	0.0	20.0	0.0	13.0	11.0	5.0	4.0	6.0	1.0	9.0	3.0	1.0	4.0	11.0	12.0	2.0	25.0	3.0	0.0	1.0	1.0	8.0	4.0	14.0	16.0	3.0	15.0	0.0	0.0	0.0	14.0	1.0	12.0	2.0	0.0	23.0	22.0	0.0	26.0	24.0	0.0	1.0	6.0	15.0	7.0	12.0
OTU_282	7.0	0.0	0.0	0.0	0.0	0.0	10.0	1.0	0.0	1.0	0.0	0.0	0.0	0.0	0.0	1.0	0.0	0.0	1.0	1.0	0.0	0.0	2.0	0.0	0.0	0.0	2.0	0.0	12.0	0.0	4.0	6.0	0.0	0.0	3.0	5.0	6.0	0.0	14.0	2.0	0.0	32.0	1.0	0.0	4.0	1.0	6.0	7.0	0.0
OTU_3473	16.0	0.0	177.0	52.0	0.0	9.0	0.0	6.0	0.0	0.0	531.0	7.0	10.0	5.0	0.0	0.0	1.0	0.0	0.0	0.0	0.0	212.0	0.0	0.0	0.0	0.0	0.0	0.0	0.0	0.0	0.0	0.0	90.0	0.0	0.0	0.0	0.0	0.0	2.0	1.0	0.0	2.0	3.0	46.0	0.0	0.0	0.0	0.0	0.0
OTU_5982	2.0	0.0	12.0	11.0	0.0	13.0	0.0	5.0	1.0	0.0	6.0	7.0	0.0	1.0	0.0	0.0	0.0	0.0	0.0	0.0	0.0	26.0	0.0	0.0	0.0	0.0	0.0	0.0	0.0	0.0	0.0	0.0	13.0	0.0	0.0	0.0	0.0	0.0	2.0	0.0	0.0	0.0	0.0	12.0	0.0	0.0	0.0	0.0	0.0
OTU_4415	15.0	13.0	0.0	2.0	0.0	0.0	3.0	0.0	22.0	17.0	0.0	0.0	0.0	1.0	3.0	0.0	71.0	25.0	22.0	0.0	9.0	2.0	10.0	15.0	3.0	4.0	2.0	1.0	0.0	3.0	1.0	0.0	0.0	13.0	4.0	0.0	0.0	0.0	0.0	0.0	0.0	0.0	0.0	0.0	10.0	0.0	0.0	0.0	0.0
OTU_3460	5.0	0.0	0.0	1.0	0.0	4.0	0.0	4.0	0.0	3.0	0.0	0.0	0.0	1.0	0.0	0.0	2.0	1.0	0.0	0.0	3.0	0.0	0.0	0.0	0.0	0.0	0.0	0.0	0.0	0.0	0.0	0.0	0.0	0.0	0.0	0.0	0.0	0.0	0.0	0.0	0.0	0.0	0.0	0.0	0.0	0.0	0.0	0.0	0.0
OTU_4510	9.0	3.0	0.0	0.0	1.0	0.0	0.0	0.0	9.0	9.0	0.0	0.0	0.0	1.0	0.0	0.0	27.0	20.0	25.0	0.0	4.0	0.0	20.0	17.0	0.0	0.0	0.0	1.0	0.0	1.0	0.0	0.0	0.0	0.0	1.0	0.0	0.0	0.0	0.0	1.0	0.0	0.0	0.0	0.0	4.0	0.0	0.0	0.0	0.0
OTU_4320	7.0	0.0	0.0	0.0	0.0	0.0	6.0	2.0	0.0	5.0	1.0	0.0	0.0	0.0	0.0	0.0	0.0	0.0	9.0	0.0	0.0	0.0	3.0	1.0	0.0	1.0	2.0	0.0	18.0	1.0	9.0	8.0	0.0	0.0	8.0	9.0	12.0	0.0	5.0	1.0	0.0	17.0	2.0	0.0	12.0	3.0	2.0	0.0	0.0
OTU_625	14.0	0.0	0.0	1.0	0.0	0.0	1.0	7.0	1.0	0.0	0.0	0.0	0.0	0.0	1.0	0.0	2.0	0.0	19.0	0.0	0.0	0.0	10.0	2.0	2.0	1.0	4.0	0.0	3.0	0.0	0.0	4.0	0.0	0.0	31.0	6.0	1.0	0.0	2.0	0.0	0.0	10.0	0.0	0.0	8.0	0.0	0.0	0.0	0.0
OTU_642	209.0	64.0	0.0	2.0	0.0	5.0	15.0	0.0	111.0	169.0	0.0	1.0	0.0	1.0	36.0	0.0	224.0	118.0	281.0	0.0	37.0	1.0	144.0	81.0	0.0	2.0	19.0	0.0	0.0	17.0	0.0	0.0	0.0	24.0	88.0	0.0	0.0	0.0	0.0	0.0	0.0	0.0	0.0	0.0	122.0	0.0	0.0	0.0	0.0
OTU_5823	17.0	1.0	69.0	101.0	0.0	86.0	0.0	19.0	0.0	1.0	91.0	46.0	2.0	34.0	0.0	0.0	1.0	3.0	0.0	1.0	1.0	185.0	0.0	0.0	0.0	0.0	0.0	0.0	0.0	0.0	0.0	0.0	92.0	0.0	2.0	5.0	0.0	0.0	1.0	1.0	0.0	15.0	5.0	103.0	1.0	1.0	0.0	0.0	1.0
OTU_130	14.0	2.0	0.0	0.0	0.0	0.0	2.0	16.0	3.0	5.0	0.0	0.0	0.0	0.0	0.0	0.0	1.0	1.0	27.0	0.0	0.0	0.0	8.0	8.0	0.0	0.0	8.0	0.0	17.0	0.0	7.0	20.0	0.0	2.0	59.0	12.0	12.0	0.0	8.0	3.0	0.0	24.0	2.0	0.0	35.0	0.0	1.0	2.0	0.0
OTU_1814	8.0	0.0	17.0	52.0	0.0	38.0	0.0	9.0	0.0	0.0	31.0	24.0	0.0	23.0	0.0	0.0	1.0	0.0	0.0	0.0	0.0	71.0	0.0	0.0	0.0	0.0	0.0	2.0	0.0	0.0	0.0	0.0	47.0	0.0	1.0	2.0	0.0	0.0	1.0	2.0	0.0	2.0	8.0	25.0	0.0	1.0	0.0	0.0	0.0
OTU_325	3.0	1.0	0.0	0.0	0.0	0.0	1.0	4.0	1.0	0.0	0.0	0.0	0.0	0.0	0.0	0.0	0.0	0.0	1.0	0.0	0.0	1.0	1.0	3.0	0.0	0.0	2.0	0.0	1.0	0.0	1.0	2.0	0.0	0.0	11.0	1.0	2.0	0.0	0.0	0.0	0.0	3.0	0.0	0.0	5.0	0.0	1.0	0.0	0.0
OTU_3436	12.0	0.0	0.0	0.0	0.0	0.0	2.0	11.0	0.0	2.0	0.0	0.0	0.0	0.0	0.0	0.0	0.0	0.0	19.0	0.0	0.0	0.0	3.0	1.0	0.0	0.0	3.0	0.0	15.0	0.0	8.0	6.0	0.0	0.0	38.0	6.0	9.0	0.0	7.0	1.0	0.0	11.0	1.0	0.0	9.0	0.0	0.0	0.0	0.0
OTU_5	18.0	0.0	31.0	17.0	0.0	19.0	1.0	11.0	0.0	0.0	40.0	8.0	0.0	11.0	0.0	0.0	0.0	1.0	0.0	1.0	1.0	54.0	0.0	0.0	0.0	0.0	0.0	0.0	0.0	1.0	0.0	0.0	23.0	0.0	0.0	2.0	0.0	0.0	1.0	2.0	0.0	3.0	2.0	8.0	0.0	0.0	0.0	0.0	0.0
OTU_5224	1.0	2.0	1.0	0.0	0.0	0.0	1.0	5.0	0.0	1.0	0.0	0.0	0.0	0.0	0.0	0.0	0.0	0.0	0.0	0.0	0.0	0.0	0.0	0.0	0.0	2.0	1.0	0.0	1.0	0.0	1.0	0.0	0.0	1.0	0.0	0.0	0.0	0.0	2.0	2.0	0.0	2.0	0.0	0.0	0.0	0.0	0.0	1.0	0.0
OTU_137	3.0	9.0	0.0	0.0	0.0	3.0	4.0	1.0	13.0	5.0	0.0	1.0	0.0	0.0	6.0	0.0	30.0	16.0	7.0	0.0	1.0	0.0	22.0	4.0	0.0	0.0	29.0	0.0	0.0	12.0	0.0	0.0	0.0	4.0	23.0	0.0	0.0	0.0	0.0	0.0	0.0	0.0	0.0	0.0	15.0	0.0	0.0	0.0	0.0
OTU_5139	10.0	1.0	0.0	0.0	0.0	0.0	1.0	3.0	0.0	1.0	1.0	0.0	0.0	0.0	0.0	0.0	1.0	0.0	0.0	0.0	0.0	0.0	2.0	1.0	1.0	0.0	2.0	0.0	4.0	0.0	0.0	0.0	0.0	0.0	6.0	4.0	6.0	0.0	5.0	0.0	0.0	13.0	1.0	0.0	0.0	0.0	0.0	0.0	2.0
OTU_188	4.0	0.0	0.0	0.0	0.0	0.0	1.0	1.0	0.0	0.0	0.0	0.0	1.0	0.0	0.0	0.0	1.0	0.0	0.0	0.0	0.0	0.0	0.0	0.0	0.0	1.0	0.0	0.0	0.0	1.0	0.0	0.0	0.0	0.0	0.0	1.0	1.0	0.0	0.0	1.0	0.0	3.0	0.0	0.0	2.0	1.0	1.0	0.0	0.0
OTU_4700	19.0	4.0	19.0	1.0	38.0	2.0	11.0	9.0	3.0	6.0	10.0	2.0	15.0	3.0	6.0	3.0	35.0	23.0	0.0	17.0	5.0	1.0	1.0	2.0	14.0	15.0	17.0	28.0	2.0	18.0	2.0	2.0	1.0	18.0	8.0	14.0	5.0	0.0	37.0	16.0	0.0	53.0	54.0	0.0	3.0	12.0	10.0	10.0	9.0
OTU_2608	15.0	1.0	52.0	130.0	0.0	60.0	0.0	23.0	0.0	1.0	71.0	41.0	2.0	35.0	0.0	0.0	0.0	3.0	0.0	2.0	1.0	233.0	0.0	0.0	0.0	0.0	2.0	1.0	0.0	0.0	0.0	0.0	159.0	0.0	1.0	2.0	0.0	0.0	5.0	1.0	0.0	10.0	5.0	80.0	2.0	1.0	0.0	1.0	0.0
OTU_1153	2.0	0.0	0.0	0.0	0.0	0.0	4.0	4.0	0.0	1.0	1.0	0.0	0.0	0.0	0.0	0.0	0.0	0.0	2.0	0.0	0.0	0.0	0.0	0.0	0.0	0.0	2.0	0.0	0.0	0.0	0.0	0.0	0.0	0.0	3.0	1.0	1.0	0.0	2.0	0.0	0.0	8.0	3.0	0.0	10.0	0.0	1.0	0.0	2.0
OTU_5269	39.0	2.0	31.0	106.0	1.0	56.0	3.0	17.0	1.0	3.0	68.0	28.0	0.0	33.0	0.0	0.0	11.0	2.0	0.0	0.0	1.0	165.0	0.0	3.0	0.0	0.0	0.0	2.0	0.0	0.0	0.0	0.0	99.0	3.0	1.0	7.0	0.0	0.0	1.0	1.0	0.0	12.0	7.0	51.0	2.0	2.0	0.0	0.0	0.0
OTU_5901	10.0	2.0	6.0	0.0	0.0	0.0	5.0	4.0	0.0	4.0	1.0	0.0	3.0	0.0	1.0	1.0	4.0	0.0	0.0	0.0	0.0	0.0	0.0	2.0	3.0	0.0	2.0	0.0	5.0	0.0	0.0	7.0	0.0	1.0	1.0	2.0	2.0	0.0	21.0	5.0	0.0	15.0	6.0	0.0	2.0	2.0	0.0	0.0	0.0
OTU_1896	40.0	1.0	1.0	0.0	1.0	0.0	10.0	21.0	3.0	3.0	0.0	0.0	1.0	0.0	0.0	3.0	6.0	1.0	27.0	0.0	0.0	0.0	11.0	13.0	2.0	5.0	15.0	0.0	13.0	4.0	4.0	10.0	0.0	0.0	69.0	9.0	8.0	0.0	14.0	2.0	0.0	31.0	9.0	0.0	40.0	1.0	6.0	5.0	2.0
OTU_3172	22.0	2.0	0.0	0.0	0.0	0.0	5.0	34.0	3.0	12.0	0.0	0.0	0.0	0.0	1.0	0.0	1.0	0.0	30.0	0.0	0.0	0.0	14.0	3.0	0.0	0.0	5.0	0.0	18.0	3.0	16.0	28.0	0.0	0.0	111.0	12.0	16.0	0.0	17.0	4.0	0.0	47.0	2.0	0.0	45.0	4.0	0.0	0.0	0.0
OTU_5560	20.0	14.0	0.0	21.0	0.0	30.0	2.0	43.0	7.0	23.0	0.0	23.0	0.0	23.0	0.0	0.0	10.0	2.0	0.0	0.0	3.0	0.0	0.0	1.0	0.0	0.0	0.0	0.0	0.0	2.0	0.0	0.0	0.0	1.0	3.0	0.0	0.0	0.0	0.0	0.0	0.0	0.0	1.0	0.0	0.0	0.0	0.0	0.0	0.0
OTU_2140	2.0	47.0	0.0	0.0	0.0	0.0	1.0	1.0	132.0	10.0	0.0	0.0	1.0	0.0	51.0	0.0	39.0	111.0	4.0	0.0	37.0	0.0	2.0	1.0	0.0	0.0	200.0	0.0	0.0	113.0	0.0	0.0	0.0	35.0	13.0	0.0	0.0	0.0	0.0	0.0	0.0	0.0	0.0	0.0	11.0	0.0	0.0	0.0	0.0
OTU_2515	7.0	0.0	9.0	0.0	1.0	3.0	5.0	5.0	1.0	7.0	13.0	4.0	5.0	1.0	3.0	1.0	19.0	7.0	0.0	1.0	0.0	0.0	0.0	0.0	2.0	0.0	2.0	3.0	0.0	5.0	0.0	0.0	0.0	4.0	2.0	4.0	0.0	0.0	5.0	5.0	0.0	9.0	6.0	1.0	0.0	1.0	1.0	0.0	1.0
OTU_423	2.0	268.0	0.0	0.0	0.0	7.0	9.0	0.0	680.0	50.0	0.0	7.0	0.0	4.0	280.0	0.0	180.0	540.0	17.0	0.0	188.0	0.0	34.0	1.0	0.0	0.0	897.0	0.0	0.0	692.0	1.0	0.0	0.0	194.0	78.0	0.0	0.0	0.0	0.0	0.0	0.0	0.0	0.0	0.0	68.0	0.0	0.0	0.0	0.0
OTU_4811	2.0	1.0	1.0	13.0	0.0	31.0	0.0	1.0	0.0	0.0	2.0	33.0	0.0	14.0	0.0	0.0	2.0	1.0	0.0	0.0	2.0	5.0	0.0	0.0	0.0	0.0	0.0	0.0	1.0	1.0	0.0	0.0	1.0	0.0	0.0	0.0	0.0	0.0	0.0	0.0	0.0	0.0	0.0	1.0	0.0	0.0	0.0	0.0	0.0
OTU_431	4.0	0.0	0.0	0.0	0.0	0.0	0.0	0.0	0.0	0.0	0.0	0.0	0.0	0.0	0.0	0.0	0.0	0.0	0.0	0.0	0.0	0.0	0.0	0.0	1.0	0.0	0.0	0.0	0.0	0.0	0.0	0.0	0.0	0.0	2.0	0.0	0.0	0.0	0.0	0.0	0.0	0.0	0.0	0.0	0.0	0.0	0.0	0.0	0.0
OTU_4917	12.0	1.0	0.0	0.0	0.0	0.0	5.0	13.0	1.0	0.0	0.0	0.0	0.0	0.0	1.0	0.0	1.0	0.0	5.0	0.0	0.0	0.0	2.0	0.0	0.0	0.0	3.0	0.0	9.0	0.0	2.0	6.0	0.0	0.0	16.0	0.0	3.0	0.0	3.0	1.0	0.0	9.0	1.0	0.0	5.0	0.0	0.0	1.0	0.0
OTU_4220	37.0	0.0	0.0	0.0	0.0	0.0	4.0	38.0	5.0	16.0	1.0	0.0	0.0	0.0	0.0	0.0	2.0	1.0	37.0	0.0	0.0	0.0	9.0	8.0	0.0	3.0	8.0	0.0	10.0	2.0	10.0	15.0	0.0	0.0	134.0	8.0	9.0	0.0	20.0	2.0	0.0	30.0	0.0	0.0	28.0	3.0	3.0	0.0	0.0
OTU_3945	8.0	0.0	9.0	47.0	0.0	23.0	0.0	5.0	0.0	1.0	28.0	22.0	0.0	22.0	0.0	0.0	0.0	2.0	0.0	0.0	0.0	80.0	0.0	0.0	0.0	0.0	0.0	0.0	0.0	0.0	0.0	0.0	49.0	0.0	1.0	2.0	0.0	0.0	4.0	0.0	0.0	4.0	3.0	31.0	0.0	1.0	1.0	0.0	0.0
OTU_4383	1.0	0.0	0.0	0.0	0.0	0.0	0.0	0.0	0.0	0.0	0.0	0.0	0.0	0.0	0.0	0.0	0.0	0.0	0.0	0.0	0.0	0.0	0.0	0.0	0.0	0.0	0.0	0.0	0.0	0.0	0.0	0.0	0.0	0.0	7.0	0.0	0.0	0.0	0.0	0.0	0.0	0.0	1.0	0.0	0.0	0.0	0.0	0.0	0.0
OTU_1472	6.0	5.0	12.0	0.0	0.0	3.0	0.0	6.0	4.0	3.0	13.0	8.0	0.0	7.0	0.0	0.0	8.0	5.0	0.0	7.0	0.0	1.0	1.0	0.0	1.0	1.0	2.0	10.0	0.0	3.0	0.0	0.0	0.0	7.0	1.0	5.0	0.0	0.0	7.0	5.0	0.0	9.0	12.0	0.0	2.0	0.0	0.0	0.0	0.0
OTU_5023	8.0	4.0	0.0	6.0	0.0	15.0	0.0	11.0	2.0	10.0	0.0	8.0	0.0	10.0	0.0	0.0	6.0	1.0	0.0	0.0	2.0	0.0	0.0	0.0	0.0	0.0	2.0	0.0	0.0	1.0	0.0	0.0	0.0	1.0	0.0	0.0	0.0	0.0	0.0	0.0	0.0	0.0	0.0	0.0	0.0	0.0	0.0	0.0	0.0
OTU_1288	2.0	0.0	2.0	8.0	0.0	6.0	0.0	1.0	0.0	1.0	15.0	0.0	0.0	0.0	0.0	0.0	0.0	0.0	0.0	1.0	0.0	13.0	0.0	0.0	0.0	0.0	0.0	0.0	0.0	0.0	0.0	0.0	19.0	0.0	0.0	0.0	0.0	0.0	3.0	1.0	0.0	0.0	1.0	5.0	0.0	0.0	0.0	0.0	0.0
OTU_2466	4.0	0.0	0.0	0.0	0.0	0.0	15.0	1.0	0.0	0.0	1.0	0.0	0.0	0.0	0.0	3.0	0.0	0.0	1.0	0.0	0.0	0.0	0.0	0.0	1.0	1.0	3.0	2.0	4.0	0.0	3.0	0.0	0.0	0.0	0.0	4.0	2.0	0.0	1.0	2.0	0.0	12.0	5.0	0.0	6.0	2.0	17.0	25.0	8.0
OTU_970	65.0	3.0	0.0	0.0	0.0	0.0	3.0	43.0	2.0	8.0	0.0	0.0	0.0	0.0	0.0	1.0	1.0	2.0	2.0	0.0	1.0	0.0	0.0	1.0	0.0	0.0	2.0	0.0	6.0	0.0	0.0	0.0	2.0	0.0	18.0	12.0	0.0	0.0	30.0	4.0	0.0	15.0	6.0	0.0	5.0	3.0	1.0	0.0	1.0
OTU_4416	15.0	0.0	30.0	0.0	15.0	1.0	7.0	3.0	2.0	3.0	8.0	1.0	9.0	2.0	9.0	1.0	8.0	4.0	0.0	14.0	3.0	0.0	0.0	0.0	16.0	1.0	8.0	10.0	5.0	7.0	0.0	0.0	0.0	6.0	1.0	9.0	3.0	0.0	21.0	13.0	0.0	30.0	17.0	0.0	0.0	2.0	9.0	8.0	1.0
OTU_4802	14.0	1.0	0.0	0.0	0.0	0.0	2.0	6.0	2.0	1.0	2.0	0.0	0.0	0.0	0.0	0.0	0.0	1.0	5.0	0.0	0.0	0.0	1.0	0.0	2.0	1.0	5.0	0.0	3.0	0.0	1.0	6.0	0.0	0.0	10.0	4.0	6.0	0.0	4.0	1.0	0.0	13.0	1.0	0.0	8.0	1.0	2.0	1.0	0.0
OTU_78	5.0	12.0	0.0	0.0	0.0	2.0	0.0	0.0	2.0	17.0	0.0	4.0	0.0	2.0	11.0	0.0	5.0	67.0	4.0	0.0	2.0	0.0	9.0	5.0	0.0	0.0	1.0	0.0	0.0	4.0	0.0	0.0	0.0	1.0	0.0	0.0	0.0	0.0	0.0	0.0	0.0	0.0	0.0	0.0	3.0	0.0	0.0	0.0	0.0
OTU_435	1.0	0.0	0.0	0.0	0.0	0.0	0.0	0.0	0.0	0.0	0.0	0.0	0.0	0.0	0.0	0.0	0.0	0.0	1.0	0.0	0.0	0.0	3.0	0.0	0.0	0.0	0.0	0.0	0.0	0.0	1.0	0.0	0.0	0.0	5.0	0.0	3.0	0.0	1.0	0.0	0.0	2.0	0.0	0.0	2.0	1.0	0.0	0.0	0.0
OTU_3747	17.0	0.0	0.0	0.0	0.0	0.0	2.0	15.0	1.0	8.0	1.0	0.0	1.0	0.0	0.0	0.0	1.0	0.0	20.0	0.0	0.0	0.0	3.0	3.0	0.0	1.0	2.0	0.0	15.0	0.0	12.0	13.0	0.0	0.0	65.0	9.0	3.0	0.0	18.0	0.0	0.0	20.0	1.0	0.0	24.0	0.0	1.0	1.0	0.0
OTU_1912	10.0	1.0	37.0	0.0	23.0	3.0	17.0	15.0	6.0	2.0	6.0	4.0	18.0	0.0	11.0	5.0	12.0	23.0	2.0	33.0	6.0	0.0	0.0	0.0	10.0	4.0	10.0	22.0	7.0	15.0	0.0	0.0	1.0	13.0	2.0	18.0	6.0	0.0	33.0	17.0	0.0	64.0	19.0	1.0	1.0	13.0	16.0	4.0	8.0
OTU_2130	17.0	7.0	0.0	13.0	0.0	21.0	0.0	28.0	6.0	18.0	0.0	14.0	0.0	11.0	1.0	0.0	12.0	2.0	0.0	0.0	1.0	0.0	0.0	0.0	0.0	0.0	0.0	0.0	0.0	4.0	0.0	0.0	0.0	2.0	2.0	0.0	0.0	0.0	0.0	0.0	0.0	0.0	0.0	0.0	0.0	0.0	0.0	0.0	0.0
OTU_117	1.0	0.0	0.0	0.0	0.0	0.0	0.0	0.0	0.0	0.0	0.0	1.0	0.0	0.0	0.0	0.0	0.0	0.0	0.0	0.0	0.0	0.0	0.0	0.0	0.0	0.0	0.0	0.0	0.0	0.0	0.0	0.0	0.0	0.0	0.0	0.0	0.0	0.0	0.0	0.0	0.0	0.0	0.0	0.0	0.0	0.0	0.0	0.0	0.0
OTU_1725	67.0	1.0	0.0	0.0	0.0	0.0	19.0	75.0	7.0	22.0	0.0	0.0	1.0	0.0	1.0	0.0	4.0	1.0	71.0	0.0	1.0	1.0	17.0	12.0	1.0	3.0	15.0	0.0	42.0	1.0	27.0	56.0	0.0	0.0	203.0	22.0	27.0	1.0	34.0	2.0	0.0	76.0	3.0	0.0	82.0	11.0	3.0	4.0	1.0
OTU_3464	20.0	1.0	0.0	0.0	0.0	0.0	6.0	16.0	0.0	3.0	0.0	0.0	0.0	0.0	0.0	0.0	0.0	0.0	18.0	0.0	0.0	0.0	2.0	2.0	1.0	2.0	5.0	0.0	5.0	0.0	6.0	4.0	0.0	1.0	94.0	9.0	4.0	0.0	10.0	0.0	0.0	14.0	2.0	0.0	22.0	2.0	1.0	0.0	1.0
OTU_2507	37.0	21.0	0.0	0.0	1.0	1.0	0.0	0.0	21.0	22.0	0.0	1.0	0.0	0.0	4.0	0.0	59.0	13.0	26.0	0.0	5.0	0.0	16.0	8.0	0.0	1.0	3.0	0.0	0.0	2.0	0.0	0.0	0.0	6.0	8.0	0.0	0.0	0.0	0.0	0.0	0.0	0.0	0.0	0.0	6.0	0.0	0.0	0.0	0.0
OTU_326	1.0	0.0	0.0	0.0	0.0	0.0	0.0	2.0	0.0	0.0	0.0	0.0	0.0	0.0	0.0	0.0	0.0	0.0	0.0	0.0	0.0	0.0	0.0	0.0	0.0	0.0	0.0	0.0	0.0	0.0	0.0	0.0	0.0	0.0	2.0	0.0	0.0	0.0	0.0	0.0	0.0	0.0	0.0	0.0	0.0	0.0	0.0	0.0	0.0
OTU_5739	19.0	0.0	1.0	3.0	0.0	1.0	52.0	8.0	0.0	87.0	4.0	1.0	2.0	0.0	1.0	0.0	1.0	1.0	12.0	0.0	0.0	2.0	7.0	0.0	8.0	15.0	5.0	2.0	196.0	1.0	147.0	116.0	0.0	1.0	19.0	101.0	118.0	1.0	186.0	20.0	3.0	308.0	16.0	0.0	10.0	23.0	10.0	12.0	7.0
OTU_6043	17.0	1.0	0.0	7.0	0.0	56.0	1.0	19.0	0.0	0.0	0.0	23.0	0.0	24.0	0.0	0.0	2.0	1.0	0.0	0.0	0.0	0.0	0.0	0.0	0.0	0.0	0.0	0.0	0.0	0.0	0.0	0.0	0.0	0.0	4.0	0.0	0.0	0.0	0.0	0.0	0.0	0.0	0.0	0.0	0.0	0.0	0.0	0.0	0.0
OTU_5728	11.0	1.0	0.0	0.0	0.0	0.0	25.0	4.0	0.0	3.0	1.0	0.0	0.0	0.0	0.0	0.0	0.0	0.0	21.0	0.0	0.0	0.0	3.0	0.0	4.0	1.0	0.0	0.0	32.0	0.0	24.0	13.0	0.0	0.0	9.0	23.0	14.0	0.0	24.0	1.0	0.0	42.0	2.0	0.0	42.0	11.0	5.0	7.0	0.0
OTU_4800	16.0	3.0	39.0	1.0	29.0	5.0	9.0	15.0	0.0	6.0	9.0	8.0	17.0	1.0	5.0	2.0	8.0	17.0	2.0	30.0	3.0	0.0	0.0	1.0	6.0	6.0	13.0	17.0	11.0	13.0	2.0	1.0	0.0	8.0	0.0	16.0	2.0	0.0	21.0	13.0	0.0	30.0	28.0	0.0	2.0	8.0	22.0	10.0	8.0
OTU_715	19.0	1.0	0.0	0.0	0.0	0.0	6.0	23.0	3.0	8.0	0.0	0.0	0.0	0.0	0.0	0.0	1.0	0.0	17.0	0.0	0.0	0.0	7.0	3.0	0.0	0.0	3.0	0.0	9.0	0.0	3.0	16.0	0.0	0.0	55.0	2.0	12.0	0.0	14.0	1.0	0.0	15.0	0.0	0.0	17.0	1.0	0.0	0.0	0.0
OTU_1479	7.0	1.0	10.0	1.0	10.0	0.0	7.0	3.0	1.0	1.0	1.0	1.0	4.0	0.0	1.0	0.0	10.0	3.0	0.0	4.0	0.0	0.0	0.0	0.0	0.0	6.0	4.0	6.0	5.0	7.0	1.0	0.0	0.0	3.0	1.0	4.0	2.0	0.0	9.0	14.0	0.0	8.0	7.0	0.0	0.0	2.0	5.0	2.0	2.0
OTU_1300	32.0	0.0	0.0	0.0	0.0	0.0	3.0	26.0	0.0	6.0	0.0	0.0	0.0	0.0	0.0	0.0	0.0	0.0	35.0	0.0	0.0	0.0	7.0	5.0	1.0	0.0	3.0	0.0	19.0	0.0	12.0	9.0	0.0	0.0	67.0	9.0	6.0	0.0	16.0	1.0	0.0	17.0	0.0	0.0	28.0	4.0	3.0	2.0	0.0
OTU_4834	4.0	0.0	0.0	0.0	0.0	0.0	43.0	0.0	0.0	1.0	1.0	0.0	0.0	0.0	0.0	0.0	0.0	1.0	4.0	2.0	0.0	0.0	0.0	0.0	3.0	6.0	0.0	6.0	15.0	0.0	4.0	2.0	0.0	0.0	0.0	11.0	12.0	0.0	11.0	1.0	2.0	38.0	24.0	1.0	30.0	12.0	30.0	60.0	23.0
OTU_4333	24.0	5.0	27.0	0.0	35.0	1.0	19.0	18.0	3.0	4.0	21.0	0.0	14.0	3.0	9.0	1.0	28.0	26.0	1.0	17.0	5.0	0.0	1.0	2.0	14.0	7.0	9.0	25.0	8.0	19.0	0.0	0.0	1.0	11.0	4.0	25.0	7.0	0.0	46.0	26.0	0.0	67.0	46.0	0.0	0.0	5.0	14.0	15.0	14.0
OTU_1755	2.0	0.0	0.0	0.0	0.0	0.0	0.0	0.0	0.0	0.0	0.0	0.0	0.0	0.0	0.0	0.0	0.0	0.0	0.0	0.0	0.0	0.0	0.0	0.0	0.0	0.0	2.0	0.0	2.0	0.0	0.0	0.0	0.0	0.0	0.0	0.0	1.0	0.0	1.0	0.0	0.0	0.0	0.0	0.0	0.0	0.0	0.0	0.0	0.0
OTU_4278	26.0	10.0	45.0	0.0	49.0	8.0	18.0	18.0	3.0	7.0	14.0	3.0	28.0	0.0	8.0	4.0	25.0	22.0	0.0	53.0	3.0	1.0	4.0	2.0	25.0	10.0	21.0	30.0	12.0	31.0	0.0	2.0	0.0	25.0	3.0	25.0	9.0	0.0	73.0	44.0	0.0	93.0	44.0	0.0	5.0	11.0	32.0	18.0	12.0
OTU_6027	20.0	1.0	0.0	0.0	1.0	0.0	9.0	3.0	0.0	17.0	1.0	0.0	0.0	0.0	0.0	0.0	1.0	0.0	11.0	0.0	0.0	0.0	7.0	0.0	1.0	4.0	8.0	0.0	18.0	0.0	20.0	22.0	0.0	0.0	17.0	15.0	14.0	0.0	15.0	2.0	0.0	46.0	4.0	0.0	12.0	3.0	0.0	3.0	1.0
OTU_4050	22.0	0.0	0.0	0.0	0.0	0.0	4.0	30.0	1.0	6.0	1.0	0.0	0.0	0.0	0.0	0.0	0.0	0.0	38.0	0.0	0.0	0.0	5.0	12.0	0.0	0.0	13.0	0.0	12.0	1.0	9.0	13.0	0.0	0.0	107.0	11.0	12.0	0.0	16.0	0.0	0.0	27.0	3.0	0.0	39.0	1.0	1.0	0.0	0.0
OTU_3995	5.0	2.0	0.0	0.0	0.0	0.0	1.0	0.0	6.0	5.0	0.0	0.0	0.0	0.0	1.0	0.0	9.0	1.0	5.0	0.0	2.0	0.0	2.0	1.0	0.0	0.0	0.0	0.0	0.0	2.0	1.0	0.0	0.0	1.0	1.0	0.0	0.0	0.0	0.0	0.0	0.0	0.0	0.0	0.0	1.0	0.0	0.0	0.0	0.0
OTU_3342	3.0	0.0	0.0	0.0	2.0	0.0	2.0	1.0	0.0	1.0	0.0	0.0	1.0	0.0	0.0	0.0	3.0	2.0	0.0	2.0	0.0	0.0	0.0	0.0	0.0	0.0	1.0	4.0	2.0	0.0	0.0	0.0	0.0	1.0	0.0	2.0	1.0	0.0	6.0	1.0	0.0	2.0	0.0	0.0	0.0	1.0	1.0	0.0	0.0
OTU_3984	31.0	3.0	2.0	0.0	1.0	0.0	14.0	18.0	2.0	6.0	2.0	0.0	3.0	0.0	1.0	0.0	2.0	2.0	5.0	1.0	0.0	0.0	3.0	4.0	0.0	2.0	7.0	0.0	8.0	7.0	1.0	3.0	0.0	2.0	12.0	15.0	1.0	0.0	36.0	6.0	0.0	29.0	7.0	0.0	3.0	3.0	4.0	4.0	1.0
OTU_4182	12.0	1.0	0.0	0.0	0.0	0.0	0.0	9.0	1.0	0.0	1.0	1.0	0.0	0.0	0.0	0.0	3.0	0.0	4.0	0.0	0.0	0.0	0.0	3.0	1.0	2.0	1.0	1.0	1.0	0.0	2.0	1.0	0.0	1.0	21.0	2.0	0.0	1.0	6.0	0.0	0.0	11.0	2.0	0.0	10.0	2.0	0.0	0.0	0.0
OTU_1683	11.0	0.0	0.0	0.0	5.0	0.0	8.0	3.0	0.0	1.0	1.0	0.0	0.0	0.0	0.0	3.0	5.0	0.0	6.0	1.0	0.0	1.0	0.0	0.0	2.0	7.0	4.0	1.0	4.0	0.0	3.0	1.0	0.0	0.0	6.0	2.0	3.0	0.0	12.0	1.0	0.0	15.0	15.0	0.0	13.0	5.0	12.0	35.0	8.0
OTU_2799	21.0	83.0	0.0	0.0	0.0	1.0	1.0	0.0	166.0	48.0	0.0	0.0	0.0	0.0	42.0	0.0	100.0	109.0	41.0	0.0	56.0	0.0	61.0	11.0	0.0	0.0	27.0	0.0	0.0	26.0	0.0	0.0	0.0	16.0	5.0	0.0	0.0	0.0	0.0	0.0	0.0	0.0	0.0	0.0	25.0	0.0	0.0	0.0	0.0
OTU_1400	3.0	0.0	0.0	0.0	0.0	0.0	0.0	0.0	0.0	1.0	0.0	0.0	0.0	0.0	0.0	0.0	0.0	0.0	0.0	0.0	0.0	0.0	0.0	0.0	0.0	0.0	0.0	0.0	0.0	0.0	0.0	1.0	0.0	0.0	0.0	0.0	0.0	0.0	0.0	0.0	0.0	1.0	0.0	0.0	0.0	0.0	0.0	0.0	0.0
OTU_2519	2.0	0.0	5.0	0.0	0.0	0.0	1.0	0.0	0.0	0.0	2.0	0.0	0.0	0.0	0.0	0.0	0.0	0.0	0.0	1.0	0.0	0.0	0.0	0.0	0.0	0.0	1.0	1.0	0.0	1.0	0.0	0.0	0.0	0.0	1.0	2.0	2.0	0.0	6.0	1.0	0.0	6.0	1.0	0.0	0.0	0.0	3.0	0.0	0.0
OTU_799	14.0	32.0	0.0	0.0	0.0	0.0	13.0	6.0	46.0	12.0	0.0	1.0	0.0	0.0	20.0	0.0	29.0	40.0	12.0	0.0	1.0	0.0	29.0	4.0	0.0	0.0	281.0	2.0	0.0	32.0	1.0	1.0	0.0	13.0	18.0	1.0	0.0	0.0	3.0	0.0	0.0	2.0	0.0	0.0	15.0	0.0	0.0	0.0	0.0
OTU_1931	8.0	1.0	0.0	35.0	0.0	18.0	0.0	10.0	2.0	0.0	2.0	5.0	0.0	9.0	1.0	0.0	3.0	2.0	0.0	0.0	1.0	15.0	0.0	1.0	0.0	0.0	0.0	0.0	0.0	0.0	0.0	0.0	11.0	1.0	0.0	0.0	0.0	0.0	0.0	0.0	0.0	0.0	0.0	4.0	0.0	0.0	0.0	0.0	0.0
OTU_3857	13.0	0.0	0.0	0.0	0.0	0.0	4.0	7.0	0.0	3.0	0.0	0.0	0.0	0.0	0.0	0.0	1.0	0.0	13.0	0.0	0.0	0.0	6.0	2.0	1.0	0.0	7.0	0.0	11.0	0.0	3.0	8.0	0.0	0.0	6.0	5.0	4.0	0.0	2.0	0.0	0.0	9.0	0.0	0.0	14.0	0.0	4.0	2.0	1.0
OTU_4901	19.0	3.0	32.0	0.0	2.0	1.0	17.0	24.0	0.0	7.0	23.0	1.0	23.0	0.0	5.0	0.0	13.0	24.0	6.0	158.0	3.0	0.0	15.0	1.0	64.0	20.0	29.0	35.0	10.0	27.0	2.0	10.0	3.0	5.0	9.0	42.0	8.0	0.0	67.0	72.0	1.0	99.0	47.0	1.0	25.0	32.0	28.0	31.0	9.0
OTU_4031	5.0	3.0	0.0	0.0	0.0	4.0	0.0	0.0	1.0	0.0	0.0	2.0	0.0	0.0	19.0	0.0	0.0	105.0	0.0	0.0	0.0	0.0	0.0	2.0	0.0	0.0	0.0	0.0	0.0	17.0	0.0	0.0	0.0	0.0	2.0	0.0	0.0	0.0	0.0	0.0	0.0	0.0	0.0	0.0	0.0	0.0	0.0	0.0	0.0
OTU_1471	11.0	9.0	0.0	10.0	0.0	17.0	1.0	21.0	7.0	12.0	0.0	3.0	0.0	9.0	0.0	0.0	9.0	0.0	0.0	0.0	2.0	0.0	0.0	1.0	0.0	0.0	0.0	0.0	0.0	0.0	0.0	0.0	0.0	0.0	1.0	0.0	0.0	0.0	0.0	0.0	0.0	0.0	0.0	0.0	0.0	0.0	0.0	0.0	0.0
OTU_2715	6.0	0.0	0.0	0.0	0.0	0.0	2.0	1.0	0.0	0.0	0.0	0.0	0.0	0.0	1.0	0.0	0.0	0.0	0.0	0.0	0.0	0.0	0.0	1.0	1.0	0.0	2.0	0.0	3.0	0.0	0.0	0.0	0.0	0.0	6.0	1.0	4.0	0.0	5.0	0.0	0.0	6.0	0.0	0.0	4.0	0.0	0.0	1.0	0.0
OTU_2953	4.0	0.0	13.0	35.0	0.0	15.0	0.0	4.0	0.0	0.0	32.0	9.0	0.0	11.0	0.0	0.0	2.0	0.0	0.0	2.0	0.0	54.0	0.0	0.0	0.0	0.0	0.0	1.0	0.0	0.0	0.0	0.0	36.0	0.0	2.0	1.0	0.0	0.0	2.0	0.0	0.0	4.0	3.0	19.0	0.0	2.0	0.0	0.0	0.0
OTU_2983	2.0	0.0	0.0	0.0	0.0	0.0	0.0	0.0	0.0	0.0	0.0	0.0	0.0	0.0	0.0	0.0	0.0	0.0	0.0	0.0	0.0	0.0	0.0	0.0	0.0	0.0	0.0	0.0	0.0	0.0	0.0	0.0	0.0	0.0	0.0	0.0	0.0	0.0	0.0	0.0	0.0	0.0	0.0	0.0	0.0	0.0	0.0	0.0	0.0
OTU_5508	13.0	5.0	0.0	3.0	0.0	6.0	0.0	7.0	6.0	12.0	0.0	6.0	0.0	4.0	0.0	0.0	4.0	1.0	0.0	0.0	2.0	0.0	0.0	1.0	0.0	0.0	1.0	0.0	0.0	0.0	0.0	0.0	0.0	0.0	2.0	0.0	0.0	0.0	0.0	0.0	0.0	0.0	0.0	0.0	0.0	0.0	0.0	0.0	0.0
OTU_4261	30.0	6.0	2.0	0.0	0.0	1.0	16.0	21.0	1.0	5.0	14.0	0.0	1.0	0.0	0.0	2.0	2.0	0.0	0.0	4.0	0.0	5.0	1.0	0.0	2.0	0.0	1.0	5.0	4.0	1.0	0.0	0.0	10.0	0.0	2.0	30.0	0.0	0.0	26.0	11.0	1.0	32.0	43.0	5.0	5.0	16.0	12.0	11.0	7.0
OTU_2632	2.0	0.0	1.0	0.0	2.0	0.0	1.0	0.0	0.0	0.0	1.0	0.0	1.0	0.0	0.0	0.0	1.0	3.0	0.0	0.0	0.0	0.0	0.0	0.0	2.0	0.0	1.0	1.0	1.0	0.0	0.0	0.0	0.0	0.0	0.0	1.0	0.0	0.0	3.0	5.0	0.0	0.0	0.0	0.0	0.0	0.0	1.0	0.0	1.0
OTU_4702	6.0	0.0	2.0	0.0	1.0	0.0	0.0	2.0	0.0	1.0	1.0	0.0	0.0	0.0	0.0	0.0	0.0	2.0	1.0	2.0	1.0	0.0	0.0	0.0	0.0	0.0	2.0	1.0	1.0	0.0	0.0	0.0	0.0	0.0	0.0	2.0	3.0	0.0	1.0	0.0	0.0	3.0	1.0	0.0	0.0	0.0	0.0	0.0	0.0
OTU_4362	17.0	4.0	8.0	0.0	21.0	1.0	9.0	9.0	2.0	3.0	9.0	0.0	13.0	1.0	4.0	0.0	33.0	14.0	2.0	9.0	1.0	1.0	1.0	5.0	11.0	10.0	11.0	12.0	4.0	13.0	0.0	2.0	0.0	14.0	6.0	9.0	5.0	0.0	20.0	19.0	0.0	35.0	42.0	0.0	2.0	2.0	5.0	9.0	5.0
OTU_227	25.0	190.0	0.0	0.0	1.0	0.0	28.0	0.0	515.0	14.0	1.0	0.0	0.0	0.0	6.0	0.0	464.0	243.0	167.0	0.0	147.0	0.0	412.0	14.0	0.0	0.0	271.0	0.0	3.0	28.0	0.0	2.0	0.0	504.0	0.0	0.0	0.0	0.0	0.0	0.0	0.0	0.0	0.0	0.0	123.0	0.0	0.0	0.0	0.0
OTU_877	29.0	4.0	33.0	1.0	41.0	1.0	20.0	18.0	0.0	4.0	12.0	3.0	20.0	4.0	18.0	5.0	23.0	28.0	1.0	43.0	4.0	0.0	3.0	1.0	31.0	13.0	19.0	23.0	11.0	22.0	0.0	3.0	1.0	17.0	5.0	30.0	7.0	0.0	51.0	24.0	0.0	57.0	32.0	0.0	2.0	7.0	16.0	9.0	11.0
OTU_5117	10.0	2.0	15.0	4.0	10.0	2.0	2.0	3.0	0.0	1.0	2.0	1.0	7.0	0.0	1.0	1.0	8.0	8.0	0.0	6.0	1.0	0.0	0.0	0.0	3.0	2.0	3.0	13.0	3.0	6.0	0.0	1.0	0.0	6.0	1.0	5.0	2.0	0.0	15.0	8.0	0.0	16.0	15.0	0.0	0.0	2.0	8.0	4.0	2.0
OTU_2318	19.0	0.0	0.0	0.0	0.0	0.0	1.0	23.0	1.0	3.0	2.0	0.0	0.0	0.0	0.0	0.0	0.0	0.0	22.0	0.0	0.0	0.0	11.0	2.0	0.0	0.0	0.0	0.0	14.0	0.0	7.0	5.0	0.0	0.0	84.0	7.0	7.0	0.0	11.0	1.0	0.0	18.0	0.0	0.0	32.0	4.0	2.0	0.0	0.0
OTU_5583	26.0	0.0	0.0	0.0	0.0	0.0	4.0	25.0	4.0	3.0	0.0	0.0	0.0	0.0	0.0	0.0	0.0	0.0	24.0	0.0	0.0	1.0	7.0	12.0	0.0	0.0	3.0	0.0	11.0	0.0	7.0	10.0	0.0	0.0	117.0	3.0	7.0	0.0	5.0	4.0	0.0	16.0	2.0	0.0	33.0	3.0	1.0	2.0	1.0
OTU_5859	5.0	0.0	0.0	0.0	0.0	0.0	68.0	0.0	0.0	2.0	0.0	0.0	0.0	0.0	0.0	1.0	0.0	0.0	40.0	0.0	0.0	0.0	0.0	1.0	1.0	5.0	0.0	0.0	106.0	0.0	60.0	25.0	0.0	0.0	3.0	58.0	51.0	0.0	33.0	7.0	0.0	98.0	16.0	0.0	175.0	28.0	27.0	37.0	4.0
OTU_1968	59.0	0.0	0.0	0.0	0.0	0.0	12.0	61.0	7.0	12.0	1.0	0.0	0.0	0.0	0.0	0.0	4.0	2.0	77.0	0.0	0.0	0.0	21.0	13.0	2.0	1.0	23.0	0.0	16.0	4.0	25.0	24.0	0.0	0.0	271.0	12.0	23.0	0.0	27.0	2.0	0.0	53.0	2.0	0.0	84.0	0.0	1.0	1.0	1.0
OTU_1371	5.0	0.0	0.0	1.0	0.0	4.0	0.0	2.0	0.0	3.0	0.0	1.0	0.0	2.0	0.0	0.0	2.0	0.0	0.0	0.0	0.0	0.0	0.0	0.0	0.0	0.0	0.0	0.0	0.0	0.0	0.0	0.0	0.0	0.0	0.0	0.0	0.0	0.0	0.0	0.0	0.0	0.0	0.0	0.0	0.0	0.0	0.0	0.0	0.0
OTU_6239	90.0	7.0	0.0	0.0	0.0	0.0	15.0	207.0	11.0	25.0	0.0	1.0	2.0	0.0	2.0	0.0	8.0	2.0	78.0	1.0	0.0	0.0	27.0	36.0	2.0	2.0	29.0	0.0	74.0	5.0	31.0	46.0	0.0	0.0	433.0	26.0	24.0	0.0	41.0	4.0	1.0	74.0	16.0	0.0	114.0	5.0	3.0	2.0	1.0
OTU_2282	5.0	3.0	0.0	0.0	0.0	0.0	0.0	0.0	10.0	9.0	0.0	0.0	0.0	0.0	2.0	0.0	17.0	5.0	9.0	0.0	2.0	0.0	9.0	2.0	0.0	0.0	2.0	0.0	0.0	0.0	0.0	0.0	0.0	2.0	1.0	0.0	0.0	0.0	0.0	0.0	0.0	0.0	0.0	0.0	5.0	0.0	0.0	0.0	0.0
OTU_5325	18.0	1.0	31.0	102.0	3.0	64.0	3.0	17.0	1.0	2.0	150.0	15.0	1.0	50.0	0.0	0.0	2.0	1.0	1.0	2.0	0.0	221.0	0.0	0.0	0.0	0.0	1.0	0.0	0.0	1.0	0.0	0.0	149.0	0.0	10.0	2.0	1.0	0.0	3.0	0.0	1.0	19.0	14.0	50.0	0.0	2.0	0.0	0.0	0.0
OTU_4515	5.0	260.0	0.0	3.0	1.0	56.0	45.0	3.0	475.0	39.0	0.0	31.0	0.0	10.0	299.0	0.0	665.0	511.0	56.0	0.0	73.0	0.0	73.0	48.0	0.0	1.0	676.0	0.0	0.0	474.0	0.0	0.0	0.0	18.0	329.0	0.0	0.0	0.0	1.0	0.0	0.0	0.0	0.0	0.0	120.0	1.0	0.0	0.0	0.0
OTU_5689	3.0	0.0	2.0	0.0	0.0	0.0	16.0	0.0	0.0	0.0	1.0	0.0	0.0	0.0	0.0	0.0	0.0	0.0	0.0	1.0	0.0	0.0	0.0	0.0	0.0	1.0	0.0	5.0	26.0	0.0	2.0	2.0	0.0	0.0	0.0	7.0	7.0	1.0	3.0	3.0	2.0	24.0	13.0	0.0	16.0	9.0	72.0	42.0	13.0
OTU_6123	6.0	3.0	0.0	0.0	0.0	0.0	0.0	0.0	4.0	2.0	0.0	0.0	0.0	0.0	0.0	0.0	1.0	1.0	3.0	0.0	0.0	0.0	3.0	0.0	0.0	0.0	2.0	0.0	0.0	0.0	0.0	0.0	0.0	0.0	0.0	0.0	0.0	0.0	0.0	0.0	0.0	0.0	0.0	0.0	2.0	0.0	0.0	0.0	0.0
OTU_3677	5.0	1.0	5.0	0.0	5.0	0.0	5.0	5.0	0.0	2.0	2.0	0.0	1.0	0.0	1.0	0.0	5.0	2.0	1.0	1.0	0.0	0.0	1.0	0.0	3.0	6.0	4.0	5.0	1.0	0.0	1.0	0.0	0.0	3.0	2.0	5.0	2.0	0.0	13.0	1.0	0.0	17.0	20.0	0.0	0.0	2.0	1.0	2.0	4.0
OTU_462	15.0	9.0	0.0	0.0	0.0	4.0	4.0	0.0	27.0	5.0	0.0	3.0	0.0	0.0	13.0	0.0	81.0	20.0	137.0	0.0	1.0	1.0	139.0	6.0	0.0	0.0	30.0	0.0	0.0	21.0	0.0	0.0	0.0	6.0	52.0	0.0	0.0	0.0	0.0	1.0	0.0	0.0	0.0	0.0	128.0	0.0	0.0	0.0	0.0
OTU_3681	12.0	1.0	0.0	0.0	0.0	0.0	2.0	9.0	0.0	4.0	0.0	0.0	0.0	0.0	0.0	0.0	0.0	0.0	11.0	0.0	0.0	0.0	6.0	4.0	0.0	1.0	5.0	0.0	11.0	0.0	1.0	3.0	0.0	0.0	32.0	1.0	1.0	0.0	3.0	0.0	0.0	7.0	0.0	0.0	10.0	0.0	1.0	0.0	0.0
OTU_5009	34.0	10.0	0.0	0.0	1.0	13.0	9.0	0.0	22.0	4.0	0.0	3.0	0.0	0.0	16.0	0.0	87.0	30.0	286.0	0.0	2.0	0.0	349.0	7.0	0.0	0.0	42.0	0.0	0.0	42.0	0.0	0.0	0.0	12.0	77.0	0.0	0.0	0.0	0.0	0.0	0.0	0.0	0.0	0.0	252.0	0.0	0.0	0.0	0.0
OTU_4354	11.0	0.0	6.0	11.0	0.0	17.0	0.0	2.0	0.0	2.0	8.0	4.0	0.0	8.0	0.0	0.0	0.0	0.0	0.0	1.0	0.0	28.0	0.0	0.0	0.0	0.0	0.0	0.0	0.0	0.0	0.0	0.0	24.0	0.0	0.0	0.0	0.0	0.0	0.0	0.0	0.0	2.0	0.0	9.0	0.0	0.0	0.0	0.0	0.0
OTU_5436	25.0	3.0	2.0	1.0	0.0	0.0	5.0	24.0	7.0	13.0	6.0	0.0	1.0	2.0	1.0	0.0	4.0	8.0	5.0	0.0	0.0	0.0	9.0	3.0	3.0	1.0	6.0	2.0	3.0	3.0	0.0	1.0	0.0	3.0	1.0	8.0	0.0	0.0	19.0	3.0	0.0	17.0	8.0	0.0	0.0	1.0	2.0	0.0	0.0
OTU_5852	18.0	3.0	39.0	0.0	14.0	1.0	7.0	6.0	6.0	6.0	4.0	5.0	22.0	3.0	20.0	0.0	10.0	16.0	1.0	25.0	1.0	1.0	0.0	3.0	20.0	11.0	25.0	16.0	16.0	19.0	3.0	1.0	0.0	23.0	4.0	12.0	11.0	0.0	30.0	31.0	0.0	50.0	18.0	0.0	4.0	3.0	9.0	11.0	6.0
OTU_5450	12.0	0.0	1.0	1.0	0.0	0.0	4.0	4.0	4.0	3.0	1.0	0.0	0.0	0.0	0.0	0.0	2.0	0.0	13.0	0.0	0.0	1.0	1.0	1.0	0.0	1.0	3.0	1.0	6.0	0.0	1.0	5.0	0.0	1.0	21.0	5.0	4.0	0.0	5.0	4.0	1.0	6.0	1.0	0.0	9.0	1.0	0.0	0.0	0.0
OTU_1177	2.0	1.0	0.0	0.0	0.0	0.0	2.0	2.0	0.0	1.0	0.0	0.0	0.0	0.0	0.0	0.0	0.0	0.0	0.0	0.0	0.0	0.0	0.0	0.0	1.0	0.0	0.0	0.0	1.0	0.0	0.0	0.0	0.0	0.0	1.0	1.0	1.0	0.0	6.0	0.0	0.0	1.0	0.0	0.0	0.0	2.0	0.0	2.0	0.0
OTU_5299	5.0	0.0	4.0	0.0	3.0	1.0	2.0	3.0	0.0	4.0	0.0	0.0	3.0	0.0	5.0	0.0	3.0	3.0	0.0	9.0	0.0	0.0	0.0	1.0	5.0	2.0	4.0	4.0	3.0	2.0	0.0	1.0	0.0	2.0	1.0	3.0	2.0	0.0	4.0	3.0	1.0	7.0	2.0	0.0	2.0	2.0	2.0	3.0	1.0
OTU_3459	2.0	0.0	3.0	1.0	4.0	0.0	3.0	5.0	0.0	1.0	1.0	2.0	0.0	0.0	4.0	0.0	2.0	0.0	0.0	3.0	1.0	0.0	0.0	1.0	0.0	0.0	2.0	3.0	0.0	1.0	0.0	1.0	0.0	1.0	1.0	5.0	1.0	0.0	3.0	3.0	0.0	9.0	2.0	0.0	1.0	0.0	0.0	3.0	3.0
OTU_3687	1.0	0.0	0.0	0.0	0.0	0.0	0.0	2.0	0.0	0.0	0.0	0.0	0.0	0.0	0.0	0.0	0.0	1.0	4.0	0.0	0.0	0.0	0.0	1.0	0.0	0.0	1.0	0.0	0.0	0.0	0.0	0.0	0.0	0.0	5.0	0.0	1.0	0.0	0.0	0.0	0.0	0.0	0.0	0.0	5.0	0.0	0.0	0.0	0.0
OTU_2790	2.0	0.0	0.0	0.0	2.0	1.0	0.0	2.0	0.0	0.0	0.0	0.0	0.0	0.0	2.0	1.0	4.0	0.0	1.0	0.0	0.0	1.0	0.0	0.0	0.0	1.0	3.0	0.0	0.0	0.0	0.0	0.0	0.0	2.0	2.0	1.0	1.0	0.0	1.0	0.0	0.0	6.0	6.0	0.0	1.0	2.0	1.0	0.0	2.0
OTU_21	52.0	16.0	2.0	39.0	15.0	52.0	21.0	205.0	26.0	22.0	2.0	25.0	0.0	12.0	21.0	1.0	25.0	52.0	12.0	216.0	10.0	0.0	7.0	8.0	171.0	17.0	82.0	12.0	8.0	67.0	2.0	7.0	0.0	9.0	54.0	4.0	9.0	0.0	2.0	6.0	0.0	12.0	15.0	0.0	10.0	7.0	0.0	1.0	0.0
OTU_2552	51.0	10.0	72.0	1.0	58.0	3.0	27.0	34.0	7.0	8.0	24.0	4.0	52.0	5.0	19.0	5.0	32.0	40.0	2.0	45.0	5.0	0.0	6.0	2.0	29.0	18.0	31.0	58.0	16.0	36.0	2.0	6.0	0.0	26.0	10.0	32.0	9.0	0.0	81.0	50.0	0.0	92.0	45.0	1.0	2.0	13.0	19.0	19.0	20.0
OTU_4939	2.0	0.0	0.0	0.0	0.0	0.0	0.0	0.0	0.0	0.0	0.0	0.0	0.0	0.0	0.0	0.0	0.0	0.0	0.0	0.0	0.0	0.0	0.0	0.0	0.0	0.0	1.0	0.0	1.0	0.0	1.0	1.0	0.0	0.0	3.0	2.0	0.0	0.0	2.0	0.0	0.0	3.0	1.0	0.0	0.0	0.0	0.0	0.0	0.0
OTU_3609	18.0	15.0	0.0	0.0	0.0	0.0	0.0	0.0	27.0	17.0	0.0	0.0	0.0	0.0	7.0	0.0	52.0	17.0	23.0	0.0	9.0	0.0	10.0	15.0	0.0	0.0	4.0	0.0	0.0	2.0	0.0	0.0	0.0	2.0	7.0	0.0	0.0	0.0	0.0	0.0	0.0	0.0	0.0	0.0	5.0	0.0	0.0	0.0	0.0
OTU_1044	8.0	0.0	0.0	0.0	0.0	0.0	1.0	4.0	0.0	0.0	0.0	0.0	0.0	0.0	0.0	0.0	0.0	0.0	4.0	0.0	0.0	0.0	2.0	2.0	0.0	0.0	2.0	0.0	2.0	1.0	1.0	0.0	0.0	0.0	24.0	0.0	1.0	0.0	2.0	0.0	0.0	4.0	0.0	0.0	7.0	0.0	0.0	0.0	0.0
OTU_5510	8.0	0.0	0.0	0.0	0.0	0.0	1.0	7.0	1.0	0.0	0.0	0.0	0.0	0.0	0.0	0.0	0.0	0.0	12.0	0.0	0.0	0.0	3.0	1.0	0.0	0.0	2.0	0.0	3.0	0.0	4.0	3.0	0.0	0.0	45.0	2.0	3.0	0.0	5.0	1.0	0.0	8.0	1.0	0.0	6.0	2.0	0.0	0.0	0.0
OTU_5605	41.0	3.0	40.0	0.0	3.0	2.0	14.0	16.0	8.0	6.0	8.0	1.0	17.0	1.0	12.0	2.0	21.0	15.0	5.0	34.0	1.0	0.0	2.0	5.0	8.0	6.0	29.0	47.0	8.0	8.0	1.0	5.0	0.0	11.0	10.0	33.0	11.0	0.0	95.0	78.0	0.0	90.0	94.0	0.0	8.0	14.0	3.0	7.0	3.0
OTU_4738	3.0	0.0	3.0	6.0	0.0	6.0	0.0	1.0	0.0	0.0	11.0	3.0	0.0	2.0	0.0	0.0	0.0	0.0	1.0	1.0	0.0	17.0	0.0	0.0	0.0	0.0	0.0	0.0	0.0	0.0	0.0	0.0	5.0	0.0	1.0	0.0	0.0	0.0	0.0	0.0	0.0	0.0	0.0	2.0	0.0	0.0	0.0	0.0	0.0
OTU_5831	31.0	0.0	0.0	1.0	0.0	0.0	6.0	25.0	1.0	4.0	0.0	0.0	0.0	0.0	0.0	0.0	3.0	1.0	26.0	0.0	0.0	0.0	12.0	6.0	0.0	0.0	11.0	0.0	12.0	1.0	5.0	10.0	0.0	0.0	78.0	5.0	5.0	0.0	13.0	2.0	0.0	26.0	1.0	0.0	34.0	2.0	2.0	1.0	1.0
OTU_4990	8.0	0.0	13.0	0.0	7.0	0.0	4.0	2.0	2.0	2.0	3.0	0.0	3.0	0.0	2.0	1.0	3.0	1.0	0.0	4.0	0.0	0.0	0.0	1.0	2.0	2.0	1.0	5.0	1.0	4.0	0.0	1.0	0.0	0.0	4.0	8.0	0.0	0.0	16.0	9.0	0.0	15.0	7.0	0.0	0.0	0.0	4.0	2.0	1.0
OTU_3105	2.0	0.0	0.0	16.0	0.0	11.0	1.0	6.0	1.0	0.0	8.0	4.0	0.0	8.0	1.0	0.0	1.0	2.0	0.0	0.0	1.0	17.0	0.0	1.0	0.0	0.0	0.0	1.0	0.0	0.0	0.0	0.0	8.0	0.0	3.0	1.0	0.0	0.0	0.0	0.0	0.0	1.0	4.0	2.0	0.0	0.0	0.0	0.0	0.0
OTU_2900	8.0	0.0	0.0	0.0	0.0	1.0	2.0	3.0	0.0	2.0	3.0	0.0	1.0	0.0	2.0	0.0	1.0	1.0	1.0	1.0	0.0	0.0	1.0	0.0	0.0	1.0	3.0	0.0	2.0	1.0	2.0	0.0	0.0	1.0	4.0	1.0	3.0	0.0	5.0	3.0	0.0	12.0	2.0	0.0	1.0	2.0	0.0	0.0	0.0
OTU_3360	17.0	1.0	9.0	0.0	16.0	1.0	11.0	3.0	2.0	2.0	1.0	0.0	7.0	1.0	4.0	0.0	13.0	13.0	0.0	6.0	1.0	0.0	0.0	0.0	9.0	2.0	12.0	11.0	0.0	10.0	0.0	2.0	0.0	5.0	1.0	12.0	3.0	1.0	11.0	9.0	0.0	19.0	14.0	0.0	0.0	2.0	3.0	3.0	5.0
OTU_2149	3.0	0.0	3.0	0.0	7.0	1.0	3.0	6.0	0.0	1.0	4.0	1.0	5.0	0.0	3.0	0.0	25.0	2.0	0.0	3.0	1.0	0.0	0.0	0.0	8.0	12.0	2.0	10.0	3.0	6.0	0.0	0.0	0.0	5.0	1.0	6.0	3.0	0.0	7.0	3.0	0.0	16.0	20.0	0.0	1.0	3.0	4.0	3.0	3.0
OTU_5119	3.0	0.0	10.0	9.0	0.0	6.0	0.0	0.0	0.0	0.0	12.0	4.0	0.0	6.0	0.0	0.0	0.0	0.0	0.0	1.0	0.0	33.0	0.0	0.0	0.0	0.0	0.0	0.0	0.0	0.0	0.0	0.0	9.0	0.0	1.0	1.0	0.0	0.0	0.0	0.0	0.0	1.0	0.0	11.0	0.0	0.0	0.0	0.0	0.0
OTU_5887	36.0	3.0	26.0	4.0	18.0	1.0	27.0	36.0	7.0	7.0	6.0	1.0	16.0	0.0	11.0	2.0	16.0	14.0	5.0	14.0	4.0	0.0	7.0	5.0	7.0	8.0	18.0	13.0	25.0	9.0	1.0	5.0	0.0	3.0	15.0	21.0	18.0	0.0	50.0	17.0	0.0	98.0	21.0	0.0	4.0	8.0	14.0	6.0	6.0
OTU_4521	15.0	2.0	35.0	0.0	26.0	5.0	5.0	3.0	2.0	3.0	5.0	2.0	13.0	1.0	7.0	1.0	14.0	17.0	2.0	23.0	0.0	0.0	0.0	0.0	8.0	2.0	11.0	15.0	6.0	16.0	1.0	2.0	1.0	6.0	4.0	14.0	4.0	0.0	30.0	21.0	0.0	51.0	18.0	0.0	2.0	5.0	9.0	8.0	5.0
OTU_5330	24.0	1.0	0.0	0.0	0.0	0.0	6.0	25.0	2.0	8.0	0.0	0.0	0.0	0.0	1.0	0.0	1.0	1.0	26.0	0.0	0.0	0.0	8.0	4.0	0.0	0.0	8.0	0.0	28.0	1.0	11.0	17.0	0.0	0.0	66.0	8.0	14.0	0.0	11.0	0.0	0.0	25.0	1.0	0.0	18.0	2.0	1.0	2.0	0.0
OTU_5238	5.0	4.0	0.0	7.0	0.0	5.0	0.0	11.0	5.0	9.0	0.0	4.0	0.0	2.0	0.0	0.0	5.0	0.0	0.0	0.0	5.0	0.0	0.0	1.0	0.0	0.0	0.0	0.0	0.0	0.0	0.0	0.0	0.0	0.0	0.0	0.0	0.0	0.0	0.0	0.0	0.0	0.0	0.0	0.0	0.0	0.0	0.0	0.0	0.0
OTU_542	26.0	1.0	0.0	0.0	0.0	0.0	12.0	36.0	2.0	15.0	3.0	0.0	0.0	0.0	1.0	0.0	1.0	0.0	33.0	0.0	0.0	0.0	17.0	7.0	1.0	1.0	10.0	0.0	32.0	0.0	14.0	16.0	0.0	2.0	134.0	19.0	8.0	0.0	27.0	1.0	0.0	55.0	4.0	0.0	44.0	2.0	1.0	4.0	0.0
OTU_4198	16.0	1.0	0.0	0.0	0.0	0.0	6.0	8.0	0.0	5.0	2.0	1.0	1.0	0.0	1.0	0.0	1.0	2.0	0.0	0.0	0.0	0.0	2.0	2.0	2.0	3.0	2.0	0.0	12.0	3.0	1.0	2.0	0.0	0.0	12.0	7.0	3.0	0.0	21.0	2.0	1.0	29.0	2.0	0.0	3.0	1.0	0.0	0.0	0.0
OTU_5028	18.0	20.0	0.0	0.0	0.0	0.0	4.0	0.0	32.0	34.0	0.0	1.0	0.0	0.0	12.0	0.0	30.0	28.0	25.0	0.0	14.0	0.0	26.0	17.0	0.0	0.0	2.0	0.0	1.0	4.0	0.0	0.0	1.0	5.0	7.0	0.0	0.0	0.0	0.0	1.0	0.0	0.0	0.0	0.0	13.0	0.0	0.0	0.0	0.0
OTU_3819	34.0	1.0	0.0	0.0	0.0	0.0	19.0	21.0	2.0	5.0	0.0	0.0	0.0	0.0	0.0	0.0	3.0	1.0	19.0	0.0	0.0	0.0	10.0	7.0	0.0	7.0	12.0	0.0	9.0	0.0	12.0	14.0	0.0	0.0	31.0	11.0	12.0	0.0	17.0	3.0	0.0	51.0	8.0	0.0	14.0	3.0	2.0	2.0	2.0
OTU_3594	19.0	0.0	0.0	0.0	0.0	0.0	8.0	17.0	3.0	10.0	0.0	0.0	0.0	0.0	0.0	0.0	1.0	0.0	17.0	0.0	0.0	0.0	8.0	3.0	0.0	0.0	9.0	0.0	6.0	0.0	4.0	6.0	0.0	0.0	32.0	3.0	3.0	0.0	12.0	1.0	0.0	20.0	0.0	0.0	16.0	2.0	5.0	1.0	0.0
OTU_4951	14.0	1.0	0.0	0.0	0.0	0.0	0.0	5.0	0.0	4.0	0.0	0.0	0.0	0.0	0.0	0.0	0.0	0.0	11.0	0.0	0.0	0.0	7.0	1.0	0.0	0.0	7.0	0.0	2.0	0.0	2.0	3.0	0.0	0.0	16.0	2.0	0.0	0.0	1.0	1.0	0.0	4.0	0.0	0.0	8.0	0.0	0.0	0.0	0.0
OTU_5542	14.0	0.0	0.0	0.0	16.0	0.0	13.0	6.0	1.0	2.0	2.0	0.0	0.0	0.0	0.0	2.0	0.0	1.0	0.0	0.0	0.0	2.0	0.0	1.0	2.0	1.0	4.0	0.0	10.0	1.0	3.0	3.0	1.0	0.0	7.0	3.0	3.0	0.0	8.0	8.0	0.0	21.0	4.0	0.0	23.0	9.0	22.0	31.0	10.0
OTU_5784	21.0	50.0	0.0	0.0	0.0	0.0	15.0	0.0	106.0	26.0	1.0	0.0	0.0	0.0	15.0	0.0	90.0	49.0	34.0	0.0	29.0	0.0	52.0	7.0	18.0	0.0	77.0	0.0	9.0	14.0	2.0	0.0	0.0	95.0	3.0	0.0	0.0	0.0	0.0	0.0	0.0	0.0	0.0	0.0	17.0	0.0	0.0	0.0	0.0
OTU_3487	19.0	1.0	0.0	0.0	0.0	0.0	2.0	1.0	1.0	3.0	0.0	0.0	0.0	0.0	0.0	0.0	1.0	0.0	14.0	0.0	0.0	0.0	3.0	2.0	1.0	1.0	3.0	0.0	8.0	0.0	5.0	9.0	0.0	2.0	11.0	9.0	7.0	0.0	5.0	2.0	0.0	17.0	1.0	0.0	7.0	2.0	2.0	3.0	0.0
OTU_5717	45.0	1.0	0.0	0.0	0.0	0.0	13.0	34.0	3.0	13.0	0.0	0.0	0.0	0.0	0.0	0.0	4.0	0.0	56.0	0.0	0.0	0.0	22.0	7.0	0.0	2.0	14.0	0.0	27.0	2.0	22.0	26.0	0.0	0.0	174.0	10.0	17.0	0.0	24.0	7.0	1.0	59.0	4.0	0.0	49.0	4.0	2.0	5.0	0.0
OTU_4888	17.0	3.0	13.0	0.0	11.0	1.0	9.0	7.0	0.0	3.0	8.0	0.0	8.0	0.0	2.0	1.0	16.0	7.0	1.0	3.0	2.0	0.0	1.0	5.0	5.0	6.0	9.0	16.0	3.0	4.0	0.0	2.0	0.0	3.0	6.0	11.0	6.0	0.0	22.0	10.0	0.0	40.0	21.0	0.0	4.0	4.0	10.0	4.0	4.0
OTU_5919	31.0	15.0	0.0	0.0	0.0	2.0	0.0	0.0	27.0	33.0	1.0	0.0	0.0	1.0	5.0	0.0	50.0	21.0	41.0	0.0	14.0	0.0	27.0	16.0	0.0	0.0	2.0	0.0	0.0	0.0	0.0	0.0	0.0	6.0	4.0	0.0	0.0	0.0	0.0	0.0	0.0	0.0	1.0	0.0	11.0	0.0	0.0	0.0	0.0
OTU_395	1.0	0.0	0.0	0.0	0.0	0.0	0.0	3.0	0.0	0.0	0.0	0.0	0.0	0.0	0.0	0.0	0.0	0.0	3.0	0.0	0.0	0.0	0.0	1.0	0.0	0.0	0.0	0.0	0.0	0.0	0.0	1.0	0.0	0.0	0.0	1.0	0.0	0.0	1.0	1.0	0.0	1.0	1.0	0.0	0.0	0.0	0.0	1.0	0.0
OTU_3638	9.0	0.0	0.0	0.0	0.0	0.0	2.0	9.0	1.0	8.0	1.0	0.0	0.0	0.0	0.0	0.0	0.0	0.0	2.0	0.0	0.0	0.0	3.0	1.0	1.0	0.0	1.0	0.0	2.0	1.0	1.0	0.0	1.0	1.0	1.0	14.0	1.0	0.0	5.0	5.0	0.0	11.0	2.0	0.0	1.0	1.0	0.0	0.0	0.0
OTU_4916	2.0	1.0	4.0	0.0	3.0	1.0	0.0	3.0	1.0	0.0	0.0	0.0	1.0	0.0	0.0	0.0	3.0	2.0	0.0	2.0	0.0	0.0	0.0	0.0	2.0	0.0	1.0	2.0	5.0	3.0	0.0	1.0	0.0	0.0	0.0	1.0	0.0	0.0	7.0	0.0	0.0	6.0	2.0	0.0	0.0	2.0	0.0	0.0	0.0
OTU_5861	3.0	1.0	2.0	0.0	1.0	0.0	0.0	1.0	0.0	0.0	0.0	1.0	0.0	1.0	0.0	0.0	2.0	5.0	0.0	9.0	1.0	0.0	0.0	0.0	3.0	0.0	3.0	3.0	1.0	4.0	0.0	1.0	0.0	1.0	0.0	0.0	1.0	0.0	5.0	6.0	0.0	4.0	3.0	0.0	0.0	2.0	5.0	2.0	3.0
OTU_2811	4.0	1.0	2.0	0.0	10.0	1.0	5.0	3.0	0.0	0.0	1.0	1.0	1.0	1.0	3.0	0.0	1.0	1.0	0.0	6.0	0.0	0.0	0.0	0.0	1.0	1.0	3.0	3.0	2.0	4.0	1.0	0.0	0.0	0.0	1.0	1.0	1.0	0.0	7.0	6.0	0.0	7.0	0.0	0.0	0.0	3.0	1.0	0.0	1.0
OTU_2619	10.0	1.0	0.0	0.0	0.0	0.0	2.0	2.0	2.0	0.0	1.0	0.0	0.0	0.0	0.0	0.0	1.0	2.0	1.0	0.0	0.0	0.0	2.0	1.0	1.0	0.0	3.0	0.0	0.0	1.0	0.0	1.0	0.0	0.0	9.0	5.0	3.0	1.0	5.0	1.0	0.0	6.0	0.0	0.0	0.0	0.0	3.0	0.0	0.0
OTU_5695	9.0	2.0	17.0	1.0	8.0	0.0	4.0	2.0	1.0	2.0	1.0	0.0	7.0	1.0	0.0	0.0	3.0	3.0	0.0	4.0	0.0	0.0	0.0	0.0	4.0	0.0	2.0	4.0	4.0	3.0	0.0	0.0	0.0	2.0	1.0	6.0	4.0	0.0	12.0	7.0	0.0	12.0	7.0	0.0	1.0	4.0	5.0	2.0	2.0
OTU_6159	9.0	34.0	0.0	0.0	0.0	0.0	29.0	1.0	31.0	11.0	0.0	0.0	0.0	0.0	13.0	0.0	14.0	20.0	22.0	0.0	0.0	1.0	20.0	5.0	0.0	0.0	248.0	0.0	0.0	37.0	0.0	1.0	0.0	6.0	30.0	0.0	0.0	0.0	1.0	0.0	0.0	0.0	0.0	0.0	138.0	0.0	0.0	0.0	0.0
OTU_1555	3.0	0.0	2.0	1.0	2.0	2.0	0.0	0.0	0.0	0.0	1.0	0.0	0.0	1.0	0.0	0.0	1.0	0.0	0.0	0.0	0.0	0.0	0.0	0.0	1.0	0.0	0.0	1.0	0.0	1.0	0.0	0.0	0.0	0.0	0.0	0.0	0.0	0.0	2.0	1.0	0.0	0.0	1.0	1.0	0.0	0.0	0.0	1.0	1.0
OTU_4351	9.0	0.0	0.0	0.0	0.0	2.0	0.0	0.0	0.0	0.0	0.0	0.0	0.0	0.0	0.0	0.0	0.0	0.0	0.0	0.0	0.0	0.0	0.0	0.0	0.0	0.0	0.0	0.0	0.0	0.0	0.0	0.0	0.0	0.0	0.0	0.0	0.0	0.0	0.0	0.0	0.0	0.0	0.0	0.0	0.0	0.0	0.0	0.0	0.0
OTU_3494	7.0	1.0	0.0	0.0	0.0	0.0	3.0	7.0	3.0	3.0	0.0	0.0	0.0	0.0	0.0	0.0	0.0	0.0	10.0	0.0	0.0	0.0	3.0	1.0	1.0	0.0	4.0	0.0	12.0	0.0	7.0	7.0	0.0	0.0	54.0	7.0	11.0	0.0	8.0	3.0	0.0	34.0	0.0	0.0	6.0	1.0	0.0	1.0	0.0
OTU_4417	26.0	1.0	39.0	0.0	21.0	4.0	14.0	6.0	4.0	3.0	7.0	2.0	8.0	1.0	8.0	1.0	25.0	15.0	2.0	20.0	5.0	0.0	1.0	0.0	8.0	5.0	6.0	8.0	5.0	6.0	0.0	0.0	0.0	3.0	2.0	14.0	9.0	0.0	30.0	25.0	0.0	35.0	12.0	0.0	0.0	4.0	11.0	3.0	3.0
OTU_1872	7.0	2.0	6.0	0.0	4.0	1.0	1.0	6.0	2.0	0.0	2.0	0.0	2.0	0.0	2.0	0.0	12.0	2.0	0.0	0.0	1.0	0.0	2.0	1.0	1.0	2.0	4.0	1.0	1.0	0.0	2.0	1.0	0.0	3.0	0.0	4.0	2.0	0.0	7.0	5.0	0.0	15.0	12.0	0.0	0.0	4.0	3.0	1.0	6.0
OTU_1842	12.0	0.0	0.0	0.0	0.0	0.0	2.0	14.0	0.0	2.0	1.0	0.0	0.0	0.0	0.0	0.0	1.0	0.0	7.0	0.0	0.0	0.0	13.0	3.0	0.0	0.0	4.0	0.0	9.0	0.0	3.0	9.0	0.0	1.0	29.0	3.0	4.0	0.0	6.0	1.0	0.0	12.0	1.0	0.0	5.0	1.0	1.0	2.0	0.0
OTU_3495	6.0	1.0	15.0	1.0	4.0	3.0	6.0	4.0	0.0	2.0	2.0	0.0	2.0	1.0	3.0	0.0	4.0	6.0	0.0	7.0	0.0	0.0	0.0	0.0	4.0	3.0	1.0	7.0	3.0	1.0	1.0	1.0	0.0	5.0	0.0	3.0	2.0	0.0	10.0	5.0	0.0	18.0	3.0	0.0	0.0	0.0	2.0	2.0	1.0
OTU_369	38.0	31.0	0.0	2.0	0.0	1.0	2.0	0.0	47.0	56.0	1.0	0.0	0.0	0.0	8.0	0.0	221.0	64.0	53.0	0.0	35.0	2.0	72.0	41.0	0.0	1.0	8.0	0.0	0.0	9.0	0.0	0.0	0.0	17.0	11.0	0.0	0.0	0.0	0.0	0.0	0.0	0.0	0.0	0.0	36.0	0.0	0.0	0.0	0.0
OTU_5638	2.0	0.0	5.0	0.0	7.0	0.0	3.0	1.0	0.0	1.0	1.0	0.0	2.0	0.0	2.0	0.0	4.0	2.0	0.0	5.0	0.0	0.0	0.0	1.0	2.0	0.0	1.0	0.0	0.0	4.0	0.0	0.0	0.0	0.0	2.0	3.0	4.0	1.0	6.0	4.0	0.0	9.0	5.0	0.0	0.0	2.0	4.0	0.0	3.0
OTU_5696	22.0	5.0	34.0	0.0	18.0	2.0	10.0	5.0	4.0	3.0	6.0	2.0	15.0	4.0	9.0	0.0	13.0	13.0	2.0	21.0	2.0	1.0	0.0	1.0	9.0	6.0	10.0	11.0	7.0	9.0	1.0	2.0	1.0	8.0	2.0	12.0	4.0	0.0	18.0	16.0	0.0	48.0	19.0	0.0	2.0	2.0	12.0	7.0	5.0
OTU_3720	9.0	1.0	0.0	0.0	0.0	0.0	2.0	0.0	4.0	10.0	0.0	0.0	0.0	0.0	1.0	0.0	4.0	4.0	2.0	0.0	0.0	0.0	1.0	2.0	1.0	1.0	10.0	0.0	3.0	1.0	2.0	0.0	0.0	0.0	3.0	1.0	0.0	0.0	0.0	0.0	0.0	0.0	0.0	0.0	1.0	0.0	0.0	0.0	0.0
OTU_3177	8.0	0.0	38.0	55.0	0.0	35.0	0.0	15.0	0.0	0.0	41.0	20.0	0.0	24.0	0.0	0.0	2.0	0.0	0.0	0.0	0.0	110.0	0.0	0.0	0.0	0.0	0.0	2.0	0.0	1.0	0.0	0.0	62.0	1.0	0.0	1.0	0.0	0.0	1.0	0.0	0.0	4.0	7.0	47.0	0.0	0.0	0.0	0.0	0.0
OTU_5467	32.0	26.0	0.0	36.0	0.0	46.0	1.0	47.0	26.0	42.0	1.0	44.0	0.0	22.0	1.0	0.0	12.0	6.0	1.0	0.0	1.0	0.0	0.0	0.0	0.0	0.0	0.0	1.0	0.0	7.0	0.0	0.0	0.0	0.0	4.0	0.0	0.0	0.0	0.0	0.0	0.0	0.0	0.0	0.0	1.0	0.0	0.0	0.0	0.0
OTU_2338	7.0	9.0	0.0	0.0	0.0	0.0	0.0	0.0	17.0	10.0	0.0	0.0	0.0	0.0	2.0	0.0	33.0	13.0	13.0	0.0	6.0	0.0	10.0	3.0	0.0	1.0	0.0	0.0	0.0	1.0	0.0	0.0	0.0	6.0	2.0	0.0	0.0	0.0	0.0	0.0	0.0	0.0	0.0	0.0	3.0	0.0	0.0	0.0	0.0
OTU_3868	4.0	0.0	1.0	9.0	1.0	7.0	1.0	3.0	0.0	0.0	30.0	4.0	0.0	7.0	1.0	0.0	0.0	0.0	0.0	0.0	0.0	33.0	0.0	0.0	0.0	0.0	0.0	0.0	0.0	0.0	0.0	0.0	16.0	0.0	0.0	1.0	0.0	0.0	0.0	0.0	0.0	2.0	2.0	7.0	0.0	0.0	0.0	0.0	0.0
OTU_6036	3.0	5.0	1186.0	7.0	1.0	0.0	1.0	1.0	5.0	2.0	3878.0	0.0	47.0	1.0	0.0	0.0	1.0	4.0	3.0	329.0	0.0	6616.0	0.0	0.0	2.0	2.0	1.0	521.0	3.0	0.0	0.0	0.0	3222.0	1.0	2.0	627.0	3.0	1.0	1131.0	402.0	0.0	751.0	1615.0	3094.0	5.0	199.0	9.0	1.0	1.0
OTU_5021	1.0	0.0	8.0	0.0	4.0	1.0	1.0	3.0	0.0	2.0	1.0	0.0	0.0	0.0	0.0	0.0	0.0	3.0	0.0	2.0	0.0	0.0	2.0	0.0	1.0	0.0	2.0	1.0	1.0	2.0	0.0	0.0	0.0	0.0	0.0	3.0	0.0	0.0	3.0	2.0	0.0	4.0	1.0	0.0	0.0	0.0	3.0	1.0	0.0
OTU_5221	9.0	1.0	0.0	0.0	0.0	0.0	1.0	6.0	0.0	0.0	0.0	0.0	0.0	0.0	0.0	0.0	1.0	1.0	0.0	0.0	0.0	1.0	2.0	0.0	0.0	1.0	3.0	0.0	4.0	0.0	1.0	4.0	0.0	2.0	5.0	7.0	0.0	0.0	11.0	2.0	0.0	22.0	3.0	0.0	1.0	0.0	0.0	0.0	0.0
OTU_373	2.0	229.0	0.0	1.0	0.0	36.0	1.0	0.0	151.0	3.0	0.0	20.0	0.0	4.0	166.0	0.0	79.0	136.0	27.0	0.0	70.0	0.0	36.0	2.0	0.0	1.0	89.0	0.0	0.0	147.0	0.0	0.0	0.0	4.0	23.0	0.0	0.0	0.0	0.0	0.0	0.0	0.0	0.0	0.0	92.0	0.0	0.0	0.0	0.0
OTU_5871	5.0	0.0	16.0	37.0	0.0	24.0	1.0	3.0	0.0	0.0	27.0	14.0	0.0	16.0	0.0	0.0	0.0	0.0	0.0	0.0	0.0	76.0	0.0	0.0	0.0	0.0	0.0	0.0	0.0	0.0	0.0	0.0	36.0	0.0	0.0	1.0	0.0	0.0	1.0	0.0	0.0	0.0	4.0	24.0	1.0	0.0	0.0	0.0	0.0
OTU_5303	17.0	1.0	0.0	0.0	0.0	0.0	8.0	42.0	2.0	9.0	0.0	0.0	0.0	0.0	0.0	0.0	2.0	0.0	22.0	0.0	0.0	0.0	5.0	3.0	0.0	1.0	2.0	0.0	7.0	0.0	7.0	9.0	0.0	0.0	64.0	4.0	4.0	0.0	11.0	4.0	0.0	12.0	4.0	0.0	18.0	0.0	1.0	1.0	0.0
OTU_2636	5.0	0.0	5.0	12.0	0.0	7.0	1.0	3.0	0.0	0.0	13.0	1.0	0.0	7.0	0.0	0.0	0.0	0.0	0.0	0.0	0.0	24.0	0.0	0.0	0.0	0.0	0.0	0.0	0.0	0.0	0.0	0.0	10.0	0.0	2.0	0.0	0.0	0.0	1.0	0.0	0.0	2.0	3.0	9.0	0.0	0.0	0.0	0.0	0.0
OTU_5382	2.0	54.0	0.0	0.0	0.0	3.0	6.0	2.0	104.0	2.0	0.0	2.0	0.0	0.0	12.0	0.0	114.0	16.0	6.0	0.0	5.0	0.0	18.0	7.0	0.0	0.0	26.0	0.0	0.0	15.0	0.0	0.0	0.0	19.0	42.0	0.0	0.0	0.0	0.0	0.0	0.0	0.0	0.0	0.0	19.0	0.0	0.0	0.0	0.0
OTU_1178	4.0	0.0	0.0	0.0	0.0	0.0	3.0	0.0	0.0	0.0	0.0	0.0	0.0	0.0	0.0	0.0	0.0	0.0	0.0	0.0	0.0	1.0	1.0	1.0	0.0	0.0	2.0	0.0	0.0	0.0	0.0	2.0	0.0	0.0	6.0	1.0	1.0	0.0	2.0	0.0	0.0	1.0	0.0	0.0	7.0	1.0	2.0	4.0	1.0
OTU_3931	5.0	1.0	8.0	0.0	4.0	0.0	2.0	3.0	1.0	0.0	0.0	0.0	3.0	1.0	2.0	2.0	2.0	0.0	0.0	1.0	1.0	0.0	0.0	0.0	1.0	1.0	0.0	0.0	2.0	5.0	0.0	0.0	0.0	0.0	1.0	1.0	0.0	0.0	6.0	4.0	0.0	6.0	5.0	0.0	0.0	1.0	2.0	0.0	1.0
OTU_5577	5.0	0.0	0.0	0.0	0.0	0.0	7.0	6.0	0.0	5.0	1.0	0.0	0.0	0.0	0.0	0.0	0.0	0.0	8.0	0.0	0.0	0.0	2.0	4.0	0.0	1.0	1.0	0.0	11.0	0.0	3.0	2.0	0.0	0.0	11.0	5.0	5.0	0.0	8.0	1.0	0.0	11.0	2.0	0.0	7.0	3.0	0.0	0.0	0.0
OTU_5371	4.0	0.0	0.0	0.0	0.0	0.0	2.0	1.0	1.0	1.0	0.0	0.0	0.0	0.0	0.0	0.0	0.0	0.0	2.0	0.0	0.0	0.0	0.0	1.0	0.0	0.0	0.0	0.0	0.0	0.0	0.0	0.0	0.0	0.0	8.0	0.0	3.0	0.0	3.0	0.0	0.0	1.0	1.0	0.0	3.0	0.0	1.0	0.0	0.0
OTU_3699	1.0	0.0	0.0	0.0	0.0	0.0	0.0	0.0	0.0	0.0	0.0	0.0	0.0	0.0	0.0	0.0	0.0	0.0	0.0	0.0	0.0	0.0	0.0	0.0	0.0	0.0	1.0	0.0	0.0	0.0	0.0	0.0	0.0	0.0	1.0	0.0	0.0	0.0	2.0	1.0	0.0	1.0	0.0	0.0	1.0	0.0	0.0	0.0	0.0
OTU_4699	35.0	1.0	125.0	198.0	1.0	126.0	2.0	17.0	1.0	1.0	92.0	60.0	2.0	50.0	1.0	0.0	3.0	2.0	1.0	3.0	1.0	235.0	0.0	1.0	0.0	0.0	1.0	1.0	0.0	2.0	0.0	0.0	172.0	0.0	6.0	5.0	0.0	0.0	4.0	1.0	0.0	16.0	10.0	127.0	0.0	3.0	1.0	1.0	0.0
OTU_1785	2.0	0.0	0.0	0.0	0.0	0.0	0.0	1.0	0.0	1.0	0.0	0.0	0.0	0.0	0.0	0.0	0.0	0.0	0.0	0.0	0.0	0.0	1.0	0.0	0.0	0.0	0.0	0.0	3.0	0.0	1.0	0.0	0.0	0.0	3.0	1.0	0.0	0.0	2.0	0.0	0.0	2.0	1.0	0.0	0.0	0.0	0.0	0.0	0.0
OTU_5186	38.0	6.0	0.0	0.0	0.0	0.0	28.0	0.0	12.0	38.0	0.0	0.0	0.0	0.0	1.0	0.0	10.0	3.0	21.0	0.0	4.0	0.0	16.0	2.0	13.0	2.0	33.0	0.0	23.0	0.0	0.0	0.0	0.0	6.0	2.0	0.0	0.0	0.0	0.0	0.0	0.0	0.0	0.0	0.0	17.0	0.0	0.0	0.0	0.0
OTU_4887	2.0	0.0	0.0	0.0	0.0	0.0	1.0	3.0	1.0	1.0	0.0	0.0	0.0	0.0	0.0	1.0	0.0	0.0	4.0	0.0	0.0	0.0	3.0	3.0	0.0	0.0	2.0	0.0	1.0	1.0	1.0	2.0	0.0	0.0	11.0	1.0	0.0	0.0	0.0	0.0	1.0	2.0	1.0	0.0	2.0	0.0	0.0	0.0	0.0
OTU_5756	3.0	0.0	0.0	0.0	0.0	0.0	56.0	0.0	0.0	1.0	0.0	0.0	0.0	0.0	0.0	0.0	0.0	0.0	5.0	1.0	0.0	1.0	0.0	0.0	8.0	6.0	0.0	3.0	65.0	0.0	14.0	6.0	1.0	0.0	1.0	26.0	16.0	0.0	18.0	4.0	3.0	49.0	16.0	0.0	113.0	16.0	51.0	70.0	15.0
OTU_5593	6.0	1.0	11.0	25.0	0.0	15.0	0.0	7.0	0.0	0.0	30.0	12.0	0.0	10.0	0.0	0.0	2.0	0.0	0.0	0.0	0.0	56.0	0.0	0.0	0.0	0.0	0.0	1.0	0.0	0.0	0.0	0.0	37.0	0.0	0.0	0.0	0.0	0.0	1.0	0.0	0.0	7.0	2.0	17.0	0.0	0.0	0.0	0.0	0.0
OTU_1204	3.0	0.0	0.0	0.0	0.0	0.0	0.0	1.0	0.0	1.0	2.0	0.0	0.0	0.0	0.0	0.0	1.0	0.0	0.0	0.0	0.0	0.0	1.0	0.0	0.0	1.0	1.0	1.0	1.0	0.0	0.0	0.0	0.0	0.0	2.0	1.0	0.0	0.0	2.0	1.0	0.0	1.0	1.0	0.0	0.0	1.0	0.0	0.0	0.0
OTU_3260	2.0	0.0	3.0	0.0	3.0	0.0	0.0	0.0	1.0	1.0	0.0	0.0	5.0	0.0	2.0	0.0	1.0	2.0	0.0	1.0	0.0	0.0	0.0	0.0	1.0	0.0	2.0	1.0	1.0	1.0	0.0	0.0	0.0	1.0	0.0	0.0	0.0	0.0	2.0	1.0	0.0	3.0	5.0	0.0	1.0	1.0	1.0	0.0	2.0
OTU_3361	6.0	2.0	0.0	23.0	0.0	17.0	0.0	6.0	1.0	7.0	0.0	17.0	0.0	5.0	0.0	0.0	1.0	0.0	0.0	0.0	2.0	0.0	0.0	0.0	0.0	0.0	0.0	0.0	0.0	0.0	0.0	0.0	0.0	0.0	0.0	0.0	0.0	0.0	0.0	0.0	0.0	0.0	0.0	0.0	0.0	0.0	0.0	0.0	0.0
OTU_1956	21.0	0.0	0.0	0.0	0.0	0.0	6.0	10.0	1.0	6.0	0.0	0.0	0.0	0.0	0.0	0.0	0.0	1.0	14.0	0.0	0.0	0.0	7.0	0.0	0.0	1.0	9.0	0.0	7.0	2.0	7.0	6.0	0.0	0.0	39.0	4.0	7.0	0.0	8.0	0.0	0.0	22.0	1.0	0.0	18.0	2.0	1.0	2.0	0.0
OTU_4660	3.0	0.0	0.0	0.0	0.0	0.0	0.0	9.0	2.0	1.0	0.0	0.0	0.0	0.0	0.0	0.0	0.0	0.0	5.0	0.0	0.0	0.0	0.0	0.0	0.0	0.0	2.0	0.0	3.0	0.0	0.0	1.0	0.0	0.0	16.0	1.0	1.0	0.0	2.0	1.0	0.0	2.0	0.0	0.0	4.0	0.0	0.0	1.0	0.0
OTU_527	4.0	2.0	5.0	0.0	3.0	1.0	6.0	3.0	1.0	1.0	2.0	0.0	3.0	0.0	1.0	0.0	4.0	4.0	0.0	1.0	1.0	0.0	0.0	0.0	2.0	2.0	2.0	9.0	0.0	2.0	0.0	0.0	0.0	1.0	0.0	5.0	2.0	0.0	7.0	8.0	0.0	9.0	10.0	0.0	0.0	1.0	2.0	3.0	2.0
OTU_2830	2.0	0.0	0.0	0.0	0.0	0.0	0.0	0.0	0.0	0.0	6.0	0.0	0.0	0.0	0.0	0.0	0.0	0.0	0.0	0.0	0.0	8.0	0.0	0.0	0.0	0.0	0.0	0.0	0.0	0.0	0.0	0.0	5.0	0.0	0.0	0.0	0.0	0.0	0.0	0.0	0.0	2.0	1.0	0.0	0.0	0.0	0.0	0.0	0.0
OTU_712	2.0	46.0	0.0	0.0	0.0	2.0	5.0	0.0	129.0	24.0	0.0	0.0	0.0	1.0	92.0	0.0	33.0	179.0	7.0	0.0	44.0	0.0	4.0	0.0	0.0	0.0	419.0	0.0	0.0	190.0	0.0	0.0	0.0	76.0	38.0	0.0	0.0	0.0	0.0	0.0	0.0	0.0	0.0	0.0	24.0	0.0	0.0	0.0	0.0
OTU_1396	19.0	2.0	0.0	0.0	0.0	0.0	45.0	3.0	0.0	6.0	1.0	1.0	0.0	0.0	0.0	0.0	8.0	0.0	6.0	2.0	1.0	1.0	0.0	0.0	10.0	10.0	6.0	5.0	26.0	4.0	8.0	14.0	0.0	1.0	6.0	25.0	19.0	0.0	25.0	9.0	2.0	63.0	38.0	0.0	32.0	25.0	34.0	47.0	18.0
OTU_3257	4.0	0.0	0.0	0.0	0.0	0.0	0.0	4.0	0.0	1.0	0.0	0.0	0.0	0.0	0.0	0.0	0.0	0.0	3.0	0.0	0.0	0.0	1.0	0.0	0.0	1.0	1.0	0.0	3.0	1.0	2.0	1.0	0.0	0.0	11.0	1.0	1.0	0.0	1.0	0.0	1.0	4.0	0.0	0.0	2.0	0.0	1.0	0.0	0.0
OTU_4604	20.0	0.0	0.0	0.0	0.0	0.0	1.0	7.0	0.0	4.0	0.0	0.0	0.0	0.0	0.0	0.0	1.0	0.0	13.0	0.0	0.0	0.0	8.0	3.0	0.0	0.0	5.0	0.0	4.0	0.0	3.0	7.0	0.0	0.0	40.0	5.0	3.0	0.0	8.0	0.0	0.0	6.0	0.0	0.0	13.0	1.0	0.0	0.0	0.0
OTU_5368	141.0	48.0	0.0	30.0	0.0	60.0	1.0	202.0	27.0	82.0	0.0	26.0	0.0	42.0	1.0	1.0	50.0	17.0	0.0	0.0	14.0	0.0	1.0	1.0	0.0	0.0	1.0	0.0	0.0	7.0	0.0	0.0	0.0	12.0	20.0	0.0	0.0	0.0	0.0	0.0	0.0	0.0	0.0	0.0	1.0	0.0	0.0	0.0	0.0
OTU_5335	37.0	1.0	0.0	0.0	0.0	0.0	10.0	63.0	7.0	8.0	1.0	0.0	0.0	0.0	0.0	0.0	3.0	1.0	27.0	0.0	0.0	0.0	12.0	6.0	0.0	2.0	4.0	0.0	24.0	4.0	13.0	20.0	0.0	0.0	142.0	9.0	15.0	0.0	15.0	2.0	0.0	41.0	2.0	0.0	53.0	2.0	4.0	1.0	0.0
OTU_3647	6.0	1.0	0.0	10.0	0.0	97.0	1.0	5.0	0.0	0.0	0.0	43.0	0.0	37.0	20.0	0.0	0.0	83.0	0.0	0.0	0.0	0.0	0.0	0.0	0.0	0.0	0.0	0.0	0.0	44.0	0.0	0.0	0.0	0.0	1.0	0.0	0.0	0.0	0.0	0.0	0.0	0.0	0.0	0.0	0.0	0.0	0.0	0.0	0.0
OTU_5376	3.0	0.0	0.0	19.0	0.0	13.0	0.0	13.0	0.0	0.0	0.0	13.0	0.0	7.0	2.0	0.0	0.0	1.0	0.0	0.0	1.0	0.0	0.0	1.0	0.0	0.0	0.0	0.0	0.0	2.0	0.0	0.0	1.0	0.0	1.0	0.0	0.0	0.0	0.0	0.0	0.0	0.0	0.0	0.0	0.0	0.0	0.0	0.0	0.0
OTU_5380	5.0	0.0	22.0	54.0	0.0	20.0	0.0	5.0	0.0	2.0	15.0	12.0	0.0	11.0	0.0	0.0	0.0	0.0	0.0	1.0	0.0	47.0	0.0	0.0	0.0	0.0	0.0	0.0	0.0	1.0	0.0	0.0	20.0	0.0	0.0	0.0	0.0	0.0	1.0	0.0	0.0	2.0	2.0	18.0	0.0	1.0	0.0	0.0	0.0
OTU_3545	15.0	3.0	618.0	0.0	0.0	14.0	15.0	9.0	1.0	6.0	272.0	4.0	117.0	8.0	2.0	0.0	3.0	8.0	0.0	418.0	0.0	14.0	2.0	0.0	3.0	17.0	4.0	616.0	12.0	4.0	2.0	0.0	23.0	1.0	3.0	391.0	6.0	0.0	866.0	518.0	1.0	491.0	743.0	7.0	3.0	86.0	24.0	13.0	11.0
OTU_692	8.0	0.0	0.0	0.0	0.0	0.0	2.0	6.0	0.0	1.0	0.0	0.0	0.0	0.0	0.0	0.0	0.0	0.0	6.0	0.0	0.0	0.0	1.0	4.0	0.0	1.0	2.0	0.0	1.0	0.0	1.0	1.0	0.0	0.0	34.0	0.0	0.0	0.0	1.0	0.0	0.0	5.0	0.0	0.0	7.0	1.0	0.0	0.0	0.0
OTU_1017	8.0	0.0	0.0	0.0	0.0	0.0	2.0	7.0	0.0	0.0	0.0	0.0	0.0	0.0	0.0	0.0	0.0	0.0	6.0	0.0	0.0	0.0	5.0	0.0	0.0	0.0	4.0	0.0	4.0	0.0	1.0	0.0	0.0	0.0	38.0	0.0	0.0	0.0	2.0	0.0	0.0	4.0	0.0	0.0	6.0	0.0	1.0	0.0	0.0
OTU_2324	2.0	1.0	3.0	0.0	1.0	0.0	0.0	3.0	1.0	0.0	2.0	0.0	1.0	1.0	1.0	0.0	3.0	0.0	0.0	5.0	0.0	0.0	0.0	0.0	0.0	0.0	0.0	2.0	0.0	0.0	0.0	1.0	0.0	1.0	1.0	0.0	1.0	0.0	2.0	2.0	0.0	7.0	4.0	0.0	0.0	3.0	3.0	0.0	1.0
OTU_5448	11.0	3.0	19.0	1.0	11.0	1.0	13.0	9.0	0.0	0.0	2.0	0.0	15.0	1.0	4.0	2.0	13.0	3.0	1.0	16.0	5.0	0.0	1.0	1.0	5.0	2.0	2.0	8.0	4.0	3.0	0.0	1.0	0.0	3.0	1.0	11.0	5.0	0.0	17.0	11.0	0.0	26.0	7.0	0.0	1.0	3.0	5.0	3.0	5.0
OTU_1027	11.0	3.0	17.0	0.0	12.0	2.0	3.0	4.0	2.0	0.0	9.0	0.0	8.0	2.0	0.0	5.0	8.0	3.0	0.0	4.0	0.0	0.0	0.0	1.0	3.0	10.0	3.0	12.0	1.0	5.0	0.0	0.0	1.0	3.0	2.0	13.0	2.0	0.0	23.0	19.0	0.0	22.0	23.0	0.0	0.0	7.0	5.0	5.0	8.0
OTU_1255	3.0	0.0	0.0	0.0	0.0	0.0	1.0	5.0	0.0	1.0	0.0	0.0	0.0	0.0	0.0	0.0	1.0	0.0	2.0	0.0	0.0	0.0	0.0	0.0	0.0	0.0	3.0	1.0	1.0	0.0	0.0	1.0	0.0	0.0	16.0	3.0	0.0	0.0	1.0	1.0	0.0	1.0	0.0	0.0	6.0	0.0	0.0	0.0	0.0
OTU_1038	2.0	0.0	0.0	0.0	0.0	0.0	0.0	0.0	0.0	0.0	0.0	0.0	0.0	0.0	0.0	0.0	0.0	0.0	1.0	0.0	0.0	0.0	0.0	1.0	0.0	0.0	0.0	0.0	1.0	0.0	0.0	1.0	0.0	0.0	4.0	0.0	0.0	0.0	0.0	0.0	0.0	0.0	0.0	0.0	1.0	0.0	0.0	0.0	0.0
OTU_1951	10.0	1.0	1.0	0.0	21.0	0.0	30.0	4.0	0.0	3.0	0.0	0.0	0.0	0.0	0.0	3.0	0.0	0.0	6.0	1.0	0.0	1.0	1.0	1.0	3.0	4.0	3.0	4.0	8.0	1.0	2.0	4.0	0.0	0.0	6.0	8.0	7.0	1.0	11.0	4.0	2.0	27.0	8.0	0.0	28.0	7.0	25.0	47.0	12.0
OTU_5498	52.0	30.0	0.0	0.0	0.0	1.0	6.0	0.0	38.0	61.0	0.0	1.0	0.0	0.0	7.0	0.0	104.0	42.0	41.0	0.0	15.0	0.0	34.0	21.0	0.0	1.0	2.0	1.0	0.0	4.0	0.0	0.0	0.0	8.0	7.0	0.0	0.0	0.0	0.0	0.0	0.0	0.0	1.0	1.0	16.0	1.0	0.0	0.0	0.0
OTU_57	3.0	5.0	0.0	1.0	0.0	187.0	0.0	2.0	13.0	0.0	0.0	83.0	0.0	43.0	8.0	0.0	48.0	7.0	1.0	0.0	11.0	0.0	0.0	0.0	0.0	0.0	1.0	0.0	0.0	15.0	0.0	0.0	0.0	7.0	0.0	0.0	0.0	0.0	0.0	0.0	0.0	0.0	0.0	0.0	0.0	2.0	0.0	0.0	0.0
OTU_4256	5.0	0.0	0.0	0.0	1.0	0.0	6.0	2.0	0.0	0.0	1.0	0.0	0.0	0.0	0.0	2.0	0.0	0.0	3.0	0.0	0.0	0.0	0.0	0.0	0.0	0.0	1.0	1.0	3.0	0.0	2.0	2.0	0.0	0.0	6.0	2.0	2.0	0.0	6.0	3.0	1.0	8.0	1.0	0.0	14.0	1.0	2.0	4.0	6.0
OTU_1858	3.0	4.0	0.0	0.0	0.0	0.0	0.0	0.0	5.0	5.0	0.0	0.0	0.0	0.0	0.0	0.0	8.0	3.0	5.0	0.0	4.0	0.0	5.0	2.0	0.0	0.0	0.0	0.0	0.0	0.0	0.0	0.0	0.0	1.0	1.0	0.0	0.0	0.0	0.0	0.0	0.0	0.0	0.0	0.0	0.0	0.0	0.0	0.0	0.0
OTU_4466	20.0	14.0	0.0	0.0	0.0	1.0	2.0	0.0	28.0	38.0	0.0	0.0	0.0	0.0	7.0	0.0	12.0	30.0	21.0	0.0	5.0	0.0	25.0	14.0	0.0	0.0	4.0	0.0	0.0	4.0	0.0	0.0	0.0	4.0	2.0	0.0	1.0	0.0	0.0	0.0	0.0	0.0	1.0	0.0	15.0	0.0	0.0	1.0	1.0
OTU_4395	4.0	0.0	0.0	7.0	0.0	6.0	0.0	3.0	2.0	2.0	0.0	3.0	1.0	1.0	0.0	0.0	1.0	1.0	0.0	0.0	1.0	0.0	0.0	0.0	0.0	0.0	0.0	0.0	0.0	0.0	0.0	0.0	0.0	0.0	0.0	0.0	0.0	0.0	0.0	0.0	0.0	0.0	0.0	0.0	0.0	0.0	0.0	0.0	0.0
OTU_4005	11.0	0.0	0.0	0.0	0.0	0.0	0.0	16.0	1.0	1.0	0.0	0.0	0.0	0.0	1.0	0.0	0.0	0.0	10.0	0.0	0.0	0.0	5.0	0.0	1.0	0.0	1.0	0.0	6.0	0.0	1.0	3.0	0.0	0.0	32.0	7.0	4.0	0.0	7.0	1.0	0.0	14.0	0.0	0.0	12.0	0.0	0.0	0.0	0.0
OTU_3932	2.0	0.0	226.0	0.0	1.0	0.0	0.0	0.0	0.0	1.0	519.0	0.0	3.0	0.0	0.0	0.0	0.0	2.0	0.0	2.0	0.0	1215.0	0.0	0.0	0.0	1.0	1.0	3.0	0.0	0.0	0.0	0.0	689.0	0.0	0.0	28.0	0.0	0.0	24.0	14.0	0.0	40.0	53.0	595.0	0.0	11.0	0.0	0.0	0.0
OTU_3279	1.0	0.0	0.0	0.0	0.0	0.0	1.0	0.0	0.0	0.0	0.0	0.0	0.0	0.0	0.0	0.0	0.0	0.0	0.0	0.0	0.0	0.0	0.0	0.0	0.0	1.0	1.0	0.0	3.0	0.0	0.0	2.0	0.0	0.0	1.0	1.0	0.0	0.0	0.0	0.0	0.0	4.0	0.0	0.0	3.0	0.0	0.0	0.0	0.0
OTU_4001	5.0	0.0	5.0	0.0	2.0	0.0	2.0	0.0	0.0	0.0	0.0	0.0	1.0	1.0	1.0	0.0	3.0	0.0	0.0	3.0	0.0	0.0	0.0	0.0	1.0	0.0	0.0	0.0	2.0	0.0	0.0	0.0	0.0	2.0	0.0	0.0	3.0	0.0	5.0	6.0	0.0	6.0	2.0	0.0	1.0	1.0	1.0	1.0	2.0
OTU_1952	3.0	1.0	0.0	0.0	0.0	0.0	1.0	2.0	0.0	0.0	0.0	0.0	0.0	0.0	0.0	0.0	0.0	0.0	4.0	0.0	0.0	0.0	3.0	2.0	0.0	0.0	1.0	0.0	1.0	0.0	0.0	0.0	0.0	0.0	30.0	0.0	1.0	0.0	0.0	0.0	0.0	1.0	2.0	0.0	5.0	0.0	1.0	0.0	0.0
OTU_3390	3.0	0.0	11.0	6.0	0.0	3.0	0.0	2.0	0.0	0.0	6.0	3.0	0.0	6.0	0.0	0.0	0.0	0.0	0.0	0.0	0.0	19.0	0.0	0.0	0.0	0.0	0.0	0.0	0.0	0.0	0.0	0.0	11.0	0.0	0.0	0.0	0.0	0.0	0.0	0.0	0.0	1.0	2.0	5.0	0.0	0.0	0.0	0.0	0.0
OTU_1807	3.0	0.0	0.0	0.0	1.0	0.0	0.0	0.0	0.0	0.0	0.0	0.0	0.0	0.0	0.0	0.0	0.0	1.0	0.0	1.0	0.0	0.0	0.0	0.0	1.0	0.0	1.0	3.0	0.0	0.0	0.0	0.0	0.0	2.0	0.0	1.0	1.0	0.0	4.0	1.0	0.0	2.0	1.0	0.0	0.0	0.0	0.0	0.0	0.0
OTU_5094	2.0	1.0	1.0	0.0	0.0	0.0	1.0	2.0	0.0	0.0	0.0	0.0	1.0	0.0	0.0	0.0	0.0	2.0	0.0	1.0	0.0	0.0	2.0	0.0	1.0	0.0	2.0	0.0	1.0	0.0	0.0	0.0	0.0	0.0	0.0	0.0	1.0	0.0	2.0	1.0	0.0	3.0	0.0	0.0	0.0	1.0	0.0	0.0	0.0
OTU_1611	4.0	0.0	35.0	17.0	0.0	14.0	0.0	3.0	0.0	0.0	40.0	2.0	0.0	6.0	0.0	0.0	0.0	1.0	0.0	1.0	0.0	165.0	0.0	0.0	0.0	0.0	0.0	0.0	0.0	0.0	0.0	0.0	83.0	0.0	0.0	1.0	0.0	0.0	2.0	0.0	0.0	3.0	1.0	76.0	0.0	1.0	1.0	0.0	0.0
OTU_4138	2.0	0.0	0.0	0.0	0.0	1.0	26.0	0.0	1.0	4.0	5.0	0.0	0.0	0.0	0.0	1.0	2.0	0.0	0.0	1.0	0.0	0.0	0.0	0.0	7.0	5.0	1.0	0.0	15.0	0.0	11.0	9.0	1.0	0.0	1.0	21.0	21.0	0.0	19.0	6.0	0.0	49.0	22.0	0.0	26.0	11.0	36.0	42.0	15.0
OTU_5053	38.0	17.0	0.0	4.0	0.0	8.0	8.0	2.0	26.0	7.0	0.0	5.0	0.0	4.0	32.0	0.0	47.0	19.0	300.0	0.0	1.0	0.0	283.0	1.0	0.0	0.0	30.0	0.0	0.0	35.0	0.0	0.0	0.0	7.0	48.0	0.0	0.0	0.0	0.0	0.0	0.0	0.0	0.0	0.0	281.0	0.0	0.0	0.0	0.0
OTU_1647	3.0	0.0	6.0	0.0	2.0	1.0	2.0	4.0	0.0	0.0	4.0	0.0	2.0	0.0	0.0	1.0	6.0	2.0	0.0	0.0	0.0	0.0	1.0	1.0	1.0	3.0	1.0	1.0	0.0	2.0	0.0	1.0	0.0	2.0	0.0	0.0	0.0	0.0	4.0	6.0	0.0	8.0	8.0	0.0	4.0	1.0	5.0	1.0	1.0
OTU_6170	5.0	0.0	83.0	26.0	0.0	11.0	1.0	11.0	2.0	1.0	151.0	9.0	5.0	8.0	0.0	0.0	2.0	0.0	0.0	2.0	1.0	629.0	0.0	0.0	0.0	2.0	0.0	8.0	0.0	3.0	0.0	0.0	406.0	0.0	2.0	11.0	0.0	0.0	18.0	5.0	0.0	34.0	20.0	262.0	1.0	2.0	4.0	0.0	2.0
OTU_1113	2.0	1.0	3.0	0.0	3.0	1.0	2.0	2.0	1.0	0.0	2.0	0.0	0.0	0.0	1.0	0.0	3.0	1.0	0.0	1.0	0.0	0.0	0.0	0.0	1.0	1.0	3.0	2.0	0.0	2.0	0.0	0.0	0.0	2.0	1.0	2.0	0.0	0.0	10.0	2.0	0.0	10.0	6.0	0.0	0.0	2.0	1.0	2.0	1.0
OTU_1195	22.0	1.0	0.0	208.0	0.0	102.0	0.0	47.0	1.0	2.0	2.0	47.0	0.0	55.0	0.0	0.0	5.0	0.0	0.0	0.0	0.0	4.0	0.0	0.0	0.0	0.0	0.0	0.0	0.0	0.0	0.0	0.0	6.0	0.0	5.0	0.0	0.0	0.0	0.0	0.0	0.0	2.0	0.0	3.0	0.0	0.0	0.0	0.0	0.0
OTU_3203	16.0	3.0	16.0	0.0	14.0	1.0	7.0	2.0	5.0	4.0	5.0	1.0	6.0	0.0	11.0	2.0	10.0	7.0	1.0	13.0	2.0	1.0	0.0	0.0	8.0	3.0	8.0	17.0	1.0	7.0	0.0	1.0	0.0	4.0	0.0	7.0	0.0	0.0	19.0	11.0	0.0	19.0	20.0	0.0	3.0	4.0	4.0	3.0	3.0
OTU_4209	22.0	0.0	0.0	0.0	0.0	0.0	4.0	33.0	4.0	7.0	1.0	0.0	0.0	0.0	1.0	0.0	0.0	1.0	32.0	0.0	0.0	0.0	4.0	6.0	0.0	2.0	1.0	0.0	15.0	2.0	9.0	4.0	0.0	0.0	124.0	14.0	11.0	0.0	8.0	4.0	0.0	21.0	1.0	0.0	25.0	1.0	0.0	0.0	0.0
OTU_6016	12.0	8.0	0.0	0.0	0.0	0.0	0.0	0.0	21.0	22.0	0.0	0.0	0.0	0.0	2.0	0.0	54.0	19.0	16.0	0.0	5.0	0.0	20.0	12.0	0.0	0.0	3.0	0.0	0.0	1.0	0.0	0.0	0.0	4.0	9.0	0.0	0.0	0.0	0.0	0.0	0.0	0.0	0.0	0.0	10.0	0.0	0.0	0.0	0.0
OTU_2187	1.0	0.0	0.0	0.0	0.0	0.0	0.0	0.0	0.0	0.0	0.0	0.0	0.0	0.0	0.0	0.0	0.0	0.0	0.0	0.0	0.0	0.0	1.0	0.0	0.0	0.0	0.0	0.0	1.0	0.0	0.0	0.0	0.0	0.0	1.0	0.0	2.0	0.0	0.0	0.0	0.0	0.0	0.0	0.0	3.0	0.0	0.0	1.0	0.0
OTU_1370	35.0	364.0	1.0	2.0	0.0	22.0	78.0	13.0	356.0	57.0	2.0	15.0	5.0	19.0	830.0	0.0	575.0	1398.0	28.0	2.0	324.0	0.0	25.0	13.0	2.0	1.0	1745.0	4.0	0.0	1526.0	0.0	3.0	0.0	649.0	37.0	3.0	0.0	0.0	0.0	2.0	1.0	2.0	6.0	0.0	48.0	0.0	0.0	1.0	2.0
OTU_5942	6.0	5.0	0.0	0.0	0.0	0.0	0.0	0.0	4.0	9.0	0.0	1.0	0.0	1.0	1.0	0.0	7.0	0.0	2.0	0.0	1.0	0.0	1.0	0.0	0.0	0.0	2.0	0.0	0.0	0.0	0.0	0.0	0.0	1.0	3.0	0.0	0.0	0.0	0.0	0.0	0.0	0.0	0.0	0.0	3.0	0.0	0.0	0.0	0.0
OTU_6166	14.0	0.0	47.0	11.0	1.0	9.0	2.0	9.0	1.0	2.0	145.0	6.0	4.0	12.0	0.0	0.0	4.0	1.0	1.0	1.0	0.0	434.0	0.0	0.0	0.0	1.0	0.0	2.0	0.0	0.0	0.0	0.0	319.0	0.0	0.0	11.0	0.0	0.0	10.0	1.0	0.0	17.0	16.0	133.0	1.0	5.0	0.0	0.0	0.0
OTU_456	8.0	2.0	2.0	0.0	5.0	0.0	0.0	2.0	0.0	1.0	6.0	0.0	6.0	0.0	0.0	0.0	18.0	9.0	1.0	2.0	4.0	0.0	0.0	0.0	4.0	2.0	2.0	8.0	1.0	3.0	1.0	0.0	0.0	1.0	4.0	6.0	1.0	0.0	6.0	6.0	0.0	14.0	19.0	0.0	0.0	3.0	1.0	7.0	2.0
OTU_5243	10.0	2.0	15.0	0.0	8.0	0.0	7.0	3.0	1.0	0.0	1.0	0.0	4.0	1.0	1.0	0.0	4.0	3.0	0.0	10.0	1.0	0.0	0.0	0.0	4.0	2.0	0.0	3.0	2.0	3.0	1.0	1.0	0.0	3.0	3.0	4.0	1.0	0.0	12.0	7.0	1.0	21.0	11.0	0.0	1.0	1.0	7.0	3.0	0.0
OTU_2522	2.0	2.0	0.0	2.0	0.0	1.0	0.0	1.0	2.0	0.0	0.0	0.0	0.0	2.0	0.0	0.0	1.0	0.0	0.0	0.0	0.0	0.0	0.0	0.0	0.0	0.0	0.0	0.0	0.0	0.0	0.0	0.0	0.0	2.0	1.0	0.0	0.0	0.0	0.0	0.0	0.0	0.0	0.0	0.0	0.0	0.0	0.0	0.0	0.0
OTU_576	1.0	0.0	0.0	0.0	0.0	0.0	0.0	0.0	0.0	0.0	0.0	0.0	0.0	0.0	0.0	0.0	0.0	0.0	0.0	0.0	0.0	0.0	0.0	0.0	0.0	0.0	0.0	0.0	0.0	0.0	0.0	0.0	0.0	0.0	0.0	0.0	0.0	0.0	0.0	0.0	0.0	0.0	1.0	0.0	0.0	0.0	0.0	0.0	0.0
OTU_4854	3.0	1.0	8.0	0.0	3.0	1.0	1.0	4.0	2.0	0.0	0.0	0.0	8.0	0.0	1.0	1.0	2.0	4.0	0.0	4.0	0.0	0.0	0.0	0.0	2.0	0.0	2.0	2.0	0.0	2.0	1.0	0.0	0.0	3.0	0.0	2.0	1.0	1.0	6.0	2.0	0.0	4.0	3.0	0.0	0.0	3.0	1.0	1.0	1.0
OTU_5547	14.0	1.0	24.0	55.0	0.0	34.0	2.0	21.0	0.0	0.0	98.0	10.0	0.0	18.0	0.0	2.0	0.0	1.0	0.0	0.0	1.0	162.0	0.0	1.0	0.0	0.0	0.0	1.0	0.0	0.0	0.0	0.0	90.0	0.0	0.0	3.0	0.0	0.0	2.0	3.0	0.0	8.0	7.0	22.0	1.0	3.0	0.0	0.0	0.0
OTU_2476	2.0	0.0	0.0	0.0	0.0	0.0	0.0	1.0	0.0	0.0	0.0	0.0	0.0	0.0	0.0	0.0	0.0	0.0	0.0	0.0	0.0	0.0	0.0	0.0	0.0	0.0	0.0	0.0	2.0	0.0	2.0	0.0	0.0	0.0	2.0	0.0	0.0	0.0	0.0	0.0	0.0	1.0	0.0	0.0	1.0	0.0	0.0	0.0	0.0
OTU_5611	6.0	0.0	0.0	2.0	0.0	3.0	0.0	4.0	2.0	3.0	0.0	1.0	0.0	3.0	0.0	0.0	7.0	1.0	0.0	0.0	1.0	0.0	0.0	0.0	0.0	0.0	0.0	0.0	0.0	0.0	0.0	0.0	0.0	0.0	0.0	0.0	0.0	0.0	0.0	0.0	0.0	0.0	0.0	0.0	0.0	0.0	0.0	0.0	0.0
OTU_5703	6.0	2.0	0.0	0.0	0.0	1.0	6.0	14.0	0.0	0.0	0.0	0.0	0.0	0.0	0.0	0.0	1.0	0.0	11.0	0.0	0.0	1.0	7.0	6.0	1.0	0.0	3.0	0.0	3.0	1.0	2.0	1.0	0.0	0.0	54.0	2.0	1.0	0.0	4.0	0.0	1.0	5.0	2.0	0.0	8.0	0.0	0.0	0.0	1.0
OTU_4297	19.0	26.0	0.0	22.0	0.0	27.0	0.0	39.0	17.0	34.0	0.0	19.0	0.0	15.0	1.0	0.0	19.0	1.0	0.0	0.0	9.0	0.0	1.0	0.0	0.0	0.0	1.0	0.0	0.0	2.0	0.0	0.0	0.0	1.0	2.0	0.0	0.0	0.0	0.0	0.0	0.0	0.0	0.0	0.0	0.0	0.0	0.0	0.0	0.0
OTU_6258	41.0	1.0	0.0	0.0	0.0	0.0	9.0	27.0	3.0	0.0	0.0	0.0	0.0	0.0	0.0	0.0	2.0	0.0	26.0	0.0	0.0	0.0	11.0	2.0	1.0	0.0	10.0	0.0	7.0	1.0	2.0	10.0	0.0	0.0	35.0	3.0	3.0	0.0	4.0	0.0	0.0	8.0	0.0	0.0	25.0	0.0	1.0	0.0	0.0
OTU_1729	19.0	3.0	12.0	0.0	23.0	1.0	10.0	7.0	1.0	2.0	12.0	0.0	9.0	2.0	3.0	3.0	39.0	12.0	0.0	9.0	3.0	1.0	1.0	2.0	13.0	15.0	5.0	19.0	3.0	4.0	0.0	5.0	1.0	6.0	6.0	15.0	9.0	1.0	17.0	23.0	0.0	65.0	65.0	0.0	2.0	8.0	9.0	10.0	15.0
OTU_1373	5.0	4.0	0.0	0.0	0.0	0.0	0.0	0.0	0.0	1.0	0.0	0.0	0.0	0.0	0.0	0.0	0.0	2.0	1.0	0.0	1.0	0.0	2.0	0.0	0.0	0.0	1.0	0.0	0.0	0.0	0.0	0.0	0.0	0.0	0.0	0.0	0.0	0.0	0.0	0.0	0.0	0.0	0.0	0.0	0.0	0.0	0.0	0.0	0.0
OTU_2930	12.0	0.0	0.0	0.0	0.0	0.0	2.0	8.0	4.0	2.0	0.0	0.0	0.0	0.0	0.0	0.0	2.0	0.0	12.0	1.0	0.0	0.0	2.0	6.0	0.0	1.0	6.0	0.0	9.0	0.0	2.0	4.0	0.0	0.0	40.0	2.0	3.0	0.0	9.0	0.0	0.0	7.0	2.0	0.0	11.0	0.0	0.0	0.0	0.0
OTU_4195	1.0	0.0	0.0	0.0	0.0	0.0	0.0	0.0	0.0	0.0	0.0	0.0	0.0	0.0	0.0	0.0	0.0	0.0	1.0	0.0	0.0	0.0	0.0	0.0	0.0	0.0	1.0	0.0	0.0	0.0	0.0	0.0	0.0	0.0	2.0	0.0	1.0	0.0	1.0	0.0	0.0	2.0	0.0	0.0	0.0	0.0	0.0	0.0	0.0
OTU_4268	1.0	0.0	1.0	0.0	0.0	0.0	0.0	0.0	0.0	0.0	11.0	0.0	0.0	1.0	0.0	0.0	0.0	0.0	0.0	0.0	0.0	20.0	0.0	0.0	0.0	0.0	0.0	1.0	0.0	0.0	0.0	0.0	9.0	0.0	1.0	1.0	0.0	0.0	1.0	0.0	0.0	1.0	1.0	5.0	0.0	0.0	0.0	0.0	0.0
OTU_5850	2.0	0.0	0.0	0.0	0.0	0.0	3.0	0.0	0.0	5.0	0.0	0.0	0.0	0.0	0.0	0.0	0.0	0.0	4.0	0.0	0.0	0.0	0.0	0.0	1.0	0.0	1.0	0.0	2.0	0.0	1.0	2.0	0.0	0.0	0.0	0.0	1.0	0.0	8.0	1.0	0.0	6.0	2.0	0.0	1.0	0.0	1.0	0.0	0.0
OTU_4156	4.0	2.0	0.0	0.0	0.0	0.0	0.0	0.0	6.0	4.0	0.0	0.0	0.0	0.0	5.0	0.0	7.0	10.0	3.0	0.0	2.0	0.0	2.0	3.0	0.0	0.0	0.0	0.0	0.0	0.0	0.0	0.0	0.0	0.0	0.0	0.0	0.0	0.0	0.0	0.0	0.0	0.0	0.0	0.0	0.0	0.0	0.0	0.0	0.0
OTU_5118	1.0	1.0	0.0	2.0	0.0	3.0	0.0	5.0	0.0	1.0	0.0	1.0	0.0	2.0	0.0	0.0	15.0	0.0	0.0	0.0	0.0	0.0	0.0	0.0	0.0	0.0	0.0	0.0	0.0	0.0	0.0	0.0	0.0	1.0	4.0	0.0	0.0	0.0	0.0	0.0	0.0	0.0	0.0	0.0	0.0	0.0	0.0	0.0	0.0
OTU_2200	5.0	9.0	0.0	0.0	0.0	0.0	6.0	2.0	16.0	9.0	0.0	0.0	0.0	0.0	0.0	0.0	5.0	0.0	24.0	0.0	0.0	0.0	17.0	2.0	0.0	0.0	50.0	0.0	0.0	0.0	0.0	0.0	0.0	0.0	61.0	0.0	0.0	0.0	0.0	0.0	0.0	0.0	0.0	0.0	36.0	0.0	0.0	0.0	0.0
OTU_5339	1.0	0.0	25.0	0.0	0.0	3.0	0.0	0.0	0.0	0.0	39.0	9.0	2.0	2.0	0.0	0.0	0.0	0.0	0.0	0.0	0.0	1069.0	0.0	0.0	1.0	3.0	1.0	2.0	4.0	0.0	0.0	0.0	362.0	0.0	0.0	0.0	0.0	0.0	3.0	0.0	0.0	0.0	0.0	329.0	0.0	0.0	0.0	0.0	1.0
OTU_1428	29.0	0.0	0.0	0.0	0.0	0.0	2.0	5.0	0.0	2.0	2.0	0.0	0.0	0.0	0.0	0.0	0.0	0.0	2.0	0.0	0.0	0.0	1.0	0.0	0.0	1.0	1.0	0.0	2.0	0.0	1.0	8.0	0.0	0.0	10.0	3.0	0.0	0.0	1.0	0.0	0.0	5.0	0.0	0.0	2.0	0.0	0.0	0.0	0.0
OTU_5573	12.0	1.0	35.0	0.0	3.0	1.0	7.0	4.0	0.0	1.0	3.0	1.0	20.0	0.0	2.0	21.0	4.0	5.0	0.0	13.0	2.0	0.0	0.0	2.0	10.0	7.0	7.0	15.0	7.0	2.0	1.0	8.0	0.0	3.0	4.0	26.0	7.0	0.0	41.0	14.0	0.0	36.0	21.0	0.0	4.0	5.0	8.0	6.0	9.0
OTU_2569	9.0	1.0	4.0	0.0	2.0	0.0	2.0	3.0	0.0	2.0	1.0	0.0	2.0	0.0	3.0	2.0	5.0	3.0	0.0	3.0	0.0	0.0	2.0	0.0	0.0	0.0	4.0	6.0	2.0	2.0	2.0	0.0	0.0	5.0	2.0	2.0	0.0	0.0	5.0	4.0	0.0	8.0	5.0	0.0	0.0	1.0	2.0	1.0	2.0
OTU_3281	19.0	0.0	0.0	0.0	0.0	0.0	2.0	33.0	2.0	10.0	1.0	0.0	0.0	0.0	0.0	0.0	0.0	1.0	17.0	0.0	0.0	0.0	9.0	2.0	0.0	0.0	3.0	0.0	12.0	0.0	12.0	17.0	0.0	0.0	112.0	4.0	8.0	0.0	16.0	1.0	0.0	19.0	0.0	0.0	28.0	0.0	0.0	2.0	0.0
OTU_827	9.0	7.0	0.0	0.0	0.0	0.0	1.0	0.0	13.0	11.0	0.0	0.0	0.0	0.0	0.0	0.0	1.0	3.0	3.0	0.0	1.0	0.0	1.0	0.0	0.0	0.0	0.0	0.0	0.0	1.0	0.0	0.0	0.0	0.0	2.0	0.0	0.0	0.0	0.0	0.0	0.0	0.0	0.0	0.0	1.0	0.0	0.0	0.0	0.0
OTU_2051	31.0	8.0	56.0	5.0	1.0	26.0	3.0	20.0	2.0	9.0	21.0	5.0	8.0	2.0	3.0	0.0	26.0	9.0	0.0	5.0	4.0	0.0	0.0	1.0	0.0	1.0	3.0	2.0	0.0	4.0	0.0	0.0	1.0	5.0	1.0	3.0	0.0	0.0	4.0	0.0	0.0	16.0	8.0	1.0	0.0	3.0	2.0	0.0	0.0
OTU_3274	24.0	0.0	0.0	0.0	0.0	0.0	7.0	16.0	2.0	6.0	1.0	0.0	0.0	0.0	0.0	0.0	4.0	0.0	19.0	1.0	0.0	0.0	14.0	7.0	1.0	1.0	5.0	0.0	9.0	1.0	25.0	9.0	0.0	0.0	106.0	8.0	6.0	0.0	14.0	2.0	1.0	24.0	1.0	0.0	28.0	1.0	7.0	2.0	0.0
OTU_831	8.0	0.0	0.0	0.0	0.0	0.0	11.0	5.0	0.0	0.0	2.0	0.0	0.0	0.0	0.0	12.0	4.0	0.0	1.0	3.0	0.0	1.0	2.0	1.0	1.0	4.0	1.0	6.0	13.0	1.0	4.0	3.0	0.0	0.0	2.0	14.0	8.0	0.0	14.0	4.0	2.0	27.0	14.0	1.0	19.0	4.0	30.0	61.0	14.0
OTU_4523	7.0	0.0	0.0	1.0	10.0	0.0	10.0	7.0	1.0	2.0	3.0	0.0	0.0	0.0	0.0	4.0	0.0	1.0	3.0	1.0	0.0	1.0	0.0	1.0	4.0	1.0	6.0	1.0	4.0	0.0	7.0	2.0	0.0	0.0	8.0	11.0	0.0	0.0	10.0	2.0	0.0	20.0	17.0	0.0	9.0	3.0	25.0	28.0	9.0
OTU_5821	39.0	8.0	71.0	0.0	41.0	13.0	35.0	16.0	7.0	10.0	10.0	1.0	42.0	0.0	30.0	3.0	42.0	68.0	0.0	51.0	4.0	0.0	4.0	2.0	21.0	10.0	38.0	75.0	20.0	38.0	3.0	2.0	2.0	23.0	9.0	43.0	18.0	2.0	93.0	44.0	0.0	109.0	64.0	0.0	2.0	16.0	32.0	16.0	18.0
OTU_4869	5.0	0.0	0.0	0.0	0.0	0.0	0.0	1.0	0.0	0.0	0.0	0.0	0.0	0.0	0.0	0.0	0.0	0.0	2.0	0.0	0.0	0.0	0.0	0.0	0.0	0.0	0.0	0.0	0.0	0.0	0.0	1.0	0.0	0.0	3.0	0.0	0.0	0.0	0.0	0.0	0.0	4.0	0.0	0.0	5.0	0.0	0.0	0.0	0.0
OTU_1086	10.0	0.0	0.0	0.0	0.0	0.0	0.0	10.0	0.0	0.0	0.0	0.0	0.0	0.0	0.0	0.0	0.0	0.0	5.0	0.0	0.0	0.0	1.0	3.0	1.0	0.0	3.0	0.0	4.0	1.0	0.0	1.0	0.0	0.0	49.0	0.0	0.0	0.0	2.0	1.0	0.0	7.0	0.0	0.0	7.0	0.0	1.0	5.0	0.0
OTU_4932	17.0	0.0	0.0	0.0	0.0	0.0	3.0	8.0	1.0	9.0	0.0	0.0	0.0	0.0	0.0	0.0	3.0	0.0	33.0	0.0	0.0	0.0	22.0	5.0	0.0	0.0	8.0	0.0	10.0	3.0	0.0	3.0	0.0	0.0	16.0	2.0	3.0	0.0	8.0	0.0	0.0	7.0	0.0	0.0	12.0	1.0	0.0	0.0	0.0
OTU_453	9.0	0.0	0.0	0.0	0.0	0.0	1.0	0.0	0.0	7.0	0.0	0.0	0.0	0.0	0.0	0.0	1.0	0.0	0.0	0.0	0.0	0.0	0.0	0.0	0.0	0.0	2.0	0.0	0.0	0.0	0.0	0.0	0.0	0.0	0.0	2.0	0.0	0.0	1.0	1.0	0.0	2.0	1.0	0.0	0.0	0.0	0.0	0.0	0.0
OTU_2384	1.0	23.0	0.0	0.0	0.0	0.0	4.0	0.0	60.0	6.0	0.0	1.0	0.0	0.0	4.0	0.0	58.0	4.0	17.0	0.0	2.0	0.0	21.0	2.0	0.0	0.0	14.0	0.0	0.0	6.0	0.0	0.0	0.0	15.0	34.0	1.0	0.0	0.0	0.0	0.0	0.0	0.0	0.0	0.0	27.0	0.0	0.0	0.0	0.0
OTU_1421	7.0	0.0	0.0	0.0	0.0	0.0	5.0	5.0	0.0	2.0	1.0	0.0	0.0	0.0	0.0	1.0	0.0	2.0	0.0	0.0	0.0	0.0	0.0	0.0	4.0	1.0	5.0	0.0	1.0	2.0	0.0	1.0	0.0	0.0	9.0	3.0	4.0	0.0	11.0	1.0	0.0	14.0	3.0	0.0	1.0	2.0	12.0	12.0	2.0
OTU_5911	11.0	0.0	153.0	119.0	0.0	57.0	0.0	8.0	0.0	0.0	190.0	16.0	1.0	24.0	0.0	0.0	0.0	1.0	0.0	4.0	1.0	929.0	0.0	0.0	0.0	2.0	0.0	2.0	0.0	0.0	0.0	0.0	616.0	0.0	0.0	2.0	0.0	0.0	5.0	0.0	1.0	24.0	6.0	346.0	0.0	0.0	0.0	0.0	0.0
OTU_2286	1.0	0.0	0.0	0.0	0.0	0.0	1.0	0.0	0.0	0.0	0.0	0.0	0.0	0.0	0.0	0.0	0.0	0.0	2.0	0.0	0.0	0.0	0.0	0.0	0.0	0.0	0.0	0.0	1.0	0.0	4.0	0.0	0.0	0.0	0.0	0.0	0.0	0.0	0.0	0.0	0.0	0.0	0.0	0.0	1.0	0.0	0.0	1.0	0.0
OTU_3901	12.0	0.0	0.0	0.0	0.0	0.0	6.0	0.0	4.0	10.0	0.0	0.0	0.0	0.0	0.0	0.0	6.0	1.0	4.0	0.0	0.0	0.0	5.0	4.0	1.0	0.0	14.0	0.0	5.0	0.0	0.0	0.0	0.0	0.0	3.0	0.0	0.0	0.0	0.0	0.0	0.0	0.0	1.0	0.0	1.0	0.0	0.0	0.0	0.0
OTU_5620	19.0	2.0	0.0	0.0	0.0	0.0	10.0	30.0	4.0	5.0	0.0	0.0	0.0	0.0	0.0	0.0	4.0	1.0	26.0	0.0	0.0	0.0	8.0	12.0	2.0	0.0	8.0	0.0	8.0	0.0	5.0	7.0	0.0	0.0	134.0	4.0	5.0	0.0	7.0	1.0	0.0	16.0	1.0	0.0	38.0	2.0	0.0	2.0	2.0
OTU_774	1.0	0.0	1.0	0.0	0.0	0.0	0.0	0.0	0.0	0.0	0.0	0.0	0.0	0.0	0.0	0.0	0.0	1.0	0.0	0.0	0.0	0.0	0.0	0.0	0.0	0.0	0.0	0.0	0.0	0.0	1.0	0.0	0.0	0.0	0.0	1.0	0.0	0.0	1.0	4.0	0.0	1.0	1.0	0.0	0.0	0.0	0.0	0.0	0.0
OTU_4732	32.0	2.0	2.0	0.0	1.0	0.0	58.0	25.0	1.0	0.0	0.0	0.0	0.0	0.0	1.0	9.0	4.0	1.0	11.0	2.0	1.0	2.0	3.0	6.0	7.0	4.0	12.0	7.0	27.0	3.0	7.0	7.0	0.0	0.0	35.0	17.0	13.0	0.0	22.0	4.0	7.0	68.0	23.0	1.0	51.0	12.0	66.0	87.0	16.0
OTU_4645	40.0	2.0	0.0	0.0	0.0	0.0	3.0	26.0	6.0	18.0	0.0	0.0	0.0	0.0	0.0	0.0	2.0	0.0	47.0	0.0	0.0	0.0	23.0	3.0	1.0	1.0	11.0	0.0	7.0	0.0	3.0	13.0	0.0	1.0	66.0	2.0	4.0	0.0	3.0	1.0	0.0	22.0	2.0	0.0	18.0	1.0	0.0	0.0	0.0
OTU_6148	34.0	6.0	4.0	0.0	13.0	0.0	15.0	19.0	2.0	4.0	1.0	0.0	2.0	2.0	3.0	2.0	13.0	8.0	0.0	2.0	0.0	1.0	2.0	2.0	3.0	5.0	9.0	3.0	4.0	4.0	1.0	6.0	0.0	4.0	16.0	12.0	8.0	0.0	25.0	6.0	0.0	38.0	20.0	0.0	6.0	0.0	2.0	1.0	3.0
OTU_3814	5.0	0.0	7.0	0.0	2.0	1.0	2.0	2.0	0.0	1.0	2.0	0.0	6.0	0.0	2.0	0.0	4.0	3.0	0.0	3.0	1.0	0.0	0.0	1.0	1.0	1.0	0.0	1.0	2.0	2.0	0.0	1.0	0.0	0.0	2.0	2.0	1.0	0.0	7.0	4.0	0.0	4.0	3.0	0.0	0.0	2.0	2.0	0.0	0.0
OTU_1713	16.0	0.0	0.0	0.0	0.0	0.0	1.0	11.0	0.0	1.0	0.0	0.0	0.0	0.0	1.0	0.0	1.0	1.0	18.0	0.0	0.0	0.0	4.0	0.0	0.0	0.0	3.0	0.0	10.0	0.0	6.0	7.0	0.0	0.0	22.0	5.0	3.0	0.0	6.0	1.0	0.0	12.0	0.0	0.0	8.0	3.0	0.0	3.0	0.0
OTU_4281	5.0	1.0	7.0	0.0	3.0	0.0	3.0	2.0	1.0	0.0	4.0	0.0	1.0	0.0	4.0	0.0	3.0	7.0	0.0	3.0	1.0	0.0	0.0	1.0	0.0	2.0	8.0	2.0	3.0	5.0	0.0	1.0	0.0	1.0	0.0	2.0	0.0	0.0	6.0	3.0	0.0	7.0	4.0	0.0	0.0	0.0	1.0	0.0	1.0
OTU_5385	32.0	4.0	0.0	0.0	0.0	0.0	8.0	31.0	4.0	9.0	2.0	0.0	0.0	0.0	0.0	0.0	6.0	3.0	4.0	0.0	0.0	0.0	3.0	1.0	4.0	2.0	15.0	1.0	20.0	5.0	1.0	3.0	0.0	0.0	18.0	9.0	10.0	0.0	27.0	12.0	0.0	38.0	5.0	0.0	3.0	0.0	1.0	2.0	0.0
OTU_4077	19.0	4.0	0.0	0.0	0.0	1.0	0.0	0.0	8.0	14.0	0.0	0.0	0.0	0.0	0.0	0.0	13.0	7.0	16.0	0.0	4.0	0.0	11.0	8.0	0.0	0.0	5.0	0.0	0.0	1.0	0.0	0.0	0.0	6.0	3.0	0.0	0.0	0.0	0.0	0.0	0.0	0.0	0.0	0.0	16.0	0.0	0.0	0.0	0.0
OTU_6184	38.0	3.0	0.0	1.0	13.0	0.0	44.0	55.0	3.0	10.0	4.0	0.0	0.0	0.0	2.0	33.0	2.0	4.0	22.0	3.0	0.0	3.0	3.0	7.0	13.0	6.0	23.0	3.0	40.0	2.0	14.0	14.0	2.0	1.0	85.0	38.0	21.0	0.0	49.0	10.0	7.0	94.0	42.0	1.0	103.0	26.0	171.0	164.0	39.0
OTU_2085	6.0	1.0	0.0	0.0	46.0	0.0	0.0	6.0	2.0	2.0	0.0	0.0	0.0	0.0	0.0	0.0	3.0	0.0	4.0	0.0	0.0	0.0	0.0	6.0	0.0	0.0	2.0	0.0	1.0	1.0	1.0	2.0	0.0	0.0	57.0	0.0	0.0	1.0	5.0	0.0	0.0	3.0	4.0	0.0	7.0	0.0	1.0	1.0	0.0
OTU_5722	7.0	2.0	3.0	0.0	8.0	1.0	3.0	1.0	1.0	1.0	2.0	0.0	4.0	1.0	4.0	1.0	1.0	6.0	0.0	3.0	0.0	0.0	0.0	1.0	2.0	2.0	3.0	3.0	4.0	2.0	0.0	1.0	0.0	1.0	4.0	4.0	2.0	0.0	14.0	6.0	0.0	15.0	3.0	0.0	3.0	3.0	0.0	2.0	1.0
OTU_5408	29.0	2.0	0.0	0.0	0.0	0.0	4.0	16.0	4.0	8.0	1.0	0.0	0.0	0.0	0.0	0.0	4.0	4.0	27.0	0.0	0.0	0.0	15.0	13.0	1.0	0.0	11.0	0.0	8.0	0.0	1.0	3.0	0.0	0.0	87.0	6.0	1.0	0.0	3.0	0.0	0.0	8.0	1.0	0.0	42.0	0.0	1.0	3.0	1.0
OTU_4992	11.0	0.0	13.0	0.0	5.0	1.0	4.0	4.0	1.0	2.0	2.0	0.0	11.0	0.0	6.0	0.0	7.0	7.0	1.0	9.0	0.0	0.0	0.0	0.0	4.0	3.0	5.0	10.0	2.0	3.0	0.0	1.0	0.0	4.0	2.0	7.0	1.0	0.0	12.0	3.0	0.0	25.0	8.0	0.0	1.0	3.0	10.0	6.0	1.0
OTU_3145	15.0	5.0	0.0	0.0	0.0	0.0	0.0	4.0	2.0	3.0	0.0	0.0	0.0	0.0	0.0	0.0	2.0	2.0	12.0	0.0	0.0	0.0	7.0	1.0	2.0	0.0	3.0	0.0	9.0	1.0	2.0	2.0	0.0	5.0	3.0	9.0	4.0	0.0	4.0	1.0	0.0	7.0	1.0	0.0	13.0	1.0	0.0	1.0	0.0
OTU_4616	19.0	5.0	43.0	0.0	27.0	1.0	14.0	10.0	4.0	7.0	1.0	0.0	11.0	3.0	9.0	5.0	15.0	14.0	2.0	21.0	2.0	0.0	1.0	2.0	11.0	2.0	12.0	26.0	5.0	15.0	0.0	2.0	0.0	13.0	5.0	17.0	3.0	0.0	35.0	11.0	0.0	48.0	36.0	1.0	5.0	13.0	12.0	10.0	2.0
OTU_1363	1.0	0.0	2.0	0.0	0.0	3.0	1.0	1.0	0.0	0.0	3.0	0.0	0.0	2.0	0.0	0.0	0.0	0.0	0.0	0.0	0.0	7.0	0.0	0.0	0.0	0.0	0.0	0.0	0.0	0.0	0.0	0.0	2.0	0.0	0.0	0.0	0.0	0.0	0.0	0.0	0.0	1.0	0.0	1.0	0.0	0.0	0.0	0.0	0.0
OTU_3903	6.0	21.0	0.0	1.0	0.0	0.0	22.0	0.0	45.0	0.0	0.0	1.0	0.0	0.0	0.0	0.0	58.0	22.0	18.0	0.0	21.0	0.0	22.0	1.0	70.0	0.0	234.0	0.0	18.0	7.0	0.0	2.0	0.0	207.0	0.0	0.0	0.0	0.0	0.0	0.0	0.0	0.0	0.0	0.0	24.0	0.0	0.0	0.0	0.0
OTU_560	19.0	8.0	17.0	1.0	15.0	3.0	11.0	13.0	5.0	2.0	13.0	2.0	12.0	0.0	6.0	3.0	61.0	39.0	2.0	9.0	3.0	0.0	1.0	1.0	18.0	10.0	29.0	23.0	3.0	24.0	1.0	3.0	0.0	15.0	5.0	8.0	5.0	0.0	26.0	20.0	0.0	37.0	60.0	0.0	2.0	7.0	4.0	6.0	8.0
OTU_5228	9.0	0.0	24.0	0.0	10.0	2.0	5.0	9.0	0.0	3.0	5.0	2.0	17.0	0.0	5.0	1.0	8.0	12.0	1.0	16.0	3.0	0.0	0.0	1.0	2.0	3.0	6.0	12.0	5.0	3.0	0.0	1.0	1.0	2.0	3.0	5.0	4.0	0.0	24.0	17.0	0.0	22.0	11.0	0.0	1.0	7.0	8.0	4.0	6.0
OTU_5439	12.0	0.0	21.0	0.0	15.0	0.0	5.0	11.0	0.0	1.0	4.0	1.0	11.0	3.0	5.0	1.0	2.0	11.0	0.0	8.0	2.0	0.0	0.0	0.0	8.0	5.0	5.0	12.0	9.0	9.0	0.0	0.0	0.0	7.0	2.0	6.0	2.0	0.0	16.0	12.0	0.0	21.0	19.0	0.0	0.0	2.0	8.0	4.0	2.0
OTU_363	3.0	0.0	0.0	0.0	0.0	1.0	0.0	1.0	0.0	0.0	0.0	1.0	0.0	1.0	0.0	0.0	1.0	1.0	0.0	0.0	0.0	0.0	0.0	0.0	0.0	0.0	0.0	0.0	0.0	0.0	0.0	0.0	0.0	0.0	0.0	0.0	0.0	0.0	0.0	0.0	0.0	0.0	1.0	1.0	0.0	0.0	0.0	0.0	0.0
OTU_945	9.0	0.0	0.0	0.0	0.0	0.0	2.0	6.0	1.0	5.0	0.0	0.0	0.0	0.0	0.0	0.0	0.0	0.0	13.0	0.0	0.0	0.0	1.0	1.0	0.0	0.0	11.0	0.0	5.0	0.0	7.0	2.0	0.0	0.0	37.0	6.0	1.0	0.0	11.0	0.0	0.0	10.0	1.0	0.0	18.0	0.0	1.0	1.0	0.0
OTU_5449	6.0	1.0	4.0	0.0	1.0	0.0	1.0	5.0	1.0	3.0	1.0	0.0	2.0	0.0	0.0	0.0	2.0	3.0	0.0	1.0	0.0	0.0	1.0	0.0	1.0	1.0	1.0	0.0	3.0	0.0	0.0	0.0	0.0	1.0	2.0	3.0	0.0	0.0	5.0	0.0	0.0	5.0	0.0	0.0	0.0	0.0	0.0	0.0	0.0
OTU_2254	15.0	0.0	1.0	0.0	3.0	0.0	6.0	6.0	0.0	3.0	1.0	0.0	0.0	0.0	0.0	0.0	4.0	1.0	1.0	1.0	0.0	0.0	3.0	1.0	1.0	2.0	3.0	0.0	8.0	2.0	1.0	3.0	0.0	0.0	2.0	6.0	2.0	0.0	12.0	5.0	0.0	17.0	8.0	0.0	1.0	4.0	0.0	1.0	0.0
OTU_3314	6.0	1.0	2.0	0.0	0.0	0.0	3.0	2.0	0.0	0.0	1.0	0.0	0.0	0.0	0.0	0.0	2.0	0.0	0.0	0.0	0.0	0.0	1.0	3.0	1.0	0.0	6.0	0.0	2.0	0.0	0.0	1.0	0.0	0.0	6.0	3.0	2.0	0.0	10.0	2.0	0.0	9.0	0.0	0.0	1.0	1.0	0.0	1.0	0.0
OTU_4827	24.0	4.0	35.0	0.0	33.0	5.0	15.0	13.0	4.0	7.0	6.0	3.0	31.0	3.0	12.0	3.0	18.0	27.0	2.0	35.0	2.0	2.0	0.0	2.0	12.0	4.0	17.0	13.0	11.0	20.0	1.0	0.0	0.0	6.0	4.0	14.0	1.0	0.0	30.0	28.0	1.0	43.0	19.0	0.0	1.0	8.0	11.0	8.0	5.0
OTU_4721	7.0	4.0	0.0	23.0	0.0	10.0	0.0	5.0	0.0	2.0	2.0	14.0	1.0	10.0	0.0	0.0	1.0	0.0	0.0	0.0	3.0	0.0	0.0	0.0	0.0	0.0	0.0	0.0	0.0	0.0	0.0	0.0	0.0	1.0	0.0	0.0	0.0	0.0	0.0	0.0	0.0	0.0	0.0	0.0	0.0	0.0	0.0	0.0	0.0
OTU_3070	39.0	9.0	34.0	1.0	46.0	5.0	42.0	28.0	9.0	13.0	39.0	1.0	16.0	9.0	12.0	7.0	107.0	44.0	5.0	40.0	10.0	2.0	7.0	4.0	35.0	32.0	41.0	48.0	7.0	34.0	0.0	6.0	0.0	29.0	11.0	37.0	20.0	0.0	40.0	42.0	1.0	87.0	115.0	0.0	6.0	15.0	19.0	17.0	14.0
OTU_1062	4.0	0.0	0.0	0.0	0.0	0.0	0.0	3.0	0.0	0.0	0.0	0.0	0.0	0.0	0.0	0.0	0.0	0.0	2.0	0.0	0.0	0.0	1.0	2.0	0.0	0.0	0.0	0.0	1.0	0.0	0.0	1.0	0.0	0.0	12.0	1.0	0.0	0.0	1.0	0.0	0.0	1.0	0.0	0.0	2.0	1.0	0.0	0.0	0.0
OTU_5966	8.0	0.0	0.0	1.0	0.0	0.0	23.0	4.0	0.0	5.0	0.0	0.0	0.0	0.0	0.0	1.0	0.0	1.0	6.0	0.0	0.0	0.0	2.0	1.0	1.0	0.0	1.0	1.0	13.0	0.0	17.0	10.0	1.0	1.0	13.0	21.0	25.0	0.0	14.0	2.0	0.0	29.0	7.0	0.0	34.0	9.0	4.0	8.0	6.0
OTU_4081	7.0	1.0	5.0	0.0	0.0	2.0	2.0	0.0	1.0	1.0	0.0	0.0	0.0	0.0	1.0	0.0	0.0	0.0	1.0	1.0	1.0	0.0	0.0	1.0	1.0	0.0	0.0	3.0	1.0	0.0	0.0	0.0	0.0	0.0	0.0	0.0	1.0	0.0	4.0	1.0	0.0	3.0	3.0	1.0	0.0	0.0	2.0	0.0	0.0
OTU_3405	2.0	0.0	0.0	0.0	0.0	0.0	2.0	2.0	1.0	2.0	0.0	0.0	0.0	0.0	0.0	0.0	0.0	0.0	4.0	0.0	0.0	0.0	3.0	1.0	0.0	1.0	1.0	0.0	8.0	0.0	9.0	8.0	0.0	0.0	6.0	1.0	3.0	0.0	2.0	0.0	0.0	6.0	0.0	0.0	5.0	6.0	0.0	2.0	0.0
OTU_1742	5.0	0.0	1.0	1.0	0.0	0.0	2.0	3.0	0.0	6.0	0.0	0.0	0.0	0.0	0.0	0.0	0.0	0.0	8.0	0.0	0.0	0.0	3.0	0.0	5.0	2.0	2.0	0.0	12.0	0.0	9.0	10.0	0.0	1.0	7.0	9.0	9.0	0.0	16.0	2.0	1.0	24.0	3.0	0.0	3.0	2.0	3.0	2.0	0.0
OTU_5323	12.0	0.0	0.0	0.0	0.0	0.0	0.0	7.0	2.0	0.0	0.0	0.0	0.0	0.0	0.0	0.0	0.0	0.0	10.0	0.0	0.0	0.0	3.0	0.0	0.0	0.0	1.0	0.0	0.0	0.0	0.0	3.0	0.0	0.0	5.0	0.0	0.0	0.0	0.0	0.0	0.0	0.0	0.0	0.0	0.0	0.0	0.0	0.0	0.0
OTU_2823	7.0	818.0	0.0	2.0	0.0	34.0	57.0	7.0	1542.0	350.0	0.0	17.0	0.0	18.0	823.0	0.0	516.0	1788.0	72.0	0.0	532.0	1.0	84.0	13.0	0.0	0.0	4201.0	1.0	0.0	1717.0	0.0	0.0	0.0	1090.0	424.0	2.0	0.0	0.0	0.0	0.0	0.0	0.0	1.0	0.0	350.0	0.0	0.0	0.0	0.0
OTU_4441	5.0	8.0	0.0	0.0	0.0	0.0	7.0	0.0	21.0	3.0	0.0	0.0	0.0	1.0	0.0	1.0	32.0	12.0	12.0	0.0	5.0	0.0	28.0	2.0	5.0	0.0	29.0	1.0	0.0	2.0	2.0	0.0	0.0	41.0	0.0	0.0	0.0	0.0	0.0	0.0	0.0	1.0	0.0	0.0	5.0	0.0	0.0	0.0	0.0
OTU_5420	6.0	1.0	0.0	0.0	0.0	0.0	3.0	0.0	10.0	3.0	0.0	0.0	0.0	0.0	1.0	0.0	14.0	5.0	2.0	0.0	2.0	0.0	12.0	2.0	2.0	0.0	12.0	0.0	3.0	1.0	0.0	0.0	0.0	14.0	0.0	0.0	0.0	0.0	0.0	0.0	0.0	0.0	0.0	0.0	0.0	0.0	0.0	0.0	0.0
OTU_3168	10.0	1.0	0.0	0.0	0.0	0.0	0.0	8.0	1.0	4.0	0.0	0.0	0.0	0.0	0.0	0.0	0.0	0.0	10.0	0.0	0.0	0.0	0.0	2.0	0.0	0.0	2.0	0.0	5.0	0.0	2.0	3.0	0.0	0.0	24.0	1.0	5.0	0.0	3.0	0.0	0.0	5.0	0.0	0.0	11.0	3.0	0.0	2.0	0.0
OTU_79	3.0	19.0	0.0	0.0	0.0	0.0	0.0	0.0	41.0	27.0	0.0	0.0	0.0	0.0	4.0	0.0	31.0	32.0	8.0	0.0	7.0	0.0	16.0	4.0	0.0	0.0	4.0	0.0	0.0	3.0	0.0	0.0	0.0	4.0	1.0	0.0	0.0	0.0	0.0	0.0	0.0	0.0	0.0	0.0	0.0	0.0	0.0	0.0	0.0
OTU_2432	3.0	3.0	0.0	10.0	0.0	178.0	0.0	18.0	1.0	0.0	0.0	55.0	0.0	71.0	54.0	0.0	0.0	272.0	0.0	0.0	0.0	0.0	0.0	2.0	0.0	0.0	0.0	0.0	0.0	74.0	0.0	0.0	0.0	1.0	3.0	0.0	1.0	0.0	0.0	0.0	0.0	0.0	0.0	0.0	0.0	0.0	0.0	0.0	0.0
OTU_4816	9.0	1.0	0.0	0.0	0.0	0.0	9.0	14.0	1.0	1.0	1.0	0.0	1.0	0.0	0.0	2.0	1.0	0.0	6.0	0.0	0.0	1.0	2.0	4.0	0.0	1.0	1.0	1.0	4.0	1.0	2.0	4.0	0.0	1.0	14.0	9.0	4.0	0.0	8.0	2.0	0.0	23.0	4.0	0.0	12.0	5.0	13.0	10.0	1.0
OTU_3474	28.0	7.0	33.0	1.0	25.0	2.0	21.0	17.0	4.0	5.0	8.0	2.0	14.0	2.0	8.0	1.0	41.0	18.0	1.0	22.0	4.0	1.0	0.0	1.0	16.0	21.0	27.0	20.0	5.0	23.0	2.0	4.0	1.0	14.0	4.0	18.0	9.0	0.0	38.0	27.0	1.0	73.0	46.0	1.0	0.0	6.0	14.0	18.0	11.0
OTU_1281	4.0	0.0	2.0	1.0	1.0	0.0	1.0	1.0	0.0	0.0	1.0	0.0	1.0	0.0	1.0	0.0	1.0	0.0	0.0	3.0	1.0	0.0	1.0	1.0	1.0	0.0	0.0	1.0	0.0	0.0	0.0	0.0	0.0	1.0	0.0	0.0	0.0	0.0	1.0	0.0	0.0	6.0	1.0	0.0	0.0	0.0	1.0	0.0	0.0
OTU_3171	1.0	3.0	0.0	0.0	0.0	0.0	8.0	0.0	16.0	0.0	0.0	0.0	0.0	0.0	0.0	0.0	26.0	6.0	3.0	0.0	5.0	0.0	18.0	1.0	32.0	0.0	38.0	0.0	10.0	0.0	0.0	0.0	0.0	43.0	0.0	0.0	0.0	0.0	0.0	0.0	0.0	0.0	0.0	0.0	1.0	0.0	0.0	0.0	0.0
OTU_1805	9.0	0.0	0.0	0.0	0.0	0.0	1.0	7.0	0.0	1.0	0.0	0.0	0.0	0.0	0.0	0.0	0.0	2.0	1.0	0.0	2.0	0.0	1.0	1.0	1.0	2.0	6.0	0.0	4.0	0.0	2.0	3.0	0.0	1.0	7.0	9.0	2.0	0.0	10.0	3.0	0.0	12.0	2.0	0.0	9.0	2.0	1.0	0.0	1.0
OTU_2223	1.0	0.0	0.0	0.0	0.0	0.0	0.0	0.0	1.0	1.0	0.0	0.0	0.0	0.0	0.0	0.0	0.0	0.0	0.0	0.0	0.0	0.0	1.0	0.0	0.0	0.0	7.0	0.0	0.0	1.0	0.0	0.0	0.0	1.0	2.0	0.0	0.0	0.0	1.0	0.0	0.0	0.0	0.0	0.0	4.0	0.0	0.0	0.0	0.0
OTU_5776	14.0	16.0	0.0	12.0	0.0	27.0	0.0	38.0	16.0	21.0	2.0	4.0	0.0	19.0	0.0	0.0	24.0	4.0	0.0	0.0	3.0	0.0	0.0	0.0	0.0	0.0	1.0	0.0	0.0	1.0	0.0	0.0	0.0	0.0	4.0	0.0	0.0	0.0	0.0	0.0	0.0	0.0	0.0	0.0	0.0	0.0	0.0	0.0	0.0
OTU_2851	10.0	0.0	0.0	0.0	0.0	0.0	4.0	3.0	1.0	5.0	0.0	0.0	0.0	0.0	0.0	0.0	1.0	0.0	6.0	1.0	0.0	0.0	3.0	1.0	0.0	1.0	2.0	0.0	6.0	0.0	3.0	10.0	0.0	0.0	19.0	5.0	6.0	0.0	11.0	0.0	0.0	25.0	0.0	0.0	8.0	1.0	2.0	2.0	0.0
OTU_1008	13.0	3.0	17.0	0.0	13.0	2.0	14.0	4.0	4.0	3.0	9.0	0.0	4.0	2.0	8.0	1.0	16.0	8.0	2.0	11.0	1.0	1.0	0.0	0.0	10.0	13.0	6.0	19.0	2.0	4.0	1.0	1.0	0.0	8.0	2.0	11.0	2.0	0.0	22.0	17.0	1.0	43.0	32.0	0.0	0.0	4.0	8.0	5.0	8.0
OTU_5324	23.0	100.0	0.0	0.0	0.0	0.0	278.0	0.0	260.0	5.0	0.0	0.0	0.0	1.0	5.0	0.0	320.0	126.0	95.0	0.0	82.0	0.0	206.0	2.0	539.0	0.0	1407.0	0.0	277.0	23.0	11.0	6.0	0.0	1461.0	0.0	0.0	0.0	0.0	0.0	0.0	0.0	0.0	0.0	1.0	144.0	0.0	0.0	0.0	0.0
OTU_1627	2.0	0.0	1.0	0.0	1.0	0.0	0.0	0.0	0.0	0.0	0.0	0.0	4.0	0.0	0.0	0.0	0.0	0.0	0.0	2.0	0.0	0.0	0.0	0.0	0.0	0.0	0.0	2.0	0.0	1.0	0.0	0.0	0.0	0.0	0.0	2.0	1.0	0.0	1.0	2.0	0.0	2.0	2.0	0.0	0.0	1.0	0.0	1.0	1.0
OTU_16	2.0	0.0	963.0	0.0	0.0	0.0	0.0	3.0	0.0	0.0	2444.0	0.0	1004.0	0.0	0.0	0.0	1.0	0.0	0.0	194.0	0.0	425.0	0.0	0.0	2.0	1.0	0.0	7.0	0.0	0.0	0.0	0.0	128.0	0.0	3.0	0.0	0.0	0.0	2.0	2.0	0.0	6.0	2.0	116.0	0.0	0.0	1.0	0.0	0.0
OTU_1971	1.0	40.0	0.0	0.0	0.0	11.0	1.0	0.0	18.0	0.0	0.0	7.0	0.0	5.0	13.0	0.0	9.0	27.0	7.0	0.0	16.0	0.0	1.0	0.0	0.0	0.0	5.0	0.0	0.0	17.0	0.0	0.0	0.0	0.0	0.0	0.0	0.0	0.0	0.0	0.0	0.0	0.0	0.0	0.0	2.0	0.0	0.0	0.0	0.0
OTU_869	4.0	0.0	7.0	1.0	3.0	0.0	2.0	2.0	0.0	1.0	3.0	1.0	3.0	0.0	3.0	1.0	4.0	5.0	0.0	4.0	0.0	0.0	1.0	0.0	2.0	1.0	0.0	1.0	2.0	1.0	0.0	0.0	0.0	2.0	0.0	4.0	1.0	0.0	8.0	5.0	1.0	6.0	2.0	0.0	0.0	1.0	0.0	1.0	0.0
OTU_2961	6.0	0.0	2.0	0.0	5.0	0.0	5.0	5.0	0.0	1.0	2.0	0.0	2.0	1.0	3.0	1.0	5.0	2.0	1.0	2.0	1.0	0.0	0.0	0.0	4.0	5.0	2.0	2.0	1.0	0.0	1.0	1.0	0.0	1.0	8.0	5.0	1.0	0.0	4.0	3.0	0.0	12.0	13.0	0.0	2.0	1.0	0.0	1.0	0.0
OTU_1024	18.0	5.0	53.0	0.0	33.0	3.0	25.0	16.0	2.0	8.0	10.0	3.0	20.0	4.0	15.0	2.0	33.0	19.0	0.0	27.0	6.0	0.0	6.0	0.0	20.0	12.0	13.0	25.0	14.0	10.0	2.0	2.0	0.0	16.0	3.0	19.0	3.0	1.0	40.0	24.0	4.0	50.0	25.0	0.0	4.0	9.0	22.0	16.0	4.0
OTU_5511	16.0	1.0	0.0	0.0	0.0	0.0	0.0	24.0	5.0	11.0	3.0	0.0	0.0	0.0	1.0	1.0	1.0	3.0	11.0	0.0	0.0	1.0	5.0	9.0	0.0	0.0	5.0	0.0	4.0	0.0	0.0	4.0	0.0	1.0	40.0	1.0	1.0	0.0	7.0	2.0	0.0	9.0	1.0	0.0	17.0	0.0	1.0	0.0	0.0
OTU_789	11.0	1.0	12.0	0.0	16.0	3.0	10.0	6.0	1.0	0.0	7.0	1.0	5.0	2.0	2.0	2.0	28.0	4.0	0.0	5.0	1.0	0.0	0.0	2.0	12.0	4.0	10.0	11.0	3.0	7.0	2.0	0.0	0.0	4.0	4.0	10.0	9.0	0.0	23.0	11.0	0.0	28.0	43.0	0.0	0.0	7.0	1.0	9.0	3.0
OTU_2954	4.0	0.0	9.0	17.0	0.0	39.0	0.0	3.0	0.0	0.0	36.0	11.0	0.0	8.0	0.0	0.0	1.0	1.0	0.0	0.0	0.0	46.0	0.0	0.0	0.0	0.0	0.0	2.0	0.0	0.0	0.0	0.0	28.0	0.0	0.0	0.0	0.0	0.0	2.0	0.0	0.0	3.0	1.0	12.0	0.0	3.0	0.0	0.0	0.0
OTU_14	36.0	31.0	0.0	0.0	1.0	16.0	15.0	2.0	55.0	12.0	0.0	15.0	1.0	7.0	113.0	0.0	150.0	68.0	486.0	0.0	12.0	0.0	604.0	6.0	0.0	0.0	101.0	0.0	0.0	116.0	0.0	0.0	0.0	20.0	114.0	0.0	0.0	0.0	0.0	1.0	0.0	0.0	0.0	0.0	543.0	0.0	0.0	0.0	2.0
OTU_2778	2.0	0.0	2.0	9.0	0.0	9.0	1.0	2.0	0.0	0.0	6.0	0.0	0.0	0.0	0.0	0.0	0.0	0.0	0.0	0.0	0.0	15.0	0.0	0.0	0.0	0.0	0.0	0.0	0.0	0.0	0.0	0.0	6.0	0.0	0.0	0.0	0.0	0.0	0.0	0.0	0.0	1.0	2.0	2.0	0.0	0.0	0.0	0.0	0.0
OTU_5433	12.0	2.0	16.0	0.0	10.0	2.0	7.0	3.0	1.0	1.0	5.0	0.0	7.0	1.0	8.0	0.0	7.0	6.0	1.0	17.0	3.0	0.0	0.0	0.0	13.0	6.0	3.0	9.0	7.0	6.0	0.0	0.0	0.0	6.0	5.0	4.0	3.0	0.0	17.0	15.0	1.0	30.0	10.0	0.0	1.0	0.0	7.0	0.0	3.0
OTU_721	7.0	0.0	0.0	0.0	0.0	0.0	2.0	3.0	0.0	0.0	0.0	0.0	0.0	0.0	0.0	0.0	0.0	0.0	7.0	0.0	0.0	0.0	2.0	0.0	0.0	1.0	2.0	0.0	10.0	0.0	4.0	5.0	0.0	0.0	10.0	5.0	3.0	0.0	9.0	0.0	0.0	6.0	0.0	0.0	6.0	1.0	1.0	1.0	0.0
OTU_5706	5.0	2.0	0.0	0.0	0.0	0.0	0.0	0.0	4.0	6.0	0.0	0.0	0.0	0.0	0.0	0.0	2.0	0.0	19.0	0.0	0.0	0.0	10.0	5.0	0.0	0.0	3.0	0.0	0.0	0.0	0.0	0.0	0.0	0.0	1.0	0.0	0.0	0.0	0.0	1.0	0.0	1.0	0.0	0.0	1.0	0.0	0.0	0.0	0.0
OTU_4726	3.0	0.0	1.0	0.0	0.0	1.0	1.0	1.0	2.0	0.0	2.0	0.0	4.0	1.0	2.0	1.0	3.0	0.0	2.0	1.0	0.0	0.0	0.0	0.0	2.0	1.0	0.0	4.0	1.0	2.0	0.0	0.0	0.0	1.0	0.0	1.0	0.0	0.0	6.0	1.0	0.0	4.0	2.0	0.0	0.0	0.0	2.0	1.0	1.0
OTU_4711	4.0	0.0	2.0	0.0	2.0	0.0	2.0	1.0	1.0	0.0	0.0	0.0	1.0	0.0	0.0	0.0	2.0	2.0	0.0	2.0	0.0	0.0	0.0	0.0	1.0	2.0	1.0	1.0	0.0	3.0	0.0	0.0	0.0	0.0	0.0	0.0	0.0	0.0	7.0	4.0	0.0	3.0	0.0	0.0	0.0	0.0	2.0	1.0	0.0
OTU_4652	3.0	0.0	3.0	1.0	3.0	1.0	1.0	0.0	2.0	0.0	0.0	0.0	5.0	0.0	3.0	1.0	0.0	2.0	0.0	3.0	0.0	0.0	0.0	0.0	1.0	1.0	2.0	2.0	1.0	0.0	0.0	0.0	0.0	2.0	0.0	5.0	5.0	0.0	4.0	2.0	0.0	6.0	1.0	0.0	0.0	0.0	1.0	1.0	1.0
OTU_1268	10.0	3.0	0.0	9.0	1.0	7.0	0.0	11.0	1.0	5.0	0.0	2.0	0.0	1.0	0.0	0.0	19.0	0.0	0.0	0.0	1.0	0.0	0.0	0.0	0.0	0.0	1.0	0.0	0.0	2.0	0.0	0.0	0.0	1.0	3.0	0.0	0.0	0.0	0.0	0.0	0.0	0.0	0.0	0.0	0.0	0.0	0.0	0.0	0.0
OTU_4473	13.0	3.0	13.0	0.0	21.0	0.0	10.0	8.0	2.0	3.0	11.0	0.0	7.0	1.0	0.0	1.0	39.0	15.0	2.0	8.0	2.0	0.0	1.0	1.0	12.0	16.0	6.0	20.0	5.0	11.0	1.0	0.0	1.0	6.0	6.0	10.0	8.0	0.0	19.0	25.0	0.0	41.0	43.0	0.0	2.0	3.0	7.0	3.0	7.0
OTU_5220	7.0	4.0	10.0	1.0	5.0	2.0	2.0	2.0	0.0	2.0	2.0	0.0	8.0	0.0	2.0	0.0	6.0	9.0	1.0	13.0	2.0	0.0	0.0	0.0	3.0	0.0	7.0	14.0	6.0	6.0	1.0	2.0	0.0	1.0	3.0	4.0	6.0	0.0	21.0	12.0	2.0	27.0	5.0	0.0	1.0	2.0	8.0	2.0	4.0
OTU_4459	8.0	2.0	2.0	1.0	35.0	0.0	16.0	8.0	0.0	2.0	2.0	0.0	0.0	0.0	0.0	21.0	2.0	0.0	0.0	4.0	0.0	0.0	3.0	2.0	3.0	1.0	6.0	0.0	21.0	3.0	3.0	1.0	0.0	0.0	9.0	9.0	9.0	0.0	16.0	6.0	1.0	27.0	9.0	0.0	24.0	14.0	50.0	45.0	18.0
OTU_2612	3.0	0.0	2.0	0.0	0.0	4.0	1.0	0.0	2.0	1.0	2.0	1.0	0.0	2.0	2.0	0.0	2.0	2.0	0.0	6.0	0.0	1.0	0.0	0.0	0.0	0.0	0.0	2.0	0.0	3.0	0.0	0.0	0.0	1.0	1.0	0.0	0.0	0.0	1.0	0.0	0.0	5.0	3.0	0.0	0.0	0.0	0.0	0.0	0.0
OTU_1958	1.0	0.0	1.0	0.0	0.0	2.0	0.0	0.0	0.0	0.0	5.0	0.0	0.0	0.0	0.0	0.0	0.0	0.0	0.0	0.0	0.0	21.0	0.0	0.0	0.0	1.0	0.0	0.0	0.0	0.0	0.0	0.0	17.0	0.0	0.0	0.0	0.0	0.0	3.0	0.0	0.0	0.0	0.0	19.0	0.0	0.0	0.0	0.0	0.0
OTU_4691	4.0	1.0	0.0	10.0	0.0	5.0	0.0	3.0	2.0	1.0	0.0	1.0	0.0	6.0	0.0	0.0	2.0	0.0	0.0	0.0	2.0	0.0	0.0	0.0	0.0	0.0	0.0	0.0	0.0	0.0	0.0	0.0	0.0	0.0	0.0	0.0	0.0	0.0	0.0	0.0	0.0	0.0	0.0	0.0	0.0	0.0	0.0	0.0	0.0
OTU_5372	23.0	2.0	27.0	0.0	37.0	4.0	19.0	3.0	2.0	3.0	8.0	3.0	12.0	2.0	10.0	2.0	25.0	29.0	0.0	21.0	1.0	1.0	2.0	0.0	12.0	6.0	10.0	25.0	10.0	5.0	0.0	3.0	1.0	11.0	0.0	10.0	12.0	0.0	27.0	8.0	0.0	23.0	32.0	0.0	4.0	10.0	9.0	12.0	12.0
OTU_1461	14.0	0.0	0.0	0.0	13.0	0.0	13.0	15.0	0.0	1.0	2.0	0.0	0.0	0.0	0.0	6.0	1.0	0.0	8.0	0.0	0.0	0.0	3.0	2.0	3.0	2.0	4.0	1.0	16.0	0.0	3.0	6.0	0.0	0.0	2.0	3.0	3.0	0.0	5.0	3.0	1.0	18.0	9.0	0.0	23.0	3.0	40.0	35.0	11.0
OTU_6005	9.0	0.0	0.0	0.0	0.0	0.0	12.0	2.0	0.0	0.0	0.0	0.0	0.0	0.0	0.0	0.0	1.0	1.0	2.0	0.0	0.0	0.0	0.0	0.0	1.0	2.0	2.0	0.0	13.0	0.0	19.0	10.0	0.0	0.0	10.0	8.0	14.0	0.0	12.0	1.0	0.0	24.0	6.0	0.0	29.0	5.0	7.0	2.0	1.0
OTU_4529	7.0	0.0	1.0	0.0	2.0	0.0	1.0	5.0	0.0	1.0	1.0	0.0	0.0	0.0	1.0	0.0	2.0	3.0	0.0	4.0	0.0	1.0	0.0	0.0	0.0	0.0	2.0	1.0	2.0	1.0	0.0	1.0	0.0	0.0	4.0	5.0	0.0	0.0	5.0	6.0	0.0	13.0	2.0	0.0	2.0	0.0	4.0	2.0	0.0
OTU_4688	11.0	0.0	0.0	0.0	0.0	0.0	3.0	6.0	1.0	2.0	0.0	0.0	0.0	0.0	0.0	0.0	1.0	0.0	1.0	0.0	0.0	0.0	0.0	0.0	1.0	0.0	1.0	0.0	9.0	0.0	0.0	0.0	0.0	0.0	2.0	1.0	1.0	0.0	7.0	4.0	0.0	7.0	0.0	0.0	2.0	0.0	0.0	1.0	0.0
OTU_4930	1.0	1.0	13.0	15.0	0.0	9.0	1.0	4.0	0.0	0.0	13.0	7.0	0.0	7.0	0.0	0.0	0.0	0.0	0.0	0.0	1.0	31.0	0.0	0.0	0.0	0.0	0.0	1.0	0.0	0.0	0.0	0.0	15.0	0.0	0.0	2.0	0.0	0.0	1.0	2.0	0.0	0.0	6.0	26.0	0.0	3.0	0.0	0.0	0.0
OTU_2154	13.0	5.0	0.0	14.0	0.0	10.0	0.0	9.0	2.0	3.0	1.0	3.0	0.0	4.0	0.0	0.0	13.0	0.0	0.0	0.0	1.0	0.0	0.0	0.0	0.0	0.0	0.0	0.0	0.0	1.0	0.0	0.0	0.0	0.0	0.0	0.0	0.0	0.0	0.0	0.0	0.0	0.0	0.0	0.0	0.0	0.0	0.0	0.0	0.0
OTU_3960	5.0	0.0	0.0	0.0	0.0	0.0	0.0	2.0	0.0	0.0	1.0	0.0	0.0	0.0	0.0	0.0	2.0	3.0	0.0	0.0	0.0	1.0	1.0	0.0	1.0	0.0	1.0	0.0	2.0	0.0	0.0	1.0	0.0	2.0	0.0	0.0	5.0	0.0	1.0	0.0	0.0	5.0	0.0	0.0	0.0	2.0	0.0	0.0	0.0
OTU_5757	4.0	10.0	0.0	0.0	0.0	0.0	4.0	0.0	23.0	10.0	0.0	0.0	0.0	0.0	3.0	0.0	28.0	22.0	9.0	0.0	3.0	0.0	16.0	2.0	13.0	0.0	45.0	0.0	3.0	1.0	0.0	0.0	0.0	42.0	1.0	0.0	0.0	0.0	0.0	0.0	0.0	0.0	0.0	0.0	13.0	0.0	0.0	0.0	0.0
OTU_1298	24.0	1.0	82.0	146.0	0.0	94.0	2.0	33.0	0.0	1.0	104.0	53.0	1.0	49.0	0.0	0.0	1.0	0.0	0.0	2.0	1.0	289.0	0.0	0.0	0.0	0.0	0.0	2.0	0.0	1.0	0.0	0.0	116.0	0.0	3.0	6.0	1.0	0.0	3.0	0.0	0.0	10.0	14.0	117.0	0.0	3.0	0.0	0.0	0.0
OTU_1440	1.0	0.0	2.0	0.0	1.0	0.0	0.0	1.0	0.0	0.0	0.0	0.0	0.0	1.0	0.0	1.0	0.0	0.0	0.0	1.0	0.0	0.0	0.0	0.0	1.0	0.0	0.0	2.0	4.0	1.0	0.0	0.0	0.0	0.0	0.0	0.0	0.0	0.0	3.0	2.0	0.0	1.0	3.0	0.0	0.0	0.0	1.0	2.0	0.0
OTU_1032	17.0	0.0	0.0	0.0	0.0	0.0	8.0	4.0	2.0	4.0	0.0	0.0	0.0	0.0	0.0	0.0	1.0	0.0	25.0	0.0	0.0	0.0	2.0	4.0	1.0	0.0	5.0	0.0	5.0	0.0	6.0	8.0	0.0	0.0	12.0	7.0	3.0	0.0	4.0	0.0	0.0	13.0	2.0	0.0	13.0	1.0	1.0	1.0	0.0
OTU_4847	10.0	0.0	0.0	0.0	0.0	0.0	0.0	0.0	1.0	0.0	0.0	0.0	0.0	0.0	0.0	0.0	0.0	0.0	0.0	0.0	0.0	0.0	0.0	0.0	0.0	0.0	0.0	0.0	2.0	0.0	0.0	6.0	0.0	0.0	0.0	0.0	0.0	0.0	0.0	0.0	0.0	3.0	0.0	0.0	0.0	0.0	0.0	0.0	0.0
OTU_6194	21.0	0.0	0.0	0.0	0.0	0.0	8.0	17.0	2.0	13.0	0.0	0.0	0.0	0.0	0.0	0.0	3.0	0.0	28.0	0.0	0.0	1.0	8.0	1.0	1.0	0.0	10.0	0.0	42.0	0.0	15.0	28.0	0.0	0.0	53.0	20.0	13.0	0.0	28.0	3.0	0.0	45.0	1.0	0.0	48.0	6.0	5.0	9.0	0.0
OTU_2884	11.0	10.0	0.0	10.0	1.0	14.0	1.0	14.0	5.0	6.0	0.0	9.0	0.0	5.0	0.0	0.0	11.0	1.0	0.0	0.0	5.0	0.0	0.0	0.0	0.0	0.0	0.0	0.0	0.0	0.0	0.0	0.0	0.0	0.0	0.0	0.0	0.0	0.0	0.0	0.0	0.0	0.0	0.0	0.0	0.0	0.0	0.0	0.0	0.0
OTU_3266	5.0	5.0	0.0	4.0	0.0	5.0	0.0	11.0	2.0	6.0	0.0	3.0	0.0	2.0	0.0	0.0	10.0	0.0	0.0	0.0	5.0	0.0	0.0	0.0	0.0	0.0	0.0	0.0	0.0	0.0	0.0	0.0	0.0	0.0	3.0	0.0	0.0	0.0	0.0	0.0	0.0	0.0	0.0	0.0	0.0	0.0	0.0	0.0	0.0
OTU_4424	24.0	13.0	0.0	2.0	0.0	17.0	2.0	2.0	25.0	10.0	0.0	19.0	0.0	6.0	25.0	0.0	63.0	19.0	169.0	0.0	0.0	0.0	316.0	4.0	0.0	0.0	10.0	0.0	0.0	14.0	0.0	0.0	1.0	10.0	20.0	0.0	0.0	0.0	0.0	1.0	0.0	0.0	0.0	0.0	92.0	0.0	0.0	0.0	0.0
OTU_1836	2.0	1.0	0.0	0.0	1.0	0.0	0.0	0.0	0.0	0.0	0.0	0.0	0.0	0.0	0.0	0.0	0.0	1.0	0.0	0.0	0.0	0.0	1.0	0.0	0.0	0.0	0.0	0.0	0.0	1.0	0.0	0.0	0.0	0.0	0.0	0.0	0.0	0.0	0.0	0.0	0.0	1.0	2.0	0.0	0.0	0.0	0.0	1.0	0.0
OTU_4564	2.0	0.0	0.0	0.0	0.0	0.0	0.0	1.0	0.0	0.0	0.0	0.0	0.0	0.0	0.0	0.0	0.0	0.0	3.0	0.0	0.0	0.0	0.0	0.0	0.0	0.0	0.0	0.0	2.0	0.0	2.0	0.0	0.0	0.0	2.0	0.0	0.0	0.0	0.0	0.0	0.0	1.0	0.0	0.0	1.0	0.0	0.0	0.0	0.0
OTU_302	6.0	2.0	0.0	0.0	0.0	1.0	0.0	0.0	8.0	7.0	0.0	0.0	0.0	0.0	1.0	0.0	22.0	19.0	8.0	0.0	6.0	0.0	15.0	10.0	0.0	0.0	0.0	0.0	0.0	0.0	0.0	0.0	0.0	0.0	1.0	0.0	0.0	0.0	0.0	0.0	0.0	0.0	0.0	0.0	2.0	0.0	0.0	0.0	0.0
OTU_5555	7.0	2.0	57.0	0.0	10.0	1.0	12.0	5.0	2.0	6.0	17.0	2.0	24.0	2.0	4.0	7.0	4.0	6.0	0.0	17.0	0.0	0.0	1.0	1.0	8.0	17.0	1.0	18.0	13.0	8.0	0.0	0.0	0.0	0.0	2.0	23.0	13.0	2.0	48.0	31.0	0.0	57.0	32.0	0.0	0.0	10.0	14.0	8.0	6.0
OTU_2849	3.0	0.0	0.0	0.0	1.0	0.0	3.0	1.0	0.0	0.0	0.0	0.0	0.0	0.0	0.0	0.0	1.0	2.0	0.0	0.0	0.0	0.0	0.0	1.0	0.0	3.0	1.0	0.0	1.0	0.0	2.0	3.0	0.0	0.0	2.0	6.0	2.0	0.0	2.0	0.0	0.0	10.0	0.0	0.0	1.0	0.0	1.0	0.0	0.0
OTU_118	31.0	1.0	0.0	0.0	0.0	1.0	5.0	18.0	2.0	13.0	4.0	0.0	1.0	0.0	1.0	0.0	2.0	3.0	8.0	0.0	0.0	0.0	9.0	2.0	3.0	1.0	12.0	0.0	14.0	1.0	4.0	2.0	0.0	0.0	18.0	8.0	13.0	0.0	29.0	6.0	0.0	42.0	2.0	0.0	6.0	4.0	1.0	2.0	2.0
OTU_2812	6.0	0.0	0.0	0.0	0.0	0.0	0.0	5.0	0.0	0.0	0.0	0.0	0.0	0.0	0.0	0.0	0.0	0.0	4.0	0.0	0.0	0.0	1.0	0.0	0.0	0.0	0.0	0.0	3.0	0.0	1.0	1.0	0.0	0.0	4.0	0.0	1.0	0.0	1.0	0.0	0.0	1.0	0.0	0.0	3.0	0.0	0.0	0.0	0.0
OTU_2402	12.0	0.0	0.0	0.0	0.0	0.0	3.0	5.0	1.0	2.0	0.0	0.0	0.0	0.0	1.0	0.0	0.0	0.0	6.0	0.0	0.0	0.0	0.0	1.0	3.0	0.0	3.0	0.0	9.0	0.0	3.0	4.0	0.0	0.0	6.0	3.0	1.0	0.0	3.0	2.0	0.0	8.0	1.0	0.0	6.0	3.0	1.0	2.0	0.0
OTU_1592	4.0	0.0	0.0	0.0	0.0	0.0	2.0	4.0	1.0	1.0	0.0	0.0	0.0	0.0	0.0	0.0	1.0	0.0	3.0	0.0	0.0	0.0	1.0	0.0	0.0	0.0	0.0	0.0	0.0	0.0	0.0	0.0	0.0	0.0	15.0	1.0	1.0	0.0	2.0	0.0	0.0	1.0	0.0	0.0	1.0	0.0	0.0	0.0	0.0
OTU_5077	5.0	0.0	4.0	0.0	0.0	0.0	1.0	0.0	0.0	0.0	2.0	0.0	0.0	0.0	0.0	3.0	0.0	1.0	0.0	3.0	0.0	0.0	0.0	0.0	0.0	0.0	0.0	1.0	0.0	0.0	0.0	0.0	0.0	1.0	1.0	2.0	0.0	0.0	0.0	5.0	0.0	7.0	2.0	0.0	1.0	0.0	2.0	2.0	1.0
OTU_1512	12.0	2.0	3.0	0.0	0.0	2.0	3.0	4.0	1.0	1.0	1.0	0.0	0.0	0.0	0.0	0.0	1.0	1.0	0.0	3.0	0.0	0.0	0.0	0.0	3.0	0.0	3.0	1.0	3.0	0.0	0.0	0.0	0.0	0.0	3.0	2.0	3.0	0.0	3.0	4.0	0.0	15.0	2.0	0.0	0.0	0.0	0.0	0.0	0.0
OTU_724	5.0	0.0	0.0	0.0	0.0	0.0	7.0	2.0	0.0	0.0	0.0	0.0	0.0	0.0	0.0	0.0	1.0	0.0	1.0	0.0	0.0	0.0	2.0	0.0	0.0	1.0	1.0	0.0	1.0	0.0	3.0	2.0	0.0	0.0	0.0	3.0	5.0	0.0	4.0	1.0	0.0	7.0	2.0	0.0	2.0	0.0	1.0	3.0	1.0
OTU_5341	1.0	0.0	4.0	4.0	0.0	1.0	0.0	1.0	0.0	0.0	2.0	3.0	0.0	0.0	0.0	0.0	0.0	0.0	0.0	0.0	0.0	5.0	0.0	0.0	0.0	0.0	0.0	0.0	0.0	0.0	0.0	0.0	0.0	0.0	0.0	0.0	0.0	0.0	0.0	0.0	0.0	0.0	0.0	2.0	0.0	0.0	0.0	0.0	0.0
OTU_5520	5.0	0.0	2.0	23.0	0.0	16.0	1.0	6.0	0.0	0.0	18.0	6.0	0.0	10.0	0.0	0.0	3.0	1.0	0.0	0.0	0.0	30.0	0.0	0.0	0.0	0.0	0.0	1.0	0.0	1.0	0.0	0.0	20.0	0.0	0.0	0.0	0.0	0.0	1.0	0.0	0.0	0.0	0.0	10.0	0.0	0.0	0.0	0.0	0.0
OTU_5958	7.0	0.0	0.0	0.0	0.0	0.0	2.0	4.0	1.0	1.0	0.0	0.0	0.0	0.0	0.0	0.0	1.0	1.0	7.0	0.0	0.0	0.0	1.0	1.0	1.0	0.0	1.0	0.0	2.0	0.0	1.0	7.0	0.0	0.0	14.0	3.0	0.0	0.0	4.0	1.0	0.0	4.0	1.0	0.0	2.0	0.0	0.0	0.0	0.0
OTU_897	2.0	1.0	0.0	2.0	0.0	5.0	0.0	5.0	0.0	0.0	2.0	0.0	0.0	0.0	0.0	0.0	0.0	0.0	0.0	0.0	0.0	2.0	0.0	0.0	0.0	0.0	0.0	0.0	0.0	0.0	0.0	0.0	3.0	0.0	0.0	0.0	0.0	0.0	0.0	0.0	0.0	1.0	0.0	2.0	1.0	0.0	0.0	0.0	0.0
OTU_5725	3.0	0.0	0.0	0.0	0.0	0.0	2.0	2.0	0.0	0.0	0.0	0.0	0.0	0.0	0.0	0.0	0.0	0.0	2.0	0.0	0.0	0.0	2.0	0.0	0.0	0.0	4.0	0.0	7.0	0.0	4.0	0.0	0.0	0.0	8.0	1.0	2.0	0.0	1.0	0.0	0.0	4.0	1.0	0.0	4.0	0.0	0.0	0.0	0.0
OTU_2949	2.0	1.0	0.0	2.0	0.0	65.0	0.0	4.0	0.0	0.0	0.0	16.0	0.0	18.0	19.0	0.0	0.0	45.0	0.0	0.0	0.0	0.0	0.0	0.0	0.0	0.0	0.0	0.0	0.0	18.0	0.0	0.0	0.0	0.0	1.0	0.0	0.0	0.0	0.0	0.0	0.0	0.0	0.0	0.0	0.0	0.0	0.0	0.0	0.0
OTU_5924	26.0	20.0	0.0	31.0	0.0	41.0	0.0	40.0	10.0	25.0	0.0	34.0	0.0	17.0	0.0	0.0	14.0	2.0	0.0	0.0	7.0	0.0	0.0	0.0	0.0	0.0	0.0	0.0	0.0	3.0	0.0	0.0	0.0	4.0	2.0	0.0	0.0	0.0	0.0	0.0	0.0	0.0	0.0	0.0	0.0	0.0	0.0	0.0	0.0
OTU_5333	7.0	0.0	0.0	0.0	0.0	0.0	3.0	1.0	0.0	1.0	0.0	0.0	0.0	0.0	0.0	0.0	0.0	1.0	3.0	0.0	0.0	0.0	0.0	1.0	0.0	0.0	1.0	0.0	2.0	0.0	0.0	0.0	0.0	0.0	3.0	2.0	0.0	0.0	1.0	0.0	0.0	6.0	0.0	0.0	0.0	0.0	0.0	0.0	0.0
OTU_2653	1.0	1.0	0.0	8.0	0.0	101.0	2.0	6.0	1.0	0.0	0.0	95.0	0.0	39.0	21.0	0.0	1.0	108.0	0.0	0.0	0.0	0.0	0.0	1.0	0.0	0.0	1.0	0.0	1.0	34.0	0.0	0.0	0.0	0.0	0.0	0.0	0.0	0.0	0.0	0.0	1.0	0.0	0.0	0.0	3.0	0.0	0.0	0.0	0.0
OTU_2125	2.0	0.0	0.0	0.0	0.0	0.0	0.0	1.0	0.0	0.0	0.0	0.0	0.0	0.0	0.0	0.0	0.0	0.0	0.0	0.0	0.0	0.0	0.0	0.0	0.0	0.0	1.0	0.0	2.0	0.0	0.0	2.0	0.0	0.0	0.0	0.0	0.0	0.0	3.0	0.0	0.0	4.0	0.0	0.0	1.0	1.0	0.0	0.0	0.0
OTU_3614	2.0	0.0	3.0	2.0	0.0	0.0	0.0	0.0	0.0	0.0	1.0	0.0	1.0	1.0	0.0	0.0	1.0	1.0	0.0	0.0	0.0	28.0	0.0	0.0	0.0	0.0	0.0	1.0	0.0	0.0	0.0	0.0	6.0	0.0	0.0	0.0	0.0	0.0	1.0	0.0	0.0	1.0	3.0	22.0	0.0	0.0	1.0	0.0	0.0
OTU_4075	1.0	0.0	0.0	0.0	1.0	0.0	1.0	0.0	1.0	0.0	0.0	0.0	0.0	0.0	0.0	0.0	0.0	0.0	3.0	0.0	0.0	0.0	0.0	0.0	0.0	0.0	0.0	0.0	1.0	0.0	0.0	0.0	0.0	0.0	1.0	2.0	0.0	0.0	1.0	0.0	2.0	3.0	1.0	1.0	2.0	0.0	4.0	3.0	0.0
OTU_3099	1.0	0.0	2.0	0.0	3.0	0.0	1.0	2.0	0.0	2.0	0.0	1.0	0.0	0.0	2.0	0.0	1.0	2.0	0.0	1.0	1.0	0.0	0.0	1.0	1.0	1.0	3.0	4.0	0.0	4.0	0.0	1.0	0.0	1.0	1.0	0.0	0.0	0.0	3.0	0.0	0.0	4.0	3.0	0.0	0.0	0.0	0.0	0.0	2.0
OTU_4614	5.0	0.0	0.0	0.0	0.0	0.0	0.0	4.0	0.0	4.0	0.0	0.0	0.0	0.0	0.0	0.0	0.0	0.0	4.0	1.0	0.0	0.0	3.0	0.0	0.0	0.0	1.0	0.0	3.0	0.0	0.0	1.0	0.0	0.0	2.0	1.0	0.0	0.0	2.0	0.0	0.0	3.0	2.0	0.0	0.0	1.0	0.0	0.0	0.0
OTU_5628	15.0	0.0	0.0	0.0	0.0	0.0	1.0	15.0	3.0	13.0	1.0	0.0	0.0	0.0	1.0	0.0	0.0	0.0	16.0	0.0	0.0	0.0	11.0	1.0	0.0	1.0	5.0	0.0	16.0	0.0	6.0	13.0	0.0	0.0	34.0	5.0	6.0	0.0	6.0	1.0	0.0	17.0	0.0	0.0	11.0	1.0	1.0	1.0	1.0
OTU_5834	8.0	0.0	0.0	0.0	0.0	0.0	1.0	0.0	7.0	5.0	0.0	0.0	0.0	0.0	1.0	0.0	7.0	9.0	4.0	0.0	2.0	0.0	6.0	3.0	0.0	0.0	0.0	0.0	0.0	0.0	0.0	0.0	0.0	0.0	2.0	0.0	0.0	0.0	0.0	0.0	0.0	0.0	0.0	0.0	1.0	0.0	0.0	0.0	0.0
OTU_5926	3.0	0.0	39.0	11.0	0.0	9.0	0.0	6.0	0.0	2.0	57.0	6.0	2.0	4.0	1.0	0.0	1.0	1.0	0.0	0.0	0.0	222.0	0.0	0.0	0.0	0.0	0.0	1.0	1.0	2.0	0.0	0.0	135.0	0.0	0.0	0.0	0.0	0.0	2.0	4.0	0.0	9.0	3.0	123.0	1.0	6.0	0.0	0.0	0.0
OTU_4365	9.0	0.0	0.0	0.0	0.0	0.0	0.0	2.0	2.0	1.0	0.0	0.0	0.0	0.0	0.0	0.0	0.0	0.0	9.0	0.0	0.0	0.0	3.0	0.0	0.0	1.0	1.0	0.0	4.0	0.0	1.0	4.0	0.0	0.0	20.0	1.0	3.0	0.0	3.0	0.0	0.0	5.0	0.0	0.0	6.0	0.0	0.0	1.0	0.0
OTU_4599	8.0	5.0	9.0	0.0	3.0	0.0	5.0	5.0	0.0	1.0	4.0	0.0	7.0	0.0	1.0	0.0	3.0	4.0	1.0	5.0	1.0	0.0	1.0	0.0	3.0	1.0	5.0	5.0	1.0	2.0	1.0	0.0	2.0	5.0	1.0	8.0	0.0	0.0	16.0	7.0	0.0	12.0	5.0	0.0	1.0	2.0	6.0	1.0	2.0
OTU_2739	38.0	3976.0	0.0	9.0	1.0	85.0	148.0	19.0	10382.0	829.0	1.0	58.0	4.0	26.0	4068.0	3.0	2250.0	8076.0	232.0	0.0	2756.0	11.0	357.0	70.0	1.0	4.0	14471.0	2.0	0.0	9465.0	1.0	4.0	2.0	3431.0	940.0	6.0	0.0	0.0	1.0	0.0	1.0	1.0	3.0	0.0	963.0	2.0	0.0	5.0	0.0
OTU_1426	1.0	0.0	0.0	0.0	0.0	1.0	0.0	3.0	0.0	1.0	0.0	0.0	0.0	0.0	0.0	0.0	0.0	0.0	1.0	0.0	0.0	0.0	0.0	1.0	0.0	1.0	0.0	0.0	1.0	0.0	1.0	2.0	0.0	0.0	12.0	1.0	0.0	0.0	1.0	0.0	0.0	2.0	0.0	0.0	2.0	0.0	0.0	0.0	0.0
OTU_4464	21.0	6.0	41.0	0.0	22.0	2.0	15.0	8.0	2.0	2.0	6.0	8.0	13.0	2.0	11.0	2.0	13.0	14.0	0.0	32.0	5.0	0.0	3.0	2.0	7.0	2.0	15.0	9.0	6.0	16.0	0.0	1.0	0.0	6.0	3.0	11.0	5.0	1.0	30.0	16.0	0.0	35.0	17.0	1.0	2.0	8.0	13.0	11.0	7.0
OTU_3750	7.0	4.0	16.0	0.0	18.0	0.0	6.0	6.0	1.0	0.0	2.0	0.0	2.0	0.0	1.0	0.0	4.0	12.0	0.0	18.0	2.0	1.0	2.0	0.0	1.0	1.0	7.0	10.0	3.0	6.0	0.0	1.0	0.0	5.0	1.0	5.0	6.0	0.0	19.0	12.0	0.0	16.0	16.0	0.0	0.0	3.0	3.0	7.0	4.0
OTU_5690	13.0	0.0	0.0	3.0	0.0	2.0	0.0	5.0	0.0	0.0	0.0	0.0	0.0	0.0	0.0	0.0	0.0	0.0	0.0	0.0	0.0	0.0	0.0	0.0	0.0	0.0	0.0	0.0	0.0	0.0	0.0	0.0	0.0	0.0	0.0	0.0	0.0	0.0	0.0	0.0	0.0	0.0	0.0	0.0	0.0	0.0	0.0	0.0	0.0
OTU_4922	6.0	0.0	0.0	0.0	0.0	0.0	3.0	9.0	0.0	0.0	0.0	0.0	0.0	0.0	0.0	1.0	2.0	0.0	3.0	0.0	0.0	0.0	1.0	2.0	0.0	0.0	2.0	1.0	1.0	0.0	2.0	0.0	0.0	0.0	22.0	1.0	3.0	0.0	2.0	2.0	0.0	10.0	2.0	0.0	4.0	0.0	0.0	0.0	0.0
OTU_4134	7.0	1.0	0.0	5.0	0.0	6.0	0.0	8.0	1.0	3.0	0.0	0.0	0.0	3.0	0.0	0.0	4.0	1.0	0.0	0.0	4.0	0.0	0.0	0.0	0.0	0.0	0.0	0.0	0.0	0.0	0.0	0.0	0.0	0.0	0.0	0.0	0.0	0.0	0.0	0.0	0.0	0.0	0.0	0.0	0.0	0.0	0.0	0.0	0.0
OTU_81	1.0	0.0	0.0	0.0	0.0	0.0	0.0	1.0	0.0	1.0	0.0	0.0	0.0	0.0	0.0	0.0	0.0	0.0	0.0	0.0	0.0	0.0	1.0	0.0	0.0	0.0	2.0	0.0	7.0	0.0	1.0	4.0	0.0	0.0	1.0	2.0	5.0	0.0	4.0	0.0	0.0	12.0	0.0	0.0	0.0	0.0	0.0	0.0	0.0
OTU_4010	1.0	0.0	0.0	0.0	0.0	0.0	0.0	0.0	0.0	0.0	0.0	0.0	0.0	0.0	0.0	0.0	0.0	0.0	1.0	0.0	0.0	0.0	1.0	0.0	0.0	0.0	0.0	0.0	0.0	0.0	2.0	1.0	0.0	0.0	0.0	2.0	0.0	0.0	1.0	0.0	0.0	4.0	2.0	0.0	0.0	0.0	0.0	2.0	0.0
OTU_5975	1.0	0.0	18.0	0.0	0.0	0.0	0.0	1.0	1.0	0.0	7.0	0.0	2.0	0.0	0.0	0.0	1.0	0.0	0.0	1.0	0.0	27.0	0.0	0.0	0.0	0.0	0.0	0.0	0.0	0.0	0.0	0.0	26.0	0.0	0.0	3.0	0.0	0.0	3.0	0.0	0.0	4.0	2.0	15.0	0.0	0.0	0.0	0.0	0.0
OTU_4890	17.0	0.0	0.0	0.0	1.0	0.0	1.0	8.0	0.0	1.0	0.0	0.0	0.0	0.0	0.0	0.0	0.0	0.0	9.0	0.0	0.0	0.0	2.0	1.0	0.0	0.0	4.0	0.0	5.0	1.0	2.0	5.0	0.0	0.0	24.0	2.0	7.0	0.0	5.0	0.0	1.0	13.0	0.0	0.0	6.0	2.0	0.0	1.0	0.0
OTU_5983	11.0	0.0	0.0	0.0	0.0	0.0	23.0	4.0	0.0	10.0	4.0	0.0	0.0	0.0	0.0	0.0	3.0	0.0	14.0	0.0	1.0	0.0	1.0	0.0	2.0	2.0	0.0	0.0	48.0	0.0	29.0	25.0	0.0	0.0	13.0	29.0	20.0	0.0	34.0	4.0	0.0	67.0	4.0	0.0	49.0	6.0	6.0	9.0	1.0
OTU_5884	18.0	19.0	0.0	0.0	0.0	2.0	0.0	1.0	15.0	27.0	0.0	0.0	0.0	0.0	3.0	0.0	35.0	19.0	28.0	0.0	7.0	0.0	26.0	12.0	0.0	1.0	2.0	0.0	0.0	3.0	0.0	0.0	0.0	9.0	9.0	0.0	0.0	0.0	0.0	0.0	0.0	0.0	0.0	0.0	8.0	0.0	0.0	0.0	0.0
OTU_4146	3.0	1.0	0.0	0.0	0.0	0.0	0.0	0.0	2.0	2.0	0.0	0.0	0.0	0.0	0.0	0.0	3.0	2.0	3.0	0.0	1.0	0.0	2.0	2.0	0.0	0.0	0.0	0.0	0.0	1.0	0.0	0.0	0.0	1.0	0.0	0.0	0.0	0.0	0.0	0.0	0.0	0.0	0.0	0.0	2.0	0.0	0.0	0.0	0.0
OTU_4212	2.0	0.0	0.0	0.0	0.0	0.0	1.0	7.0	0.0	0.0	0.0	0.0	0.0	0.0	0.0	0.0	0.0	0.0	2.0	0.0	0.0	0.0	0.0	0.0	0.0	0.0	0.0	0.0	2.0	0.0	1.0	1.0	0.0	0.0	9.0	0.0	0.0	0.0	2.0	0.0	0.0	1.0	1.0	0.0	0.0	0.0	0.0	0.0	0.0
OTU_2630	1.0	0.0	0.0	0.0	0.0	0.0	0.0	0.0	0.0	0.0	0.0	0.0	0.0	0.0	0.0	0.0	0.0	0.0	0.0	0.0	0.0	0.0	0.0	0.0	0.0	0.0	0.0	0.0	0.0	0.0	0.0	0.0	0.0	0.0	0.0	1.0	0.0	0.0	0.0	0.0	0.0	0.0	0.0	0.0	0.0	0.0	0.0	0.0	0.0
OTU_1893	13.0	0.0	0.0	0.0	0.0	0.0	9.0	9.0	1.0	2.0	0.0	0.0	0.0	0.0	1.0	0.0	3.0	2.0	1.0	0.0	0.0	0.0	2.0	2.0	3.0	3.0	1.0	2.0	7.0	1.0	1.0	0.0	0.0	1.0	6.0	2.0	5.0	0.0	14.0	2.0	0.0	23.0	1.0	0.0	3.0	2.0	0.0	2.0	0.0
OTU_5142	9.0	1.0	11.0	0.0	10.0	0.0	10.0	12.0	0.0	0.0	10.0	0.0	2.0	0.0	0.0	1.0	30.0	7.0	0.0	4.0	0.0	0.0	0.0	3.0	8.0	7.0	3.0	10.0	2.0	3.0	0.0	1.0	0.0	9.0	7.0	3.0	2.0	1.0	15.0	10.0	1.0	24.0	26.0	0.0	1.0	3.0	2.0	10.0	5.0
OTU_3727	2.0	0.0	2.0	0.0	1.0	0.0	0.0	2.0	0.0	0.0	0.0	0.0	0.0	0.0	1.0	0.0	0.0	0.0	0.0	1.0	0.0	0.0	0.0	0.0	1.0	0.0	0.0	1.0	0.0	0.0	1.0	0.0	0.0	0.0	0.0	1.0	0.0	0.0	2.0	1.0	0.0	0.0	0.0	0.0	0.0	0.0	0.0	1.0	1.0
OTU_5073	3.0	2.0	9.0	0.0	6.0	0.0	1.0	3.0	0.0	0.0	3.0	1.0	4.0	0.0	3.0	1.0	4.0	6.0	0.0	5.0	2.0	0.0	1.0	0.0	1.0	0.0	1.0	4.0	3.0	1.0	0.0	0.0	0.0	1.0	1.0	3.0	0.0	0.0	5.0	5.0	0.0	10.0	1.0	0.0	0.0	1.0	1.0	3.0	2.0
OTU_5102	3.0	2.0	1172.0	0.0	0.0	1.0	0.0	0.0	1.0	0.0	3187.0	0.0	34.0	0.0	0.0	0.0	1.0	2.0	1.0	218.0	0.0	4224.0	0.0	1.0	0.0	2.0	2.0	298.0	4.0	0.0	0.0	0.0	1789.0	0.0	3.0	426.0	0.0	1.0	595.0	173.0	0.0	621.0	945.0	1743.0	1.0	173.0	2.0	0.0	1.0
OTU_2367	6.0	3.0	0.0	9.0	0.0	7.0	0.0	9.0	1.0	4.0	0.0	0.0	0.0	2.0	0.0	0.0	5.0	0.0	0.0	0.0	2.0	0.0	0.0	0.0	0.0	0.0	0.0	0.0	0.0	0.0	0.0	0.0	0.0	0.0	2.0	0.0	0.0	0.0	0.0	0.0	0.0	0.0	0.0	0.0	0.0	0.0	0.0	0.0	0.0
OTU_3160	24.0	0.0	0.0	0.0	0.0	0.0	7.0	30.0	2.0	7.0	0.0	0.0	0.0	0.0	1.0	0.0	1.0	1.0	7.0	0.0	0.0	0.0	7.0	4.0	0.0	0.0	14.0	0.0	13.0	2.0	6.0	9.0	0.0	0.0	52.0	6.0	8.0	0.0	16.0	1.0	0.0	23.0	2.0	0.0	32.0	2.0	3.0	0.0	2.0
OTU_3726	4.0	1.0	0.0	0.0	0.0	1.0	2.0	3.0	0.0	1.0	0.0	0.0	0.0	0.0	0.0	0.0	0.0	0.0	4.0	0.0	0.0	0.0	3.0	0.0	0.0	0.0	1.0	0.0	9.0	1.0	7.0	5.0	0.0	0.0	4.0	3.0	6.0	0.0	10.0	0.0	0.0	13.0	0.0	0.0	12.0	0.0	2.0	1.0	1.0
OTU_4776	6.0	1.0	0.0	0.0	1.0	0.0	1.0	4.0	3.0	0.0	0.0	1.0	0.0	0.0	0.0	0.0	0.0	0.0	0.0	0.0	1.0	1.0	0.0	1.0	0.0	1.0	1.0	0.0	0.0	2.0	0.0	0.0	0.0	0.0	2.0	0.0	2.0	0.0	5.0	0.0	0.0	9.0	0.0	0.0	1.0	0.0	2.0	0.0	0.0
OTU_3820	2.0	0.0	0.0	0.0	0.0	0.0	1.0	1.0	0.0	3.0	0.0	0.0	0.0	0.0	0.0	0.0	0.0	0.0	8.0	0.0	0.0	0.0	1.0	1.0	1.0	1.0	2.0	0.0	16.0	0.0	5.0	6.0	0.0	0.0	7.0	1.0	0.0	0.0	5.0	2.0	0.0	12.0	1.0	0.0	7.0	0.0	1.0	2.0	1.0
OTU_2985	9.0	5.0	0.0	15.0	0.0	11.0	0.0	18.0	3.0	8.0	0.0	4.0	0.0	1.0	1.0	0.0	3.0	0.0	0.0	0.0	0.0	0.0	0.0	0.0	0.0	0.0	0.0	0.0	0.0	1.0	0.0	0.0	0.0	0.0	2.0	0.0	0.0	0.0	0.0	0.0	0.0	0.0	0.0	0.0	0.0	0.0	0.0	0.0	0.0
OTU_3556	5.0	0.0	0.0	0.0	0.0	0.0	0.0	5.0	0.0	6.0	0.0	0.0	0.0	0.0	0.0	0.0	0.0	0.0	3.0	0.0	0.0	0.0	0.0	1.0	0.0	0.0	0.0	0.0	1.0	0.0	1.0	1.0	1.0	0.0	3.0	2.0	0.0	0.0	7.0	0.0	0.0	6.0	3.0	0.0	1.0	0.0	0.0	0.0	0.0
OTU_2645	4.0	1.0	0.0	0.0	0.0	0.0	2.0	1.0	0.0	1.0	0.0	0.0	0.0	0.0	0.0	0.0	0.0	1.0	2.0	0.0	0.0	0.0	2.0	0.0	0.0	0.0	2.0	0.0	5.0	2.0	0.0	0.0	0.0	0.0	2.0	1.0	1.0	0.0	1.0	0.0	0.0	4.0	2.0	0.0	2.0	2.0	0.0	0.0	0.0
OTU_2643	3.0	0.0	0.0	0.0	0.0	0.0	4.0	10.0	0.0	2.0	0.0	0.0	0.0	0.0	0.0	0.0	1.0	0.0	10.0	0.0	0.0	0.0	3.0	2.0	0.0	0.0	1.0	0.0	4.0	0.0	3.0	3.0	0.0	0.0	17.0	1.0	1.0	0.0	0.0	0.0	0.0	5.0	0.0	0.0	6.0	1.0	2.0	0.0	0.0
OTU_5355	29.0	5.0	14.0	1.0	12.0	1.0	24.0	14.0	1.0	3.0	19.0	1.0	4.0	1.0	5.0	2.0	50.0	13.0	0.0	8.0	1.0	0.0	1.0	1.0	13.0	17.0	23.0	14.0	6.0	7.0	4.0	4.0	0.0	6.0	6.0	21.0	11.0	2.0	27.0	13.0	0.0	58.0	71.0	0.0	9.0	8.0	18.0	12.0	8.0
OTU_5488	10.0	0.0	62.0	64.0	0.0	53.0	0.0	11.0	0.0	0.0	199.0	25.0	1.0	35.0	0.0	0.0	1.0	0.0	0.0	8.0	2.0	416.0	0.0	0.0	0.0	0.0	3.0	13.0	0.0	0.0	0.0	0.0	195.0	2.0	1.0	19.0	0.0	0.0	24.0	5.0	0.0	27.0	59.0	168.0	0.0	9.0	0.0	0.0	0.0
OTU_2202	3.0	0.0	0.0	0.0	0.0	0.0	0.0	1.0	1.0	0.0	0.0	0.0	0.0	0.0	0.0	0.0	0.0	1.0	4.0	0.0	0.0	0.0	2.0	0.0	0.0	0.0	0.0	0.0	0.0	0.0	1.0	0.0	0.0	0.0	5.0	0.0	1.0	0.0	0.0	0.0	0.0	1.0	0.0	0.0	1.0	1.0	0.0	0.0	0.0
OTU_4669	7.0	4.0	19.0	0.0	5.0	1.0	8.0	6.0	1.0	1.0	11.0	0.0	11.0	2.0	6.0	2.0	25.0	13.0	0.0	6.0	0.0	1.0	0.0	1.0	15.0	11.0	7.0	21.0	4.0	11.0	1.0	1.0	0.0	9.0	2.0	20.0	9.0	0.0	26.0	13.0	0.0	39.0	44.0	0.0	1.0	11.0	5.0	6.0	9.0
OTU_883	3.0	0.0	0.0	2.0	0.0	0.0	0.0	1.0	0.0	1.0	0.0	0.0	0.0	0.0	0.0	0.0	0.0	0.0	4.0	0.0	0.0	0.0	4.0	0.0	0.0	0.0	0.0	0.0	1.0	0.0	0.0	2.0	0.0	0.0	3.0	1.0	0.0	0.0	1.0	0.0	0.0	6.0	0.0	0.0	1.0	0.0	0.0	1.0	0.0
OTU_5401	4.0	1.0	0.0	0.0	0.0	0.0	0.0	0.0	5.0	4.0	0.0	0.0	0.0	0.0	2.0	0.0	10.0	4.0	8.0	0.0	1.0	0.0	4.0	2.0	0.0	0.0	1.0	0.0	0.0	0.0	0.0	0.0	0.0	2.0	2.0	0.0	0.0	0.0	0.0	0.0	0.0	0.0	0.0	0.0	1.0	0.0	0.0	0.0	0.0
OTU_4526	4.0	1.0	0.0	0.0	0.0	0.0	0.0	0.0	4.0	4.0	0.0	0.0	0.0	0.0	0.0	0.0	20.0	4.0	2.0	0.0	4.0	0.0	1.0	2.0	0.0	0.0	1.0	0.0	0.0	0.0	0.0	0.0	0.0	1.0	0.0	0.0	0.0	0.0	0.0	0.0	0.0	0.0	0.0	0.0	1.0	0.0	0.0	0.0	0.0
OTU_1313	1.0	0.0	0.0	0.0	0.0	0.0	0.0	1.0	0.0	0.0	0.0	0.0	0.0	0.0	0.0	0.0	0.0	0.0	1.0	0.0	0.0	0.0	0.0	0.0	0.0	0.0	0.0	0.0	0.0	0.0	0.0	1.0	0.0	0.0	3.0	0.0	0.0	0.0	0.0	0.0	0.0	0.0	1.0	0.0	0.0	0.0	0.0	0.0	0.0
OTU_4680	2.0	1.0	0.0	4.0	0.0	6.0	0.0	5.0	3.0	4.0	0.0	10.0	0.0	2.0	0.0	0.0	3.0	0.0	0.0	0.0	1.0	0.0	0.0	0.0	0.0	0.0	0.0	0.0	0.0	1.0	0.0	0.0	0.0	0.0	0.0	0.0	0.0	0.0	0.0	0.0	0.0	0.0	0.0	0.0	0.0	0.0	0.0	0.0	0.0
OTU_6264	20.0	3.0	31.0	82.0	2.0	52.0	1.0	52.0	5.0	4.0	150.0	20.0	1.0	34.0	4.0	0.0	22.0	4.0	1.0	1.0	8.0	458.0	1.0	2.0	0.0	0.0	1.0	3.0	0.0	5.0	0.0	0.0	293.0	1.0	8.0	5.0	0.0	0.0	8.0	0.0	0.0	15.0	13.0	138.0	2.0	3.0	1.0	0.0	2.0
OTU_1815	8.0	2.0	1.0	0.0	4.0	0.0	11.0	13.0	2.0	1.0	0.0	0.0	0.0	0.0	0.0	6.0	1.0	0.0	1.0	1.0	0.0	1.0	0.0	1.0	4.0	2.0	6.0	3.0	7.0	0.0	0.0	2.0	0.0	0.0	4.0	6.0	3.0	0.0	5.0	6.0	2.0	12.0	7.0	0.0	14.0	8.0	41.0	30.0	7.0
OTU_3888	3.0	0.0	4.0	13.0	0.0	9.0	0.0	12.0	0.0	0.0	13.0	11.0	0.0	4.0	0.0	0.0	1.0	0.0	0.0	2.0	0.0	19.0	0.0	0.0	0.0	0.0	0.0	0.0	0.0	0.0	0.0	0.0	11.0	0.0	0.0	0.0	0.0	0.0	0.0	1.0	0.0	1.0	2.0	9.0	0.0	0.0	0.0	0.0	0.0
OTU_4420	4.0	0.0	0.0	0.0	0.0	0.0	0.0	0.0	1.0	1.0	0.0	0.0	0.0	0.0	0.0	0.0	1.0	0.0	2.0	0.0	0.0	0.0	2.0	0.0	0.0	0.0	0.0	0.0	1.0	0.0	0.0	0.0	0.0	0.0	0.0	0.0	0.0	0.0	0.0	0.0	0.0	0.0	0.0	0.0	2.0	0.0	0.0	1.0	0.0
OTU_176	1.0	2.0	0.0	0.0	0.0	0.0	0.0	0.0	1.0	1.0	0.0	0.0	0.0	0.0	0.0	0.0	8.0	5.0	4.0	0.0	2.0	0.0	11.0	1.0	8.0	0.0	27.0	0.0	1.0	2.0	0.0	0.0	0.0	22.0	0.0	0.0	0.0	0.0	0.0	0.0	0.0	0.0	0.0	0.0	1.0	0.0	0.0	0.0	0.0
OTU_2708	13.0	9.0	0.0	0.0	0.0	0.0	0.0	0.0	6.0	6.0	0.0	0.0	0.0	0.0	1.0	0.0	27.0	10.0	13.0	0.0	6.0	0.0	12.0	7.0	0.0	0.0	0.0	0.0	0.0	0.0	0.0	0.0	0.0	3.0	3.0	0.0	0.0	0.0	0.0	0.0	0.0	0.0	0.0	0.0	6.0	0.0	0.0	0.0	1.0
OTU_3317	2.0	3.0	0.0	0.0	0.0	0.0	2.0	0.0	7.0	0.0	0.0	0.0	0.0	0.0	0.0	0.0	8.0	5.0	0.0	0.0	2.0	0.0	3.0	0.0	11.0	0.0	26.0	0.0	3.0	0.0	0.0	0.0	0.0	21.0	0.0	0.0	0.0	0.0	0.0	0.0	0.0	0.0	0.0	0.0	2.0	0.0	0.0	0.0	0.0
OTU_5513	3.0	1.0	0.0	0.0	0.0	0.0	1.0	5.0	0.0	0.0	0.0	0.0	0.0	0.0	0.0	0.0	0.0	0.0	11.0	0.0	0.0	0.0	2.0	0.0	0.0	0.0	0.0	0.0	0.0	0.0	1.0	1.0	0.0	0.0	4.0	1.0	1.0	0.0	0.0	0.0	0.0	0.0	0.0	0.0	3.0	0.0	0.0	0.0	0.0
OTU_1294	1.0	0.0	0.0	0.0	1.0	0.0	0.0	0.0	0.0	0.0	0.0	0.0	0.0	0.0	0.0	0.0	0.0	1.0	0.0	0.0	0.0	0.0	0.0	0.0	0.0	0.0	0.0	0.0	0.0	0.0	0.0	0.0	0.0	0.0	0.0	0.0	0.0	0.0	0.0	0.0	0.0	1.0	1.0	0.0	0.0	0.0	0.0	0.0	0.0
OTU_5976	11.0	11.0	1.0	15.0	0.0	16.0	1.0	23.0	10.0	9.0	0.0	3.0	0.0	9.0	0.0	0.0	26.0	0.0	0.0	0.0	2.0	1.0	0.0	1.0	0.0	0.0	1.0	0.0	0.0	3.0	0.0	0.0	0.0	1.0	3.0	0.0	0.0	0.0	0.0	0.0	0.0	0.0	0.0	0.0	1.0	0.0	0.0	0.0	0.0
OTU_4086	8.0	4.0	0.0	0.0	0.0	0.0	0.0	0.0	9.0	6.0	0.0	0.0	0.0	0.0	1.0	0.0	26.0	9.0	7.0	0.0	0.0	0.0	12.0	1.0	0.0	1.0	1.0	0.0	0.0	1.0	0.0	0.0	0.0	2.0	1.0	0.0	0.0	0.0	0.0	0.0	0.0	0.0	0.0	0.0	3.0	0.0	0.0	0.0	0.0
OTU_5357	15.0	15.0	0.0	20.0	0.0	19.0	0.0	29.0	16.0	24.0	0.0	8.0	0.0	13.0	1.0	0.0	16.0	1.0	0.0	0.0	2.0	1.0	0.0	1.0	0.0	0.0	1.0	0.0	0.0	0.0	0.0	0.0	0.0	1.0	1.0	0.0	0.0	0.0	0.0	0.0	0.0	0.0	0.0	0.0	0.0	0.0	0.0	0.0	0.0
OTU_4584	21.0	1.0	0.0	0.0	0.0	0.0	4.0	18.0	0.0	8.0	0.0	0.0	0.0	0.0	0.0	1.0	0.0	1.0	25.0	0.0	1.0	0.0	7.0	6.0	2.0	1.0	5.0	0.0	9.0	0.0	6.0	13.0	0.0	0.0	91.0	6.0	7.0	0.0	9.0	0.0	0.0	24.0	2.0	0.0	36.0	0.0	2.0	0.0	0.0
OTU_3331	1.0	1.0	0.0	0.0	0.0	0.0	0.0	0.0	1.0	2.0	0.0	0.0	0.0	0.0	0.0	0.0	3.0	3.0	5.0	0.0	0.0	0.0	4.0	3.0	0.0	0.0	4.0	0.0	2.0	0.0	1.0	0.0	0.0	0.0	6.0	0.0	0.0	0.0	0.0	0.0	0.0	0.0	0.0	0.0	10.0	0.0	0.0	0.0	0.0
OTU_4217	5.0	0.0	0.0	0.0	0.0	0.0	0.0	0.0	0.0	0.0	0.0	0.0	0.0	0.0	0.0	0.0	0.0	0.0	2.0	0.0	0.0	0.0	1.0	0.0	0.0	1.0	0.0	0.0	1.0	0.0	2.0	0.0	0.0	0.0	2.0	0.0	0.0	0.0	0.0	0.0	0.0	1.0	1.0	0.0	2.0	0.0	0.0	0.0	0.0
OTU_1131	4.0	0.0	0.0	0.0	0.0	2.0	0.0	1.0	1.0	0.0	0.0	1.0	0.0	3.0	0.0	0.0	2.0	0.0	0.0	0.0	0.0	0.0	0.0	0.0	0.0	0.0	0.0	0.0	0.0	0.0	0.0	0.0	0.0	0.0	1.0	0.0	0.0	0.0	0.0	0.0	0.0	0.0	0.0	0.0	0.0	0.0	0.0	0.0	0.0
OTU_2824	9.0	1.0	18.0	0.0	0.0	0.0	5.0	5.0	1.0	2.0	3.0	0.0	16.0	0.0	0.0	12.0	2.0	2.0	1.0	10.0	0.0	0.0	2.0	1.0	3.0	10.0	3.0	8.0	3.0	1.0	0.0	2.0	0.0	0.0	0.0	7.0	8.0	0.0	37.0	22.0	0.0	52.0	10.0	0.0	1.0	5.0	9.0	10.0	8.0
OTU_3107	5.0	1.0	3.0	13.0	0.0	9.0	0.0	6.0	0.0	1.0	6.0	4.0	0.0	7.0	0.0	0.0	1.0	0.0	0.0	0.0	0.0	20.0	0.0	0.0	0.0	0.0	0.0	0.0	0.0	0.0	0.0	0.0	3.0	1.0	0.0	0.0	0.0	0.0	2.0	0.0	0.0	0.0	0.0	6.0	0.0	0.0	0.0	0.0	0.0
OTU_300	2.0	0.0	47.0	0.0	0.0	0.0	0.0	0.0	1.0	0.0	54.0	0.0	1.0	0.0	0.0	0.0	0.0	1.0	1.0	3.0	0.0	304.0	0.0	0.0	1.0	0.0	1.0	0.0	0.0	0.0	0.0	0.0	211.0	0.0	3.0	4.0	1.0	0.0	6.0	2.0	0.0	9.0	3.0	157.0	0.0	0.0	1.0	0.0	1.0
OTU_2709	10.0	0.0	0.0	0.0	0.0	0.0	1.0	10.0	2.0	1.0	0.0	0.0	0.0	0.0	0.0	0.0	0.0	0.0	7.0	0.0	0.0	0.0	3.0	1.0	0.0	0.0	5.0	0.0	7.0	0.0	1.0	7.0	0.0	2.0	44.0	2.0	4.0	0.0	4.0	0.0	0.0	7.0	0.0	0.0	10.0	0.0	0.0	0.0	0.0
OTU_5268	9.0	4.0	0.0	0.0	0.0	0.0	0.0	0.0	13.0	18.0	0.0	0.0	0.0	1.0	5.0	0.0	9.0	13.0	11.0	0.0	2.0	1.0	10.0	3.0	0.0	0.0	1.0	0.0	0.0	0.0	0.0	0.0	0.0	1.0	1.0	0.0	0.0	0.0	0.0	0.0	0.0	0.0	0.0	0.0	3.0	0.0	0.0	0.0	0.0
OTU_3373	25.0	0.0	0.0	0.0	0.0	0.0	9.0	13.0	3.0	4.0	0.0	0.0	1.0	0.0	0.0	0.0	1.0	1.0	19.0	0.0	0.0	0.0	5.0	8.0	1.0	0.0	12.0	0.0	11.0	3.0	6.0	5.0	0.0	0.0	50.0	7.0	2.0	0.0	11.0	4.0	0.0	16.0	2.0	0.0	36.0	4.0	1.0	3.0	1.0
OTU_3252	1.0	2.0	0.0	0.0	0.0	0.0	9.0	0.0	3.0	0.0	0.0	0.0	0.0	0.0	0.0	0.0	4.0	3.0	7.0	0.0	2.0	0.0	2.0	0.0	30.0	0.0	79.0	0.0	14.0	1.0	0.0	1.0	0.0	32.0	0.0	0.0	0.0	0.0	0.0	0.0	0.0	0.0	0.0	0.0	4.0	0.0	0.0	0.0	0.0
OTU_3679	1.0	0.0	1.0	0.0	1.0	0.0	0.0	1.0	0.0	0.0	1.0	0.0	1.0	0.0	0.0	0.0	1.0	0.0	0.0	1.0	0.0	0.0	0.0	0.0	0.0	0.0	1.0	1.0	1.0	1.0	0.0	0.0	0.0	0.0	1.0	2.0	0.0	0.0	0.0	0.0	0.0	5.0	0.0	0.0	0.0	0.0	1.0	0.0	0.0
OTU_1635	10.0	1.0	0.0	0.0	0.0	0.0	1.0	4.0	1.0	0.0	0.0	0.0	0.0	0.0	0.0	0.0	0.0	1.0	3.0	0.0	0.0	0.0	1.0	1.0	0.0	0.0	1.0	0.0	2.0	0.0	1.0	1.0	0.0	0.0	20.0	1.0	1.0	0.0	3.0	0.0	0.0	4.0	0.0	0.0	5.0	0.0	0.0	0.0	0.0
OTU_631	4.0	0.0	0.0	0.0	0.0	0.0	0.0	0.0	3.0	3.0	0.0	0.0	0.0	0.0	0.0	0.0	6.0	1.0	1.0	0.0	2.0	0.0	3.0	3.0	0.0	0.0	0.0	0.0	0.0	0.0	0.0	0.0	0.0	0.0	0.0	0.0	0.0	0.0	0.0	0.0	0.0	0.0	0.0	0.0	1.0	0.0	0.0	0.0	0.0
OTU_4764	3.0	0.0	0.0	0.0	0.0	0.0	0.0	2.0	0.0	0.0	0.0	0.0	0.0	0.0	0.0	0.0	0.0	0.0	0.0	0.0	0.0	0.0	0.0	0.0	0.0	0.0	0.0	0.0	0.0	0.0	0.0	0.0	0.0	0.0	0.0	0.0	0.0	0.0	0.0	0.0	0.0	0.0	0.0	0.0	2.0	0.0	0.0	0.0	0.0
OTU_5782	15.0	1.0	0.0	0.0	0.0	0.0	11.0	19.0	0.0	5.0	2.0	0.0	0.0	0.0	0.0	1.0	1.0	2.0	24.0	0.0	0.0	1.0	3.0	2.0	0.0	2.0	5.0	1.0	7.0	0.0	10.0	8.0	0.0	0.0	79.0	8.0	7.0	2.0	3.0	2.0	0.0	22.0	8.0	1.0	19.0	2.0	0.0	0.0	0.0
OTU_2771	17.0	19.0	0.0	22.0	0.0	44.0	0.0	19.0	6.0	21.0	0.0	10.0	0.0	12.0	0.0	0.0	11.0	10.0	0.0	0.0	0.0	0.0	0.0	0.0	0.0	0.0	0.0	0.0	0.0	1.0	0.0	0.0	0.0	3.0	0.0	0.0	0.0	0.0	0.0	0.0	0.0	0.0	0.0	0.0	0.0	0.0	0.0	0.0	0.0
OTU_994	2.0	0.0	1.0	0.0	1.0	0.0	1.0	0.0	0.0	0.0	0.0	0.0	1.0	0.0	1.0	0.0	1.0	0.0	0.0	1.0	0.0	0.0	0.0	0.0	0.0	2.0	0.0	1.0	0.0	2.0	0.0	1.0	0.0	5.0	0.0	2.0	0.0	0.0	0.0	1.0	0.0	6.0	7.0	0.0	0.0	0.0	0.0	2.0	1.0
OTU_2905	31.0	3.0	33.0	2.0	19.0	2.0	9.0	8.0	2.0	3.0	4.0	0.0	16.0	2.0	11.0	2.0	19.0	14.0	0.0	25.0	3.0	0.0	2.0	1.0	8.0	8.0	11.0	14.0	6.0	18.0	0.0	10.0	1.0	14.0	0.0	22.0	8.0	0.0	42.0	26.0	0.0	55.0	29.0	0.0	2.0	19.0	17.0	13.0	6.0
OTU_5626	21.0	4.0	100.0	0.0	18.0	2.0	22.0	15.0	2.0	7.0	16.0	4.0	48.0	0.0	9.0	15.0	11.0	10.0	2.0	33.0	3.0	0.0	0.0	1.0	22.0	19.0	10.0	46.0	28.0	11.0	0.0	3.0	0.0	7.0	4.0	36.0	16.0	0.0	70.0	39.0	0.0	88.0	59.0	0.0	3.0	13.0	37.0	15.0	12.0
OTU_3011	2.0	0.0	0.0	0.0	0.0	0.0	0.0	0.0	0.0	0.0	0.0	1.0	0.0	0.0	0.0	0.0	0.0	0.0	0.0	0.0	0.0	0.0	0.0	0.0	0.0	0.0	0.0	0.0	1.0	0.0	0.0	0.0	0.0	0.0	0.0	1.0	0.0	0.0	1.0	0.0	0.0	0.0	0.0	0.0	0.0	0.0	0.0	0.0	0.0
OTU_127	2.0	182.0	0.0	0.0	0.0	7.0	7.0	1.0	322.0	25.0	0.0	3.0	0.0	1.0	132.0	0.0	128.0	181.0	21.0	0.0	45.0	0.0	27.0	4.0	0.0	0.0	392.0	0.0	0.0	190.0	0.0	0.0	0.0	73.0	36.0	0.0	0.0	0.0	0.0	0.0	0.0	0.0	0.0	0.0	75.0	0.0	0.0	0.0	0.0
OTU_5177	3.0	0.0	0.0	0.0	0.0	0.0	0.0	2.0	1.0	0.0	0.0	0.0	0.0	0.0	0.0	0.0	0.0	0.0	2.0	0.0	0.0	0.0	1.0	1.0	0.0	0.0	2.0	0.0	0.0	0.0	1.0	0.0	0.0	0.0	11.0	0.0	0.0	0.0	2.0	0.0	0.0	2.0	0.0	0.0	2.0	0.0	0.0	0.0	0.0
OTU_3999	2.0	0.0	2.0	0.0	2.0	0.0	2.0	3.0	0.0	0.0	2.0	0.0	2.0	1.0	1.0	0.0	1.0	2.0	0.0	1.0	0.0	0.0	0.0	0.0	1.0	1.0	2.0	3.0	4.0	2.0	0.0	0.0	0.0	1.0	2.0	2.0	0.0	0.0	10.0	7.0	0.0	14.0	8.0	0.0	1.0	2.0	3.0	2.0	0.0
OTU_5455	14.0	11.0	0.0	17.0	0.0	11.0	1.0	32.0	8.0	11.0	1.0	5.0	0.0	9.0	0.0	0.0	20.0	2.0	0.0	0.0	6.0	0.0	0.0	0.0	0.0	0.0	0.0	0.0	0.0	0.0	0.0	0.0	0.0	1.0	2.0	0.0	0.0	0.0	0.0	0.0	0.0	0.0	0.0	0.0	0.0	0.0	0.0	0.0	0.0
OTU_4513	8.0	1.0	36.0	0.0	1.0	0.0	5.0	1.0	1.0	6.0	22.0	0.0	23.0	0.0	0.0	31.0	1.0	5.0	3.0	2.0	2.0	1.0	2.0	1.0	6.0	4.0	0.0	15.0	9.0	0.0	0.0	1.0	0.0	0.0	5.0	13.0	5.0	0.0	20.0	10.0	0.0	26.0	13.0	0.0	0.0	4.0	4.0	3.0	4.0
OTU_4276	4.0	1.0	2.0	0.0	0.0	0.0	18.0	1.0	1.0	2.0	1.0	0.0	0.0	0.0	0.0	1.0	2.0	1.0	1.0	4.0	0.0	0.0	1.0	1.0	2.0	2.0	2.0	1.0	18.0	1.0	3.0	1.0	0.0	0.0	2.0	10.0	3.0	0.0	14.0	3.0	2.0	19.0	9.0	1.0	17.0	6.0	68.0	59.0	13.0
OTU_3345	6.0	1.0	14.0	0.0	9.0	1.0	2.0	4.0	2.0	0.0	1.0	0.0	5.0	2.0	4.0	1.0	3.0	1.0	0.0	12.0	2.0	0.0	0.0	0.0	4.0	5.0	4.0	4.0	6.0	6.0	0.0	1.0	0.0	2.0	1.0	3.0	4.0	0.0	8.0	5.0	0.0	9.0	13.0	0.0	2.0	4.0	3.0	1.0	3.0
OTU_497	4.0	2.0	14.0	0.0	5.0	2.0	4.0	4.0	1.0	2.0	3.0	0.0	1.0	0.0	3.0	2.0	3.0	6.0	1.0	14.0	3.0	0.0	1.0	0.0	10.0	1.0	3.0	8.0	5.0	5.0	0.0	0.0	0.0	1.0	0.0	3.0	5.0	0.0	21.0	15.0	0.0	17.0	12.0	0.0	0.0	8.0	1.0	6.0	5.0
OTU_4982	1.0	0.0	0.0	0.0	0.0	0.0	0.0	0.0	0.0	0.0	2.0	0.0	0.0	0.0	5.0	0.0	0.0	2.0	0.0	0.0	0.0	0.0	1.0	1.0	0.0	0.0	0.0	0.0	0.0	7.0	0.0	0.0	0.0	0.0	0.0	0.0	0.0	0.0	0.0	0.0	0.0	0.0	0.0	0.0	0.0	0.0	0.0	0.0	0.0
OTU_5204	14.0	0.0	0.0	0.0	0.0	0.0	6.0	20.0	0.0	4.0	0.0	0.0	0.0	0.0	0.0	0.0	0.0	0.0	14.0	0.0	0.0	0.0	3.0	1.0	0.0	0.0	2.0	0.0	10.0	1.0	6.0	4.0	0.0	0.0	34.0	5.0	2.0	0.0	2.0	1.0	0.0	19.0	2.0	0.0	9.0	1.0	0.0	1.0	1.0
OTU_4683	2.0	0.0	0.0	0.0	0.0	0.0	1.0	0.0	0.0	0.0	0.0	0.0	0.0	0.0	0.0	0.0	0.0	0.0	2.0	0.0	0.0	0.0	0.0	0.0	0.0	1.0	0.0	0.0	4.0	0.0	3.0	2.0	0.0	0.0	1.0	0.0	3.0	0.0	0.0	0.0	0.0	2.0	3.0	0.0	4.0	0.0	0.0	0.0	0.0
OTU_4187	8.0	10.0	0.0	7.0	0.0	19.0	0.0	18.0	5.0	2.0	0.0	5.0	0.0	4.0	0.0	0.0	30.0	3.0	0.0	0.0	2.0	0.0	0.0	0.0	0.0	0.0	0.0	0.0	0.0	2.0	0.0	0.0	0.0	2.0	3.0	0.0	0.0	0.0	0.0	0.0	0.0	0.0	1.0	0.0	0.0	1.0	0.0	0.0	0.0
OTU_5352	7.0	7.0	0.0	0.0	0.0	0.0	0.0	0.0	18.0	16.0	0.0	0.0	0.0	0.0	1.0	0.0	15.0	6.0	11.0	0.0	4.0	0.0	2.0	3.0	0.0	1.0	0.0	0.0	0.0	1.0	0.0	0.0	0.0	0.0	1.0	0.0	0.0	0.0	0.0	0.0	0.0	0.0	0.0	0.0	4.0	0.0	0.0	0.0	0.0
OTU_4668	2.0	0.0	0.0	0.0	0.0	0.0	0.0	0.0	0.0	0.0	4.0	0.0	0.0	0.0	0.0	0.0	0.0	0.0	0.0	0.0	0.0	4.0	0.0	0.0	0.0	0.0	0.0	0.0	0.0	0.0	0.0	0.0	2.0	0.0	0.0	0.0	0.0	0.0	0.0	0.0	0.0	0.0	0.0	2.0	0.0	0.0	0.0	0.0	0.0
OTU_2010	8.0	0.0	0.0	0.0	0.0	0.0	11.0	1.0	0.0	1.0	1.0	0.0	0.0	0.0	2.0	8.0	0.0	0.0	3.0	2.0	0.0	0.0	0.0	0.0	5.0	1.0	0.0	0.0	11.0	0.0	2.0	0.0	1.0	0.0	0.0	10.0	7.0	0.0	4.0	0.0	2.0	15.0	10.0	0.0	7.0	1.0	40.0	43.0	7.0
OTU_152	14.0	2.0	0.0	0.0	0.0	0.0	0.0	18.0	0.0	3.0	0.0	0.0	0.0	0.0	0.0	0.0	0.0	0.0	0.0	0.0	0.0	0.0	1.0	0.0	0.0	0.0	0.0	0.0	0.0	0.0	0.0	0.0	0.0	0.0	3.0	2.0	0.0	0.0	1.0	0.0	0.0	10.0	0.0	0.0	1.0	0.0	0.0	0.0	0.0
OTU_379	19.0	6.0	10.0	0.0	12.0	3.0	11.0	7.0	5.0	1.0	10.0	0.0	8.0	1.0	6.0	1.0	41.0	24.0	1.0	11.0	5.0	2.0	1.0	3.0	12.0	14.0	7.0	14.0	1.0	5.0	3.0	1.0	0.0	9.0	6.0	7.0	4.0	0.0	21.0	18.0	0.0	28.0	35.0	1.0	3.0	3.0	5.0	5.0	5.0
OTU_6192	23.0	263.0	12.0	1.0	10.0	21.0	59.0	15.0	215.0	40.0	4.0	14.0	2.0	9.0	716.0	2.0	434.0	1135.0	6.0	7.0	205.0	2.0	32.0	15.0	9.0	4.0	1215.0	14.0	1.0	1155.0	1.0	2.0	0.0	515.0	24.0	11.0	7.0	0.0	13.0	8.0	1.0	21.0	18.0	0.0	29.0	5.0	6.0	4.0	2.0
OTU_6014	20.0	0.0	17.0	45.0	0.0	30.0	2.0	4.0	0.0	1.0	44.0	17.0	0.0	10.0	0.0	0.0	0.0	1.0	0.0	0.0	0.0	71.0	0.0	0.0	0.0	0.0	0.0	0.0	0.0	0.0	0.0	0.0	45.0	0.0	2.0	2.0	0.0	1.0	0.0	0.0	0.0	9.0	4.0	41.0	0.0	0.0	0.0	0.0	0.0
OTU_2758	1.0	0.0	0.0	0.0	0.0	0.0	1.0	0.0	0.0	0.0	0.0	0.0	0.0	0.0	0.0	0.0	0.0	0.0	0.0	0.0	0.0	0.0	0.0	0.0	0.0	0.0	0.0	0.0	4.0	0.0	1.0	1.0	0.0	0.0	0.0	1.0	4.0	0.0	0.0	0.0	0.0	2.0	1.0	0.0	0.0	0.0	0.0	0.0	0.0
OTU_4113	5.0	6.0	0.0	0.0	0.0	0.0	1.0	0.0	10.0	3.0	0.0	0.0	0.0	0.0	1.0	0.0	8.0	4.0	3.0	0.0	0.0	0.0	6.0	0.0	0.0	0.0	0.0	0.0	0.0	0.0	0.0	0.0	0.0	1.0	1.0	0.0	0.0	0.0	0.0	0.0	0.0	0.0	0.0	0.0	2.0	0.0	0.0	0.0	0.0
OTU_1509	9.0	1.0	0.0	1.0	1.0	0.0	0.0	1.0	5.0	9.0	0.0	0.0	0.0	0.0	1.0	0.0	38.0	15.0	19.0	0.0	6.0	0.0	18.0	12.0	0.0	0.0	0.0	0.0	0.0	0.0	0.0	0.0	0.0	0.0	2.0	0.0	0.0	0.0	0.0	0.0	0.0	0.0	0.0	0.0	3.0	0.0	0.0	0.0	0.0
OTU_626	5.0	0.0	0.0	0.0	0.0	0.0	9.0	0.0	0.0	0.0	0.0	0.0	0.0	0.0	0.0	0.0	0.0	0.0	1.0	0.0	0.0	0.0	1.0	0.0	0.0	0.0	0.0	0.0	13.0	0.0	3.0	2.0	0.0	0.0	0.0	4.0	4.0	0.0	3.0	0.0	1.0	16.0	1.0	0.0	8.0	3.0	1.0	3.0	2.0
OTU_5424	24.0	3.0	19.0	0.0	7.0	1.0	16.0	25.0	2.0	5.0	8.0	1.0	10.0	1.0	6.0	3.0	20.0	16.0	2.0	8.0	2.0	0.0	6.0	2.0	11.0	6.0	23.0	11.0	11.0	12.0	4.0	5.0	0.0	6.0	10.0	16.0	9.0	0.0	28.0	15.0	1.0	55.0	38.0	0.0	4.0	7.0	6.0	8.0	4.0
OTU_4451	7.0	1.0	0.0	0.0	0.0	0.0	4.0	4.0	0.0	11.0	0.0	0.0	0.0	0.0	0.0	0.0	1.0	0.0	8.0	0.0	0.0	0.0	2.0	1.0	0.0	0.0	1.0	0.0	2.0	0.0	0.0	0.0	0.0	0.0	1.0	4.0	0.0	0.0	6.0	0.0	0.0	10.0	1.0	0.0	6.0	2.0	2.0	0.0	0.0
OTU_3307	2.0	1.0	7.0	12.0	0.0	9.0	0.0	0.0	0.0	1.0	15.0	1.0	1.0	1.0	0.0	0.0	1.0	0.0	0.0	0.0	0.0	31.0	0.0	0.0	0.0	1.0	0.0	0.0	0.0	0.0	0.0	0.0	24.0	0.0	1.0	0.0	1.0	0.0	1.0	0.0	0.0	0.0	0.0	20.0	0.0	0.0	0.0	0.0	0.0
OTU_2413	10.0	11.0	0.0	10.0	0.0	29.0	0.0	40.0	7.0	20.0	1.0	23.0	0.0	15.0	0.0	0.0	13.0	3.0	0.0	0.0	2.0	0.0	0.0	0.0	0.0	0.0	0.0	0.0	0.0	0.0	0.0	0.0	0.0	1.0	2.0	0.0	0.0	0.0	0.0	0.0	0.0	0.0	0.0	0.0	1.0	0.0	0.0	0.0	0.0
OTU_2458	4.0	0.0	0.0	0.0	0.0	0.0	2.0	4.0	3.0	2.0	0.0	0.0	0.0	1.0	0.0	0.0	0.0	1.0	5.0	0.0	1.0	0.0	1.0	0.0	0.0	1.0	3.0	0.0	10.0	0.0	8.0	4.0	0.0	0.0	17.0	5.0	5.0	0.0	11.0	0.0	0.0	10.0	1.0	0.0	13.0	1.0	0.0	1.0	0.0
OTU_143	1.0	2.0	0.0	0.0	0.0	0.0	0.0	0.0	5.0	1.0	0.0	0.0	0.0	1.0	4.0	0.0	9.0	6.0	0.0	0.0	0.0	0.0	1.0	1.0	1.0	0.0	10.0	0.0	0.0	3.0	0.0	0.0	0.0	6.0	0.0	0.0	0.0	0.0	0.0	0.0	0.0	0.0	0.0	0.0	1.0	0.0	0.0	0.0	0.0
OTU_5677	4.0	0.0	0.0	0.0	0.0	0.0	1.0	7.0	0.0	1.0	0.0	0.0	0.0	0.0	0.0	0.0	1.0	0.0	11.0	0.0	0.0	0.0	0.0	0.0	0.0	1.0	1.0	0.0	2.0	0.0	2.0	0.0	0.0	0.0	56.0	1.0	1.0	0.0	0.0	0.0	0.0	6.0	0.0	0.0	13.0	0.0	0.0	0.0	0.0
OTU_1878	1.0	0.0	1.0	1.0	0.0	0.0	0.0	1.0	0.0	0.0	9.0	0.0	0.0	0.0	0.0	0.0	0.0	0.0	0.0	0.0	0.0	17.0	0.0	0.0	0.0	0.0	0.0	0.0	0.0	0.0	0.0	0.0	9.0	0.0	0.0	0.0	0.0	0.0	0.0	0.0	0.0	0.0	1.0	9.0	0.0	0.0	0.0	0.0	0.0
OTU_4634	14.0	9.0	0.0	0.0	0.0	6.0	5.0	0.0	42.0	11.0	0.0	1.0	0.0	3.0	48.0	0.0	117.0	36.0	134.0	0.0	1.0	0.0	200.0	5.0	0.0	0.0	69.0	0.0	0.0	52.0	0.0	0.0	0.0	9.0	68.0	0.0	0.0	0.0	0.0	0.0	0.0	0.0	0.0	0.0	106.0	0.0	0.0	0.0	0.0
OTU_5095	6.0	2.0	0.0	4.0	0.0	3.0	0.0	3.0	0.0	3.0	0.0	5.0	0.0	1.0	0.0	0.0	3.0	1.0	0.0	0.0	0.0	0.0	0.0	0.0	0.0	0.0	0.0	0.0	0.0	0.0	0.0	0.0	0.0	1.0	1.0	0.0	0.0	0.0	0.0	0.0	0.0	0.0	0.0	0.0	0.0	0.0	0.0	0.0	0.0
OTU_5663	37.0	3.0	0.0	0.0	2.0	0.0	17.0	22.0	1.0	5.0	1.0	0.0	0.0	0.0	0.0	0.0	9.0	4.0	7.0	0.0	0.0	0.0	5.0	1.0	6.0	6.0	25.0	3.0	9.0	3.0	3.0	3.0	0.0	2.0	17.0	10.0	10.0	0.0	22.0	9.0	0.0	43.0	10.0	0.0	2.0	7.0	1.0	1.0	0.0
OTU_1439	9.0	29.0	0.0	0.0	0.0	0.0	11.0	0.0	90.0	1.0	0.0	0.0	0.0	0.0	1.0	0.0	93.0	46.0	35.0	0.0	22.0	0.0	65.0	0.0	0.0	0.0	52.0	0.0	0.0	3.0	0.0	0.0	0.0	83.0	0.0	0.0	0.0	0.0	0.0	0.0	0.0	0.0	0.0	0.0	29.0	0.0	0.0	0.0	0.0
OTU_5469	1.0	0.0	54.0	0.0	0.0	1.0	0.0	4.0	0.0	0.0	30.0	3.0	2.0	2.0	0.0	0.0	0.0	0.0	0.0	4.0	0.0	17.0	0.0	0.0	0.0	0.0	0.0	6.0	0.0	0.0	0.0	0.0	11.0	0.0	0.0	9.0	0.0	0.0	13.0	1.0	0.0	22.0	24.0	12.0	0.0	8.0	0.0	0.0	1.0
OTU_2725	6.0	3.0	0.0	0.0	0.0	0.0	0.0	8.0	1.0	1.0	1.0	0.0	0.0	0.0	0.0	0.0	2.0	0.0	0.0	0.0	0.0	0.0	0.0	0.0	0.0	0.0	3.0	0.0	0.0	3.0	0.0	0.0	0.0	0.0	0.0	0.0	0.0	0.0	3.0	0.0	0.0	3.0	0.0	0.0	2.0	0.0	0.0	0.0	0.0
OTU_3379	6.0	1.0	7.0	0.0	8.0	0.0	6.0	1.0	1.0	1.0	2.0	0.0	3.0	1.0	1.0	1.0	8.0	4.0	2.0	3.0	0.0	0.0	0.0	0.0	3.0	1.0	2.0	4.0	2.0	1.0	0.0	1.0	0.0	2.0	0.0	2.0	1.0	0.0	5.0	6.0	3.0	17.0	3.0	0.0	1.0	5.0	9.0	7.0	0.0
OTU_3564	2.0	0.0	0.0	0.0	0.0	0.0	0.0	0.0	4.0	0.0	1.0	0.0	0.0	0.0	0.0	0.0	0.0	0.0	0.0	0.0	0.0	0.0	0.0	0.0	0.0	0.0	0.0	0.0	0.0	0.0	0.0	0.0	0.0	0.0	0.0	0.0	1.0	0.0	4.0	3.0	0.0	4.0	0.0	0.0	0.0	0.0	0.0	0.0	0.0
OTU_3965	12.0	0.0	1.0	0.0	1.0	0.0	22.0	14.0	1.0	1.0	1.0	0.0	1.0	1.0	1.0	22.0	0.0	1.0	1.0	1.0	0.0	0.0	0.0	4.0	1.0	7.0	6.0	5.0	23.0	1.0	3.0	3.0	2.0	0.0	3.0	11.0	5.0	0.0	19.0	8.0	1.0	26.0	24.0	2.0	27.0	16.0	71.0	101.0	18.0
OTU_1989	44.0	32.0	0.0	36.0	0.0	49.0	1.0	53.0	23.0	49.0	1.0	32.0	0.0	19.0	1.0	1.0	34.0	6.0	0.0	0.0	15.0	1.0	0.0	1.0	0.0	0.0	1.0	0.0	0.0	3.0	0.0	0.0	0.0	3.0	4.0	1.0	0.0	0.0	0.0	0.0	0.0	0.0	0.0	0.0	0.0	0.0	0.0	0.0	0.0
OTU_440	9.0	0.0	0.0	0.0	0.0	0.0	1.0	3.0	1.0	4.0	0.0	0.0	0.0	0.0	0.0	0.0	0.0	0.0	10.0	0.0	0.0	0.0	2.0	1.0	0.0	0.0	0.0	0.0	3.0	0.0	4.0	4.0	0.0	0.0	6.0	1.0	1.0	0.0	1.0	0.0	0.0	5.0	0.0	0.0	6.0	0.0	0.0	0.0	1.0
OTU_1489	7.0	0.0	2.0	0.0	2.0	0.0	2.0	2.0	0.0	0.0	2.0	0.0	3.0	0.0	0.0	0.0	5.0	4.0	1.0	1.0	2.0	0.0	0.0	0.0	0.0	2.0	2.0	3.0	2.0	1.0	0.0	0.0	0.0	1.0	1.0	2.0	3.0	0.0	5.0	3.0	0.0	9.0	2.0	0.0	0.0	1.0	1.0	0.0	2.0
OTU_2306	15.0	8.0	0.0	1.0	0.0	0.0	0.0	0.0	35.0	22.0	0.0	1.0	0.0	0.0	5.0	0.0	80.0	54.0	46.0	0.0	32.0	0.0	58.0	34.0	0.0	0.0	1.0	0.0	0.0	0.0	0.0	0.0	1.0	2.0	2.0	0.0	0.0	0.0	0.0	0.0	0.0	0.0	0.0	0.0	8.0	0.0	0.0	0.0	1.0
OTU_2780	6.0	0.0	0.0	0.0	0.0	0.0	2.0	5.0	0.0	4.0	0.0	0.0	0.0	0.0	0.0	0.0	0.0	0.0	5.0	0.0	0.0	0.0	0.0	0.0	0.0	2.0	1.0	0.0	13.0	0.0	5.0	2.0	0.0	0.0	6.0	11.0	6.0	0.0	10.0	0.0	2.0	18.0	1.0	0.0	6.0	0.0	0.0	2.0	2.0
OTU_6015	22.0	4.0	0.0	0.0	1.0	0.0	4.0	32.0	1.0	9.0	2.0	0.0	0.0	0.0	0.0	0.0	3.0	0.0	27.0	1.0	0.0	0.0	10.0	6.0	2.0	1.0	7.0	0.0	11.0	0.0	3.0	6.0	0.0	1.0	125.0	10.0	4.0	0.0	8.0	0.0	1.0	15.0	3.0	0.0	31.0	2.0	2.0	0.0	0.0
OTU_2209	2.0	0.0	2.0	9.0	0.0	2.0	0.0	1.0	0.0	0.0	5.0	3.0	0.0	2.0	0.0	0.0	0.0	0.0	0.0	0.0	0.0	7.0	0.0	0.0	0.0	0.0	0.0	0.0	0.0	0.0	0.0	0.0	5.0	0.0	1.0	0.0	0.0	0.0	0.0	0.0	0.0	1.0	0.0	7.0	0.0	1.0	0.0	0.0	0.0
OTU_4676	5.0	3.0	0.0	0.0	0.0	0.0	0.0	3.0	1.0	0.0	0.0	0.0	0.0	0.0	0.0	0.0	1.0	0.0	11.0	0.0	0.0	0.0	2.0	2.0	0.0	0.0	3.0	0.0	2.0	0.0	1.0	3.0	0.0	0.0	9.0	1.0	3.0	0.0	4.0	0.0	0.0	8.0	0.0	0.0	3.0	0.0	0.0	0.0	0.0
OTU_1788	14.0	12.0	0.0	0.0	0.0	1.0	3.0	0.0	14.0	30.0	1.0	0.0	0.0	0.0	3.0	0.0	59.0	18.0	35.0	0.0	12.0	0.0	28.0	22.0	0.0	0.0	2.0	0.0	0.0	2.0	0.0	0.0	0.0	3.0	5.0	0.0	1.0	0.0	0.0	0.0	0.0	0.0	0.0	0.0	17.0	0.0	0.0	0.0	0.0
OTU_4712	18.0	0.0	2.0	0.0	16.0	0.0	28.0	15.0	0.0	2.0	1.0	0.0	0.0	0.0	1.0	16.0	0.0	3.0	5.0	0.0	0.0	2.0	3.0	2.0	7.0	4.0	6.0	1.0	25.0	0.0	3.0	4.0	1.0	0.0	15.0	15.0	7.0	0.0	16.0	5.0	3.0	35.0	10.0	0.0	27.0	7.0	64.0	40.0	12.0
OTU_2724	8.0	2.0	1.0	0.0	1.0	0.0	0.0	6.0	3.0	1.0	0.0	0.0	0.0	0.0	2.0	0.0	2.0	2.0	2.0	1.0	0.0	0.0	2.0	3.0	1.0	3.0	3.0	0.0	2.0	0.0	1.0	3.0	0.0	1.0	6.0	2.0	3.0	0.0	10.0	2.0	0.0	16.0	2.0	0.0	1.0	0.0	0.0	0.0	2.0
OTU_4905	4.0	0.0	0.0	0.0	0.0	0.0	1.0	0.0	3.0	0.0	0.0	0.0	0.0	0.0	0.0	0.0	10.0	3.0	19.0	0.0	0.0	0.0	14.0	3.0	0.0	0.0	5.0	0.0	0.0	4.0	0.0	0.0	0.0	2.0	3.0	0.0	0.0	0.0	0.0	0.0	0.0	0.0	0.0	0.0	16.0	0.0	0.0	0.0	0.0
OTU_5361	7.0	5.0	0.0	19.0	0.0	7.0	1.0	22.0	4.0	15.0	0.0	11.0	0.0	4.0	0.0	0.0	11.0	0.0	0.0	0.0	3.0	0.0	0.0	0.0	0.0	0.0	0.0	0.0	0.0	1.0	0.0	0.0	0.0	1.0	1.0	0.0	0.0	0.0	1.0	0.0	0.0	0.0	0.0	0.0	0.0	0.0	0.0	0.0	0.0
OTU_4607	2.0	0.0	4.0	0.0	1.0	0.0	0.0	0.0	0.0	0.0	0.0	0.0	0.0	0.0	0.0	0.0	0.0	0.0	0.0	1.0	0.0	0.0	0.0	0.0	0.0	1.0	0.0	0.0	0.0	0.0	0.0	0.0	0.0	0.0	1.0	1.0	0.0	0.0	2.0	2.0	0.0	4.0	1.0	0.0	1.0	0.0	2.0	0.0	0.0
OTU_804	12.0	0.0	0.0	0.0	0.0	0.0	3.0	5.0	0.0	3.0	0.0	0.0	0.0	0.0	0.0	0.0	1.0	0.0	10.0	0.0	0.0	0.0	3.0	3.0	0.0	0.0	5.0	0.0	9.0	0.0	3.0	3.0	0.0	0.0	35.0	8.0	6.0	0.0	11.0	0.0	0.0	13.0	0.0	0.0	7.0	1.0	0.0	0.0	0.0
OTU_4583	18.0	0.0	0.0	0.0	0.0	0.0	7.0	21.0	2.0	10.0	1.0	0.0	0.0	0.0	0.0	0.0	3.0	2.0	5.0	1.0	1.0	0.0	3.0	1.0	2.0	3.0	25.0	0.0	14.0	3.0	0.0	7.0	0.0	0.0	17.0	12.0	5.0	0.0	21.0	5.0	0.0	33.0	2.0	0.0	5.0	0.0	0.0	0.0	0.0
OTU_198	31.0	0.0	0.0	0.0	0.0	0.0	3.0	25.0	1.0	7.0	0.0	0.0	0.0	0.0	0.0	0.0	1.0	1.0	26.0	0.0	0.0	0.0	4.0	7.0	0.0	0.0	5.0	0.0	16.0	0.0	16.0	24.0	0.0	2.0	105.0	15.0	9.0	0.0	13.0	0.0	0.0	25.0	4.0	0.0	32.0	3.0	1.0	1.0	0.0
OTU_3764	4.0	0.0	3.0	0.0	0.0	0.0	1.0	2.0	0.0	0.0	0.0	0.0	1.0	0.0	0.0	0.0	0.0	0.0	0.0	1.0	0.0	0.0	1.0	0.0	0.0	1.0	1.0	0.0	0.0	1.0	0.0	1.0	0.0	1.0	1.0	4.0	0.0	0.0	1.0	2.0	0.0	6.0	3.0	0.0	2.0	0.0	1.0	0.0	0.0
OTU_1265	4.0	0.0	0.0	0.0	0.0	0.0	0.0	4.0	0.0	0.0	0.0	0.0	0.0	0.0	1.0	0.0	0.0	0.0	3.0	0.0	0.0	0.0	3.0	2.0	0.0	0.0	1.0	0.0	2.0	0.0	1.0	0.0	0.0	0.0	3.0	1.0	0.0	0.0	3.0	0.0	0.0	0.0	1.0	0.0	7.0	0.0	1.0	0.0	0.0
OTU_3625	29.0	2.0	0.0	0.0	0.0	0.0	3.0	22.0	2.0	9.0	0.0	0.0	0.0	0.0	0.0	0.0	1.0	0.0	33.0	0.0	1.0	0.0	11.0	8.0	0.0	0.0	11.0	0.0	14.0	0.0	12.0	15.0	0.0	0.0	81.0	3.0	4.0	0.0	9.0	1.0	0.0	15.0	1.0	0.0	42.0	0.0	1.0	1.0	0.0
OTU_3333	12.0	2.0	0.0	0.0	0.0	0.0	2.0	9.0	0.0	0.0	0.0	0.0	0.0	0.0	0.0	0.0	0.0	0.0	8.0	0.0	0.0	1.0	3.0	4.0	0.0	1.0	2.0	1.0	3.0	0.0	7.0	3.0	0.0	0.0	41.0	4.0	3.0	0.0	3.0	0.0	0.0	9.0	1.0	0.0	15.0	1.0	2.0	4.0	0.0
OTU_5201	10.0	1.0	22.0	0.0	20.0	0.0	8.0	7.0	2.0	7.0	5.0	4.0	17.0	3.0	3.0	4.0	4.0	9.0	1.0	14.0	1.0	1.0	0.0	1.0	5.0	4.0	8.0	9.0	4.0	7.0	0.0	0.0	0.0	7.0	5.0	4.0	3.0	0.0	20.0	18.0	1.0	28.0	14.0	0.0	0.0	3.0	4.0	5.0	6.0
OTU_3023	4.0	1.0	10.0	22.0	0.0	14.0	0.0	3.0	0.0	2.0	16.0	12.0	1.0	8.0	0.0	0.0	1.0	0.0	0.0	1.0	0.0	26.0	0.0	0.0	0.0	0.0	0.0	0.0	0.0	0.0	0.0	0.0	16.0	0.0	0.0	0.0	0.0	0.0	0.0	1.0	0.0	2.0	2.0	12.0	0.0	0.0	0.0	0.0	0.0
OTU_5276	5.0	4.0	0.0	0.0	0.0	1.0	1.0	0.0	11.0	10.0	0.0	0.0	0.0	0.0	1.0	0.0	19.0	8.0	10.0	0.0	5.0	0.0	3.0	2.0	0.0	0.0	0.0	0.0	0.0	0.0	0.0	0.0	0.0	1.0	3.0	0.0	0.0	0.0	0.0	0.0	0.0	0.0	0.0	0.0	4.0	0.0	0.0	0.0	0.0
OTU_5035	6.0	0.0	0.0	0.0	0.0	0.0	2.0	3.0	1.0	1.0	0.0	0.0	0.0	0.0	0.0	0.0	0.0	1.0	0.0	0.0	0.0	0.0	2.0	1.0	0.0	0.0	0.0	0.0	5.0	0.0	3.0	2.0	0.0	0.0	9.0	4.0	3.0	0.0	3.0	1.0	0.0	5.0	0.0	0.0	7.0	1.0	0.0	2.0	0.0
OTU_4044	5.0	0.0	8.0	1.0	3.0	2.0	7.0	5.0	0.0	1.0	0.0	0.0	6.0	0.0	2.0	0.0	6.0	5.0	0.0	4.0	2.0	0.0	1.0	0.0	3.0	1.0	2.0	2.0	1.0	0.0	1.0	0.0	0.0	6.0	2.0	2.0	0.0	0.0	5.0	5.0	0.0	12.0	2.0	0.0	2.0	2.0	3.0	0.0	1.0
OTU_258	7.0	0.0	0.0	0.0	0.0	0.0	2.0	2.0	1.0	0.0	0.0	0.0	0.0	0.0	0.0	0.0	4.0	0.0	10.0	0.0	1.0	0.0	3.0	0.0	0.0	0.0	3.0	0.0	1.0	0.0	1.0	1.0	0.0	0.0	12.0	3.0	0.0	0.0	0.0	1.0	0.0	3.0	1.0	0.0	8.0	0.0	0.0	1.0	0.0
OTU_2610	4.0	0.0	0.0	0.0	0.0	0.0	0.0	9.0	0.0	0.0	0.0	0.0	0.0	0.0	0.0	0.0	0.0	1.0	6.0	0.0	0.0	0.0	1.0	0.0	0.0	0.0	1.0	0.0	1.0	0.0	0.0	5.0	0.0	0.0	30.0	2.0	3.0	0.0	2.0	3.0	0.0	4.0	0.0	0.0	10.0	2.0	0.0	0.0	0.0
[truncated: 4,250 more rows]
[truncated: 6 more columns]
