# Supplementary material for: CoMiniGut—a small volume in vitro colon model for the screening of gut microbial fermentation processes
Source: PeerJ. 2018 Jan 19;6:e4268. doi: 10.7717/peerj.4268 (PMC5777374; doi:10.7717/peerj.4268)
Supplement: Supplemental Information 15 [file peerj-06-4268-s018.txt]

# Constructed from biom file
#OTU ID	CLMG.1.CLMG.01.01	CLMG.1.CLMG.01.02	CLMG.1.CLMG.01.03	CLMG.1.CLMG.01.04	CLMG.1.CLMG.01.05	CLMG.1.CLMG.01.06	CLMG.1.CLMG.01.07	CLMG.1.CLMG.01.08	CLMG.1.CLMG.01.09	CLMG.1.CLMG.01.10	CLMG.1.CLMG.01.11	CLMG.1.CLMG.01.12	CLMG.1.CLMG.01.13	CLMG.1.CLMG.01.14	CLMG.1.CLMG.01.15	CLMG.1.CLMG.01.16	CLMG.1.CLMG.01.17	CLMG.1.CLMG.01.18	CLMG.1.CLMG.01.19	CLMG.1.CLMG.01.20	CLMG.1.CLMG.01.21	CLMG.1.CLMG.01.22	CLMG.1.CLMG.01.23	CLMG.1.CLMG.01.24	CLMG.1.CLMG.01.25	CLMG.1.CLMG.01.26	CLMG.1.CLMG.01.27	CLMG.1.CLMG.01.28	CLMG.1.CLMG.01.29	CLMG.1.CLMG.01.30	CLMG.1.CLMG.01.31	CLMG.1.CLMG.01.32	CLMG.1.CLMG.01.33	CLMG.1.CLMG.01.34	CLMG.1.CLMG.01.35	CLMG.1.CLMG.01.36	CLMG.1.CLMG.01.37	CLMG.1.CLMG.01.38	CLMG.1.CLMG.01.39	CLMG.1.CLMG.01.40	taxonomy
OTU_2659	234.0	2.0	4.0	1.0	3.0	0.0	0.0	1.0	0.0	0.0	7.0	1.0	5.0	2.0	7.0	4.0	0.0	1.0	0.0	1.0	2.0	0.0	0.0	2.0	4.0	3.0	27.0	31.0	4.0	7.0	15.0	435.0	405.0	62.0	63.0	111.0	269.0	0.0	8.0	1.0	k__Bacteria; p__Actinobacteria; c__Actinobacteria; o__Bifidobacteriales; f__Bifidobacteriaceae; g__Bifidobacterium; s__
OTU_1454	9.0	0.0	0.0	0.0	0.0	0.0	3.0	0.0	0.0	0.0	3.0	0.0	0.0	0.0	0.0	3.0	0.0	0.0	0.0	0.0	1.0	7.0	4.0	2.0	6.0	6.0	5.0	7.0	2.0	2.0	0.0	68.0	32.0	11.0	26.0	7.0	21.0	0.0	6.0	4.0	k__Bacteria; p__Firmicutes; c__Clostridia; o__Clostridiales; f__Ruminococcaceae; g__; s__
OTU_3353	10586.0	336.0	275.0	357.0	346.0	2.0	85.0	13.0	17.0	10.0	940.0	330.0	366.0	334.0	271.0	290.0	61.0	50.0	26.0	27.0	54.0	18.0	25.0	102.0	107.0	172.0	1857.0	3260.0	64.0	795.0	644.0	28418.0	18841.0	4072.0	4155.0	9895.0	20862.0	6.0	690.0	232.0	k__Bacteria; p__Actinobacteria; c__Actinobacteria; o__Bifidobacteriales; f__Bifidobacteriaceae; g__Bifidobacterium; s__adolescentis
OTU_3102	30.0	17.0	3.0	14.0	19.0	6.0	1.0	14.0	32.0	31.0	107.0	7.0	19.0	17.0	7.0	154.0	177.0	110.0	78.0	96.0	0.0	0.0	0.0	1.0	1.0	0.0	18.0	32.0	86.0	97.0	49.0	96.0	50.0	14.0	8.0	7.0	51.0	30.0	113.0	130.0	k__Bacteria; p__Proteobacteria; c__Gammaproteobacteria; o__Enterobacteriales; f__Enterobacteriaceae; g__; s__
OTU_3391	489.0	198.0	132.0	114.0	142.0	101.0	87.0	270.0	572.0	287.0	837.0	97.0	95.0	102.0	148.0	1595.0	2132.0	1118.0	790.0	509.0	3.0	5.0	1.0	9.0	8.0	12.0	320.0	190.0	1056.0	1075.0	684.0	789.0	838.0	156.0	160.0	47.0	372.0	238.0	713.0	1243.0	k__Bacteria; p__Proteobacteria; c__Gammaproteobacteria; o__Enterobacteriales; f__Enterobacteriaceae; g__; s__
OTU_3254	183.0	228.0	258.0	131.0	100.0	209.0	47.0	429.0	527.0	431.0	2.0	10.0	9.0	10.0	5.0	0.0	23.0	31.0	10.0	14.0	84.0	41.0	58.0	1.0	0.0	0.0	227.0	239.0	1.0	2.0	8.0	4.0	1.0	140.0	132.0	50.0	182.0	285.0	0.0	3.0	k__Bacteria; p__Bacteroidetes; c__Bacteroidia; o__Bacteroidales; f__Porphyromonadaceae; g__Parabacteroides; s__distasonis
OTU_3952	18694.0	16829.0	11026.0	13973.0	14029.0	8821.0	6255.0	20087.0	32261.0	27819.0	73952.0	10032.0	9174.0	10112.0	13002.0	139888.0	160660.0	109228.0	79064.0	78105.0	125.0	185.0	157.0	485.0	524.0	542.0	24315.0	21270.0	69255.0	80975.0	31922.0	54793.0	35915.0	14175.0	10023.0	4398.0	33773.0	20939.0	60914.0	99812.0	k__Bacteria; p__Proteobacteria; c__Gammaproteobacteria; o__Enterobacteriales; f__Enterobacteriaceae; g__; s__
OTU_3430	74.0	73.0	66.0	25.0	25.0	24.0	5.0	54.0	106.0	55.0	0.0	0.0	2.0	2.0	1.0	0.0	0.0	0.0	1.0	0.0	9.0	16.0	11.0	0.0	1.0	0.0	91.0	73.0	0.0	0.0	0.0	0.0	0.0	30.0	32.0	8.0	73.0	43.0	0.0	0.0	k__Bacteria; p__Bacteroidetes; c__Bacteroidia; o__Bacteroidales; f__Porphyromonadaceae; g__Parabacteroides; s__distasonis
OTU_3896	12454.0	11517.0	7474.0	9741.0	9249.0	5913.0	4291.0	13411.0	22101.0	18544.0	49436.0	7216.0	6273.0	6869.0	9794.0	96440.0	110221.0	75818.0	53264.0	56544.0	81.0	105.0	117.0	246.0	352.0	303.0	16350.0	14559.0	45254.0	53530.0	23501.0	36356.0	23939.0	9196.0	6482.0	2892.0	21051.0	13606.0	42781.0	67319.0	k__Bacteria; p__Proteobacteria; c__Gammaproteobacteria; o__Enterobacteriales; f__Enterobacteriaceae; g__; s__
OTU_1112	1.0	0.0	0.0	0.0	0.0	0.0	2.0	0.0	0.0	0.0	3.0	0.0	0.0	0.0	0.0	2.0	0.0	0.0	0.0	0.0	40.0	23.0	12.0	8.0	14.0	23.0	0.0	1.0	0.0	1.0	1.0	6.0	6.0	5.0	2.0	6.0	0.0	0.0	0.0	0.0	k__Bacteria; p__Firmicutes; c__Clostridia; o__Clostridiales; f__; g__; s__
OTU_2497	430.0	97.0	102.0	65.0	58.0	130.0	61.0	300.0	372.0	225.0	1.0	1.0	0.0	0.0	0.0	0.0	0.0	0.0	1.0	1.0	250.0	157.0	163.0	0.0	3.0	0.0	732.0	655.0	0.0	0.0	0.0	0.0	1.0	137.0	149.0	123.0	638.0	259.0	0.0	2.0	k__Bacteria; p__Bacteroidetes; c__Bacteroidia; o__Bacteroidales; f__Bacteroidaceae; g__Bacteroides; s__
OTU_3993	2791.0	717.0	371.0	411.0	365.0	5415.0	5731.0	5453.0	8023.0	7799.0	8.0	1.0	4.0	10.0	0.0	5.0	2.0	9.0	12.0	54.0	4.0	12.0	3.0	7.0	4.0	9.0	305.0	1413.0	2.0	14.0	4.0	4768.0	3074.0	11330.0	3935.0	116.0	4935.0	13779.0	12.0	9.0	k__Bacteria; p__Proteobacteria; c__Gammaproteobacteria; o__Enterobacteriales; f__Enterobacteriaceae
OTU_44	1304.0	74.0	60.0	82.0	103.0	99.0	83.0	162.0	315.0	223.0	1.0	4.0	8.0	9.0	8.0	3.0	58.0	60.0	21.0	28.0	1.0	1.0	2.0	0.0	0.0	2.0	606.0	323.0	9.0	1.0	0.0	0.0	1.0	478.0	484.0	301.0	1956.0	174.0	0.0	2.0	k__Bacteria; p__Firmicutes; c__Bacilli; o__Lactobacillales; f__Enterococcaceae; g__Enterococcus; s__
OTU_3877	155.0	112.0	76.0	136.0	94.0	63.0	75.0	124.0	190.0	205.0	435.0	60.0	38.0	62.0	58.0	630.0	634.0	469.0	323.0	538.0	3.0	2.0	4.0	6.0	10.0	6.0	156.0	193.0	234.0	436.0	152.0	513.0	280.0	132.0	124.0	72.0	288.0	171.0	328.0	417.0	k__Bacteria; p__Proteobacteria; c__Gammaproteobacteria; o__Enterobacteriales; f__Enterobacteriaceae; g__; s__
OTU_2478	5301.0	9815.0	9181.0	3555.0	3501.0	3325.0	1099.0	7121.0	8931.0	6809.0	18.0	7.0	15.0	10.0	11.0	14.0	95.0	103.0	54.0	53.0	2604.0	1556.0	1496.0	3.0	6.0	8.0	11143.0	7375.0	4.0	8.0	4.0	7.0	13.0	3946.0	3862.0	2148.0	8150.0	5747.0	2.0	7.0	k__Bacteria; p__Bacteroidetes; c__Bacteroidia; o__Bacteroidales; f__Porphyromonadaceae; g__Parabacteroides; s__distasonis
OTU_3635	185.0	64.0	72.0	30.0	43.0	90.0	31.0	190.0	218.0	148.0	0.0	5.0	2.0	8.0	4.0	5.0	27.0	29.0	10.0	14.0	36.0	24.0	20.0	8.0	12.0	19.0	285.0	266.0	3.0	9.0	0.0	18.0	9.0	63.0	90.0	33.0	207.0	91.0	0.0	0.0	k__Bacteria; p__Bacteroidetes; c__Bacteroidia; o__Bacteroidales; f__Porphyromonadaceae; g__Parabacteroides; s__distasonis
OTU_2546	1530.0	1.0	19.0	1.0	1.0	3.0	511.0	2.0	7.0	3.0	1784.0	2.0	4.0	2.0	1.0	1065.0	19.0	3.0	5.0	2.0	2175.0	1279.0	1229.0	1965.0	2617.0	3644.0	953.0	966.0	1081.0	2304.0	641.0	13126.0	7882.0	3143.0	3688.0	2424.0	2206.0	14.0	1081.0	550.0	k__Bacteria; p__Firmicutes; c__Clostridia; o__Clostridiales; f__Ruminococcaceae; g__; s__
OTU_1964	7.0	1.0	0.0	0.0	0.0	2.0	1.0	9.0	5.0	1.0	0.0	0.0	0.0	0.0	0.0	0.0	0.0	0.0	0.0	0.0	3.0	1.0	1.0	0.0	0.0	0.0	4.0	4.0	0.0	0.0	0.0	0.0	0.0	0.0	2.0	4.0	7.0	4.0	0.0	0.0	k__Bacteria; p__Bacteroidetes; c__Bacteroidia; o__Bacteroidales; f__Bacteroidaceae; g__Bacteroides; s__
OTU_3910	573.0	226.0	235.0	149.0	131.0	150.0	61.0	329.0	380.0	291.0	11.0	844.0	1070.0	1321.0	1503.0	74.0	642.0	521.0	197.0	370.0	441.0	264.0	263.0	240.0	311.0	423.0	289.0	563.0	24.0	555.0	523.0	963.0	548.0	383.0	438.0	456.0	775.0	270.0	0.0	25.0	k__Bacteria; p__Bacteroidetes; c__Bacteroidia; o__Bacteroidales; f__Bacteroidaceae; g__Bacteroides; s__
OTU_2241	3677.0	11.0	8.0	1.0	4.0	3.0	2153.0	12.0	19.0	14.0	937.0	1.0	4.0	0.0	0.0	701.0	14.0	6.0	8.0	8.0	1216.0	719.0	639.0	247.0	190.0	400.0	1905.0	2046.0	203.0	468.0	96.0	8174.0	4544.0	6646.0	7538.0	5317.0	5805.0	14.0	658.0	375.0	k__Bacteria; p__Firmicutes; c__Clostridia; o__Clostridiales; f__Ruminococcaceae; g__; s__
OTU_283	8.0	1.0	0.0	0.0	0.0	2.0	0.0	5.0	2.0	6.0	0.0	4.0	7.0	9.0	12.0	10.0	19.0	13.0	2.0	8.0	17.0	9.0	10.0	20.0	18.0	38.0	4.0	2.0	0.0	5.0	1.0	8.0	10.0	8.0	4.0	9.0	7.0	5.0	0.0	5.0	k__Bacteria; p__Bacteroidetes; c__Bacteroidia; o__Bacteroidales; f__[Odoribacteraceae]; g__Butyricimonas; s__
OTU_3205	441.0	1.0	3.0	0.0	0.0	0.0	132.0	3.0	1.0	0.0	259.0	1.0	0.0	0.0	0.0	99.0	2.0	0.0	0.0	0.0	278.0	169.0	144.0	140.0	214.0	262.0	233.0	229.0	80.0	185.0	47.0	2463.0	1588.0	767.0	1058.0	706.0	677.0	1.0	140.0	54.0	k__Bacteria; p__Firmicutes; c__Clostridia; o__Clostridiales; f__Ruminococcaceae; g__; s__
OTU_3862	109.0	605.0	414.0	123.0	129.0	39.0	27.0	62.0	78.0	73.0	1.0	0.0	0.0	2.0	2.0	0.0	4.0	2.0	0.0	1.0	221.0	110.0	110.0	0.0	0.0	1.0	735.0	217.0	1.0	1.0	1.0	2.0	3.0	148.0	206.0	130.0	180.0	57.0	0.0	0.0	k__Bacteria; p__Bacteroidetes; c__Bacteroidia; o__Bacteroidales; f__Porphyromonadaceae; g__Parabacteroides; s__distasonis
OTU_86	147.0	1.0	6.0	2.0	1.0	2.0	85.0	8.0	20.0	9.0	0.0	0.0	0.0	0.0	0.0	0.0	1.0	0.0	0.0	0.0	304.0	249.0	214.0	0.0	0.0	0.0	65.0	88.0	1.0	0.0	0.0	0.0	0.0	223.0	216.0	117.0	180.0	9.0	0.0	0.0	k__Bacteria; p__Bacteroidetes; c__Bacteroidia; o__Bacteroidales; f__Rikenellaceae; g__; s__
OTU_55	662.0	131.0	157.0	62.0	67.0	190.0	121.0	398.0	545.0	334.0	0.0	1.0	0.0	0.0	0.0	0.0	1.0	0.0	1.0	0.0	354.0	213.0	210.0	0.0	1.0	2.0	1007.0	871.0	1.0	0.0	0.0	0.0	1.0	191.0	210.0	226.0	882.0	427.0	0.0	0.0	k__Bacteria; p__Bacteroidetes; c__Bacteroidia; o__Bacteroidales; f__Bacteroidaceae; g__Bacteroides; s__
OTU_3735	3679.0	1297.0	766.0	666.0	607.0	7065.0	7328.0	7012.0	10322.0	9367.0	8.0	3.0	4.0	13.0	5.0	9.0	1.0	9.0	76.0	50.0	2.0	15.0	1.0	6.0	10.0	12.0	487.0	1795.0	7.0	14.0	1.0	6639.0	4129.0	15296.0	5309.0	125.0	7101.0	18064.0	9.0	8.0	k__Bacteria; p__Proteobacteria; c__Gammaproteobacteria; o__Enterobacteriales; f__Enterobacteriaceae; g__; s__
OTU_21	690.0	474.0	665.0	176.0	239.0	118.0	187.0	198.0	402.0	237.0	0.0	2.0	4.0	8.0	2.0	5.0	14.0	12.0	2.0	6.0	3101.0	1957.0	1836.0	18.0	18.0	21.0	1080.0	717.0	2.0	0.0	6.0	19.0	18.0	878.0	1016.0	868.0	1025.0	267.0	0.0	7.0	k__Bacteria; p__Bacteroidetes; c__Bacteroidia; o__Bacteroidales; f__Rikenellaceae; g__; s__
OTU_2465	1825.0	32.0	14.0	19.0	24.0	4.0	25.0	5.0	18.0	9.0	1.0	5.0	0.0	0.0	1.0	0.0	0.0	1.0	6.0	4.0	34.0	30.0	25.0	0.0	3.0	1.0	1009.0	1999.0	2.0	0.0	1.0	0.0	4.0	1870.0	2569.0	7968.0	3408.0	20.0	3.0	0.0	k__Bacteria; p__Actinobacteria; c__Actinobacteria; o__Bifidobacteriales; f__Bifidobacteriaceae; g__Bifidobacterium; s__
OTU_2781	136.0	5.0	18.0	3.0	7.0	15.0	10.0	44.0	48.0	32.0	5.0	2.0	9.0	9.0	33.0	160.0	500.0	302.0	124.0	303.0	94.0	66.0	48.0	71.0	68.0	102.0	220.0	221.0	12.0	98.0	61.0	614.0	362.0	93.0	110.0	62.0	141.0	23.0	3.0	60.0	k__Bacteria; p__Bacteroidetes; c__Bacteroidia; o__Bacteroidales; f__Bacteroidaceae; g__Bacteroides; s__
OTU_3956	198.0	519.0	471.0	541.0	518.0	369.0	208.0	1245.0	1694.0	1618.0	1.0	2.0	2.0	4.0	3.0	6.0	4.0	3.0	250.0	421.0	1.0	1.0	0.0	0.0	1.0	2.0	62.0	316.0	1.0	3.0	0.0	2.0	8.0	78.0	53.0	37.0	284.0	1076.0	1.0	4.0	k__Bacteria; p__Proteobacteria; c__Gammaproteobacteria; o__Enterobacteriales; f__Enterobacteriaceae
OTU_3006	529.0	111.0	148.0	101.0	95.0	73.0	45.0	211.0	267.0	207.0	0.0	0.0	0.0	1.0	2.0	3.0	17.0	11.0	9.0	2.0	725.0	473.0	454.0	1.0	0.0	3.0	1435.0	987.0	0.0	5.0	0.0	19.0	4.0	540.0	777.0	505.0	726.0	142.0	0.0	0.0	k__Bacteria; p__Bacteroidetes; c__Bacteroidia; o__Bacteroidales; f__Bacteroidaceae; g__Bacteroides; s__
OTU_3758	1113.0	1.0	1.0	3.0	2.0	0.0	780.0	5.0	8.0	6.0	542.0	0.0	0.0	0.0	1.0	307.0	0.0	2.0	4.0	3.0	548.0	382.0	334.0	154.0	157.0	253.0	556.0	628.0	131.0	263.0	63.0	3828.0	2286.0	2018.0	2342.0	1808.0	1552.0	6.0	327.0	134.0	k__Bacteria; p__Firmicutes; c__Clostridia; o__Clostridiales; f__Ruminococcaceae; g__; s__
OTU_47	557.0	1.0	1.0	0.0	1.0	9.0	479.0	10.0	36.0	30.0	34.0	0.0	0.0	0.0	0.0	35.0	2.0	6.0	1.0	0.0	320.0	167.0	158.0	10.0	13.0	21.0	448.0	280.0	28.0	12.0	2.0	44.0	27.0	1424.0	1759.0	732.0	804.0	38.0	17.0	19.0	k__Bacteria; p__Actinobacteria; c__Coriobacteriia; o__Coriobacteriales; f__Coriobacteriaceae; g__; s__
OTU_2954	2768.0	608.0	892.0	460.0	489.0	429.0	220.0	926.0	1361.0	1106.0	25.0	45.0	54.0	66.0	117.0	771.0	2237.0	1574.0	651.0	1191.0	4056.0	2628.0	2343.0	275.0	267.0	417.0	7931.0	5207.0	111.0	467.0	237.0	3396.0	1802.0	3058.0	4521.0	2643.0	4220.0	729.0	24.0	389.0	k__Bacteria; p__Bacteroidetes; c__Bacteroidia; o__Bacteroidales; f__Bacteroidaceae; g__Bacteroides; s__
OTU_3664	59.0	68.0	36.0	55.0	49.0	29.0	23.0	84.0	140.0	105.0	246.0	54.0	35.0	45.0	67.0	472.0	534.0	392.0	308.0	260.0	0.0	0.0	0.0	0.0	1.0	0.0	93.0	76.0	241.0	273.0	117.0	202.0	115.0	47.0	31.0	10.0	125.0	71.0	208.0	373.0	k__Bacteria; p__Proteobacteria; c__Gammaproteobacteria; o__Enterobacteriales; f__Enterobacteriaceae; g__; s__
OTU_1692	113.0	2495.0	1113.0	358.0	400.0	0.0	3.0	2.0	1.0	1.0	2.0	0.0	0.0	1.0	0.0	0.0	1.0	3.0	2.0	0.0	1402.0	892.0	855.0	0.0	0.0	0.0	2075.0	287.0	2.0	0.0	0.0	0.0	0.0	17.0	29.0	35.0	105.0	0.0	0.0	0.0	k__Bacteria; p__Bacteroidetes; c__Bacteroidia; o__Bacteroidales; f__Prevotellaceae; g__Prevotella; s__copri
OTU_3886	7408.0	214.0	181.0	285.0	255.0	0.0	38.0	11.0	12.0	9.0	633.0	207.0	267.0	210.0	198.0	204.0	34.0	34.0	19.0	20.0	19.0	22.0	14.0	72.0	82.0	122.0	1196.0	2274.0	38.0	528.0	491.0	19099.0	13000.0	2423.0	2489.0	6842.0	13578.0	6.0	525.0	141.0	k__Bacteria; p__Actinobacteria; c__Actinobacteria; o__Bifidobacteriales; f__Bifidobacteriaceae; g__Bifidobacterium; s__adolescentis
OTU_2092	5.0	12.0	9.0	14.0	12.0	10.0	34.0	27.0	47.0	62.0	0.0	0.0	0.0	0.0	0.0	0.0	0.0	0.0	0.0	6.0	0.0	0.0	0.0	0.0	0.0	0.0	3.0	11.0	0.0	0.0	0.0	0.0	0.0	20.0	9.0	7.0	18.0	51.0	0.0	0.0	k__Bacteria; p__Proteobacteria; c__Gammaproteobacteria; o__Enterobacteriales; f__Enterobacteriaceae; g__Klebsiella; s__
OTU_3851	934.0	3342.0	3497.0	3140.0	2826.0	3469.0	2593.0	8557.0	14356.0	13501.0	2.0	3.0	4.0	16.0	19.0	13.0	9.0	27.0	460.0	1425.0	1.0	7.0	4.0	0.0	3.0	3.0	236.0	1229.0	3.0	8.0	0.0	4.0	7.0	1013.0	567.0	265.0	1427.0	11404.0	2.0	4.0	k__Bacteria; p__Proteobacteria; c__Gammaproteobacteria; o__Enterobacteriales; f__Enterobacteriaceae; g__; s__
OTU_3679	485.0	3.0	1.0	7.0	4.0	2.0	109.0	0.0	3.0	3.0	139.0	0.0	2.0	5.0	3.0	127.0	1.0	0.0	2.0	0.0	1118.0	797.0	799.0	672.0	929.0	1226.0	101.0	290.0	54.0	161.0	100.0	1204.0	783.0	620.0	713.0	400.0	559.0	1.0	101.0	71.0	k__Bacteria; p__Firmicutes; c__Clostridia; o__Clostridiales; f__; g__; s__
OTU_2590	83.0	3.0	4.0	6.0	1.0	34.0	17.0	49.0	56.0	44.0	0.0	6.0	14.0	12.0	34.0	0.0	26.0	35.0	3.0	17.0	28.0	19.0	10.0	0.0	1.0	2.0	24.0	74.0	0.0	18.0	17.0	17.0	14.0	44.0	69.0	47.0	99.0	25.0	0.0	4.0	k__Bacteria; p__Bacteroidetes; c__Bacteroidia; o__Bacteroidales; f__Bacteroidaceae; g__Bacteroides; s__
OTU_3849	34.0	28.0	16.0	24.0	22.0	15.0	10.0	27.0	41.0	39.0	60.0	19.0	17.0	15.0	19.0	196.0	201.0	126.0	89.0	110.0	0.0	0.0	0.0	2.0	0.0	0.0	33.0	32.0	62.0	115.0	43.0	78.0	47.0	16.0	7.0	8.0	48.0	26.0	58.0	130.0	k__Bacteria; p__Proteobacteria; c__Gammaproteobacteria; o__Enterobacteriales; f__Enterobacteriaceae; g__; s__
OTU_2157	5198.0	614.0	425.0	326.0	339.0	914.0	1857.0	2133.0	2611.0	2360.0	8.0	25.0	20.0	17.0	46.0	80.0	343.0	310.0	102.0	124.0	748.0	446.0	418.0	34.0	46.0	52.0	3301.0	6425.0	36.0	80.0	57.0	359.0	203.0	4574.0	4802.0	1909.0	7989.0	1531.0	8.0	55.0	k__Bacteria; p__Bacteroidetes; c__Bacteroidia; o__Bacteroidales; f__Bacteroidaceae; g__Bacteroides; s__fragilis
OTU_446	113.0	0.0	0.0	0.0	0.0	0.0	53.0	2.0	0.0	0.0	86.0	1.0	0.0	0.0	1.0	24.0	0.0	0.0	0.0	0.0	54.0	50.0	40.0	22.0	34.0	31.0	58.0	58.0	21.0	41.0	4.0	766.0	396.0	214.0	236.0	217.0	163.0	0.0	45.0	19.0	k__Bacteria; p__Firmicutes; c__Clostridia; o__Clostridiales; f__Ruminococcaceae; g__; s__
OTU_2792	3552.0	411.0	286.0	267.0	257.0	658.0	1404.0	1589.0	1847.0	1714.0	14.0	12.0	13.0	16.0	24.0	52.0	207.0	193.0	71.0	119.0	510.0	292.0	316.0	18.0	27.0	26.0	2287.0	4884.0	24.0	52.0	43.0	215.0	130.0	3369.0	3228.0	1487.0	5363.0	1123.0	6.0	39.0	k__Bacteria; p__Bacteroidetes; c__Bacteroidia; o__Bacteroidales; f__Bacteroidaceae; g__Bacteroides; s__fragilis
OTU_3917	260.0	3.0	1.0	1.0	0.0	4.0	91.0	5.0	9.0	6.0	171.0	0.0	6.0	33.0	1.0	141.0	4.0	1.0	0.0	0.0	849.0	524.0	531.0	1091.0	1276.0	1806.0	204.0	200.0	17.0	85.0	59.0	905.0	570.0	448.0	713.0	407.0	351.0	4.0	103.0	80.0	k__Bacteria; p__Firmicutes; c__Clostridia; o__Clostridiales; f__; g__; s__
OTU_3898	5267.0	15.0	12.0	6.0	5.0	5.0	3275.0	18.0	21.0	25.0	1431.0	6.0	6.0	0.0	3.0	973.0	21.0	4.0	16.0	17.0	1794.0	1146.0	1046.0	308.0	339.0	524.0	2819.0	3025.0	282.0	728.0	150.0	12192.0	6929.0	10040.0	11470.0	7521.0	8937.0	17.0	1104.0	645.0	k__Bacteria; p__Firmicutes; c__Clostridia; o__Clostridiales; f__Ruminococcaceae; g__; s__
OTU_90	46.0	57.0	69.0	34.0	31.0	29.0	18.0	58.0	68.0	50.0	12.0	8.0	10.0	34.0	26.0	18.0	9.0	14.0	3.0	6.0	98.0	59.0	72.0	37.0	29.0	62.0	55.0	37.0	6.0	11.0	13.0	65.0	33.0	48.0	51.0	57.0	80.0	41.0	5.0	13.0	k__Bacteria; p__Bacteroidetes; c__Bacteroidia; o__Bacteroidales; f__Rikenellaceae; g__; s__
OTU_1893	70.0	0.0	3.0	2.0	3.0	0.0	46.0	5.0	9.0	3.0	255.0	1.0	6.0	5.0	13.0	357.0	14.0	16.0	12.0	11.0	83.0	55.0	60.0	239.0	230.0	363.0	35.0	32.0	153.0	151.0	59.0	826.0	516.0	103.0	123.0	87.0	105.0	5.0	167.0	229.0	k__Bacteria; p__Firmicutes; c__Clostridia; o__Clostridiales; f__; g__; s__
OTU_2446	12.0	12.0	6.0	7.0	2.0	12.0	6.0	13.0	18.0	13.0	47.0	5.0	1.0	2.0	8.0	117.0	121.0	66.0	56.0	67.0	0.0	0.0	0.0	0.0	0.0	0.0	15.0	16.0	42.0	51.0	21.0	40.0	31.0	5.0	8.0	1.0	21.0	14.0	58.0	80.0	k__Bacteria; p__Proteobacteria; c__Gammaproteobacteria; o__Enterobacteriales; f__Enterobacteriaceae; g__; s__
OTU_3548	414.0	1959.0	1264.0	1138.0	1144.0	1351.0	949.0	2574.0	3868.0	3702.0	0.0	2.0	6.0	4.0	7.0	3.0	4.0	10.0	349.0	806.0	0.0	1.0	2.0	0.0	2.0	4.0	101.0	533.0	2.0	5.0	0.0	47.0	70.0	523.0	237.0	45.0	738.0	3883.0	4.0	5.0	k__Bacteria; p__Proteobacteria; c__Gammaproteobacteria; o__Enterobacteriales; f__Enterobacteriaceae; g__; s__
OTU_3834	110.0	0.0	0.0	0.0	0.0	0.0	5.0	0.0	0.0	0.0	0.0	0.0	0.0	1.0	0.0	0.0	0.0	0.0	0.0	1.0	3.0	0.0	0.0	0.0	0.0	0.0	111.0	258.0	0.0	0.0	0.0	0.0	0.0	527.0	826.0	1340.0	200.0	0.0	1.0	0.0	k__Bacteria; p__Actinobacteria; c__Actinobacteria; o__Bifidobacteriales; f__Bifidobacteriaceae; g__Bifidobacterium; s__
OTU_2245	87.0	3.0	4.0	8.0	3.0	10.0	11.0	35.0	43.0	24.0	0.0	0.0	1.0	0.0	0.0	3.0	22.0	13.0	6.0	11.0	53.0	30.0	23.0	2.0	4.0	1.0	167.0	204.0	1.0	1.0	1.0	15.0	5.0	82.0	99.0	75.0	125.0	13.0	0.0	1.0	k__Bacteria; p__Bacteroidetes; c__Bacteroidia; o__Bacteroidales; f__Bacteroidaceae; g__Bacteroides; s__
OTU_3392	44.0	10.0	14.0	7.0	3.0	22.0	4.0	52.0	62.0	45.0	0.0	1.0	14.0	9.0	11.0	0.0	34.0	39.0	14.0	13.0	25.0	10.0	15.0	4.0	1.0	0.0	29.0	38.0	4.0	6.0	5.0	4.0	4.0	22.0	20.0	17.0	43.0	31.0	0.0	0.0	k__Bacteria; p__Bacteroidetes; c__Bacteroidia; o__Bacteroidales; f__Bacteroidaceae; g__Bacteroides; s__
OTU_3795	139.0	0.0	0.0	0.0	3.0	0.0	14.0	0.0	0.0	0.0	0.0	0.0	0.0	0.0	0.0	0.0	0.0	0.0	0.0	0.0	2.0	1.0	1.0	0.0	0.0	0.0	132.0	271.0	0.0	0.0	0.0	0.0	0.0	695.0	1103.0	1733.0	210.0	0.0	0.0	0.0	k__Bacteria; p__Actinobacteria; c__Actinobacteria; o__Bifidobacteriales; f__Bifidobacteriaceae; g__Bifidobacterium; s__
OTU_1185	170.0	5.0	1.0	6.0	2.0	0.0	4.0	0.0	0.0	0.0	5.0	4.0	1.0	3.0	2.0	0.0	0.0	3.0	0.0	0.0	1.0	0.0	0.0	2.0	3.0	2.0	20.0	34.0	0.0	13.0	8.0	358.0	330.0	41.0	42.0	77.0	222.0	0.0	5.0	3.0	k__Bacteria; p__Actinobacteria; c__Actinobacteria; o__Bifidobacteriales; f__Bifidobacteriaceae; g__Bifidobacterium; s__adolescentis
OTU_3576	331.0	203.0	300.0	194.0	185.0	84.0	16.0	160.0	212.0	177.0	3.0	85.0	154.0	178.0	452.0	239.0	1614.0	1240.0	476.0	871.0	601.0	361.0	308.0	187.0	186.0	295.0	899.0	597.0	57.0	663.0	435.0	1760.0	1006.0	253.0	391.0	279.0	532.0	120.0	2.0	99.0	k__Bacteria; p__Bacteroidetes; c__Bacteroidia; o__Bacteroidales; f__Bacteroidaceae; g__Bacteroides; s__
OTU_3875	29.0	20.0	16.0	35.0	22.0	15.0	10.0	38.0	56.0	52.0	105.0	25.0	17.0	13.0	21.0	192.0	245.0	176.0	124.0	259.0	1.0	0.0	1.0	2.0	2.0	8.0	39.0	48.0	73.0	107.0	61.0	77.0	38.0	48.0	24.0	20.0	45.0	46.0	92.0	107.0	k__Bacteria; p__Proteobacteria; c__Gammaproteobacteria; o__Enterobacteriales; f__Enterobacteriaceae; g__; s__
OTU_3314	17.0	326.0	134.0	83.0	89.0	66.0	30.0	158.0	222.0	175.0	0.0	0.0	0.0	1.0	0.0	0.0	0.0	0.0	12.0	36.0	0.0	0.0	0.0	0.0	1.0	0.0	3.0	21.0	0.0	0.0	0.0	1.0	0.0	16.0	3.0	6.0	26.0	190.0	0.0	0.0	k__Bacteria; p__Proteobacteria; c__Gammaproteobacteria; o__Enterobacteriales; f__Enterobacteriaceae; g__Enterobacter
OTU_3823	59.0	494.0	330.0	153.0	147.0	54.0	9.0	50.0	60.0	45.0	0.0	299.0	358.0	389.0	322.0	15.0	59.0	46.0	20.0	28.0	105.0	72.0	71.0	4.0	2.0	5.0	383.0	131.0	2.0	27.0	50.0	32.0	14.0	25.0	32.0	17.0	90.0	42.0	0.0	3.0	k__Bacteria; p__Bacteroidetes; c__Bacteroidia; o__Bacteroidales; f__Bacteroidaceae; g__Bacteroides; s__
OTU_714	238.0	64.0	39.0	52.0	30.0	33.0	63.0	98.0	117.0	111.0	1.0	3.0	5.0	1.0	3.0	1.0	11.0	13.0	2.0	5.0	49.0	28.0	17.0	0.0	1.0	3.0	168.0	289.0	5.0	3.0	4.0	11.0	10.0	144.0	133.0	52.0	303.0	64.0	0.0	0.0	k__Bacteria; p__Bacteroidetes; c__Bacteroidia; o__Bacteroidales; f__Bacteroidaceae; g__Bacteroides; s__fragilis
OTU_3966	1722.0	397.0	518.0	509.0	502.0	611.0	364.0	1194.0	1529.0	1285.0	121.0	21610.0	27274.0	34478.0	35938.0	313.0	2808.0	2238.0	798.0	1447.0	1363.0	805.0	814.0	843.0	819.0	1356.0	782.0	1375.0	182.0	5380.0	4789.0	4105.0	2335.0	1311.0	1292.0	1326.0	2512.0	1201.0	80.0	156.0	k__Bacteria; p__Bacteroidetes; c__Bacteroidia; o__Bacteroidales; f__Bacteroidaceae; g__Bacteroides; s__uniformis
OTU_1294	617.0	3.0	2.0	4.0	3.0	17.0	3040.0	18.0	30.0	40.0	4.0	0.0	1.0	1.0	3.0	1.0	1.0	3.0	5.0	2.0	14.0	7.0	6.0	0.0	1.0	3.0	1178.0	1323.0	1.0	0.0	3.0	0.0	5.0	13265.0	15318.0	6567.0	985.0	235.0	1.0	1.0	k__Bacteria; p__Actinobacteria; c__Actinobacteria; o__Bifidobacteriales; f__Bifidobacteriaceae; g__Bifidobacterium; s__
OTU_3887	1549.0	1228.0	768.0	1010.0	814.0	528.0	523.0	1170.0	1890.0	1517.0	3276.0	653.0	563.0	627.0	834.0	6016.0	7180.0	4625.0	3079.0	4040.0	9.0	15.0	16.0	30.0	41.0	47.0	1516.0	1711.0	2795.0	3664.0	2399.0	3378.0	2329.0	1150.0	837.0	472.0	2335.0	1227.0	2951.0	4433.0	k__Bacteria; p__Proteobacteria; c__Gammaproteobacteria; o__Enterobacteriales; f__Enterobacteriaceae; g__; s__
OTU_3297	227.0	6007.0	2809.0	1167.0	1255.0	0.0	3.0	3.0	0.0	1.0	4.0	1.0	2.0	0.0	0.0	0.0	0.0	1.0	3.0	2.0	2392.0	1645.0	1444.0	0.0	0.0	2.0	5109.0	714.0	2.0	1.0	1.0	0.0	1.0	52.0	81.0	80.0	352.0	1.0	0.0	0.0	k__Bacteria; p__Bacteroidetes; c__Bacteroidia; o__Bacteroidales; f__Prevotellaceae; g__Prevotella; s__copri
OTU_1341	20.0	2.0	0.0	2.0	4.0	17.0	4.0	34.0	43.0	20.0	0.0	34.0	47.0	39.0	54.0	8.0	103.0	57.0	28.0	35.0	7.0	2.0	4.0	7.0	3.0	4.0	5.0	19.0	8.0	81.0	50.0	64.0	36.0	15.0	25.0	26.0	26.0	21.0	0.0	5.0	k__Bacteria; p__Bacteroidetes; c__Bacteroidia; o__Bacteroidales; f__Bacteroidaceae; g__Bacteroides; s__
OTU_3493	3845.0	6950.0	6414.0	2857.0	2461.0	2359.0	728.0	5151.0	6591.0	4935.0	5.0	4.0	9.0	7.0	2.0	8.0	74.0	62.0	36.0	26.0	1856.0	1069.0	1102.0	2.0	5.0	13.0	7990.0	5667.0	8.0	6.0	11.0	6.0	8.0	2872.0	2814.0	1592.0	5669.0	3953.0	4.0	5.0	k__Bacteria; p__Bacteroidetes; c__Bacteroidia; o__Bacteroidales; f__Porphyromonadaceae; g__Parabacteroides; s__distasonis
OTU_284	7.0	5.0	10.0	7.0	11.0	7.0	2.0	5.0	12.0	16.0	0.0	1.0	3.0	9.0	4.0	7.0	18.0	8.0	2.0	6.0	10.0	7.0	3.0	1.0	1.0	1.0	5.0	4.0	0.0	1.0	1.0	14.0	3.0	3.0	4.0	1.0	10.0	11.0	1.0	2.0	k__Bacteria; p__Bacteroidetes; c__Bacteroidia; o__Bacteroidales; f__Bacteroidaceae; g__Bacteroides; s__uniformis
OTU_3448	558.0	3.0	3.0	1.0	1.0	0.0	487.0	6.0	4.0	6.0	460.0	1.0	1.0	0.0	0.0	286.0	5.0	0.0	1.0	3.0	94.0	55.0	58.0	25.0	27.0	59.0	301.0	461.0	145.0	197.0	42.0	1203.0	751.0	709.0	656.0	430.0	924.0	4.0	229.0	152.0	k__Bacteria; p__Firmicutes; c__Clostridia; o__Clostridiales; f__Ruminococcaceae; g__; s__
OTU_3592	1130.0	2.0	4.0	2.0	3.0	0.0	774.0	4.0	4.0	2.0	639.0	1.0	2.0	0.0	1.0	321.0	4.0	8.0	2.0	3.0	639.0	426.0	320.0	149.0	162.0	279.0	599.0	708.0	167.0	299.0	60.0	4143.0	2374.0	2239.0	2681.0	1985.0	1778.0	2.0	285.0	163.0	k__Bacteria; p__Firmicutes; c__Clostridia; o__Clostridiales; f__Ruminococcaceae; g__; s__
OTU_687	109.0	49.0	37.0	42.0	46.0	31.0	15.0	69.0	139.0	72.0	209.0	28.0	33.0	20.0	32.0	423.0	670.0	308.0	246.0	245.0	0.0	1.0	1.0	3.0	4.0	2.0	86.0	74.0	313.0	300.0	229.0	220.0	186.0	41.0	43.0	20.0	104.0	59.0	222.0	341.0	k__Bacteria; p__Proteobacteria; c__Gammaproteobacteria; o__Enterobacteriales; f__Enterobacteriaceae; g__; s__
OTU_2818	110.0	0.0	0.0	1.0	2.0	0.0	8.0	0.0	2.0	1.0	0.0	1.0	0.0	0.0	0.0	0.0	0.0	0.0	1.0	0.0	0.0	0.0	0.0	0.0	0.0	1.0	56.0	119.0	0.0	0.0	0.0	0.0	0.0	482.0	726.0	826.0	155.0	0.0	0.0	0.0	k__Bacteria; p__Actinobacteria; c__Actinobacteria; o__Bifidobacteriales; f__Bifidobacteriaceae; g__Bifidobacterium; s__
OTU_3696	15.0	9.0	17.0	20.0	14.0	9.0	6.0	20.0	24.0	35.0	91.0	8.0	18.0	13.0	19.0	151.0	171.0	108.0	90.0	88.0	0.0	0.0	0.0	2.0	0.0	0.0	33.0	31.0	57.0	104.0	50.0	41.0	43.0	13.0	8.0	2.0	23.0	23.0	76.0	96.0	k__Bacteria; p__Proteobacteria; c__Gammaproteobacteria; o__Enterobacteriales; f__Enterobacteriaceae; g__; s__
OTU_3451	102.0	145.0	92.0	98.0	104.0	666.0	456.0	980.0	1396.0	1361.0	0.0	0.0	0.0	1.0	0.0	2.0	0.0	1.0	11.0	18.0	1.0	0.0	0.0	0.0	1.0	0.0	5.0	87.0	0.0	0.0	0.0	3.0	2.0	195.0	76.0	8.0	150.0	1991.0	1.0	1.0	k__Bacteria; p__Proteobacteria; c__Gammaproteobacteria; o__Enterobacteriales; f__Enterobacteriaceae; g__Klebsiella; s__
OTU_3641	47.0	0.0	0.0	0.0	0.0	0.0	13.0	0.0	0.0	0.0	8.0	0.0	0.0	0.0	0.0	4.0	0.0	0.0	0.0	0.0	100.0	84.0	59.0	22.0	39.0	54.0	13.0	24.0	0.0	9.0	1.0	113.0	54.0	71.0	90.0	59.0	65.0	0.0	10.0	5.0	k__Bacteria; p__Firmicutes; c__Clostridia; o__Clostridiales; f__; g__; s__
OTU_3856	164.0	194.0	203.0	55.0	61.0	53.0	18.0	184.0	222.0	136.0	0.0	1.0	2.0	2.0	1.0	1.0	1.0	3.0	0.0	1.0	48.0	30.0	26.0	0.0	0.0	1.0	219.0	137.0	0.0	0.0	1.0	1.0	3.0	80.0	99.0	45.0	165.0	133.0	0.0	0.0	k__Bacteria; p__Bacteroidetes; c__Bacteroidia; o__Bacteroidales; f__Porphyromonadaceae; g__Parabacteroides; s__distasonis
OTU_2893	64.0	5.0	1.0	2.0	4.0	31.0	91.0	35.0	80.0	34.0	0.0	0.0	0.0	0.0	0.0	0.0	0.0	0.0	0.0	1.0	0.0	0.0	0.0	0.0	0.0	1.0	3.0	14.0	0.0	0.0	0.0	87.0	64.0	210.0	74.0	0.0	54.0	80.0	2.0	0.0	k__Bacteria; p__Proteobacteria; c__Gammaproteobacteria; o__Enterobacteriales; f__Enterobacteriaceae; g__; s__
OTU_3835	2334.0	592.0	698.0	704.0	680.0	921.0	491.0	1561.0	2027.0	1731.0	178.0	27939.0	37256.0	47508.0	48148.0	435.0	3904.0	3110.0	1080.0	1822.0	1760.0	1306.0	1140.0	1198.0	1164.0	1851.0	1081.0	1955.0	250.0	7675.0	6112.0	5859.0	3243.0	1769.0	1863.0	1861.0	3532.0	1676.0	105.0	203.0	k__Bacteria; p__Bacteroidetes; c__Bacteroidia; o__Bacteroidales; f__Bacteroidaceae; g__Bacteroides; s__uniformis
OTU_3562	12.0	0.0	0.0	0.0	0.0	0.0	5.0	0.0	0.0	0.0	5.0	0.0	0.0	0.0	0.0	12.0	0.0	0.0	0.0	0.0	2.0	5.0	0.0	1.0	1.0	1.0	8.0	9.0	0.0	6.0	2.0	27.0	13.0	15.0	18.0	17.0	22.0	0.0	6.0	2.0	k__Bacteria; p__Firmicutes; c__Clostridia; o__Clostridiales; f__Ruminococcaceae; g__; s__
OTU_2847	219.0	336.0	266.0	145.0	161.0	247.0	69.0	484.0	678.0	503.0	0.0	9.0	10.0	9.0	6.0	4.0	21.0	30.0	7.0	16.0	95.0	76.0	61.0	0.0	1.0	1.0	305.0	224.0	2.0	6.0	8.0	2.0	3.0	188.0	177.0	58.0	304.0	345.0	0.0	2.0	k__Bacteria; p__Bacteroidetes; c__Bacteroidia; o__Bacteroidales; f__Porphyromonadaceae; g__Parabacteroides; s__distasonis
OTU_11	218.0	52.0	46.0	40.0	28.0	22.0	56.0	102.0	109.0	75.0	0.0	2.0	1.0	0.0	1.0	1.0	13.0	12.0	9.0	4.0	33.0	24.0	28.0	1.0	0.0	2.0	189.0	298.0	1.0	5.0	1.0	9.0	9.0	105.0	120.0	70.0	257.0	57.0	0.0	0.0	k__Bacteria; p__Bacteroidetes; c__Bacteroidia; o__Bacteroidales; f__Bacteroidaceae; g__Bacteroides; s__fragilis
OTU_3118	89.0	0.0	0.0	0.0	0.0	0.0	64.0	0.0	4.0	1.0	24.0	0.0	0.0	0.0	0.0	9.0	0.0	0.0	1.0	0.0	33.0	22.0	23.0	2.0	9.0	4.0	36.0	48.0	8.0	23.0	3.0	143.0	125.0	254.0	280.0	234.0	123.0	0.0	11.0	8.0	k__Bacteria; p__Firmicutes; c__Clostridia; o__Clostridiales; f__Ruminococcaceae; g__; s__
OTU_3075	14.0	3.0	3.0	0.0	1.0	0.0	2.0	0.0	0.0	1.0	3.0	0.0	3.0	5.0	4.0	2.0	0.0	0.0	0.0	0.0	27.0	39.0	27.0	25.0	43.0	41.0	5.0	3.0	2.0	3.0	0.0	30.0	30.0	14.0	20.0	11.0	8.0	0.0	3.0	4.0	k__Bacteria; p__Firmicutes; c__Clostridia; o__Clostridiales; f__Lachnospiraceae; g__; s__
OTU_3680	93.0	57.0	37.0	28.0	38.0	33.0	12.0	62.0	130.0	76.0	200.0	22.0	25.0	20.0	34.0	345.0	395.0	244.0	143.0	145.0	0.0	1.0	0.0	1.0	6.0	1.0	60.0	55.0	184.0	233.0	137.0	154.0	136.0	44.0	36.0	4.0	94.0	86.0	163.0	292.0	k__Bacteria; p__Proteobacteria; c__Gammaproteobacteria; o__Enterobacteriales; f__Enterobacteriaceae; g__; s__
OTU_10	793.0	8.0	22.0	6.0	1.0	25.0	4115.0	43.0	36.0	65.0	4.0	2.0	1.0	0.0	2.0	0.0	0.0	5.0	10.0	3.0	29.0	8.0	7.0	0.0	1.0	10.0	1679.0	1778.0	1.0	0.0	4.0	0.0	5.0	18139.0	21863.0	9015.0	1374.0	296.0	4.0	5.0	k__Bacteria; p__Actinobacteria; c__Actinobacteria; o__Bifidobacteriales; f__Bifidobacteriaceae; g__Bifidobacterium; s__
OTU_3714	30.0	13.0	17.0	24.0	28.0	1.0	9.0	1.0	2.0	2.0	72.0	2.0	2.0	23.0	0.0	38.0	0.0	0.0	0.0	0.0	67.0	63.0	42.0	36.0	24.0	45.0	24.0	34.0	9.0	48.0	15.0	237.0	134.0	25.0	52.0	32.0	25.0	1.0	34.0	17.0	k__Bacteria; p__Firmicutes; c__Clostridia; o__Clostridiales; f__Lachnospiraceae; g__Blautia; s__
OTU_3616	65.0	35.0	18.0	36.0	24.0	21.0	13.0	52.0	78.0	62.0	81.0	10.0	12.0	7.0	14.0	152.0	186.0	80.0	50.0	59.0	1.0	2.0	1.0	0.0	2.0	0.0	32.0	38.0	80.0	96.0	63.0	97.0	93.0	42.0	39.0	14.0	48.0	45.0	80.0	134.0	k__Bacteria; p__Proteobacteria; c__Gammaproteobacteria; o__Enterobacteriales; f__Enterobacteriaceae; g__; s__
OTU_3769	2505.0	62.0	39.0	34.0	44.0	4.0	33.0	14.0	21.0	25.0	2.0	5.0	5.0	0.0	0.0	0.0	1.0	1.0	3.0	10.0	69.0	29.0	40.0	0.0	1.0	3.0	1415.0	2661.0	2.0	0.0	0.0	0.0	15.0	2517.0	3663.0	10983.0	4809.0	22.0	3.0	1.0	k__Bacteria; p__Actinobacteria; c__Actinobacteria; o__Bifidobacteriales; f__Bifidobacteriaceae; g__Bifidobacterium; s__
OTU_3919	450.0	894.0	715.0	838.0	858.0	612.0	322.0	1533.0	2496.0	2223.0	772.0	104.0	109.0	133.0	151.0	1473.0	1813.0	1216.0	1214.0	1387.0	3.0	3.0	0.0	9.0	7.0	13.0	323.0	520.0	748.0	863.0	408.0	592.0	444.0	248.0	178.0	69.0	791.0	1610.0	710.0	1247.0	k__Bacteria; p__Proteobacteria; c__Gammaproteobacteria; o__Enterobacteriales; f__Enterobacteriaceae; g__; s__
OTU_863	22.0	0.0	0.0	0.0	0.0	0.0	5.0	0.0	0.0	0.0	3.0	0.0	0.0	0.0	0.0	3.0	0.0	0.0	0.0	0.0	5.0	2.0	2.0	1.0	2.0	3.0	4.0	4.0	3.0	0.0	0.0	30.0	23.0	17.0	19.0	11.0	15.0	0.0	3.0	2.0	k__Bacteria; p__Firmicutes; c__Clostridia; o__Clostridiales; f__Ruminococcaceae; g__; s__
OTU_1073	1.0	1.0	3.0	2.0	1.0	2.0	0.0	2.0	12.0	6.0	0.0	0.0	0.0	0.0	0.0	0.0	0.0	0.0	0.0	3.0	0.0	0.0	0.0	0.0	0.0	0.0	0.0	1.0	0.0	0.0	0.0	0.0	0.0	0.0	1.0	1.0	0.0	6.0	0.0	0.0	k__Bacteria; p__Proteobacteria; c__Gammaproteobacteria; o__Enterobacteriales; f__Enterobacteriaceae; g__; s__
OTU_693	811.0	88.0	142.0	42.0	64.0	39.0	235.0	52.0	76.0	57.0	180.0	5.0	2.0	2.0	3.0	222.0	15.0	15.0	10.0	17.0	2869.0	1806.0	1755.0	762.0	771.0	1309.0	561.0	614.0	79.0	80.0	56.0	635.0	381.0	1181.0	1323.0	1232.0	1387.0	36.0	135.0	118.0	k__Bacteria; p__Bacteroidetes; c__Bacteroidia; o__Bacteroidales; f__Rikenellaceae; g__; s__
OTU_15	1259.0	179.0	227.0	84.0	90.0	37.0	337.0	64.0	106.0	74.0	202.0	4.0	16.0	9.0	11.0	230.0	28.0	34.0	7.0	10.0	4154.0	2659.0	2376.0	1233.0	1281.0	1945.0	873.0	818.0	114.0	121.0	95.0	996.0	601.0	1731.0	1902.0	1772.0	1975.0	59.0	171.0	136.0	k__Bacteria; p__Bacteroidetes; c__Bacteroidia; o__Bacteroidales; f__Rikenellaceae; g__; s__
OTU_3079	109.0	57.0	60.0	29.0	28.0	45.0	23.0	108.0	119.0	91.0	116.0	2237.0	2812.0	3431.0	2213.0	929.0	2676.0	2517.0	742.0	1169.0	32.0	38.0	18.0	163.0	155.0	229.0	152.0	137.0	224.0	753.0	790.0	1174.0	631.0	49.0	68.0	28.0	137.0	74.0	77.0	514.0	k__Bacteria; p__Bacteroidetes; c__Bacteroidia; o__Bacteroidales; f__Porphyromonadaceae; g__Parabacteroides; s__distasonis
OTU_3586	531.0	2.0	1.0	1.0	0.0	1.0	455.0	1.0	3.0	3.0	183.0	0.0	1.0	0.0	0.0	150.0	0.0	3.0	2.0	0.0	215.0	124.0	112.0	57.0	57.0	94.0	287.0	340.0	51.0	87.0	18.0	1287.0	740.0	1750.0	2084.0	1662.0	811.0	9.0	102.0	52.0	k__Bacteria; p__Firmicutes; c__Clostridia; o__Clostridiales; f__Ruminococcaceae; g__; s__
OTU_3419	20.0	12.0	6.0	3.0	10.0	3.0	3.0	12.0	29.0	10.0	28.0	0.0	3.0	2.0	2.0	65.0	74.0	35.0	28.0	26.0	0.0	1.0	0.0	0.0	2.0	1.0	15.0	7.0	22.0	28.0	33.0	32.0	37.0	5.0	8.0	0.0	11.0	14.0	30.0	41.0	k__Bacteria; p__Proteobacteria; c__Gammaproteobacteria; o__Enterobacteriales; f__Enterobacteriaceae; g__; s__
OTU_2661	118.0	2.0	3.0	1.0	0.0	2.0	42.0	1.0	1.0	2.0	14.0	0.0	0.0	0.0	0.0	9.0	0.0	0.0	0.0	0.0	377.0	274.0	240.0	8.0	8.0	16.0	138.0	103.0	7.0	8.0	0.0	25.0	34.0	249.0	217.0	140.0	178.0	1.0	9.0	11.0	k__Bacteria; p__Firmicutes; c__Clostridia; o__Clostridiales; f__Ruminococcaceae; g__; s__
OTU_3936	299.0	876.0	862.0	883.0	865.0	823.0	613.0	2087.0	3234.0	3170.0	0.0	1.0	2.0	4.0	7.0	2.0	1.0	9.0	210.0	451.0	2.0	2.0	0.0	0.0	0.0	4.0	79.0	386.0	1.0	2.0	0.0	1.0	2.0	273.0	143.0	46.0	495.0	2737.0	0.0	1.0	k__Bacteria; p__Proteobacteria; c__Gammaproteobacteria; o__Enterobacteriales; f__Enterobacteriaceae; g__; s__
OTU_2756	241.0	6489.0	2946.0	1317.0	1345.0	1.0	2.0	3.0	1.0	3.0	4.0	1.0	0.0	0.0	0.0	0.0	0.0	3.0	5.0	0.0	2573.0	1755.0	1565.0	0.0	1.0	3.0	5193.0	737.0	1.0	0.0	1.0	0.0	1.0	74.0	92.0	95.0	316.0	1.0	1.0	0.0	k__Bacteria; p__Bacteroidetes; c__Bacteroidia; o__Bacteroidales; f__Prevotellaceae; g__Prevotella; s__copri
OTU_143	26.0	1.0	0.0	0.0	0.0	0.0	29.0	2.0	1.0	1.0	0.0	0.0	0.0	0.0	0.0	0.0	0.0	0.0	0.0	0.0	69.0	48.0	34.0	0.0	0.0	0.0	26.0	9.0	0.0	0.0	0.0	0.0	0.0	133.0	144.0	78.0	18.0	0.0	0.0	0.0	k__Bacteria; p__Firmicutes; c__Clostridia; o__Clostridiales; f__; g__; s__
OTU_1772	3.0	14.0	14.0	21.0	14.0	9.0	8.0	32.0	61.0	50.0	3.0	0.0	0.0	0.0	0.0	0.0	0.0	0.0	2.0	11.0	0.0	0.0	0.0	0.0	0.0	0.0	1.0	18.0	0.0	1.0	0.0	0.0	0.0	4.0	1.0	1.0	12.0	41.0	0.0	0.0	k__Bacteria; p__Proteobacteria; c__Gammaproteobacteria; o__Enterobacteriales; f__Enterobacteriaceae; g__; s__
OTU_613	182.0	18.0	59.0	15.0	15.0	34.0	38.0	87.0	111.0	94.0	0.0	0.0	0.0	0.0	0.0	0.0	0.0	0.0	0.0	0.0	596.0	321.0	361.0	0.0	0.0	0.0	133.0	253.0	0.0	0.0	0.0	0.0	0.0	193.0	233.0	330.0	313.0	74.0	0.0	0.0	k__Bacteria; p__Bacteroidetes; c__Bacteroidia; o__Bacteroidales; f__Bacteroidaceae; g__Bacteroides; s__
OTU_3953	298.0	12.0	4.0	5.0	1.0	622.0	3463.0	565.0	1900.0	3610.0	36.0	7.0	0.0	3.0	3.0	35.0	17.0	39.0	23.0	23.0	159.0	86.0	71.0	5.0	11.0	33.0	109.0	492.0	4.0	10.0	10.0	279.0	248.0	23196.0	22234.0	17351.0	665.0	4520.0	25.0	74.0	k__Bacteria; p__Actinobacteria; c__Actinobacteria; o__Bifidobacteriales; f__Bifidobacteriaceae; g__Bifidobacterium; s__longum
OTU_292	41.0	3.0	1.0	0.0	0.0	0.0	4.0	0.0	0.0	2.0	0.0	0.0	0.0	0.0	0.0	0.0	0.0	0.0	0.0	0.0	0.0	3.0	2.0	0.0	0.0	0.0	2.0	3.0	0.0	0.0	0.0	0.0	0.0	16.0	19.0	1.0	68.0	1.0	1.0	0.0	k__Bacteria; p__Firmicutes; c__Bacilli; o__Lactobacillales; f__Lactobacillaceae; g__Lactobacillus; s__zeae
OTU_1529	2.0	0.0	0.0	0.0	0.0	0.0	0.0	0.0	2.0	0.0	0.0	0.0	0.0	2.0	6.0	0.0	0.0	0.0	0.0	0.0	0.0	0.0	0.0	0.0	1.0	0.0	1.0	0.0	0.0	2.0	1.0	1.0	1.0	0.0	0.0	0.0	0.0	0.0	0.0	0.0	k__Bacteria; p__Bacteroidetes; c__Bacteroidia; o__Bacteroidales; f__Bacteroidaceae; g__Bacteroides; s__uniformis
OTU_3975	63.0	63.0	41.0	40.0	49.0	28.0	26.0	94.0	113.0	109.0	270.0	32.0	29.0	31.0	54.0	534.0	548.0	400.0	306.0	266.0	1.0	0.0	1.0	3.0	0.0	1.0	77.0	60.0	250.0	264.0	125.0	198.0	122.0	72.0	31.0	10.0	113.0	65.0	235.0	393.0	k__Bacteria; p__Proteobacteria; c__Gammaproteobacteria; o__Enterobacteriales; f__Enterobacteriaceae; g__; s__
OTU_3888	122.0	22.0	28.0	27.0	25.0	63.0	26.0	105.0	145.0	102.0	6.0	600.0	629.0	817.0	958.0	48.0	356.0	245.0	86.0	182.0	98.0	62.0	45.0	37.0	50.0	64.0	22.0	68.0	18.0	578.0	396.0	270.0	176.0	80.0	107.0	101.0	146.0	73.0	4.0	13.0	k__Bacteria; p__Bacteroidetes; c__Bacteroidia; o__Bacteroidales; f__Bacteroidaceae; g__Bacteroides; s__uniformis
OTU_420	19.0	109.0	135.0	80.0	66.0	8.0	1.0	6.0	8.0	7.0	0.0	32.0	38.0	56.0	25.0	1.0	3.0	7.0	4.0	2.0	5.0	3.0	3.0	1.0	1.0	3.0	9.0	24.0	1.0	3.0	1.0	4.0	2.0	1.0	5.0	5.0	12.0	15.0	0.0	0.0	k__Bacteria; p__Bacteroidetes; c__Bacteroidia; o__Bacteroidales; f__Bacteroidaceae; g__Bacteroides; s__caccae
OTU_3275	360.0	3.0	1.0	0.0	5.0	0.0	229.0	3.0	2.0	3.0	102.0	0.0	0.0	0.0	0.0	69.0	2.0	0.0	2.0	3.0	1766.0	1193.0	1158.0	440.0	503.0	711.0	272.0	328.0	21.0	73.0	45.0	691.0	471.0	991.0	1022.0	554.0	520.0	3.0	62.0	41.0	k__Bacteria; p__Firmicutes; c__Clostridia; o__Clostridiales; f__Lachnospiraceae
OTU_3490	35.0	2.0	0.0	1.0	0.0	0.0	34.0	0.0	0.0	0.0	0.0	0.0	0.0	0.0	0.0	0.0	1.0	0.0	1.0	0.0	498.0	323.0	274.0	3.0	1.0	5.0	43.0	26.0	0.0	0.0	0.0	3.0	2.0	142.0	155.0	82.0	32.0	0.0	0.0	0.0	k__Bacteria; p__Firmicutes; c__Clostridia; o__Clostridiales; f__; g__; s__
OTU_3245	573.0	801.0	798.0	356.0	281.0	254.0	95.0	584.0	726.0	495.0	2.0	2.0	3.0	2.0	0.0	5.0	30.0	26.0	13.0	20.0	202.0	157.0	151.0	0.0	0.0	2.0	960.0	730.0	4.0	3.0	5.0	0.0	9.0	326.0	360.0	181.0	738.0	393.0	0.0	5.0	k__Bacteria; p__Bacteroidetes; c__Bacteroidia; o__Bacteroidales; f__Porphyromonadaceae; g__Parabacteroides; s__distasonis
OTU_3627	507.0	47.0	58.0	30.0	41.0	131.0	36.0	295.0	263.0	287.0	3.0	335.0	509.0	596.0	738.0	59.0	546.0	470.0	162.0	340.0	433.0	269.0	277.0	188.0	168.0	232.0	303.0	520.0	14.0	435.0	293.0	742.0	434.0	313.0	431.0	412.0	753.0	212.0	0.0	16.0	k__Bacteria; p__Bacteroidetes; c__Bacteroidia; o__Bacteroidales; f__Bacteroidaceae; g__Bacteroides; s__
OTU_1913	24.0	8.0	7.0	3.0	10.0	5.0	4.0	8.0	28.0	16.0	29.0	4.0	2.0	10.0	6.0	69.0	76.0	52.0	38.0	33.0	0.0	0.0	0.0	0.0	0.0	0.0	16.0	16.0	35.0	45.0	34.0	37.0	34.0	14.0	7.0	2.0	7.0	14.0	49.0	59.0	k__Bacteria; p__Proteobacteria; c__Gammaproteobacteria; o__Enterobacteriales; f__Enterobacteriaceae
OTU_3873	1801.0	14.0	36.0	3.0	4.0	11.0	660.0	8.0	5.0	13.0	2082.0	2.0	0.0	3.0	1.0	1254.0	9.0	3.0	3.0	3.0	2684.0	1794.0	1505.0	2607.0	2925.0	4679.0	1284.0	1231.0	1319.0	2841.0	745.0	16414.0	9418.0	3868.0	4721.0	3013.0	2978.0	7.0	1426.0	702.0	k__Bacteria; p__Firmicutes; c__Clostridia; o__Clostridiales; f__Ruminococcaceae; g__; s__
OTU_3484	6.0	27.0	20.0	10.0	22.0	22.0	24.0	68.0	119.0	100.0	0.0	0.0	0.0	0.0	0.0	1.0	0.0	0.0	2.0	4.0	0.0	0.0	0.0	0.0	0.0	0.0	2.0	7.0	0.0	0.0	0.0	0.0	0.0	10.0	3.0	3.0	8.0	95.0	0.0	0.0	k__Bacteria; p__Proteobacteria; c__Gammaproteobacteria; o__Enterobacteriales; f__Enterobacteriaceae; g__Klebsiella; s__
OTU_1881	46.0	0.0	1.0	0.0	0.0	0.0	10.0	0.0	0.0	0.0	33.0	0.0	0.0	0.0	0.0	18.0	0.0	0.0	0.0	0.0	59.0	31.0	21.0	40.0	101.0	85.0	22.0	16.0	12.0	47.0	20.0	269.0	234.0	58.0	82.0	46.0	40.0	0.0	11.0	12.0	k__Bacteria; p__Firmicutes; c__Clostridia; o__Clostridiales; f__Ruminococcaceae; g__; s__
OTU_1800	1.0	1.0	0.0	0.0	2.0	2.0	0.0	1.0	6.0	11.0	0.0	0.0	0.0	0.0	0.0	0.0	0.0	0.0	1.0	3.0	0.0	0.0	0.0	0.0	0.0	0.0	0.0	1.0	0.0	0.0	0.0	0.0	0.0	0.0	1.0	0.0	1.0	4.0	0.0	0.0	k__Bacteria; p__Proteobacteria; c__Gammaproteobacteria; o__Enterobacteriales; f__Enterobacteriaceae; g__; s__
OTU_3256	66.0	2.0	0.0	1.0	2.0	0.0	4.0	0.0	0.0	1.0	0.0	0.0	0.0	0.0	0.0	0.0	0.0	0.0	0.0	0.0	1.0	1.0	2.0	0.0	0.0	0.0	33.0	56.0	0.0	0.0	0.0	0.0	0.0	52.0	100.0	205.0	105.0	0.0	0.0	0.0	k__Bacteria; p__Actinobacteria; c__Actinobacteria; o__Bifidobacteriales; f__Bifidobacteriaceae; g__Bifidobacterium; s__
OTU_2712	836.0	984.0	683.0	734.0	630.0	278.0	173.0	585.0	716.0	564.0	229.0	888.0	950.0	982.0	1230.0	1229.0	3157.0	2486.0	1095.0	1481.0	7.0	2.0	4.0	21.0	29.0	48.0	1502.0	1204.0	415.0	1488.0	857.0	1930.0	1083.0	329.0	321.0	109.0	1170.0	295.0	153.0	683.0	k__Bacteria; p__Proteobacteria; c__Gammaproteobacteria; o__Enterobacteriales; f__Enterobacteriaceae; g__; s__
OTU_1288	20.0	6.0	11.0	1.0	2.0	1.0	4.0	0.0	3.0	3.0	0.0	0.0	0.0	0.0	0.0	0.0	1.0	0.0	0.0	0.0	261.0	184.0	154.0	2.0	3.0	1.0	15.0	27.0	0.0	0.0	0.0	2.0	1.0	31.0	43.0	78.0	55.0	2.0	0.0	0.0	k__Bacteria; p__Bacteroidetes; c__Bacteroidia; o__Bacteroidales; f__Rikenellaceae; g__; s__
OTU_1078	58.0	1.0	2.0	1.0	0.0	0.0	0.0	0.0	0.0	0.0	1.0	1.0	2.0	2.0	1.0	1.0	0.0	0.0	2.0	0.0	0.0	0.0	0.0	0.0	2.0	1.0	15.0	15.0	0.0	3.0	2.0	129.0	81.0	6.0	7.0	28.0	88.0	0.0	3.0	2.0	k__Bacteria; p__Actinobacteria; c__Actinobacteria; o__Bifidobacteriales; f__Bifidobacteriaceae; g__Bifidobacterium; s__adolescentis
OTU_3941	168.0	111.0	106.0	46.0	40.0	71.0	43.0	176.0	204.0	150.0	114.0	2222.0	2723.0	3407.0	2011.0	915.0	2803.0	2448.0	735.0	1239.0	55.0	27.0	29.0	166.0	146.0	210.0	279.0	284.0	229.0	819.0	835.0	1073.0	617.0	100.0	109.0	66.0	236.0	79.0	66.0	495.0	k__Bacteria; p__Bacteroidetes; c__Bacteroidia; o__Bacteroidales; f__Porphyromonadaceae; g__Parabacteroides; s__distasonis
OTU_3977	580.0	1290.0	1043.0	1316.0	1268.0	856.0	417.0	2343.0	3805.0	3435.0	1177.0	140.0	144.0	105.0	214.0	2213.0	2482.0	1549.0	1652.0	2350.0	5.0	6.0	3.0	7.0	11.0	7.0	505.0	878.0	1053.0	1221.0	583.0	845.0	636.0	443.0	271.0	142.0	1094.0	2383.0	1085.0	1647.0	k__Bacteria; p__Proteobacteria; c__Gammaproteobacteria; o__Enterobacteriales; f__Enterobacteriaceae; g__; s__
OTU_2225	12.0	9.0	20.0	9.0	2.0	4.0	1.0	8.0	13.0	12.0	0.0	0.0	4.0	3.0	0.0	0.0	2.0	1.0	0.0	1.0	16.0	15.0	14.0	0.0	1.0	1.0	20.0	18.0	0.0	0.0	0.0	0.0	1.0	9.0	8.0	15.0	8.0	5.0	0.0	0.0	k__Bacteria; p__Bacteroidetes; c__Bacteroidia; o__Bacteroidales; f__Porphyromonadaceae; g__Parabacteroides; s__distasonis
OTU_868	15.0	16.0	17.0	4.0	4.0	3.0	2.0	13.0	16.0	15.0	0.0	0.0	1.0	0.0	1.0	0.0	0.0	2.0	0.0	0.0	3.0	1.0	2.0	0.0	0.0	0.0	16.0	12.0	0.0	0.0	0.0	0.0	0.0	9.0	6.0	1.0	13.0	9.0	0.0	0.0	k__Bacteria; p__Bacteroidetes; c__Bacteroidia; o__Bacteroidales; f__Porphyromonadaceae; g__Parabacteroides; s__distasonis
OTU_3883	359.0	1056.0	1131.0	1182.0	1152.0	1434.0	879.0	3609.0	5754.0	5471.0	2.0	1.0	3.0	5.0	4.0	2.0	1.0	9.0	279.0	864.0	0.0	1.0	0.0	0.0	0.0	1.0	103.0	425.0	0.0	3.0	1.0	2.0	2.0	401.0	214.0	88.0	667.0	4272.0	5.0	1.0	k__Bacteria; p__Proteobacteria; c__Gammaproteobacteria; o__Enterobacteriales; f__Enterobacteriaceae; g__; s__
OTU_37	502.0	92.0	94.0	53.0	52.0	115.0	64.0	345.0	536.0	482.0	10.0	22.0	51.0	54.0	72.0	114.0	606.0	401.0	160.0	279.0	341.0	226.0	216.0	122.0	147.0	161.0	425.0	563.0	60.0	72.0	59.0	682.0	400.0	304.0	403.0	212.0	759.0	290.0	8.0	66.0	k__Bacteria; p__Bacteroidetes; c__Bacteroidia; o__Bacteroidales; f__Bacteroidaceae; g__Bacteroides; s__
OTU_20	3.0	1.0	2.0	1.0	0.0	0.0	1.0	8.0	5.0	7.0	0.0	0.0	0.0	0.0	0.0	0.0	0.0	0.0	0.0	0.0	0.0	0.0	0.0	0.0	0.0	0.0	0.0	0.0	0.0	0.0	0.0	0.0	0.0	1.0	4.0	0.0	0.0	10.0	0.0	0.0	k__Bacteria; p__Proteobacteria; c__Gammaproteobacteria; o__Enterobacteriales; f__Enterobacteriaceae; g__Klebsiella; s__
OTU_2055	32.0	0.0	0.0	0.0	0.0	0.0	11.0	0.0	0.0	0.0	7.0	0.0	0.0	0.0	0.0	7.0	0.0	0.0	0.0	0.0	5.0	1.0	6.0	1.0	2.0	2.0	9.0	12.0	3.0	2.0	0.0	48.0	50.0	47.0	52.0	17.0	25.0	0.0	6.0	0.0	k__Bacteria; p__Firmicutes; c__Clostridia; o__Clostridiales; f__Ruminococcaceae; g__; s__
OTU_3791	61.0	2.0	0.0	1.0	0.0	10.0	15.0	31.0	57.0	54.0	250.0	7.0	50.0	179.0	6.0	467.0	9.0	12.0	6.0	12.0	367.0	258.0	256.0	1721.0	2348.0	2938.0	76.0	60.0	69.0	209.0	121.0	2875.0	2101.0	95.0	140.0	254.0	82.0	40.0	167.0	244.0	k__Bacteria; p__Firmicutes; c__Clostridia; o__Clostridiales; f__Lachnospiraceae; g__[Ruminococcus]
OTU_3951	1181.0	4152.0	4469.0	3954.0	4153.0	4123.0	2961.0	10021.0	16554.0	16543.0	6.0	8.0	4.0	15.0	15.0	15.0	13.0	29.0	630.0	1646.0	3.0	8.0	0.0	1.0	8.0	3.0	330.0	1595.0	7.0	5.0	7.0	4.0	10.0	1336.0	725.0	370.0	2249.0	13540.0	3.0	7.0	k__Bacteria; p__Proteobacteria; c__Gammaproteobacteria; o__Enterobacteriales; f__Enterobacteriaceae; g__; s__
OTU_2755	183.0	50.0	45.0	37.0	18.0	69.0	34.0	115.0	172.0	101.0	0.0	0.0	0.0	0.0	0.0	0.0	0.0	1.0	0.0	1.0	111.0	69.0	62.0	1.0	1.0	0.0	271.0	258.0	0.0	0.0	0.0	1.0	0.0	75.0	60.0	66.0	255.0	107.0	0.0	0.0	k__Bacteria; p__Bacteroidetes; c__Bacteroidia; o__Bacteroidales; f__Bacteroidaceae; g__Bacteroides; s__
OTU_2226	133.0	0.0	0.0	0.0	0.0	0.0	48.0	1.0	1.0	0.0	77.0	0.0	1.0	1.0	0.0	42.0	0.0	0.0	0.0	0.0	60.0	46.0	37.0	21.0	28.0	63.0	79.0	79.0	31.0	64.0	7.0	864.0	479.0	209.0	282.0	259.0	236.0	0.0	48.0	11.0	k__Bacteria; p__Firmicutes; c__Clostridia; o__Clostridiales; f__Ruminococcaceae; g__; s__
OTU_2943	2.0	0.0	0.0	0.0	0.0	0.0	0.0	0.0	1.0	0.0	2.0	0.0	0.0	2.0	0.0	2.0	0.0	0.0	0.0	0.0	79.0	59.0	55.0	131.0	203.0	244.0	0.0	1.0	1.0	18.0	8.0	112.0	73.0	2.0	4.0	7.0	0.0	0.0	2.0	1.0	k__Bacteria; p__Firmicutes; c__Clostridia; o__Clostridiales; f__Lachnospiraceae; g__; s__
OTU_1716	54.0	0.0	0.0	0.0	0.0	0.0	0.0	0.0	0.0	0.0	0.0	0.0	0.0	0.0	0.0	0.0	0.0	0.0	0.0	0.0	0.0	0.0	0.0	0.0	0.0	0.0	4.0	21.0	0.0	0.0	0.0	2.0	0.0	12.0	18.0	69.0	74.0	0.0	0.0	2.0	k__Bacteria; p__Actinobacteria; c__Actinobacteria; o__Bifidobacteriales; f__Bifidobacteriaceae; g__Bifidobacterium; s__
OTU_1981	37.0	6.0	12.0	6.0	5.0	8.0	10.0	29.0	33.0	21.0	0.0	0.0	0.0	1.0	0.0	3.0	27.0	5.0	3.0	11.0	32.0	29.0	20.0	3.0	5.0	3.0	24.0	32.0	1.0	3.0	1.0	15.0	4.0	9.0	31.0	22.0	43.0	11.0	0.0	1.0	k__Bacteria; p__Bacteroidetes; c__Bacteroidia; o__Bacteroidales; f__Bacteroidaceae; g__Bacteroides; s__
OTU_3904	1009.0	3759.0	4186.0	3417.0	3317.0	3957.0	2825.0	9556.0	16293.0	15853.0	3.0	2.0	5.0	19.0	18.0	7.0	8.0	29.0	387.0	875.0	2.0	3.0	2.0	5.0	3.0	3.0	283.0	1354.0	3.0	9.0	3.0	6.0	10.0	1225.0	678.0	330.0	1800.0	13205.0	3.0	5.0	k__Bacteria; p__Proteobacteria; c__Gammaproteobacteria; o__Enterobacteriales; f__Enterobacteriaceae; g__; s__
OTU_38	224.0	45.0	84.0	40.0	48.0	45.0	17.0	65.0	113.0	87.0	17.0	3.0	14.0	22.0	9.0	24.0	57.0	39.0	16.0	17.0	2254.0	1473.0	1311.0	221.0	340.0	390.0	229.0	158.0	3.0	17.0	22.0	199.0	136.0	261.0	267.0	532.0	276.0	88.0	4.0	21.0	k__Bacteria; p__Bacteroidetes; c__Bacteroidia; o__Bacteroidales; f__[Barnesiellaceae]; g__; s__
OTU_2615	208.0	7.0	1.0	2.0	1.0	3.0	44.0	6.0	10.0	9.0	102.0	0.0	2.0	27.0	1.0	115.0	0.0	0.0	2.0	0.0	517.0	396.0	369.0	734.0	1005.0	1228.0	154.0	170.0	4.0	83.0	34.0	537.0	362.0	303.0	460.0	267.0	217.0	5.0	70.0	42.0	k__Bacteria; p__Firmicutes; c__Clostridia; o__Clostridiales; f__Lachnospiraceae; g__Blautia
OTU_99	54.0	1.0	0.0	0.0	0.0	2.0	48.0	2.0	6.0	1.0	7.0	0.0	0.0	0.0	0.0	31.0	0.0	0.0	2.0	0.0	41.0	14.0	25.0	62.0	69.0	104.0	12.0	22.0	4.0	8.0	6.0	160.0	80.0	170.0	186.0	147.0	91.0	0.0	8.0	21.0	k__Bacteria; p__Firmicutes; c__Clostridia; o__Clostridiales; f__Clostridiaceae; g__; s__
OTU_3667	184.0	5.0	3.0	5.0	2.0	107.0	493.0	60.0	134.0	184.0	0.0	0.0	0.0	0.0	0.0	0.0	0.0	0.0	0.0	0.0	0.0	0.0	0.0	1.0	0.0	1.0	10.0	75.0	0.0	0.0	0.0	283.0	165.0	1258.0	553.0	13.0	333.0	451.0	0.0	1.0	k__Bacteria; p__Proteobacteria; c__Gammaproteobacteria; o__Enterobacteriales; f__Enterobacteriaceae
OTU_3211	16.0	0.0	0.0	0.0	0.0	0.0	3.0	0.0	0.0	0.0	25.0	0.0	0.0	0.0	0.0	13.0	0.0	0.0	0.0	0.0	191.0	129.0	128.0	41.0	51.0	84.0	12.0	13.0	2.0	40.0	4.0	247.0	151.0	70.0	89.0	58.0	17.0	0.0	9.0	5.0	k__Bacteria; p__Firmicutes; c__Clostridia; o__Clostridiales; f__Ruminococcaceae
OTU_3995	140.0	142.0	90.0	79.0	81.0	1168.0	925.0	1442.0	1958.0	2011.0	0.0	1.0	0.0	1.0	0.0	0.0	0.0	0.0	0.0	4.0	0.0	2.0	1.0	1.0	0.0	0.0	10.0	102.0	0.0	1.0	0.0	44.0	35.0	497.0	171.0	5.0	308.0	3282.0	1.0	1.0	k__Bacteria; p__Proteobacteria; c__Gammaproteobacteria; o__Enterobacteriales; f__Enterobacteriaceae
OTU_2233	235.0	777.0	725.0	901.0	788.0	592.0	329.0	1659.0	2478.0	2314.0	1.0	3.0	2.0	3.0	9.0	4.0	6.0	11.0	299.0	593.0	0.0	3.0	0.0	0.0	1.0	1.0	93.0	430.0	2.0	4.0	2.0	2.0	3.0	93.0	99.0	41.0	453.0	1609.0	2.0	5.0	k__Bacteria; p__Proteobacteria; c__Gammaproteobacteria; o__Enterobacteriales; f__Enterobacteriaceae; g__; s__
OTU_1065	60.0	12.0	4.0	5.0	3.0	12.0	8.0	12.0	28.0	11.0	12.0	17.0	53.0	46.0	123.0	532.0	1575.0	1135.0	381.0	1051.0	71.0	37.0	43.0	332.0	362.0	494.0	163.0	80.0	56.0	325.0	206.0	2726.0	1541.0	45.0	64.0	32.0	96.0	13.0	8.0	266.0	k__Bacteria; p__Bacteroidetes; c__Bacteroidia; o__Bacteroidales; f__Bacteroidaceae; g__Bacteroides; s__
OTU_3366	191.0	0.0	0.0	0.0	1.0	0.0	60.0	2.0	0.0	0.0	788.0	0.0	0.0	0.0	1.0	391.0	7.0	2.0	2.0	3.0	157.0	96.0	111.0	638.0	733.0	978.0	146.0	126.0	697.0	908.0	189.0	5091.0	3239.0	299.0	365.0	415.0	241.0	1.0	523.0	248.0	k__Bacteria; p__Firmicutes; c__Clostridia; o__Clostridiales; f__Ruminococcaceae; g__Faecalibacterium; s__prausnitzii
OTU_414	736.0	28.0	16.0	36.0	45.0	0.0	8.0	0.0	4.0	0.0	140.0	37.0	36.0	19.0	23.0	46.0	10.0	5.0	8.0	11.0	1.0	0.0	0.0	2.0	0.0	1.0	131.0	231.0	8.0	114.0	92.0	1600.0	1156.0	190.0	133.0	155.0	1395.0	0.0	115.0	27.0	k__Bacteria; p__Actinobacteria; c__Actinobacteria; o__Bifidobacteriales; f__Bifidobacteriaceae; g__Bifidobacterium; s__adolescentis
OTU_3947	501.0	23.0	13.0	8.0	0.0	1073.0	5305.0	892.0	3299.0	6230.0	53.0	3.0	2.0	3.0	6.0	83.0	25.0	51.0	33.0	25.0	218.0	129.0	105.0	15.0	17.0	60.0	159.0	726.0	14.0	23.0	12.0	399.0	386.0	35377.0	34176.0	25494.0	1063.0	7802.0	51.0	87.0	k__Bacteria; p__Actinobacteria; c__Actinobacteria; o__Bifidobacteriales; f__Bifidobacteriaceae; g__Bifidobacterium; s__longum
OTU_2067	6.0	0.0	0.0	0.0	0.0	5.0	16.0	2.0	16.0	16.0	1.0	0.0	0.0	0.0	0.0	0.0	0.0	1.0	0.0	0.0	0.0	1.0	0.0	0.0	0.0	0.0	0.0	0.0	0.0	0.0	0.0	2.0	1.0	95.0	102.0	36.0	2.0	15.0	0.0	1.0	k__Bacteria; p__Actinobacteria; c__Actinobacteria; o__Bifidobacteriales; f__Bifidobacteriaceae; g__Bifidobacterium; s__longum
OTU_2717	367.0	2.0	5.0	6.0	4.0	0.0	2.0	0.0	0.0	0.0	27.0	1.0	1.0	6.0	0.0	4.0	1.0	0.0	0.0	0.0	1.0	1.0	2.0	5.0	9.0	9.0	59.0	83.0	0.0	18.0	13.0	1244.0	807.0	86.0	126.0	273.0	535.0	0.0	8.0	2.0	k__Bacteria; p__Actinobacteria; c__Actinobacteria; o__Bifidobacteriales; f__Bifidobacteriaceae; g__Bifidobacterium; s__adolescentis
OTU_1685	14.0	0.0	0.0	0.0	0.0	0.0	0.0	0.0	0.0	0.0	0.0	0.0	0.0	0.0	0.0	0.0	0.0	0.0	0.0	0.0	0.0	0.0	0.0	0.0	0.0	0.0	8.0	7.0	0.0	0.0	0.0	0.0	0.0	9.0	10.0	35.0	8.0	0.0	0.0	0.0	k__Bacteria; p__Actinobacteria; c__Actinobacteria; o__Bifidobacteriales; f__Bifidobacteriaceae; g__Bifidobacterium; s__
OTU_3296	13.0	0.0	1.0	0.0	0.0	0.0	25.0	1.0	1.0	2.0	2.0	0.0	0.0	0.0	0.0	0.0	0.0	0.0	0.0	0.0	6.0	5.0	4.0	0.0	0.0	0.0	4.0	8.0	0.0	0.0	2.0	0.0	1.0	40.0	36.0	11.0	21.0	2.0	0.0	1.0	k__Bacteria; p__Actinobacteria; c__Coriobacteriia; o__Coriobacteriales; f__Coriobacteriaceae; g__; s__
OTU_959	10.0	0.0	0.0	0.0	0.0	2.0	9.0	1.0	0.0	0.0	0.0	0.0	0.0	0.0	0.0	0.0	0.0	0.0	0.0	0.0	14.0	6.0	10.0	1.0	1.0	1.0	11.0	14.0	0.0	2.0	0.0	3.0	0.0	42.0	45.0	24.0	18.0	0.0	0.0	0.0	k__Bacteria; p__Actinobacteria; c__Coriobacteriia; o__Coriobacteriales; f__Coriobacteriaceae; g__; s__
OTU_3809	690.0	147.0	162.0	295.0	286.0	10.0	336.0	8.0	8.0	10.0	747.0	8.0	54.0	256.0	2.0	587.0	2.0	2.0	6.0	2.0	1728.0	1194.0	1127.0	646.0	680.0	1117.0	559.0	394.0	127.0	775.0	210.0	5282.0	2987.0	935.0	1615.0	994.0	1036.0	9.0	514.0	277.0	k__Bacteria; p__Firmicutes; c__Clostridia; o__Clostridiales; f__Lachnospiraceae; g__Blautia; s__
OTU_3456	5.0	0.0	0.0	0.0	1.0	1.0	1.0	3.0	5.0	2.0	0.0	0.0	0.0	0.0	0.0	0.0	0.0	0.0	0.0	0.0	5.0	0.0	1.0	0.0	0.0	0.0	10.0	13.0	0.0	0.0	0.0	0.0	0.0	2.0	2.0	2.0	8.0	1.0	0.0	0.0	k__Bacteria; p__Bacteroidetes; c__Bacteroidia; o__Bacteroidales; f__Bacteroidaceae; g__Bacteroides; s__
OTU_3946	499.0	2059.0	2070.0	1743.0	1830.0	1983.0	1471.0	5053.0	8259.0	8080.0	6.0	1.0	0.0	5.0	2.0	7.0	3.0	10.0	154.0	361.0	0.0	2.0	0.0	1.0	2.0	1.0	123.0	710.0	0.0	0.0	2.0	4.0	4.0	635.0	400.0	202.0	875.0	6510.0	2.0	3.0	k__Bacteria; p__Proteobacteria; c__Gammaproteobacteria; o__Enterobacteriales; f__Enterobacteriaceae; g__Klebsiella; s__
OTU_1178	3.0	2.0	10.0	6.0	3.0	8.0	5.0	17.0	33.0	23.0	0.0	0.0	0.0	0.0	0.0	0.0	0.0	0.0	0.0	9.0	0.0	0.0	0.0	0.0	0.0	0.0	0.0	1.0	0.0	0.0	0.0	0.0	0.0	1.0	0.0	1.0	3.0	26.0	0.0	0.0	k__Bacteria; p__Proteobacteria; c__Gammaproteobacteria; o__Enterobacteriales; f__Enterobacteriaceae
OTU_1223	92.0	31.0	12.0	68.0	80.0	4.0	71.0	5.0	4.0	1.0	119.0	0.0	3.0	32.0	2.0	68.0	1.0	1.0	0.0	0.0	57.0	37.0	32.0	38.0	48.0	90.0	72.0	50.0	16.0	122.0	25.0	548.0	367.0	217.0	357.0	319.0	112.0	15.0	58.0	41.0	k__Bacteria; p__Firmicutes; c__Clostridia; o__Clostridiales; f__Lachnospiraceae; g__Blautia; s__
OTU_3997	3.0	7.0	17.0	5.0	13.0	14.0	6.0	28.0	72.0	33.0	0.0	0.0	0.0	0.0	0.0	0.0	0.0	0.0	1.0	6.0	0.0	0.0	0.0	0.0	0.0	0.0	0.0	1.0	0.0	0.0	0.0	0.0	0.0	2.0	3.0	1.0	3.0	45.0	0.0	0.0	k__Bacteria; p__Proteobacteria; c__Gammaproteobacteria; o__Enterobacteriales; f__Enterobacteriaceae; g__; s__
OTU_3266	12.0	174.0	213.0	106.0	106.0	1.0	4.0	4.0	3.0	4.0	1.0	2.0	2.0	0.0	7.0	1.0	5.0	5.0	5.0	0.0	21.0	12.0	10.0	5.0	7.0	4.0	20.0	35.0	0.0	0.0	0.0	4.0	0.0	24.0	14.0	5.0	15.0	5.0	1.0	1.0	k__Bacteria; p__Bacteroidetes; c__Bacteroidia; o__Bacteroidales; f__Bacteroidaceae; g__Bacteroides; s__
OTU_3608	152.0	430.0	466.0	495.0	373.0	493.0	301.0	1514.0	2233.0	2239.0	1.0	0.0	0.0	1.0	0.0	1.0	0.0	0.0	2.0	5.0	0.0	1.0	1.0	0.0	0.0	1.0	23.0	182.0	2.0	1.0	0.0	0.0	0.0	146.0	78.0	51.0	209.0	1432.0	0.0	0.0	k__Bacteria; p__Proteobacteria; c__Gammaproteobacteria; o__Enterobacteriales; f__Enterobacteriaceae
OTU_3302	37.0	3.0	2.0	0.0	2.0	6.0	7.0	11.0	10.0	14.0	0.0	0.0	0.0	0.0	0.0	0.0	2.0	1.0	0.0	3.0	2.0	1.0	4.0	0.0	0.0	0.0	25.0	34.0	0.0	0.0	0.0	1.0	1.0	23.0	21.0	13.0	30.0	7.0	0.0	0.0	k__Bacteria; p__Bacteroidetes; c__Bacteroidia; o__Bacteroidales; f__Bacteroidaceae; g__Bacteroides; s__fragilis
OTU_3437	154.0	0.0	0.0	3.0	0.0	0.0	48.0	0.0	0.0	2.0	19.0	0.0	0.0	0.0	0.0	15.0	0.0	0.0	0.0	0.0	40.0	28.0	26.0	15.0	14.0	20.0	61.0	53.0	6.0	15.0	4.0	261.0	206.0	165.0	223.0	99.0	139.0	1.0	10.0	16.0	k__Bacteria; p__Firmicutes; c__Clostridia; o__Clostridiales; f__Ruminococcaceae; g__; s__
OTU_3030	268.0	25.0	74.0	17.0	16.0	10.0	13.0	69.0	68.0	108.0	35.0	50.0	49.0	56.0	195.0	976.0	2907.0	1998.0	699.0	1643.0	162.0	107.0	120.0	496.0	550.0	693.0	808.0	240.0	109.0	607.0	366.0	4631.0	2647.0	214.0	261.0	154.0	360.0	42.0	24.0	447.0	k__Bacteria; p__Bacteroidetes; c__Bacteroidia; o__Bacteroidales; f__Bacteroidaceae; g__Bacteroides; s__
OTU_2332	136.0	19.0	16.0	22.0	14.0	16.0	38.0	33.0	26.0	23.0	496.0	10.0	19.0	22.0	4.0	530.0	11.0	5.0	10.0	4.0	1.0	1.0	2.0	9.0	17.0	15.0	142.0	115.0	340.0	558.0	185.0	888.0	539.0	78.0	77.0	44.0	179.0	25.0	354.0	252.0	k__Bacteria; p__Proteobacteria; c__Gammaproteobacteria; o__Enterobacteriales; f__Enterobacteriaceae; g__; s__
OTU_2957	51.0	45.0	51.0	53.0	49.0	38.0	124.0	99.0	164.0	202.0	0.0	0.0	0.0	0.0	0.0	0.0	0.0	1.0	3.0	10.0	0.0	0.0	0.0	0.0	0.0	0.0	6.0	62.0	0.0	0.0	0.0	0.0	0.0	85.0	80.0	49.0	87.0	223.0	0.0	0.0	k__Bacteria; p__Proteobacteria; c__Gammaproteobacteria; o__Enterobacteriales; f__Enterobacteriaceae; g__; s__
OTU_3593	6.0	110.0	49.0	26.0	18.0	0.0	0.0	0.0	0.0	0.0	0.0	0.0	0.0	0.0	0.0	0.0	0.0	0.0	0.0	0.0	59.0	23.0	27.0	0.0	0.0	0.0	105.0	8.0	0.0	0.0	0.0	0.0	0.0	0.0	2.0	3.0	8.0	0.0	0.0	0.0	k__Bacteria; p__Bacteroidetes; c__Bacteroidia; o__Bacteroidales; f__Prevotellaceae; g__Prevotella; s__copri
OTU_50	8.0	0.0	0.0	0.0	0.0	1.0	7.0	2.0	1.0	0.0	27.0	0.0	0.0	0.0	0.0	11.0	0.0	0.0	0.0	0.0	17.0	17.0	9.0	30.0	40.0	50.0	8.0	7.0	0.0	5.0	4.0	158.0	106.0	51.0	67.0	16.0	9.0	0.0	3.0	3.0	k__Bacteria; p__Firmicutes; c__Clostridia; o__Clostridiales; f__Ruminococcaceae; g__Ruminococcus
OTU_3794	20.0	14.0	15.0	15.0	19.0	11.0	11.0	30.0	37.0	30.0	79.0	22.0	7.0	23.0	27.0	151.0	203.0	128.0	97.0	90.0	0.0	0.0	1.0	0.0	1.0	1.0	39.0	19.0	113.0	104.0	41.0	66.0	47.0	18.0	15.0	5.0	54.0	26.0	85.0	119.0	k__Bacteria; p__Proteobacteria; c__Gammaproteobacteria; o__Enterobacteriales; f__Enterobacteriaceae; g__; s__
OTU_2801	69.0	32.0	13.0	20.0	26.0	5.0	27.0	13.0	43.0	43.0	0.0	0.0	0.0	0.0	0.0	0.0	0.0	0.0	1.0	1.0	0.0	0.0	0.0	0.0	0.0	1.0	9.0	57.0	0.0	0.0	0.0	5.0	0.0	34.0	24.0	20.0	112.0	55.0	0.0	0.0	k__Bacteria; p__Proteobacteria; c__Gammaproteobacteria; o__Enterobacteriales; f__Enterobacteriaceae; g__Klebsiella; s__
OTU_1231	3.0	1.0	3.0	4.0	3.0	1.0	0.0	1.0	3.0	1.0	0.0	0.0	0.0	0.0	0.0	0.0	0.0	0.0	0.0	0.0	4.0	0.0	0.0	0.0	0.0	0.0	1.0	1.0	0.0	0.0	0.0	0.0	0.0	0.0	0.0	0.0	3.0	3.0	0.0	0.0	k__Bacteria; p__Bacteroidetes; c__Bacteroidia; o__Bacteroidales; f__Bacteroidaceae; g__Bacteroides; s__
OTU_3698	82.0	16.0	17.0	35.0	53.0	1.0	28.0	1.0	1.0	1.0	114.0	2.0	8.0	46.0	0.0	64.0	0.0	1.0	0.0	0.0	346.0	202.0	186.0	185.0	175.0	242.0	40.0	37.0	14.0	116.0	36.0	735.0	496.0	67.0	143.0	81.0	56.0	1.0	72.0	44.0	k__Bacteria; p__Firmicutes; c__Clostridia; o__Clostridiales; f__Lachnospiraceae; g__Blautia; s__
OTU_3356	155.0	2.0	7.0	4.0	5.0	0.0	4.0	0.0	0.0	0.0	5.0	1.0	1.0	3.0	1.0	0.0	0.0	1.0	2.0	0.0	0.0	0.0	0.0	0.0	2.0	2.0	48.0	78.0	1.0	7.0	10.0	189.0	124.0	232.0	248.0	625.0	245.0	0.0	4.0	1.0	k__Bacteria; p__Actinobacteria; c__Actinobacteria; o__Bifidobacteriales; f__Bifidobacteriaceae; g__Bifidobacterium; s__adolescentis
OTU_2688	37.0	48.0	65.0	29.0	21.0	15.0	4.0	46.0	62.0	51.0	1.0	352.0	564.0	949.0	557.0	13.0	101.0	97.0	36.0	45.0	42.0	25.0	34.0	21.0	18.0	30.0	28.0	44.0	15.0	59.0	27.0	101.0	68.0	28.0	29.0	21.0	91.0	30.0	0.0	7.0	k__Bacteria; p__Bacteroidetes; c__Bacteroidia; o__Bacteroidales; f__Bacteroidaceae; g__Bacteroides; s__
OTU_3249	445.0	0.0	2.0	1.0	2.0	1.0	410.0	4.0	2.0	3.0	316.0	0.0	0.0	0.0	0.0	200.0	4.0	4.0	1.0	5.0	80.0	54.0	51.0	22.0	26.0	39.0	244.0	316.0	84.0	162.0	36.0	919.0	597.0	566.0	485.0	368.0	640.0	3.0	171.0	102.0	k__Bacteria; p__Firmicutes; c__Clostridia; o__Clostridiales; f__Ruminococcaceae; g__; s__
OTU_97	53.0	8.0	14.0	10.0	7.0	14.0	5.0	30.0	49.0	34.0	8.0	2.0	3.0	3.0	9.0	204.0	531.0	302.0	132.0	332.0	61.0	47.0	47.0	26.0	42.0	52.0	109.0	114.0	21.0	58.0	45.0	398.0	240.0	75.0	116.0	52.0	82.0	17.0	3.0	78.0	k__Bacteria; p__Bacteroidetes; c__Bacteroidia; o__Bacteroidales; f__Bacteroidaceae; g__Bacteroides; s__
OTU_2431	931.0	1977.0	1897.0	754.0	747.0	435.0	131.0	909.0	1236.0	875.0	2.0	241.0	334.0	418.0	258.0	12.0	94.0	125.0	28.0	55.0	378.0	262.0	227.0	6.0	7.0	5.0	1787.0	1017.0	3.0	36.0	40.0	21.0	11.0	444.0	477.0	271.0	1112.0	717.0	1.0	5.0	k__Bacteria; p__Bacteroidetes; c__Bacteroidia; o__Bacteroidales; f__Porphyromonadaceae; g__Parabacteroides; s__distasonis
OTU_3615	66.0	0.0	0.0	0.0	0.0	0.0	28.0	0.0	0.0	0.0	15.0	0.0	0.0	0.0	0.0	16.0	1.0	0.0	0.0	0.0	30.0	10.0	3.0	2.0	6.0	8.0	30.0	28.0	3.0	7.0	0.0	134.0	89.0	85.0	100.0	71.0	70.0	0.0	3.0	6.0	k__Bacteria; p__Firmicutes; c__Clostridia; o__Clostridiales; f__Ruminococcaceae; g__; s__
OTU_1212	4.0	1.0	5.0	2.0	4.0	0.0	1.0	4.0	3.0	4.0	4.0	2.0	1.0	0.0	0.0	6.0	12.0	9.0	5.0	5.0	0.0	0.0	0.0	0.0	0.0	0.0	3.0	5.0	4.0	11.0	4.0	8.0	1.0	3.0	0.0	1.0	1.0	6.0	11.0	17.0	k__Bacteria; p__Proteobacteria; c__Gammaproteobacteria; o__Enterobacteriales; f__Enterobacteriaceae; g__; s__
OTU_261	60.0	153.0	132.0	170.0	169.0	259.0	141.0	591.0	782.0	718.0	0.0	0.0	0.0	0.0	0.0	0.0	1.0	0.0	0.0	0.0	0.0	1.0	0.0	0.0	0.0	0.0	9.0	59.0	0.0	0.0	0.0	0.0	0.0	50.0	23.0	10.0	76.0	610.0	0.0	0.0	k__Bacteria; p__Proteobacteria; c__Gammaproteobacteria; o__Enterobacteriales; f__Enterobacteriaceae; g__Erwinia
OTU_3932	49.0	0.0	0.0	0.0	0.0	0.0	27.0	0.0	0.0	0.0	18.0	0.0	0.0	0.0	0.0	7.0	0.0	1.0	0.0	0.0	27.0	16.0	13.0	6.0	7.0	5.0	20.0	21.0	2.0	5.0	1.0	100.0	83.0	94.0	97.0	79.0	69.0	0.0	14.0	3.0	k__Bacteria; p__Firmicutes; c__Clostridia; o__Clostridiales; f__Ruminococcaceae; g__; s__
OTU_56	197.0	3.0	0.0	1.0	1.0	0.0	93.0	0.0	0.0	2.0	152.0	0.0	0.0	0.0	0.0	72.0	1.0	1.0	1.0	3.0	104.0	67.0	77.0	37.0	54.0	69.0	118.0	135.0	1.0	118.0	34.0	771.0	441.0	778.0	709.0	390.0	296.0	0.0	110.0	54.0	k__Bacteria; p__Firmicutes; c__Clostridia; o__Clostridiales; f__Ruminococcaceae
OTU_3343	145.0	433.0	436.0	376.0	445.0	438.0	357.0	1133.0	2025.0	1859.0	0.0	0.0	0.0	2.0	2.0	0.0	2.0	2.0	38.0	124.0	0.0	0.0	0.0	1.0	0.0	0.0	23.0	182.0	2.0	3.0	2.0	1.0	2.0	157.0	86.0	46.0	227.0	1607.0	0.0	0.0	k__Bacteria; p__Proteobacteria; c__Gammaproteobacteria; o__Enterobacteriales; f__Enterobacteriaceae
OTU_2386	401.0	200.0	258.0	167.0	160.0	77.0	53.0	141.0	183.0	148.0	7.0	146.0	182.0	299.0	268.0	62.0	200.0	159.0	77.0	123.0	369.0	245.0	209.0	108.0	91.0	113.0	213.0	305.0	12.0	90.0	64.0	344.0	179.0	289.0	278.0	211.0	652.0	161.0	5.0	40.0	k__Bacteria; p__Bacteroidetes; c__Bacteroidia; o__Bacteroidales; f__Bacteroidaceae; g__Bacteroides; s__uniformis
OTU_3961	94.0	23.0	30.0	14.0	9.0	25.0	15.0	98.0	109.0	90.0	1.0	2.0	3.0	9.0	4.0	18.0	97.0	94.0	20.0	43.0	72.0	57.0	42.0	19.0	12.0	10.0	103.0	141.0	5.0	20.0	13.0	98.0	53.0	57.0	104.0	59.0	166.0	51.0	1.0	14.0	k__Bacteria; p__Bacteroidetes; c__Bacteroidia; o__Bacteroidales; f__Bacteroidaceae; g__Bacteroides; s__
OTU_71	168.0	0.0	0.0	0.0	1.0	1.0	14.0	2.0	2.0	2.0	19.0	0.0	2.0	0.0	0.0	6.0	0.0	0.0	0.0	0.0	733.0	569.0	407.0	25.0	28.0	34.0	33.0	50.0	3.0	29.0	19.0	122.0	88.0	160.0	113.0	142.0	170.0	0.0	10.0	5.0	k__Bacteria; p__Firmicutes; c__Clostridia; o__Clostridiales; f__Ruminococcaceae; g__; s__
OTU_3964	222.0	1.0	1.0	2.0	0.0	1.0	142.0	0.0	0.0	5.0	0.0	0.0	1.0	0.0	0.0	0.0	0.0	1.0	1.0	1.0	1.0	0.0	0.0	0.0	1.0	2.0	199.0	312.0	0.0	0.0	0.0	0.0	1.0	1412.0	1980.0	2009.0	346.0	14.0	1.0	0.0	k__Bacteria; p__Actinobacteria; c__Actinobacteria; o__Bifidobacteriales; f__Bifidobacteriaceae; g__Bifidobacterium; s__
OTU_3039	9.0	0.0	0.0	0.0	0.0	0.0	1.0	0.0	0.0	0.0	0.0	0.0	0.0	0.0	0.0	0.0	0.0	0.0	0.0	0.0	394.0	237.0	287.0	0.0	0.0	0.0	12.0	4.0	0.0	0.0	0.0	0.0	0.0	32.0	47.0	11.0	5.0	0.0	0.0	0.0	k__Bacteria; p__Firmicutes; c__Clostridia; o__Clostridiales; f__Ruminococcaceae; g__; s__
OTU_461	86.0	0.0	0.0	0.0	0.0	0.0	21.0	0.0	0.0	0.0	13.0	0.0	0.0	0.0	0.0	9.0	0.0	0.0	0.0	0.0	17.0	19.0	13.0	6.0	9.0	7.0	18.0	24.0	6.0	9.0	3.0	139.0	121.0	89.0	108.0	73.0	69.0	0.0	10.0	6.0	k__Bacteria; p__Firmicutes; c__Clostridia; o__Clostridiales; f__Ruminococcaceae; g__; s__
OTU_168	23.0	0.0	0.0	1.0	0.0	0.0	30.0	0.0	0.0	0.0	10.0	0.0	0.0	0.0	0.0	7.0	0.0	0.0	0.0	0.0	37.0	16.0	24.0	14.0	10.0	19.0	31.0	24.0	3.0	9.0	1.0	21.0	12.0	47.0	39.0	30.0	34.0	1.0	5.0	1.0	k__Bacteria; p__Firmicutes; c__Clostridia; o__Clostridiales; f__Ruminococcaceae; g__; s__
OTU_3631	238.0	115.0	79.0	108.0	106.0	59.0	59.0	159.0	238.0	201.0	402.0	92.0	66.0	85.0	99.0	739.0	963.0	593.0	417.0	553.0	7.0	2.0	2.0	5.0	2.0	9.0	152.0	203.0	369.0	473.0	398.0	412.0	337.0	132.0	108.0	44.0	264.0	151.0	392.0	573.0	k__Bacteria; p__Proteobacteria; c__Gammaproteobacteria; o__Enterobacteriales; f__Enterobacteriaceae; g__; s__
OTU_3848	5.0	2.0	0.0	0.0	0.0	0.0	0.0	1.0	4.0	5.0	8.0	3.0	0.0	2.0	2.0	21.0	12.0	12.0	3.0	12.0	0.0	3.0	0.0	8437.0	8256.0	13768.0	6.0	1.0	52.0	24.0	25.0	3940.0	1591.0	6.0	0.0	1.0	3.0	1.0	3.0	7.0	k__Bacteria; p__Bacteroidetes; c__Bacteroidia; o__Bacteroidales; f__Bacteroidaceae; g__Bacteroides; s__
OTU_226	103.0	101.0	81.0	40.0	49.0	74.0	17.0	105.0	134.0	101.0	0.0	24.0	27.0	31.0	26.0	0.0	11.0	13.0	1.0	2.0	25.0	18.0	27.0	3.0	3.0	2.0	213.0	151.0	0.0	1.0	5.0	6.0	1.0	27.0	16.0	25.0	118.0	46.0	0.0	0.0	k__Bacteria; p__Bacteroidetes; c__Bacteroidia; o__Bacteroidales; f__Bacteroidaceae; g__Bacteroides; s__
OTU_74	16.0	0.0	0.0	0.0	0.0	0.0	12.0	1.0	0.0	1.0	66.0	0.0	3.0	0.0	0.0	138.0	0.0	0.0	2.0	0.0	54.0	44.0	41.0	78.0	93.0	119.0	16.0	12.0	11.0	46.0	54.0	375.0	343.0	49.0	43.0	16.0	10.0	1.0	48.0	73.0	k__Bacteria; p__Firmicutes; c__Clostridia; o__Clostridiales; f__Christensenellaceae; g__; s__
OTU_3532	137.0	34.0	35.0	16.0	26.0	19.0	17.0	80.0	56.0	51.0	0.0	1.0	0.0	0.0	3.0	5.0	21.0	19.0	7.0	10.0	19.0	18.0	8.0	0.0	2.0	4.0	115.0	216.0	1.0	12.0	0.0	18.0	16.0	93.0	123.0	44.0	185.0	41.0	0.0	3.0	k__Bacteria; p__Bacteroidetes; c__Bacteroidia; o__Bacteroidales; f__Bacteroidaceae; g__Bacteroides; s__fragilis
OTU_976	33.0	12.0	11.0	9.0	9.0	10.0	8.0	24.0	54.0	34.0	43.0	6.0	6.0	3.0	5.0	127.0	116.0	77.0	47.0	49.0	1.0	0.0	0.0	0.0	1.0	2.0	31.0	15.0	77.0	55.0	33.0	50.0	67.0	15.0	8.0	2.0	36.0	14.0	48.0	92.0	k__Bacteria; p__Proteobacteria; c__Gammaproteobacteria; o__Enterobacteriales; f__Enterobacteriaceae; g__; s__
OTU_327	6.0	0.0	0.0	0.0	0.0	0.0	1.0	1.0	0.0	0.0	5.0	0.0	0.0	0.0	0.0	2.0	0.0	0.0	0.0	0.0	5.0	5.0	5.0	0.0	2.0	0.0	7.0	1.0	2.0	1.0	0.0	8.0	4.0	18.0	31.0	15.0	6.0	0.0	1.0	1.0	k__Bacteria; p__Firmicutes; c__Clostridia; o__Clostridiales; f__; g__; s__
OTU_776	88.0	20.0	8.0	3.0	6.0	72.0	79.0	90.0	187.0	96.0	0.0	0.0	0.0	0.0	0.0	0.0	0.0	0.0	0.0	0.0	0.0	0.0	0.0	0.0	0.0	0.0	9.0	15.0	0.0	0.0	1.0	94.0	98.0	153.0	54.0	1.0	57.0	174.0	0.0	0.0	k__Bacteria; p__Proteobacteria; c__Gammaproteobacteria; o__Enterobacteriales; f__Enterobacteriaceae; g__; s__
OTU_1603	12.0	8.0	4.0	12.0	5.0	5.0	2.0	12.0	18.0	13.0	13.0	4.0	1.0	3.0	1.0	21.0	48.0	23.0	16.0	14.0	0.0	0.0	0.0	0.0	0.0	0.0	5.0	7.0	19.0	19.0	9.0	8.0	9.0	3.0	2.0	3.0	13.0	9.0	10.0	28.0	k__Bacteria; p__Proteobacteria; c__Gammaproteobacteria; o__Enterobacteriales; f__Enterobacteriaceae; g__; s__
OTU_3445	161.0	222.0	256.0	119.0	158.0	72.0	31.0	92.0	121.0	107.0	4.0	39.0	41.0	67.0	56.0	54.0	259.0	128.0	64.0	84.0	192.0	139.0	126.0	104.0	100.0	116.0	123.0	120.0	6.0	36.0	27.0	260.0	137.0	120.0	111.0	71.0	280.0	101.0	1.0	15.0	k__Bacteria; p__Bacteroidetes; c__Bacteroidia; o__Bacteroidales; f__Bacteroidaceae; g__Bacteroides; s__
OTU_7	623.0	10.0	8.0	8.0	15.0	0.0	2.0	0.0	0.0	0.0	45.0	9.0	12.0	10.0	9.0	16.0	2.0	1.0	1.0	3.0	1.0	2.0	3.0	14.0	10.0	9.0	86.0	150.0	3.0	27.0	34.0	1614.0	1129.0	113.0	146.0	475.0	812.0	0.0	15.0	6.0	k__Bacteria; p__Actinobacteria; c__Actinobacteria; o__Bifidobacteriales; f__Bifidobacteriaceae; g__Bifidobacterium; s__adolescentis
OTU_45	29.0	8.0	3.0	3.0	5.0	7.0	148.0	26.0	25.0	15.0	72.0	0.0	0.0	0.0	3.0	50.0	1.0	5.0	4.0	0.0	1086.0	739.0	577.0	139.0	201.0	260.0	114.0	37.0	21.0	24.0	10.0	161.0	101.0	644.0	646.0	221.0	37.0	9.0	37.0	34.0	k__Bacteria; p__Firmicutes; c__Clostridia; o__Clostridiales; f__; g__; s__
OTU_2901	275.0	129.0	77.0	88.0	112.0	66.0	50.0	202.0	414.0	203.0	452.0	74.0	47.0	73.0	96.0	981.0	1420.0	661.0	464.0	374.0	1.0	3.0	2.0	2.0	5.0	6.0	189.0	153.0	643.0	606.0	447.0	486.0	518.0	119.0	76.0	28.0	265.0	135.0	419.0	761.0	k__Bacteria; p__Proteobacteria; c__Gammaproteobacteria; o__Enterobacteriales; f__Enterobacteriaceae
OTU_3687	612.0	430.0	198.0	182.0	135.0	871.0	918.0	985.0	1395.0	1251.0	3.0	0.0	2.0	2.0	1.0	5.0	2.0	4.0	24.0	34.0	3.0	4.0	0.0	0.0	2.0	6.0	67.0	313.0	0.0	2.0	2.0	949.0	675.0	2039.0	740.0	24.0	897.0	2089.0	2.0	3.0	k__Bacteria; p__Proteobacteria; c__Gammaproteobacteria; o__Enterobacteriales; f__Enterobacteriaceae
OTU_2797	27.0	0.0	0.0	0.0	0.0	0.0	3.0	0.0	0.0	0.0	3.0	0.0	0.0	0.0	0.0	3.0	0.0	0.0	0.0	0.0	5.0	3.0	4.0	1.0	3.0	0.0	5.0	6.0	0.0	4.0	0.0	31.0	29.0	13.0	19.0	7.0	18.0	0.0	4.0	0.0	k__Bacteria; p__Firmicutes; c__Clostridia; o__Clostridiales; f__Ruminococcaceae; g__; s__
OTU_43	327.0	26.0	78.0	99.0	101.0	2.0	90.0	5.0	5.0	4.0	1.0	0.0	0.0	0.0	0.0	0.0	0.0	0.0	0.0	0.0	300.0	181.0	141.0	0.0	0.0	0.0	671.0	304.0	0.0	0.0	0.0	1.0	0.0	463.0	463.0	395.0	480.0	4.0	1.0	0.0	k__Bacteria; p__Firmicutes; c__Clostridia; o__Clostridiales; f__Veillonellaceae; g__Dialister; s__
OTU_105	49.0	52.0	45.0	61.0	46.0	0.0	24.0	0.0	2.0	0.0	0.0	0.0	0.0	0.0	0.0	0.0	0.0	0.0	1.0	0.0	281.0	178.0	143.0	0.0	0.0	0.0	69.0	50.0	1.0	0.0	0.0	0.0	0.0	122.0	147.0	50.0	65.0	4.0	0.0	0.0	k__Bacteria; p__Bacteroidetes; c__Bacteroidia; o__Bacteroidales; f__S24-7; g__; s__
OTU_2142	71.0	3.0	3.0	4.0	1.0	151.0	666.0	138.0	490.0	830.0	7.0	3.0	0.0	1.0	0.0	20.0	4.0	6.0	3.0	5.0	24.0	31.0	16.0	1.0	3.0	6.0	25.0	84.0	2.0	1.0	2.0	59.0	48.0	3416.0	3192.0	2681.0	131.0	926.0	3.0	15.0	k__Bacteria; p__Actinobacteria; c__Actinobacteria; o__Bifidobacteriales; f__Bifidobacteriaceae; g__Bifidobacterium; s__longum
OTU_3347	50.0	102.0	89.0	117.0	109.0	106.0	102.0	273.0	378.0	387.0	0.0	0.0	0.0	0.0	3.0	0.0	0.0	0.0	108.0	210.0	0.0	0.0	0.0	0.0	0.0	0.0	12.0	57.0	0.0	0.0	1.0	0.0	0.0	28.0	16.0	11.0	55.0	390.0	0.0	0.0	k__Bacteria; p__Proteobacteria; c__Gammaproteobacteria; o__Enterobacteriales; f__Enterobacteriaceae; g__; s__
OTU_460	57.0	1.0	1.0	0.0	0.0	3.0	3.0	0.0	4.0	2.0	0.0	0.0	0.0	0.0	0.0	0.0	0.0	0.0	0.0	0.0	0.0	0.0	0.0	0.0	0.0	0.0	3.0	21.0	0.0	0.0	0.0	76.0	61.0	53.0	28.0	0.0	109.0	3.0	0.0	0.0	k__Bacteria; p__Proteobacteria; c__Gammaproteobacteria; o__Enterobacteriales; f__Enterobacteriaceae
OTU_598	177.0	52.0	50.0	49.0	54.0	28.0	24.0	85.0	207.0	117.0	293.0	30.0	33.0	28.0	66.0	557.0	893.0	400.0	291.0	270.0	0.0	2.0	2.0	1.0	6.0	3.0	107.0	108.0	359.0	393.0	266.0	306.0	292.0	48.0	55.0	12.0	147.0	98.0	269.0	435.0	k__Bacteria; p__Proteobacteria; c__Gammaproteobacteria; o__Enterobacteriales; f__Enterobacteriaceae
OTU_1982	32.0	0.0	0.0	0.0	0.0	0.0	0.0	0.0	0.0	0.0	0.0	0.0	0.0	0.0	0.0	0.0	0.0	0.0	0.0	0.0	0.0	0.0	3.0	0.0	0.0	0.0	9.0	15.0	0.0	0.0	0.0	0.0	0.0	6.0	10.0	59.0	60.0	0.0	0.0	0.0	k__Bacteria; p__Actinobacteria; c__Actinobacteria; o__Bifidobacteriales; f__Bifidobacteriaceae; g__Bifidobacterium; s__
OTU_3427	99.0	1.0	1.0	2.0	2.0	0.0	0.0	0.0	0.0	0.0	8.0	0.0	5.0	0.0	1.0	1.0	0.0	0.0	0.0	0.0	0.0	0.0	0.0	1.0	1.0	1.0	11.0	22.0	2.0	4.0	6.0	190.0	181.0	23.0	17.0	45.0	113.0	0.0	1.0	2.0	k__Bacteria; p__Actinobacteria; c__Actinobacteria; o__Bifidobacteriales; f__Bifidobacteriaceae; g__Bifidobacterium; s__adolescentis
OTU_2163	196.0	9.0	2.0	6.0	3.0	0.0	2.0	0.0	0.0	0.0	16.0	3.0	3.0	4.0	3.0	9.0	2.0	1.0	2.0	2.0	1.0	0.0	0.0	1.0	6.0	3.0	24.0	39.0	5.0	15.0	21.0	403.0	346.0	53.0	57.0	170.0	292.0	1.0	14.0	2.0	k__Bacteria; p__Actinobacteria; c__Actinobacteria; o__Bifidobacteriales; f__Bifidobacteriaceae; g__Bifidobacterium; s__adolescentis
OTU_3244	186.0	0.0	0.0	1.0	0.0	0.0	98.0	0.0	0.0	1.0	193.0	0.0	0.0	0.0	1.0	140.0	2.0	2.0	0.0	0.0	159.0	86.0	85.0	123.0	198.0	265.0	92.0	130.0	132.0	220.0	67.0	1246.0	800.0	670.0	905.0	740.0	289.0	1.0	94.0	48.0	k__Bacteria; p__Firmicutes; c__Clostridia; o__Clostridiales; f__Ruminococcaceae; g__; s__
OTU_3199	178.0	512.0	673.0	554.0	587.0	748.0	655.0	1688.0	2845.0	2744.0	0.0	0.0	1.0	1.0	7.0	0.0	2.0	5.0	175.0	228.0	0.0	0.0	0.0	0.0	1.0	0.0	52.0	267.0	1.0	2.0	1.0	1.0	2.0	252.0	179.0	56.0	408.0	2719.0	0.0	2.0	k__Bacteria; p__Proteobacteria; c__Gammaproteobacteria; o__Enterobacteriales; f__Enterobacteriaceae
OTU_377	29.0	0.0	0.0	0.0	0.0	0.0	2.0	0.0	0.0	2.0	0.0	0.0	0.0	0.0	0.0	0.0	0.0	0.0	0.0	0.0	0.0	0.0	0.0	0.0	0.0	0.0	21.0	34.0	0.0	0.0	0.0	2.0	1.0	165.0	238.0	615.0	31.0	0.0	0.0	0.0	k__Bacteria; p__Actinobacteria; c__Actinobacteria; o__Bifidobacteriales; f__Bifidobacteriaceae; g__Bifidobacterium; s__
OTU_2448	21.0	1.0	0.0	0.0	0.0	0.0	0.0	0.0	0.0	0.0	0.0	0.0	0.0	0.0	0.0	0.0	0.0	0.0	0.0	0.0	0.0	0.0	1.0	0.0	0.0	0.0	7.0	25.0	0.0	0.0	0.0	0.0	0.0	31.0	22.0	67.0	53.0	1.0	0.0	0.0	k__Bacteria; p__Actinobacteria; c__Actinobacteria; o__Bifidobacteriales; f__Bifidobacteriaceae; g__Bifidobacterium; s__
OTU_36	269.0	6.0	4.0	2.0	3.0	2.0	143.0	4.0	5.0	3.0	258.0	0.0	0.0	2.0	0.0	280.0	1.0	5.0	1.0	2.0	1374.0	936.0	831.0	122.0	135.0	214.0	169.0	208.0	57.0	108.0	38.0	735.0	583.0	803.0	740.0	497.0	383.0	10.0	134.0	187.0	k__Bacteria; p__Firmicutes; c__Clostridia; o__Clostridiales; f__Ruminococcaceae; g__; s__
OTU_2082	50.0	466.0	493.0	271.0	278.0	6.0	0.0	20.0	20.0	12.0	0.0	0.0	0.0	0.0	0.0	3.0	17.0	10.0	6.0	11.0	44.0	22.0	27.0	2.0	8.0	7.0	21.0	59.0	0.0	5.0	1.0	36.0	11.0	66.0	64.0	29.0	73.0	7.0	0.0	2.0	k__Bacteria; p__Bacteroidetes; c__Bacteroidia; o__Bacteroidales; f__Bacteroidaceae; g__Bacteroides; s__
OTU_850	430.0	45.0	66.0	32.0	33.0	5.0	132.0	34.0	31.0	23.0	86.0	2.0	2.0	1.0	0.0	108.0	11.0	8.0	3.0	7.0	1635.0	1021.0	962.0	437.0	409.0	766.0	263.0	332.0	50.0	41.0	28.0	415.0	196.0	639.0	742.0	708.0	760.0	26.0	66.0	69.0	k__Bacteria; p__Bacteroidetes; c__Bacteroidia; o__Bacteroidales; f__Rikenellaceae; g__; s__
OTU_2654	2.0	3.0	2.0	3.0	8.0	8.0	4.0	15.0	20.0	20.0	0.0	0.0	0.0	0.0	0.0	0.0	0.0	0.0	0.0	0.0	0.0	1.0	0.0	0.0	0.0	0.0	0.0	3.0	0.0	0.0	0.0	0.0	0.0	2.0	3.0	1.0	4.0	16.0	0.0	0.0	k__Bacteria; p__Proteobacteria; c__Gammaproteobacteria; o__Enterobacteriales; f__Enterobacteriaceae; g__; s__
OTU_2317	70.0	1.0	1.0	0.0	0.0	0.0	0.0	0.0	0.0	1.0	0.0	0.0	0.0	0.0	0.0	0.0	0.0	0.0	0.0	0.0	1.0	1.0	0.0	0.0	0.0	0.0	19.0	31.0	0.0	0.0	0.0	0.0	0.0	35.0	55.0	169.0	81.0	0.0	0.0	0.0	k__Bacteria; p__Actinobacteria; c__Actinobacteria; o__Bifidobacteriales; f__Bifidobacteriaceae; g__Bifidobacterium; s__
OTU_498	8.0	0.0	0.0	0.0	0.0	1.0	5.0	0.0	2.0	0.0	0.0	0.0	0.0	0.0	0.0	0.0	0.0	0.0	0.0	0.0	0.0	0.0	1.0	0.0	0.0	0.0	0.0	6.0	0.0	0.0	0.0	9.0	5.0	137.0	215.0	392.0	16.0	2.0	0.0	0.0	k__Bacteria; p__Actinobacteria; c__Actinobacteria; o__Bifidobacteriales; f__Bifidobacteriaceae; g__Bifidobacterium; s__longum
OTU_52	175.0	7.0	2.0	0.0	2.0	6.0	121.0	5.0	9.0	10.0	0.0	1.0	0.0	0.0	0.0	0.0	0.0	0.0	1.0	1.0	1153.0	763.0	591.0	0.0	0.0	0.0	198.0	138.0	1.0	0.0	0.0	0.0	1.0	1519.0	1888.0	900.0	235.0	5.0	0.0	0.0	k__Bacteria; p__Firmicutes; c__Clostridia; o__Clostridiales; f__; g__; s__
OTU_3940	41.0	0.0	1.0	0.0	0.0	0.0	16.0	0.0	1.0	1.0	48.0	0.0	0.0	0.0	0.0	59.0	0.0	1.0	0.0	2.0	200.0	118.0	87.0	32.0	22.0	66.0	28.0	23.0	1.0	55.0	15.0	294.0	143.0	204.0	216.0	116.0	97.0	0.0	37.0	30.0	k__Bacteria; p__Firmicutes; c__Clostridia; o__Clostridiales; f__Ruminococcaceae; g__; s__
OTU_2958	7.0	221.0	141.0	48.0	53.0	0.0	0.0	0.0	0.0	0.0	0.0	0.0	2.0	1.0	0.0	0.0	0.0	0.0	0.0	0.0	84.0	52.0	48.0	0.0	0.0	0.0	230.0	42.0	0.0	0.0	0.0	0.0	0.0	2.0	2.0	5.0	14.0	0.0	0.0	0.0	k__Bacteria; p__Bacteroidetes; c__Bacteroidia; o__Bacteroidales; f__Prevotellaceae; g__Prevotella; s__copri
OTU_3655	169.0	6.0	3.0	0.0	3.0	0.0	1.0	0.0	0.0	0.0	14.0	1.0	5.0	2.0	7.0	1.0	0.0	0.0	0.0	0.0	0.0	0.0	1.0	1.0	3.0	3.0	18.0	42.0	0.0	7.0	10.0	323.0	316.0	37.0	41.0	109.0	249.0	0.0	14.0	3.0	k__Bacteria; p__Actinobacteria; c__Actinobacteria; o__Bifidobacteriales; f__Bifidobacteriaceae; g__Bifidobacterium; s__adolescentis
OTU_2989	3.0	0.0	0.0	1.0	1.0	0.0	0.0	0.0	1.0	0.0	6.0	0.0	0.0	0.0	1.0	2.0	9.0	0.0	0.0	0.0	0.0	0.0	0.0	0.0	0.0	0.0	0.0	0.0	0.0	4.0	2.0	2.0	0.0	0.0	0.0	0.0	0.0	0.0	1.0	2.0	k__Bacteria; p__Proteobacteria; c__Gammaproteobacteria; o__Enterobacteriales; f__Enterobacteriaceae; g__; s__
OTU_2501	2.0	1.0	0.0	1.0	0.0	0.0	0.0	0.0	0.0	0.0	1.0	0.0	0.0	1.0	0.0	2.0	0.0	0.0	0.0	0.0	5.0	12.0	6.0	2.0	4.0	3.0	1.0	3.0	1.0	3.0	0.0	9.0	10.0	2.0	3.0	1.0	0.0	0.0	0.0	0.0	k__Bacteria; p__Firmicutes; c__Clostridia; o__Clostridiales; f__Lachnospiraceae; g__Blautia; s__
OTU_3649	56.0	23.0	14.0	12.0	14.0	16.0	9.0	30.0	60.0	34.0	82.0	7.0	7.0	8.0	13.0	143.0	182.0	92.0	89.0	63.0	0.0	2.0	0.0	1.0	2.0	0.0	28.0	20.0	93.0	78.0	55.0	56.0	101.0	12.0	9.0	3.0	40.0	31.0	69.0	116.0	k__Bacteria; p__Proteobacteria; c__Gammaproteobacteria; o__Enterobacteriales; f__Enterobacteriaceae; g__; s__
OTU_1137	17.0	0.0	0.0	0.0	0.0	0.0	1.0	0.0	1.0	0.0	0.0	0.0	0.0	0.0	0.0	0.0	0.0	0.0	0.0	0.0	0.0	0.0	1.0	0.0	0.0	0.0	5.0	19.0	1.0	0.0	0.0	4.0	2.0	50.0	76.0	254.0	32.0	0.0	0.0	0.0	k__Bacteria; p__Actinobacteria; c__Actinobacteria; o__Bifidobacteriales; f__Bifidobacteriaceae; g__Bifidobacterium; s__adolescentis
OTU_1941	146.0	1.0	1.0	1.0	0.0	0.0	7.0	0.0	0.0	0.0	0.0	0.0	0.0	0.0	0.0	1.0	1.0	3.0	0.0	0.0	0.0	0.0	0.0	0.0	1.0	2.0	47.0	115.0	0.0	1.0	0.0	30.0	31.0	480.0	566.0	1108.0	258.0	0.0	1.0	0.0	k__Bacteria; p__Actinobacteria; c__Actinobacteria; o__Bifidobacteriales; f__Bifidobacteriaceae; g__Bifidobacterium; s__adolescentis
OTU_3871	44.0	0.0	0.0	0.0	0.0	0.0	0.0	0.0	0.0	0.0	0.0	0.0	0.0	0.0	0.0	0.0	0.0	0.0	0.0	0.0	0.0	0.0	0.0	0.0	0.0	0.0	3.0	10.0	1.0	0.0	0.0	5.0	3.0	4.0	9.0	90.0	43.0	0.0	0.0	0.0	k__Bacteria; p__Actinobacteria; c__Actinobacteria; o__Bifidobacteriales; f__Bifidobacteriaceae; g__Bifidobacterium; s__adolescentis
OTU_2426	87.0	1.0	1.0	0.0	0.0	0.0	66.0	1.0	7.0	3.0	1.0	0.0	0.0	0.0	0.0	0.0	1.0	0.0	0.0	0.0	199.0	137.0	129.0	0.0	0.0	1.0	74.0	37.0	0.0	0.0	0.0	2.0	0.0	595.0	667.0	159.0	125.0	0.0	0.0	0.0	k__Bacteria; p__Firmicutes; c__Clostridia; o__Clostridiales; f__Ruminococcaceae; g__Ruminococcus; s__
OTU_835	16.0	0.0	0.0	0.0	0.0	0.0	9.0	0.0	0.0	0.0	3.0	0.0	0.0	0.0	0.0	5.0	0.0	0.0	0.0	0.0	31.0	13.0	19.0	1.0	2.0	5.0	17.0	13.0	0.0	0.0	0.0	49.0	15.0	34.0	41.0	33.0	29.0	0.0	4.0	3.0	k__Bacteria; p__Firmicutes; c__Clostridia; o__Clostridiales; f__Ruminococcaceae; g__; s__
OTU_2711	416.0	65.0	34.0	39.0	34.0	482.0	666.0	472.0	695.0	652.0	0.0	1.0	0.0	1.0	1.0	4.0	1.0	3.0	1.0	0.0	0.0	1.0	1.0	1.0	1.0	0.0	52.0	175.0	0.0	1.0	2.0	750.0	526.0	1859.0	679.0	18.0	722.0	1310.0	1.0	2.0	k__Bacteria; p__Proteobacteria; c__Gammaproteobacteria; o__Enterobacteriales; f__Enterobacteriaceae; g__; s__
OTU_2836	516.0	148.0	158.0	236.0	227.0	2.0	242.0	8.0	4.0	5.0	559.0	5.0	40.0	213.0	5.0	449.0	2.0	1.0	4.0	0.0	1382.0	908.0	926.0	529.0	559.0	819.0	332.0	359.0	112.0	519.0	161.0	4029.0	2266.0	706.0	1258.0	679.0	716.0	5.0	339.0	213.0	k__Bacteria; p__Firmicutes; c__Clostridia; o__Clostridiales; f__Lachnospiraceae; g__Blautia; s__
OTU_2863	5.0	0.0	4.0	2.0	2.0	4.0	15.0	11.0	9.0	8.0	0.0	0.0	1.0	0.0	0.0	0.0	0.0	0.0	0.0	0.0	391.0	286.0	269.0	0.0	0.0	1.0	15.0	12.0	0.0	0.0	0.0	2.0	3.0	177.0	218.0	46.0	21.0	7.0	0.0	0.0	k__Bacteria; p__Firmicutes; c__Clostridia; o__Clostridiales; f__; g__; s__
OTU_3194	11.0	50.0	23.0	21.0	14.0	8.0	17.0	12.0	36.0	20.0	0.0	0.0	0.0	0.0	0.0	0.0	0.0	0.0	2.0	4.0	0.0	0.0	0.0	0.0	0.0	0.0	0.0	3.0	0.0	0.0	0.0	7.0	3.0	19.0	3.0	0.0	10.0	35.0	0.0	0.0	k__Bacteria; p__Proteobacteria; c__Gammaproteobacteria; o__Enterobacteriales; f__Enterobacteriaceae; g__; s__
OTU_2523	8.0	2.0	2.0	3.0	2.0	1.0	3.0	13.0	13.0	10.0	0.0	1.0	0.0	0.0	0.0	0.0	4.0	0.0	0.0	2.0	3.0	0.0	0.0	0.0	0.0	0.0	20.0	23.0	0.0	0.0	0.0	0.0	0.0	10.0	8.0	3.0	18.0	16.0	0.0	0.0	k__Bacteria; p__Bacteroidetes; c__Bacteroidia; o__Bacteroidales; f__Bacteroidaceae; g__Bacteroides; s__fragilis
OTU_2035	93.0	5.0	5.0	6.0	3.0	33.0	26.0	82.0	49.0	49.0	0.0	8.0	8.0	20.0	23.0	0.0	21.0	19.0	8.0	8.0	21.0	12.0	6.0	3.0	1.0	2.0	25.0	106.0	1.0	19.0	12.0	10.0	6.0	51.0	49.0	45.0	147.0	40.0	0.0	0.0	k__Bacteria; p__Bacteroidetes; c__Bacteroidia; o__Bacteroidales; f__Bacteroidaceae; g__Bacteroides; s__
OTU_1035	11.0	2.0	0.0	0.0	2.0	1.0	0.0	1.0	8.0	3.0	0.0	44.0	65.0	96.0	80.0	2.0	7.0	4.0	1.0	1.0	5.0	4.0	3.0	4.0	4.0	4.0	4.0	2.0	0.0	14.0	13.0	16.0	17.0	5.0	6.0	1.0	4.0	1.0	0.0	2.0	k__Bacteria; p__Bacteroidetes; c__Bacteroidia; o__Bacteroidales; f__Bacteroidaceae; g__Bacteroides; s__
OTU_792	21.0	0.0	0.0	0.0	0.0	0.0	6.0	0.0	1.0	0.0	2.0	0.0	0.0	0.0	0.0	3.0	0.0	0.0	0.0	0.0	2.0	5.0	0.0	2.0	1.0	1.0	9.0	8.0	0.0	3.0	2.0	24.0	29.0	12.0	20.0	10.0	13.0	0.0	2.0	0.0	k__Bacteria; p__Firmicutes; c__Clostridia; o__Clostridiales; f__Ruminococcaceae; g__; s__
OTU_3891	32.0	40.0	15.0	48.0	34.0	13.0	20.0	55.0	95.0	45.0	175.0	56.0	35.0	35.0	46.0	402.0	410.0	251.0	210.0	352.0	2.0	0.0	0.0	2.0	0.0	0.0	47.0	76.0	167.0	166.0	223.0	98.0	77.0	30.0	13.0	15.0	94.0	44.0	179.0	189.0	k__Bacteria; p__Proteobacteria; c__Gammaproteobacteria; o__Enterobacteriales; f__Enterobacteriaceae; g__; s__
OTU_3828	433.0	2.0	0.0	1.0	1.0	0.0	159.0	2.0	3.0	0.0	255.0	0.0	1.0	0.0	1.0	90.0	3.0	0.0	0.0	1.0	266.0	171.0	127.0	118.0	165.0	231.0	220.0	223.0	69.0	196.0	47.0	2460.0	1356.0	828.0	1062.0	691.0	646.0	2.0	169.0	44.0	k__Bacteria; p__Firmicutes; c__Clostridia; o__Clostridiales; f__Ruminococcaceae; g__; s__
OTU_2151	114.0	0.0	0.0	0.0	2.0	0.0	0.0	0.0	1.0	0.0	5.0	3.0	0.0	0.0	0.0	1.0	0.0	0.0	0.0	1.0	0.0	0.0	0.0	0.0	0.0	2.0	13.0	29.0	2.0	3.0	1.0	276.0	185.0	31.0	35.0	55.0	135.0	0.0	4.0	0.0	k__Bacteria; p__Actinobacteria; c__Actinobacteria; o__Bifidobacteriales; f__Bifidobacteriaceae; g__Bifidobacterium; s__adolescentis
OTU_903	39.0	0.0	0.0	0.0	0.0	0.0	25.0	0.0	0.0	0.0	38.0	0.0	0.0	1.0	0.0	19.0	0.0	0.0	0.0	0.0	32.0	20.0	32.0	17.0	18.0	37.0	10.0	24.0	0.0	33.0	8.0	190.0	134.0	149.0	121.0	89.0	28.0	0.0	17.0	10.0	k__Bacteria; p__Firmicutes; c__Clostridia; o__Clostridiales; f__Ruminococcaceae; g__Ruminococcus; s__
OTU_3522	48.0	1.0	1.0	2.0	2.0	3.0	13.0	3.0	7.0	5.0	84.0	2.0	2.0	2.0	2.0	58.0	16.0	10.0	5.0	7.0	0.0	0.0	1.0	3.0	4.0	1.0	35.0	51.0	29.0	55.0	18.0	161.0	103.0	41.0	30.0	14.0	78.0	2.0	52.0	40.0	k__Bacteria; p__Proteobacteria; c__Gammaproteobacteria
OTU_3669	448.0	6.0	11.0	6.0	10.0	0.0	1.0	1.0	1.0	0.0	14.0	2.0	6.0	9.0	6.0	4.0	2.0	2.0	0.0	1.0	1.0	0.0	0.0	1.0	4.0	3.0	50.0	136.0	4.0	24.0	21.0	684.0	550.0	105.0	137.0	407.0	640.0	0.0	20.0	4.0	k__Bacteria; p__Actinobacteria; c__Actinobacteria; o__Bifidobacteriales; f__Bifidobacteriaceae; g__Bifidobacterium; s__adolescentis
OTU_190	24.0	0.0	0.0	0.0	0.0	0.0	13.0	1.0	0.0	0.0	4.0	0.0	0.0	0.0	0.0	1.0	1.0	0.0	0.0	0.0	138.0	86.0	95.0	9.0	8.0	12.0	6.0	8.0	0.0	4.0	0.0	11.0	10.0	111.0	125.0	47.0	17.0	1.0	4.0	1.0	k__Bacteria; p__Firmicutes; c__Clostridia; o__Clostridiales; f__Ruminococcaceae; g__; s__
OTU_2827	84.0	4.0	6.0	1.0	1.0	0.0	50.0	1.0	4.0	0.0	40.0	11.0	6.0	13.0	5.0	60.0	0.0	1.0	0.0	0.0	647.0	399.0	455.0	143.0	154.0	243.0	70.0	53.0	12.0	42.0	14.0	332.0	220.0	177.0	244.0	157.0	163.0	3.0	35.0	28.0	k__Bacteria; p__Firmicutes; c__Clostridia; o__Clostridiales; f__; g__; s__
OTU_3519	24.0	0.0	0.0	0.0	0.0	0.0	12.0	0.0	0.0	1.0	6.0	0.0	0.0	0.0	3.0	1.0	0.0	0.0	0.0	1.0	925.0	629.0	626.0	233.0	297.0	406.0	12.0	13.0	0.0	9.0	5.0	69.0	52.0	45.0	50.0	67.0	29.0	0.0	5.0	3.0	k__Bacteria; p__Firmicutes; c__Clostridia; o__Clostridiales; f__; g__; s__
OTU_2623	168.0	82.0	57.0	48.0	46.0	215.0	183.0	225.0	254.0	209.0	0.0	0.0	3.0	0.0	0.0	0.0	0.0	1.0	0.0	3.0	0.0	0.0	0.0	0.0	0.0	1.0	23.0	106.0	0.0	2.0	0.0	208.0	101.0	344.0	146.0	3.0	263.0	327.0	0.0	1.0	k__Bacteria; p__Proteobacteria; c__Gammaproteobacteria; o__Enterobacteriales; f__Enterobacteriaceae; g__Erwinia; s__
OTU_8	15.0	0.0	0.0	0.0	0.0	0.0	5.0	0.0	0.0	0.0	5.0	0.0	0.0	0.0	0.0	2.0	0.0	0.0	0.0	0.0	13.0	4.0	3.0	5.0	6.0	6.0	10.0	3.0	0.0	6.0	0.0	43.0	22.0	19.0	21.0	10.0	11.0	0.0	1.0	1.0	k__Bacteria; p__Firmicutes; c__Clostridia; o__Clostridiales; f__Ruminococcaceae; g__; s__
OTU_281	182.0	100.0	101.0	85.0	76.0	20.0	28.0	86.0	92.0	76.0	0.0	2.0	2.0	8.0	14.0	0.0	14.0	17.0	5.0	10.0	38.0	22.0	18.0	1.0	0.0	2.0	122.0	220.0	0.0	7.0	7.0	15.0	4.0	96.0	110.0	65.0	197.0	52.0	0.0	0.0	k__Bacteria; p__Bacteroidetes; c__Bacteroidia; o__Bacteroidales; f__Bacteroidaceae; g__Bacteroides; s__
OTU_3907	42.0	3.0	1.0	0.0	1.0	0.0	2.0	0.0	1.0	1.0	0.0	0.0	0.0	0.0	0.0	0.0	0.0	0.0	0.0	0.0	1.0	0.0	0.0	0.0	0.0	0.0	38.0	97.0	0.0	0.0	0.0	0.0	0.0	172.0	280.0	579.0	127.0	1.0	0.0	0.0	k__Bacteria; p__Actinobacteria; c__Actinobacteria; o__Bifidobacteriales; f__Bifidobacteriaceae; g__Bifidobacterium; s__
OTU_3236	12.0	7.0	3.0	4.0	5.0	5.0	1.0	8.0	22.0	14.0	30.0	2.0	5.0	8.0	4.0	38.0	42.0	38.0	19.0	18.0	0.0	0.0	0.0	0.0	1.0	1.0	4.0	4.0	24.0	32.0	29.0	24.0	20.0	9.0	2.0	1.0	13.0	13.0	12.0	29.0	k__Bacteria; p__Proteobacteria; c__Gammaproteobacteria; o__Enterobacteriales; f__Enterobacteriaceae; g__; s__
OTU_2898	16.0	17.0	4.0	4.0	8.0	8.0	8.0	20.0	30.0	17.0	45.0	5.0	6.0	13.0	10.0	110.0	127.0	63.0	51.0	22.0	0.0	0.0	0.0	0.0	0.0	0.0	18.0	14.0	51.0	66.0	21.0	48.0	37.0	7.0	4.0	3.0	26.0	19.0	34.0	76.0	k__Bacteria; p__Proteobacteria; c__Gammaproteobacteria; o__Enterobacteriales; f__Enterobacteriaceae; g__; s__
OTU_3815	37.0	140.0	107.0	88.0	90.0	9.0	21.0	13.0	39.0	13.0	103.0	0.0	0.0	0.0	1.0	141.0	14.0	13.0	2.0	6.0	35.0	16.0	25.0	344.0	333.0	537.0	682.0	21.0	271.0	70.0	29.0	293.0	161.0	36.0	39.0	65.0	61.0	26.0	76.0	63.0	k__Bacteria; p__Firmicutes; c__Clostridia; o__Clostridiales
OTU_3320	67.0	35.0	25.0	25.0	22.0	23.0	18.0	41.0	84.0	55.0	140.0	16.0	12.0	18.0	19.0	239.0	294.0	209.0	105.0	110.0	0.0	0.0	0.0	2.0	3.0	7.0	58.0	38.0	146.0	170.0	86.0	121.0	96.0	34.0	28.0	16.0	67.0	43.0	96.0	153.0	k__Bacteria; p__Proteobacteria; c__Gammaproteobacteria; o__Enterobacteriales; f__Enterobacteriaceae; g__; s__
OTU_2575	95.0	269.0	213.0	211.0	231.0	312.0	183.0	604.0	825.0	858.0	1.0	1.0	0.0	1.0	3.0	0.0	0.0	2.0	64.0	121.0	0.0	0.0	0.0	0.0	0.0	0.0	24.0	152.0	0.0	1.0	0.0	1.0	0.0	102.0	36.0	15.0	138.0	795.0	0.0	0.0	k__Bacteria; p__Proteobacteria; c__Gammaproteobacteria; o__Enterobacteriales; f__Enterobacteriaceae; g__; s__
OTU_3336	6.0	4.0	1.0	2.0	1.0	2.0	1.0	1.0	3.0	6.0	16.0	5.0	1.0	5.0	4.0	19.0	28.0	12.0	13.0	20.0	0.0	0.0	1.0	1.0	0.0	1.0	6.0	8.0	6.0	9.0	13.0	8.0	5.0	1.0	4.0	0.0	7.0	2.0	9.0	15.0	k__Bacteria; p__Proteobacteria; c__Gammaproteobacteria; o__Enterobacteriales; f__Enterobacteriaceae; g__; s__
OTU_3559	34.0	13.0	36.0	5.0	9.0	0.0	11.0	1.0	2.0	1.0	0.0	2.0	6.0	3.0	4.0	15.0	12.0	5.0	1.0	16.0	226.0	149.0	131.0	58.0	68.0	109.0	29.0	49.0	2.0	13.0	7.0	56.0	39.0	80.0	95.0	48.0	64.0	1.0	1.0	4.0	k__Bacteria; p__Bacteroidetes; c__Bacteroidia; o__Bacteroidales; f__Rikenellaceae; g__; s__
OTU_2370	4.0	3.0	2.0	2.0	2.0	2.0	2.0	3.0	7.0	8.0	3.0	1.0	0.0	0.0	2.0	6.0	14.0	5.0	5.0	6.0	0.0	0.0	0.0	0.0	1.0	1.0	1.0	2.0	4.0	5.0	4.0	6.0	4.0	2.0	1.0	0.0	3.0	7.0	6.0	2.0	k__Bacteria; p__Proteobacteria; c__Gammaproteobacteria; o__Enterobacteriales; f__Enterobacteriaceae; g__; s__
OTU_1929	292.0	311.0	386.0	148.0	169.0	127.0	42.0	244.0	261.0	210.0	36.0	604.0	961.0	1210.0	562.0	151.0	636.0	582.0	170.0	256.0	91.0	74.0	50.0	44.0	54.0	58.0	495.0	374.0	57.0	221.0	201.0	304.0	173.0	129.0	161.0	75.0	295.0	138.0	17.0	90.0	k__Bacteria; p__Bacteroidetes; c__Bacteroidia; o__Bacteroidales; f__Porphyromonadaceae; g__Parabacteroides; s__distasonis
OTU_2508	74.0	11.0	12.0	12.0	29.0	1.0	17.0	1.0	0.0	0.0	113.0	0.0	4.0	5.0	0.0	80.0	1.0	1.0	0.0	0.0	257.0	166.0	161.0	196.0	186.0	324.0	57.0	36.0	5.0	98.0	25.0	643.0	435.0	118.0	217.0	235.0	123.0	1.0	82.0	39.0	k__Bacteria; p__Firmicutes; c__Clostridia; o__Clostridiales; f__Lachnospiraceae; g__Blautia
OTU_3127	70.0	215.0	234.0	211.0	170.0	208.0	143.0	478.0	871.0	822.0	0.0	2.0	0.0	2.0	3.0	0.0	1.0	1.0	30.0	62.0	0.0	0.0	0.0	0.0	0.0	0.0	9.0	127.0	0.0	3.0	0.0	0.0	0.0	72.0	31.0	23.0	130.0	677.0	0.0	2.0	k__Bacteria; p__Proteobacteria; c__Gammaproteobacteria; o__Enterobacteriales; f__Enterobacteriaceae; g__; s__
OTU_3695	27.0	0.0	0.0	0.0	0.0	0.0	18.0	0.0	1.0	0.0	11.0	0.0	0.0	0.0	0.0	6.0	0.0	0.0	0.0	0.0	8.0	6.0	6.0	4.0	2.0	5.0	14.0	25.0	3.0	8.0	3.0	61.0	37.0	59.0	53.0	44.0	33.0	0.0	6.0	3.0	k__Bacteria; p__Firmicutes; c__Clostridia; o__Clostridiales; f__Ruminococcaceae; g__; s__
OTU_3990	300.0	824.0	719.0	846.0	835.0	610.0	288.0	1507.0	2366.0	2150.0	284.0	42.0	23.0	53.0	54.0	538.0	697.0	494.0	787.0	1269.0	3.0	2.0	2.0	2.0	9.0	6.0	206.0	496.0	262.0	319.0	138.0	226.0	152.0	221.0	154.0	89.0	625.0	1641.0	309.0	451.0	k__Bacteria; p__Proteobacteria; c__Gammaproteobacteria; o__Enterobacteriales; f__Enterobacteriaceae; g__; s__
OTU_1290	119.0	52.0	45.0	22.0	28.0	62.0	32.0	178.0	136.0	114.0	0.0	1.0	0.0	2.0	0.0	1.0	10.0	8.0	6.0	0.0	17.0	13.0	8.0	0.0	0.0	0.0	155.0	229.0	0.0	1.0	1.0	3.0	1.0	94.0	67.0	30.0	169.0	93.0	0.0	1.0	k__Bacteria; p__Bacteroidetes; c__Bacteroidia; o__Bacteroidales; f__Bacteroidaceae; g__Bacteroides; s__fragilis
OTU_272	23.0	0.0	0.0	0.0	0.0	2.0	13.0	0.0	1.0	0.0	0.0	0.0	0.0	0.0	0.0	0.0	0.0	0.0	0.0	0.0	20.0	15.0	3.0	5.0	0.0	0.0	18.0	18.0	0.0	0.0	0.0	2.0	0.0	57.0	78.0	50.0	14.0	1.0	2.0	0.0	k__Bacteria; p__Firmicutes; c__Clostridia; o__Clostridiales; f__; g__; s__
OTU_505	19.0	0.0	2.0	4.0	0.0	16.0	5.0	15.0	25.0	18.0	2.0	7.0	3.0	3.0	13.0	1.0	27.0	23.0	8.0	18.0	14.0	14.0	11.0	1.0	0.0	4.0	4.0	17.0	3.0	16.0	10.0	13.0	12.0	8.0	32.0	23.0	29.0	8.0	0.0	2.0	k__Bacteria; p__Bacteroidetes; c__Bacteroidia; o__Bacteroidales; f__Bacteroidaceae; g__Bacteroides; s__uniformis
OTU_1352	62.0	9.0	3.0	5.0	2.0	23.0	20.0	33.0	40.0	35.0	0.0	7.0	9.0	5.0	12.0	3.0	26.0	18.0	12.0	9.0	13.0	3.0	6.0	2.0	1.0	0.0	15.0	74.0	2.0	7.0	13.0	15.0	12.0	29.0	38.0	25.0	87.0	19.0	0.0	0.0	k__Bacteria; p__Bacteroidetes; c__Bacteroidia; o__Bacteroidales; f__Bacteroidaceae; g__Bacteroides; s__
OTU_2482	222.0	66.0	45.0	54.0	33.0	47.0	41.0	137.0	116.0	121.0	1.0	2.0	5.0	9.0	7.0	4.0	17.0	21.0	8.0	10.0	45.0	34.0	23.0	0.0	2.0	1.0	207.0	332.0	2.0	9.0	4.0	10.0	9.0	127.0	143.0	52.0	262.0	60.0	0.0	0.0	k__Bacteria; p__Bacteroidetes; c__Bacteroidia; o__Bacteroidales; f__Bacteroidaceae; g__Bacteroides; s__fragilis
OTU_3623	33.0	55.0	56.0	56.0	32.0	78.0	53.0	186.0	351.0	276.0	1.0	0.0	0.0	0.0	0.0	0.0	0.0	0.0	8.0	6.0	0.0	0.0	0.0	0.0	0.0	0.0	4.0	14.0	0.0	1.0	0.0	0.0	0.0	17.0	15.0	4.0	36.0	235.0	0.0	0.0	k__Bacteria; p__Proteobacteria; c__Gammaproteobacteria; o__Enterobacteriales; f__Enterobacteriaceae; g__; s__
OTU_2186	394.0	39.0	11.0	20.0	13.0	124.0	252.0	306.0	402.0	375.0	5.0	0.0	2.0	0.0	0.0	15.0	46.0	23.0	12.0	14.0	42.0	36.0	22.0	1.0	1.0	0.0	186.0	472.0	2.0	2.0	5.0	24.0	17.0	493.0	414.0	191.0	518.0	158.0	1.0	4.0	k__Bacteria; p__Bacteroidetes; c__Bacteroidia; o__Bacteroidales; f__Bacteroidaceae; g__Bacteroides; s__fragilis
OTU_3987	258.0	99.0	89.0	61.0	89.0	37.0	97.0	91.0	131.0	97.0	413.0	25.0	17.0	15.0	31.0	440.0	267.0	170.0	149.0	143.0	0.0	2.0	0.0	1.0	3.0	1.0	196.0	205.0	191.0	366.0	117.0	824.0	475.0	186.0	157.0	51.0	379.0	73.0	321.0	328.0	k__Bacteria; p__Proteobacteria; c__Gammaproteobacteria; o__Enterobacteriales; f__Enterobacteriaceae; g__; s__
OTU_3545	496.0	323.0	459.0	130.0	156.0	77.0	136.0	161.0	269.0	204.0	3.0	1.0	4.0	3.0	3.0	1.0	6.0	6.0	6.0	2.0	2267.0	1467.0	1395.0	11.0	23.0	17.0	750.0	625.0	1.0	1.0	6.0	17.0	12.0	602.0	780.0	613.0	757.0	221.0	1.0	1.0	k__Bacteria; p__Bacteroidetes; c__Bacteroidia; o__Bacteroidales; f__Rikenellaceae; g__; s__
OTU_2078	122.0	823.0	732.0	388.0	274.0	75.0	10.0	138.0	153.0	119.0	1.0	264.0	356.0	373.0	230.0	6.0	58.0	40.0	10.0	19.0	123.0	87.0	66.0	5.0	9.0	8.0	468.0	233.0	4.0	49.0	45.0	14.0	16.0	63.0	45.0	49.0	168.0	72.0	0.0	1.0	k__Bacteria; p__Bacteroidetes; c__Bacteroidia; o__Bacteroidales; f__Porphyromonadaceae; g__Parabacteroides; s__distasonis
OTU_3935	143.0	0.0	2.0	0.0	0.0	0.0	206.0	0.0	0.0	1.0	7.0	0.0	0.0	1.0	0.0	7.0	0.0	0.0	1.0	0.0	1604.0	1113.0	1006.0	26.0	26.0	41.0	259.0	214.0	2.0	1.0	0.0	23.0	12.0	934.0	891.0	464.0	244.0	0.0	7.0	3.0	k__Bacteria; p__Firmicutes; c__Clostridia; o__Clostridiales; f__; g__; s__
OTU_3113	1.0	0.0	0.0	2.0	0.0	0.0	1.0	0.0	0.0	0.0	2.0	1.0	1.0	0.0	0.0	2.0	10.0	8.0	5.0	10.0	0.0	0.0	0.0	0.0	0.0	0.0	0.0	2.0	2.0	0.0	5.0	1.0	0.0	0.0	0.0	0.0	2.0	1.0	3.0	3.0	k__Bacteria; p__Proteobacteria; c__Gammaproteobacteria; o__Enterobacteriales; f__Enterobacteriaceae
OTU_2983	6.0	1.0	0.0	1.0	0.0	0.0	0.0	0.0	3.0	1.0	0.0	0.0	0.0	1.0	0.0	0.0	0.0	1.0	0.0	0.0	0.0	0.0	0.0	0.0	0.0	0.0	4.0	6.0	0.0	0.0	0.0	1.0	0.0	4.0	0.0	2.0	9.0	3.0	0.0	0.0	k__Bacteria; p__Proteobacteria; c__Gammaproteobacteria; o__Enterobacteriales; f__Enterobacteriaceae; g__; s__
OTU_1088	15.0	0.0	0.0	1.0	0.0	0.0	0.0	0.0	1.0	0.0	2.0	0.0	0.0	0.0	0.0	5.0	0.0	0.0	0.0	1.0	36.0	35.0	19.0	1.0	3.0	7.0	10.0	8.0	0.0	1.0	0.0	11.0	8.0	15.0	24.0	12.0	6.0	0.0	0.0	0.0	k__Bacteria; p__Firmicutes; c__Clostridia; o__Clostridiales
OTU_2479	29.0	0.0	0.0	0.0	0.0	0.0	53.0	0.0	0.0	0.0	0.0	0.0	0.0	0.0	0.0	0.0	0.0	0.0	0.0	0.0	0.0	0.0	0.0	0.0	0.0	0.0	29.0	32.0	0.0	0.0	0.0	0.0	1.0	264.0	345.0	170.0	22.0	1.0	0.0	0.0	k__Bacteria; p__Actinobacteria; c__Actinobacteria; o__Bifidobacteriales; f__Bifidobacteriaceae; g__Bifidobacterium; s__
OTU_3469	206.0	21.0	20.0	28.0	21.0	17.0	52.0	55.0	55.0	41.0	635.0	7.0	21.0	27.0	13.0	667.0	16.0	13.0	7.0	7.0	1.0	1.0	3.0	7.0	16.0	21.0	197.0	150.0	352.0	716.0	159.0	1032.0	678.0	149.0	151.0	69.0	257.0	24.0	399.0	293.0	k__Bacteria; p__Proteobacteria; c__Gammaproteobacteria; o__Enterobacteriales; f__Enterobacteriaceae; g__; s__
OTU_3773	203.0	28.0	43.0	76.0	65.0	0.0	71.0	6.0	9.0	5.0	0.0	0.0	0.0	0.0	0.0	0.0	0.0	0.0	1.0	1.0	172.0	150.0	111.0	0.0	0.0	0.0	475.0	200.0	0.0	0.0	0.0	0.0	1.0	311.0	296.0	262.0	284.0	6.0	0.0	0.0	k__Bacteria; p__Firmicutes; c__Clostridia; o__Clostridiales; f__Veillonellaceae; g__Dialister; s__
OTU_187	313.0	67.0	71.0	46.0	37.0	80.0	55.0	154.0	238.0	152.0	2.0	0.0	0.0	2.0	0.0	0.0	0.0	0.0	0.0	0.0	178.0	115.0	105.0	0.0	2.0	1.0	456.0	447.0	0.0	0.0	2.0	0.0	2.0	102.0	114.0	100.0	442.0	152.0	0.0	0.0	k__Bacteria; p__Bacteroidetes; c__Bacteroidia; o__Bacteroidales; f__Bacteroidaceae; g__Bacteroides; s__
OTU_1428	90.0	0.0	0.0	0.0	0.0	0.0	304.0	2.0	3.0	7.0	0.0	0.0	0.0	0.0	0.0	0.0	0.0	0.0	1.0	1.0	0.0	0.0	0.0	0.0	0.0	0.0	116.0	134.0	0.0	0.0	0.0	0.0	1.0	763.0	714.0	362.0	135.0	16.0	0.0	0.0	k__Bacteria; p__Actinobacteria; c__Actinobacteria; o__Bifidobacteriales; f__Bifidobacteriaceae; g__Bifidobacterium; s__
OTU_3431	13.0	2.0	5.0	3.0	5.0	3.0	1.0	0.0	3.0	4.0	0.0	4.0	3.0	4.0	5.0	1.0	2.0	0.0	0.0	2.0	14.0	7.0	5.0	0.0	0.0	1.0	7.0	16.0	0.0	0.0	0.0	1.0	2.0	4.0	9.0	13.0	29.0	0.0	0.0	0.0	k__Bacteria; p__Bacteroidetes; c__Bacteroidia; o__Bacteroidales; f__Bacteroidaceae; g__Bacteroides
OTU_3796	18.0	0.0	0.0	0.0	0.0	0.0	11.0	0.0	0.0	0.0	1.0	0.0	0.0	0.0	0.0	0.0	0.0	0.0	0.0	0.0	394.0	247.0	244.0	0.0	0.0	1.0	16.0	16.0	0.0	0.0	0.0	0.0	0.0	231.0	334.0	58.0	29.0	0.0	0.0	0.0	k__Bacteria; p__Firmicutes; c__Clostridia; o__Clostridiales; f__Ruminococcaceae; g__; s__
OTU_136	119.0	0.0	2.0	0.0	0.0	0.0	6.0	0.0	0.0	0.0	0.0	0.0	1.0	0.0	0.0	0.0	0.0	0.0	0.0	0.0	1.0	0.0	0.0	0.0	0.0	0.0	37.0	83.0	0.0	0.0	1.0	15.0	18.0	333.0	415.0	634.0	188.0	0.0	0.0	1.0	k__Bacteria; p__Actinobacteria; c__Actinobacteria; o__Bifidobacteriales; f__Bifidobacteriaceae; g__Bifidobacterium; s__
OTU_1809	15.0	0.0	0.0	0.0	0.0	0.0	10.0	0.0	0.0	0.0	4.0	0.0	0.0	0.0	0.0	2.0	0.0	0.0	0.0	1.0	10.0	11.0	5.0	0.0	3.0	8.0	2.0	8.0	0.0	1.0	0.0	53.0	28.0	18.0	38.0	22.0	4.0	0.0	1.0	1.0	k__Bacteria; p__Firmicutes; c__Clostridia; o__Clostridiales; f__Ruminococcaceae; g__; s__
OTU_3215	68.0	359.0	192.0	210.0	194.0	235.0	156.0	566.0	792.0	662.0	0.0	0.0	0.0	5.0	3.0	0.0	0.0	3.0	179.0	259.0	0.0	2.0	0.0	0.0	0.0	1.0	20.0	82.0	0.0	0.0	0.0	0.0	1.0	73.0	39.0	4.0	115.0	684.0	0.0	2.0	k__Bacteria; p__Proteobacteria; c__Gammaproteobacteria; o__Enterobacteriales; f__Enterobacteriaceae
OTU_333	26.0	0.0	1.0	0.0	0.0	0.0	2.0	0.0	0.0	0.0	0.0	0.0	0.0	0.0	0.0	1.0	0.0	0.0	0.0	0.0	45.0	33.0	42.0	0.0	1.0	0.0	15.0	17.0	0.0	0.0	0.0	1.0	1.0	65.0	88.0	74.0	56.0	0.0	0.0	0.0	k__Bacteria; p__Firmicutes; c__Clostridia; o__Clostridiales; f__Lachnospiraceae; g__Blautia; s__
OTU_3130	18.0	0.0	0.0	0.0	0.0	2.0	33.0	6.0	2.0	4.0	0.0	0.0	1.0	0.0	0.0	0.0	0.0	0.0	0.0	0.0	0.0	0.0	0.0	0.0	0.0	0.0	1.0	6.0	0.0	0.0	0.0	31.0	14.0	78.0	14.0	1.0	29.0	20.0	0.0	0.0	k__Bacteria; p__Proteobacteria; c__Gammaproteobacteria; o__Enterobacteriales; f__Enterobacteriaceae
OTU_3433	167.0	398.0	381.0	57.0	68.0	1.0	69.0	2.0	13.0	1.0	97.0	12.0	22.0	60.0	29.0	131.0	4.0	1.0	0.0	0.0	1343.0	847.0	899.0	419.0	432.0	634.0	136.0	131.0	26.0	128.0	47.0	1034.0	597.0	276.0	386.0	286.0	230.0	0.0	62.0	68.0	k__Bacteria; p__Firmicutes; c__Clostridia; o__Clostridiales; f__Lachnospiraceae
OTU_2970	83.0	13.0	6.0	11.0	1.0	13.0	36.0	33.0	42.0	32.0	0.0	0.0	0.0	0.0	1.0	0.0	1.0	6.0	1.0	0.0	6.0	6.0	3.0	0.0	0.0	1.0	58.0	95.0	0.0	0.0	0.0	7.0	3.0	53.0	50.0	40.0	105.0	12.0	1.0	2.0	k__Bacteria; p__Bacteroidetes; c__Bacteroidia; o__Bacteroidales; f__Bacteroidaceae; g__Bacteroides
OTU_2251	27.0	3.0	1.0	6.0	0.0	8.0	22.0	15.0	11.0	28.0	0.0	0.0	0.0	0.0	0.0	0.0	4.0	1.0	0.0	3.0	4.0	1.0	5.0	0.0	0.0	0.0	19.0	52.0	0.0	1.0	1.0	3.0	5.0	40.0	33.0	13.0	53.0	8.0	0.0	1.0	k__Bacteria; p__Bacteroidetes; c__Bacteroidia; o__Bacteroidales; f__Bacteroidaceae; g__Bacteroides; s__fragilis
OTU_166	11.0	5.0	1.0	0.0	0.0	5.0	10.0	10.0	12.0	10.0	1.0	3.0	11.0	14.0	8.0	4.0	17.0	9.0	7.0	10.0	58.0	41.0	28.0	24.0	24.0	24.0	8.0	13.0	1.0	0.0	0.0	3.0	5.0	27.0	42.0	7.0	14.0	10.0	0.0	2.0	k__Bacteria; p__Bacteroidetes; c__Bacteroidia; o__Bacteroidales; f__[Odoribacteraceae]; g__Butyricimonas; s__
OTU_3618	19.0	2.0	0.0	3.0	3.0	1.0	4.0	8.0	10.0	6.0	0.0	0.0	0.0	0.0	0.0	0.0	1.0	0.0	0.0	0.0	6.0	0.0	0.0	0.0	0.0	0.0	17.0	21.0	1.0	0.0	0.0	0.0	2.0	21.0	19.0	7.0	24.0	7.0	0.0	0.0	k__Bacteria; p__Bacteroidetes; c__Bacteroidia; o__Bacteroidales; f__Bacteroidaceae; g__Bacteroides; s__fragilis
OTU_282	21.0	3.0	3.0	0.0	1.0	17.0	10.0	27.0	25.0	20.0	0.0	4.0	2.0	2.0	1.0	2.0	15.0	16.0	1.0	3.0	2.0	3.0	3.0	3.0	1.0	0.0	6.0	19.0	1.0	10.0	7.0	3.0	0.0	7.0	9.0	21.0	31.0	17.0	0.0	0.0	k__Bacteria; p__Bacteroidetes; c__Bacteroidia; o__Bacteroidales; f__Bacteroidaceae; g__Bacteroides; s__
OTU_256	1.0	7.0	1.0	2.0	3.0	1.0	3.0	8.0	6.0	12.0	0.0	1.0	0.0	0.0	0.0	0.0	1.0	0.0	0.0	3.0	0.0	0.0	0.0	0.0	0.0	0.0	0.0	2.0	0.0	0.0	0.0	1.0	0.0	4.0	1.0	0.0	3.0	5.0	0.0	0.0	k__Bacteria; p__Proteobacteria; c__Gammaproteobacteria; o__Enterobacteriales; f__Enterobacteriaceae; g__; s__
OTU_3620	7.0	0.0	0.0	0.0	0.0	0.0	2.0	0.0	1.0	0.0	2.0	0.0	0.0	0.0	0.0	3.0	0.0	0.0	0.0	0.0	42.0	24.0	22.0	32.0	30.0	33.0	0.0	7.0	0.0	3.0	1.0	11.0	12.0	7.0	2.0	7.0	6.0	0.0	0.0	1.0	k__Bacteria; p__Firmicutes; c__Clostridia; o__Clostridiales; f__Lachnospiraceae; g__; s__
OTU_3054	318.0	1.0	3.0	4.0	5.0	0.0	1.0	0.0	0.0	0.0	21.0	2.0	2.0	3.0	3.0	1.0	2.0	0.0	0.0	0.0	2.0	0.0	1.0	5.0	5.0	7.0	30.0	69.0	1.0	10.0	7.0	933.0	690.0	62.0	106.0	239.0	440.0	0.0	7.0	1.0	k__Bacteria; p__Actinobacteria; c__Actinobacteria; o__Bifidobacteriales; f__Bifidobacteriaceae; g__Bifidobacterium; s__
OTU_3722	49.0	0.0	0.0	0.0	0.0	3.0	11.0	1.0	0.0	2.0	4.0	0.0	0.0	1.0	0.0	4.0	0.0	0.0	0.0	0.0	169.0	107.0	111.0	15.0	17.0	22.0	55.0	29.0	2.0	8.0	2.0	77.0	31.0	73.0	65.0	29.0	50.0	0.0	1.0	5.0	k__Bacteria; p__Firmicutes; c__Clostridia; o__Clostridiales; f__Ruminococcaceae; g__; s__
OTU_3090	17.0	4.0	3.0	2.0	1.0	0.0	0.0	7.0	14.0	7.0	11.0	2.0	1.0	2.0	2.0	27.0	39.0	15.0	10.0	4.0	0.0	0.0	0.0	0.0	2.0	0.0	3.0	2.0	13.0	10.0	13.0	21.0	21.0	6.0	2.0	0.0	9.0	5.0	14.0	14.0	k__Bacteria; p__Proteobacteria; c__Gammaproteobacteria; o__Enterobacteriales; f__Enterobacteriaceae; g__; s__
OTU_3556	201.0	36.0	44.0	24.0	24.0	60.0	47.0	140.0	185.0	127.0	4.0	112.0	175.0	219.0	207.0	15.0	106.0	84.0	27.0	69.0	155.0	104.0	83.0	189.0	186.0	261.0	108.0	227.0	6.0	112.0	87.0	327.0	168.0	166.0	163.0	163.0	313.0	84.0	0.0	3.0	k__Bacteria; p__Bacteroidetes; c__Bacteroidia; o__Bacteroidales; f__Bacteroidaceae; g__Bacteroides; s__
OTU_1810	44.0	0.0	0.0	0.0	0.0	4.0	40.0	2.0	3.0	4.0	5.0	0.0	0.0	0.0	0.0	7.0	0.0	0.0	0.0	0.0	51.0	35.0	26.0	2.0	1.0	3.0	35.0	26.0	4.0	4.0	1.0	3.0	4.0	155.0	154.0	74.0	81.0	0.0	3.0	10.0	k__Bacteria; p__Actinobacteria; c__Coriobacteriia; o__Coriobacteriales; f__Coriobacteriaceae; g__; s__
OTU_3551	38.0	4879.0	6831.0	6364.0	6566.0	7.0	8.0	12.0	11.0	17.0	8.0	2046.0	3675.0	6338.0	3656.0	37.0	187.0	177.0	82.0	107.0	26.0	20.0	24.0	57.0	49.0	110.0	37.0	319.0	44.0	236.0	114.0	243.0	102.0	28.0	28.0	11.0	76.0	9.0	7.0	16.0	k__Bacteria; p__Bacteroidetes; c__Bacteroidia; o__Bacteroidales; f__Bacteroidaceae; g__Bacteroides; s__
OTU_1756	14.0	0.0	0.0	0.0	0.0	0.0	49.0	0.0	0.0	2.0	0.0	0.0	0.0	0.0	0.0	0.0	0.0	0.0	1.0	0.0	0.0	0.0	0.0	0.0	0.0	0.0	25.0	18.0	0.0	0.0	0.0	0.0	0.0	244.0	262.0	120.0	17.0	3.0	0.0	0.0	k__Bacteria; p__Actinobacteria; c__Actinobacteria; o__Bifidobacteriales; f__Bifidobacteriaceae; g__Bifidobacterium; s__
OTU_3827	366.0	1.0	4.0	0.0	1.0	2.0	105.0	3.0	2.0	1.0	400.0	0.0	2.0	0.0	0.0	218.0	1.0	1.0	0.0	0.0	424.0	280.0	218.0	395.0	567.0	756.0	230.0	225.0	241.0	513.0	114.0	2870.0	1806.0	686.0	770.0	535.0	539.0	3.0	226.0	102.0	k__Bacteria; p__Firmicutes; c__Clostridia; o__Clostridiales; f__Ruminococcaceae; g__; s__
OTU_529	1.0	0.0	0.0	1.0	0.0	0.0	0.0	0.0	0.0	0.0	1.0	0.0	1.0	0.0	0.0	1.0	0.0	0.0	0.0	0.0	34.0	21.0	27.0	18.0	17.0	11.0	1.0	0.0	0.0	1.0	0.0	28.0	18.0	0.0	4.0	8.0	2.0	0.0	2.0	1.0	k__Bacteria; p__Firmicutes; c__Clostridia; o__Clostridiales; f__Lachnospiraceae
OTU_690	39.0	0.0	0.0	0.0	0.0	0.0	16.0	0.0	0.0	0.0	21.0	0.0	0.0	0.0	0.0	15.0	1.0	0.0	1.0	0.0	16.0	18.0	17.0	11.0	23.0	33.0	12.0	21.0	10.0	27.0	7.0	237.0	149.0	57.0	63.0	54.0	49.0	0.0	23.0	3.0	k__Bacteria; p__Firmicutes; c__Clostridia; o__Clostridiales; f__Ruminococcaceae; g__; s__
OTU_3402	154.0	3.0	1.0	1.0	1.0	0.0	68.0	0.0	1.0	0.0	903.0	1.0	0.0	1.0	1.0	445.0	8.0	1.0	2.0	3.0	208.0	131.0	116.0	776.0	863.0	1286.0	178.0	129.0	779.0	1125.0	203.0	5617.0	3559.0	367.0	372.0	421.0	252.0	3.0	592.0	257.0	k__Bacteria; p__Firmicutes; c__Clostridia; o__Clostridiales; f__Ruminococcaceae
OTU_904	32.0	2.0	1.0	0.0	1.0	1.0	8.0	1.0	2.0	0.0	65.0	0.0	3.0	2.0	0.0	59.0	1.0	3.0	5.0	0.0	212.0	145.0	132.0	181.0	196.0	281.0	16.0	17.0	24.0	50.0	14.0	440.0	230.0	55.0	97.0	62.0	44.0	1.0	44.0	39.0	k__Bacteria; p__Firmicutes; c__Clostridia; o__Clostridiales; f__; g__; s__
OTU_2884	194.0	0.0	1.0	0.0	0.0	0.0	138.0	0.0	1.0	0.0	92.0	2.0	0.0	0.0	0.0	37.0	1.0	0.0	0.0	0.0	115.0	122.0	67.0	23.0	27.0	40.0	95.0	93.0	24.0	29.0	9.0	481.0	325.0	425.0	558.0	294.0	218.0	1.0	34.0	23.0	k__Bacteria; p__Firmicutes; c__Clostridia; o__Clostridiales; f__Ruminococcaceae; g__; s__
OTU_2213	94.0	11.0	15.0	14.0	24.0	1.0	24.0	0.0	0.0	0.0	133.0	0.0	3.0	4.0	0.0	62.0	2.0	1.0	2.0	0.0	230.0	154.0	163.0	222.0	249.0	343.0	57.0	49.0	19.0	117.0	35.0	707.0	484.0	142.0	224.0	256.0	125.0	1.0	67.0	34.0	k__Bacteria; p__Firmicutes; c__Clostridia; o__Clostridiales; f__Lachnospiraceae; g__Blautia; s__
OTU_2437	30.0	6.0	1.0	0.0	0.0	0.0	15.0	0.0	0.0	0.0	0.0	0.0	0.0	0.0	0.0	0.0	0.0	0.0	0.0	0.0	167.0	118.0	124.0	0.0	0.0	0.0	31.0	30.0	0.0	0.0	0.0	0.0	0.0	215.0	355.0	155.0	41.0	0.0	0.0	0.0	k__Bacteria; p__Firmicutes; c__Clostridia; o__Clostridiales; f__; g__; s__
OTU_3605	132.0	1.0	5.0	0.0	0.0	3.0	43.0	0.0	2.0	0.0	131.0	0.0	0.0	0.0	0.0	67.0	1.0	0.0	1.0	0.0	119.0	90.0	79.0	129.0	220.0	213.0	83.0	65.0	78.0	156.0	58.0	971.0	652.0	274.0	379.0	269.0	173.0	0.0	75.0	39.0	k__Bacteria; p__Firmicutes; c__Clostridia; o__Clostridiales; f__Ruminococcaceae; g__Faecalibacterium; s__prausnitzii
OTU_3986	44.0	128.0	112.0	105.0	106.0	155.0	99.0	401.0	592.0	523.0	0.0	0.0	0.0	0.0	0.0	1.0	1.0	0.0	2.0	3.0	0.0	0.0	0.0	0.0	0.0	3.0	11.0	67.0	0.0	0.0	0.0	0.0	0.0	31.0	21.0	5.0	85.0	422.0	0.0	0.0	k__Bacteria; p__Proteobacteria; c__Gammaproteobacteria; o__Enterobacteriales; f__Enterobacteriaceae; g__Klebsiella; s__
OTU_2137	13.0	3.0	2.0	1.0	3.0	0.0	5.0	2.0	2.0	2.0	0.0	0.0	0.0	0.0	0.0	0.0	0.0	0.0	0.0	2.0	59.0	20.0	28.0	0.0	0.0	2.0	34.0	31.0	0.0	0.0	0.0	6.0	4.0	32.0	72.0	53.0	17.0	1.0	0.0	0.0	k__Bacteria; p__Bacteroidetes; c__Bacteroidia; o__Bacteroidales; f__Bacteroidaceae; g__Bacteroides; s__
OTU_3371	37.0	0.0	2.0	9.0	9.0	6.0	6.0	9.0	11.0	18.0	1.0	179.0	181.0	273.0	236.0	4.0	23.0	23.0	8.0	20.0	65.0	29.0	48.0	9.0	18.0	19.0	12.0	25.0	3.0	91.0	70.0	144.0	71.0	51.0	64.0	72.0	68.0	9.0	1.0	1.0	k__Bacteria; p__Bacteroidetes; c__Bacteroidia; o__Bacteroidales; f__Bacteroidaceae; g__Bacteroides
OTU_1493	67.0	20.0	34.0	13.0	13.0	14.0	14.0	40.0	46.0	35.0	0.0	17.0	15.0	26.0	34.0	0.0	1.0	1.0	0.0	1.0	172.0	111.0	94.0	0.0	1.0	1.0	21.0	62.0	0.0	4.0	1.0	7.0	7.0	35.0	58.0	100.0	64.0	18.0	0.0	0.0	k__Bacteria; p__Bacteroidetes; c__Bacteroidia; o__Bacteroidales; f__Bacteroidaceae; g__Bacteroides; s__
OTU_3222	68.0	24.0	36.0	32.0	35.0	14.0	13.0	45.0	63.0	34.0	20.0	43.0	45.0	64.0	66.0	96.0	205.0	203.0	85.0	99.0	1.0	0.0	0.0	5.0	3.0	3.0	95.0	95.0	44.0	105.0	57.0	155.0	82.0	17.0	25.0	10.0	80.0	18.0	20.0	54.0	k__Bacteria; p__Proteobacteria; c__Gammaproteobacteria; o__Enterobacteriales; f__Enterobacteriaceae; g__; s__
OTU_3250	116.0	33.0	51.0	51.0	44.0	28.0	16.0	78.0	69.0	43.0	1.0	454.0	581.0	716.0	728.0	6.0	53.0	41.0	13.0	22.0	86.0	52.0	52.0	17.0	23.0	21.0	65.0	111.0	4.0	110.0	117.0	84.0	54.0	75.0	62.0	54.0	123.0	45.0	1.0	0.0	k__Bacteria; p__Bacteroidetes; c__Bacteroidia; o__Bacteroidales; f__Bacteroidaceae; g__Bacteroides; s__uniformis
OTU_2532	11.0	0.0	0.0	0.0	0.0	1.0	1.0	1.0	5.0	3.0	0.0	0.0	0.0	0.0	0.0	0.0	1.0	0.0	0.0	0.0	1.0	3.0	0.0	0.0	0.0	0.0	4.0	5.0	0.0	0.0	0.0	0.0	0.0	6.0	1.0	2.0	11.0	3.0	0.0	1.0	k__Bacteria; p__Bacteroidetes; c__Bacteroidia; o__Bacteroidales; f__Bacteroidaceae; g__Bacteroides; s__fragilis
OTU_2001	50.0	31.0	40.0	27.0	31.0	17.0	5.0	35.0	41.0	21.0	0.0	4.0	5.0	4.0	7.0	10.0	31.0	14.0	8.0	15.0	46.0	35.0	30.0	13.0	20.0	18.0	32.0	32.0	0.0	3.0	4.0	29.0	17.0	32.0	25.0	19.0	59.0	30.0	0.0	3.0	k__Bacteria; p__Bacteroidetes; c__Bacteroidia; o__Bacteroidales; f__Bacteroidaceae; g__Bacteroides; s__
OTU_3228	63.0	98.0	104.0	20.0	25.0	43.0	10.0	67.0	93.0	59.0	1.0	1.0	0.0	1.0	2.0	0.0	1.0	2.0	0.0	1.0	28.0	19.0	6.0	0.0	1.0	0.0	139.0	58.0	0.0	0.0	2.0	2.0	0.0	34.0	45.0	18.0	90.0	54.0	0.0	0.0	k__Bacteria; p__Bacteroidetes; c__Bacteroidia; o__Bacteroidales; f__Porphyromonadaceae; g__Parabacteroides; s__distasonis
OTU_480	19.0	0.0	0.0	0.0	0.0	0.0	8.0	0.0	0.0	0.0	7.0	0.0	0.0	0.0	0.0	3.0	0.0	0.0	0.0	0.0	8.0	4.0	6.0	0.0	9.0	10.0	1.0	5.0	8.0	11.0	1.0	52.0	45.0	35.0	31.0	36.0	12.0	0.0	6.0	0.0	k__Bacteria; p__Firmicutes; c__Clostridia; o__Clostridiales; f__Ruminococcaceae; g__; s__
OTU_2997	276.0	0.0	0.0	1.0	0.0	0.0	24.0	0.0	0.0	1.0	1.0	2.0	1.0	0.0	0.0	0.0	1.0	0.0	0.0	0.0	0.0	0.0	0.0	0.0	0.0	0.0	114.0	251.0	0.0	0.0	2.0	57.0	30.0	536.0	594.0	1036.0	426.0	1.0	2.0	0.0	k__Bacteria; p__Actinobacteria; c__Actinobacteria; o__Bifidobacteriales; f__Bifidobacteriaceae; g__Bifidobacterium; s__
OTU_752	20.0	155.0	121.0	125.0	135.0	159.0	117.0	297.0	493.0	365.0	0.0	0.0	0.0	0.0	0.0	27.0	538.0	429.0	194.0	303.0	2.0	1.0	2.0	0.0	1.0	2.0	52.0	101.0	0.0	5.0	1.0	1.0	1.0	184.0	118.0	188.0	42.0	356.0	1.0	20.0	k__Bacteria; p__Proteobacteria; c__Gammaproteobacteria; o__Enterobacteriales; f__Enterobacteriaceae; g__Citrobacter; s__
OTU_1244	6.0	14.0	15.0	7.0	6.0	1.0	0.0	2.0	1.0	1.0	0.0	2.0	4.0	7.0	5.0	0.0	4.0	1.0	1.0	5.0	0.0	0.0	0.0	1.0	0.0	0.0	2.0	3.0	1.0	1.0	0.0	2.0	1.0	2.0	1.0	1.0	1.0	1.0	0.0	0.0	k__Bacteria; p__Bacteroidetes; c__Bacteroidia; o__Bacteroidales; f__Bacteroidaceae; g__Bacteroides; s__
OTU_2674	119.0	12.0	4.0	30.0	19.0	0.0	39.0	0.0	0.0	0.0	124.0	0.0	2.0	9.0	0.0	116.0	0.0	2.0	0.0	0.0	274.0	180.0	222.0	242.0	224.0	365.0	56.0	52.0	7.0	137.0	39.0	937.0	582.0	135.0	279.0	305.0	148.0	1.0	96.0	51.0	k__Bacteria; p__Firmicutes; c__Clostridia; o__Clostridiales; f__Lachnospiraceae; g__Blautia; s__producta
OTU_3619	268.0	211.0	142.0	147.0	167.0	139.0	89.0	294.0	454.0	374.0	516.0	74.0	56.0	64.0	90.0	868.0	1114.0	689.0	468.0	571.0	0.0	1.0	3.0	5.0	20.0	10.0	207.0	206.0	438.0	606.0	370.0	579.0	494.0	173.0	126.0	66.0	375.0	308.0	463.0	626.0	k__Bacteria; p__Proteobacteria; c__Gammaproteobacteria; o__Enterobacteriales; f__Enterobacteriaceae; g__; s__
OTU_1453	56.0	29.0	22.0	10.0	10.0	48.0	10.0	71.0	75.0	57.0	0.0	4.0	6.0	12.0	15.0	0.0	0.0	2.0	3.0	1.0	21.0	13.0	20.0	0.0	0.0	0.0	86.0	72.0	0.0	0.0	2.0	1.0	0.0	22.0	19.0	19.0	71.0	52.0	0.0	0.0	k__Bacteria; p__Bacteroidetes; c__Bacteroidia; o__Bacteroidales; f__Porphyromonadaceae; g__Parabacteroides; s__distasonis
OTU_2642	18.0	0.0	0.0	7.0	5.0	0.0	7.0	1.0	0.0	2.0	56.0	0.0	1.0	1.0	0.0	33.0	1.0	0.0	0.0	0.0	35.0	25.0	28.0	31.0	39.0	44.0	9.0	4.0	0.0	36.0	14.0	115.0	79.0	22.0	33.0	30.0	28.0	0.0	25.0	9.0	k__Bacteria; p__Firmicutes; c__Clostridia; o__Clostridiales; f__Lachnospiraceae; g__Blautia; s__
OTU_3472	40.0	1.0	0.0	0.0	1.0	0.0	9.0	0.0	0.0	0.0	14.0	3.0	1.0	4.0	0.0	14.0	0.0	0.0	0.0	0.0	1151.0	816.0	710.0	297.0	301.0	457.0	6.0	11.0	0.0	7.0	9.0	122.0	59.0	26.0	62.0	64.0	42.0	0.0	3.0	3.0	k__Bacteria; p__Firmicutes; c__Clostridia; o__Clostridiales; f__; g__; s__
OTU_3833	8.0	6.0	5.0	4.0	3.0	2.0	0.0	2.0	8.0	10.0	14.0	6.0	1.0	2.0	3.0	28.0	37.0	31.0	20.0	29.0	0.0	0.0	0.0	0.0	0.0	0.0	9.0	4.0	15.0	12.0	13.0	13.0	6.0	2.0	3.0	2.0	12.0	6.0	17.0	20.0	k__Bacteria; p__Proteobacteria; c__Gammaproteobacteria; o__Enterobacteriales; f__Enterobacteriaceae; g__; s__
OTU_1230	6.0	0.0	0.0	0.0	0.0	0.0	3.0	1.0	4.0	0.0	0.0	0.0	0.0	0.0	0.0	0.0	0.0	0.0	0.0	0.0	42.0	23.0	24.0	0.0	0.0	0.0	7.0	6.0	0.0	0.0	0.0	0.0	0.0	28.0	23.0	33.0	5.0	1.0	0.0	0.0	k__Bacteria; p__Firmicutes; c__Clostridia; o__Clostridiales; f__; g__; s__
OTU_3219	212.0	128.0	169.0	110.0	95.0	84.0	48.0	156.0	183.0	123.0	4.0	35.0	25.0	49.0	27.0	77.0	206.0	133.0	67.0	92.0	254.0	157.0	166.0	100.0	109.0	120.0	120.0	154.0	8.0	28.0	18.0	270.0	194.0	151.0	99.0	84.0	270.0	120.0	1.0	33.0	k__Bacteria; p__Bacteroidetes; c__Bacteroidia; o__Bacteroidales; f__Bacteroidaceae; g__Bacteroides; s__
OTU_3644	260.0	7978.0	3332.0	1443.0	1552.0	1.0	4.0	3.0	1.0	5.0	7.0	2.0	2.0	0.0	0.0	0.0	2.0	4.0	7.0	1.0	3104.0	2056.0	1857.0	0.0	1.0	6.0	6789.0	931.0	3.0	2.0	1.0	0.0	1.0	67.0	137.0	112.0	394.0	4.0	0.0	0.0	k__Bacteria; p__Bacteroidetes; c__Bacteroidia; o__Bacteroidales; f__Prevotellaceae; g__Prevotella; s__copri
OTU_49	145.0	9.0	2.0	2.0	1.0	3.0	106.0	8.0	21.0	9.0	119.0	0.0	0.0	1.0	4.0	111.0	5.0	3.0	3.0	1.0	568.0	391.0	413.0	72.0	84.0	155.0	87.0	100.0	15.0	46.0	17.0	306.0	180.0	738.0	893.0	474.0	242.0	7.0	81.0	63.0	k__Bacteria; p__Firmicutes; c__Clostridia; o__Clostridiales; f__; g__; s__
OTU_1640	14.0	2.0	1.0	3.0	0.0	5.0	0.0	10.0	6.0	9.0	0.0	0.0	0.0	0.0	0.0	1.0	0.0	1.0	1.0	0.0	14.0	11.0	7.0	0.0	0.0	0.0	20.0	16.0	0.0	0.0	1.0	1.0	1.0	19.0	27.0	15.0	21.0	11.0	0.0	0.0	k__Bacteria; p__Bacteroidetes; c__Bacteroidia; o__Bacteroidales; f__Bacteroidaceae; g__Bacteroides; s__
OTU_1496	5.0	0.0	2.0	2.0	0.0	0.0	0.0	3.0	7.0	6.0	0.0	1.0	4.0	6.0	5.0	0.0	4.0	1.0	2.0	4.0	3.0	0.0	1.0	1.0	1.0	1.0	1.0	3.0	0.0	0.0	0.0	4.0	2.0	2.0	4.0	0.0	0.0	1.0	0.0	0.0	k__Bacteria; p__Bacteroidetes; c__Bacteroidia; o__Bacteroidales; f__Bacteroidaceae; g__Bacteroides; s__
OTU_62	202.0	17.0	40.0	32.0	13.0	0.0	13.0	0.0	2.0	0.0	205.0	16.0	22.0	18.0	18.0	118.0	4.0	12.0	5.0	7.0	15.0	11.0	7.0	29.0	23.0	76.0	250.0	139.0	129.0	157.0	30.0	387.0	342.0	56.0	93.0	775.0	715.0	2.0	163.0	130.0	k__Bacteria; p__Actinobacteria; c__Coriobacteriia; o__Coriobacteriales; f__Coriobacteriaceae; g__Collinsella; s__aerofaciens
OTU_668	56.0	4.0	1.0	1.0	1.0	0.0	43.0	0.0	1.0	0.0	111.0	1.0	0.0	0.0	0.0	86.0	3.0	0.0	1.0	2.0	165.0	97.0	105.0	37.0	44.0	107.0	26.0	33.0	3.0	47.0	18.0	392.0	231.0	222.0	268.0	160.0	84.0	0.0	45.0	51.0	k__Bacteria; p__Firmicutes; c__Clostridia; o__Clostridiales; f__Ruminococcaceae; g__; s__
OTU_3783	17.0	28.0	14.0	43.0	25.0	15.0	13.0	22.0	17.0	32.0	49.0	19.0	13.0	6.0	28.0	116.0	201.0	146.0	110.0	245.0	0.0	0.0	2.0	2.0	1.0	1.0	23.0	29.0	40.0	60.0	71.0	36.0	29.0	7.0	4.0	9.0	28.0	27.0	65.0	79.0	k__Bacteria; p__Proteobacteria; c__Gammaproteobacteria; o__Enterobacteriales; f__Enterobacteriaceae; g__; s__
OTU_2301	13.0	1.0	0.0	0.0	0.0	37.0	182.0	27.0	52.0	111.0	1.0	0.0	0.0	0.0	0.0	0.0	0.0	1.0	0.0	0.0	0.0	0.0	0.0	0.0	0.0	0.0	2.0	22.0	0.0	0.0	0.0	2.0	1.0	501.0	170.0	8.0	24.0	196.0	0.0	0.0	k__Bacteria; p__Proteobacteria; c__Gammaproteobacteria; o__Enterobacteriales; f__Enterobacteriaceae
OTU_3424	132.0	59.0	48.0	62.0	43.0	28.0	32.0	60.0	145.0	79.0	138.0	72.0	63.0	65.0	76.0	288.0	482.0	315.0	166.0	209.0	0.0	0.0	1.0	3.0	7.0	5.0	141.0	157.0	143.0	195.0	160.0	255.0	194.0	56.0	45.0	10.0	125.0	67.0	153.0	223.0	k__Bacteria; p__Proteobacteria; c__Gammaproteobacteria; o__Enterobacteriales; f__Enterobacteriaceae; g__; s__
OTU_3684	38.0	5.0	5.0	3.0	1.0	53.0	76.0	45.0	84.0	58.0	0.0	0.0	1.0	0.0	0.0	0.0	0.0	0.0	0.0	0.0	0.0	0.0	0.0	0.0	0.0	0.0	2.0	15.0	0.0	1.0	0.0	51.0	38.0	142.0	47.0	0.0	51.0	104.0	0.0	0.0	k__Bacteria; p__Proteobacteria; c__Gammaproteobacteria; o__Enterobacteriales; f__Enterobacteriaceae; g__Erwinia; s__
OTU_3903	116.0	67.0	40.0	34.0	41.0	31.0	18.0	89.0	141.0	111.0	174.0	8.0	9.0	11.0	17.0	279.0	285.0	158.0	113.0	97.0	1.0	0.0	0.0	1.0	3.0	3.0	67.0	63.0	144.0	166.0	81.0	202.0	171.0	74.0	34.0	18.0	90.0	96.0	136.0	192.0	k__Bacteria; p__Proteobacteria; c__Gammaproteobacteria; o__Enterobacteriales; f__Enterobacteriaceae; g__; s__
OTU_1748	22.0	0.0	0.0	0.0	0.0	0.0	37.0	0.0	0.0	0.0	28.0	0.0	0.0	0.0	0.0	3.0	0.0	0.0	0.0	0.0	36.0	32.0	24.0	11.0	8.0	22.0	24.0	19.0	0.0	3.0	2.0	295.0	170.0	157.0	234.0	117.0	48.0	0.0	12.0	0.0	k__Bacteria; p__Firmicutes; c__Clostridia; o__Clostridiales; f__Ruminococcaceae; g__; s__
OTU_3443	89.0	0.0	2.0	0.0	1.0	0.0	97.0	0.0	1.0	0.0	24.0	0.0	0.0	0.0	0.0	21.0	0.0	0.0	0.0	1.0	16.0	12.0	6.0	1.0	5.0	5.0	34.0	45.0	8.0	12.0	2.0	165.0	114.0	332.0	448.0	319.0	152.0	0.0	11.0	7.0	k__Bacteria; p__Firmicutes; c__Clostridia; o__Clostridiales; f__Ruminococcaceae; g__; s__
OTU_51	45.0	0.0	0.0	0.0	0.0	0.0	34.0	0.0	1.0	2.0	99.0	0.0	0.0	0.0	0.0	94.0	0.0	0.0	0.0	4.0	186.0	136.0	131.0	67.0	80.0	147.0	34.0	30.0	5.0	48.0	27.0	461.0	264.0	196.0	196.0	125.0	59.0	0.0	59.0	51.0	k__Bacteria; p__Firmicutes; c__Clostridia; o__Clostridiales; f__Ruminococcaceae; g__; s__
OTU_1608	153.0	77.0	69.0	35.0	34.0	0.0	73.0	5.0	8.0	6.0	85.0	28.0	70.0	202.0	44.0	135.0	2.0	0.0	2.0	1.0	824.0	592.0	570.0	624.0	747.0	983.0	70.0	89.0	19.0	106.0	70.0	1009.0	677.0	320.0	450.0	274.0	211.0	2.0	49.0	54.0	k__Bacteria; p__Firmicutes; c__Clostridia; o__Clostridiales; f__Lachnospiraceae; g__; s__
OTU_3882	25.0	32.0	12.0	20.0	19.0	14.0	9.0	29.0	49.0	39.0	82.0	13.0	7.0	16.0	22.0	165.0	166.0	115.0	69.0	126.0	0.0	1.0	0.0	2.0	1.0	0.0	20.0	31.0	74.0	92.0	77.0	56.0	34.0	9.0	12.0	4.0	25.0	26.0	68.0	90.0	k__Bacteria; p__Proteobacteria; c__Gammaproteobacteria; o__Enterobacteriales; f__Enterobacteriaceae; g__; s__
OTU_3526	1.0	0.0	0.0	1.0	0.0	0.0	1.0	0.0	3.0	0.0	5.0	0.0	0.0	0.0	0.0	1.0	0.0	0.0	0.0	0.0	337.0	215.0	205.0	288.0	347.0	568.0	0.0	0.0	0.0	4.0	2.0	71.0	29.0	3.0	4.0	22.0	2.0	0.0	1.0	0.0	k__Bacteria; p__Firmicutes; c__Clostridia; o__Clostridiales; f__; g__; s__
OTU_3196	68.0	7.0	27.0	15.0	19.0	18.0	8.0	33.0	34.0	28.0	2.0	7.0	2.0	13.0	13.0	23.0	198.0	165.0	58.0	37.0	18.0	7.0	8.0	25.0	14.0	44.0	17.0	74.0	46.0	24.0	18.0	121.0	68.0	17.0	27.0	9.0	70.0	26.0	1.0	9.0	k__Bacteria; p__Bacteroidetes; c__Bacteroidia; o__Bacteroidales; f__Bacteroidaceae; g__Bacteroides; s__ovatus
OTU_3393	26.0	31.0	27.0	26.0	25.0	5.0	0.0	13.0	16.0	11.0	0.0	161.0	296.0	397.0	291.0	1.0	36.0	21.0	5.0	19.0	16.0	6.0	12.0	0.0	10.0	2.0	10.0	22.0	4.0	14.0	18.0	32.0	12.0	14.0	13.0	10.0	37.0	2.0	0.0	1.0	k__Bacteria; p__Bacteroidetes; c__Bacteroidia; o__Bacteroidales; f__Bacteroidaceae; g__Bacteroides; s__
OTU_933	31.0	0.0	0.0	0.0	0.0	0.0	14.0	1.0	2.0	0.0	3.0	0.0	0.0	0.0	0.0	4.0	0.0	0.0	0.0	0.0	8.0	9.0	8.0	1.0	0.0	1.0	12.0	23.0	1.0	4.0	3.0	2.0	4.0	72.0	88.0	48.0	46.0	1.0	0.0	4.0	k__Bacteria; p__Firmicutes; c__Clostridia; o__Clostridiales; f__Ruminococcaceae; g__; s__
OTU_177	23.0	0.0	0.0	0.0	0.0	0.0	14.0	5.0	7.0	3.0	0.0	0.0	0.0	0.0	0.0	0.0	0.0	0.0	0.0	1.0	30.0	24.0	25.0	0.0	0.0	0.0	21.0	18.0	1.0	0.0	0.0	0.0	0.0	103.0	117.0	74.0	28.0	3.0	0.0	0.0	k__Bacteria; p__Firmicutes; c__Clostridia; o__Clostridiales; f__; g__; s__
OTU_2851	45.0	0.0	0.0	0.0	0.0	0.0	31.0	2.0	0.0	1.0	15.0	0.0	0.0	0.0	0.0	7.0	0.0	1.0	0.0	0.0	15.0	9.0	16.0	3.0	4.0	8.0	24.0	32.0	3.0	8.0	3.0	103.0	68.0	96.0	78.0	68.0	70.0	0.0	6.0	2.0	k__Bacteria; p__Firmicutes; c__Clostridia; o__Clostridiales; f__Ruminococcaceae; g__; s__
OTU_3132	127.0	22.0	6.0	32.0	38.0	20.0	51.0	32.0	67.0	88.0	124.0	10.0	9.0	11.0	7.0	137.0	23.0	14.0	22.0	8.0	0.0	0.0	0.0	0.0	1.0	0.0	85.0	118.0	59.0	139.0	61.0	269.0	189.0	206.0	128.0	57.0	187.0	79.0	113.0	71.0	k__Bacteria; p__Proteobacteria; c__Gammaproteobacteria; o__Enterobacteriales; f__Enterobacteriaceae; g__; s__
OTU_257	2.0	7.0	11.0	5.0	1.0	0.0	0.0	0.0	0.0	0.0	0.0	0.0	0.0	0.0	0.0	0.0	0.0	0.0	0.0	0.0	17.0	1.0	8.0	0.0	0.0	0.0	20.0	4.0	0.0	0.0	0.0	0.0	0.0	0.0	1.0	0.0	2.0	0.0	0.0	0.0	k__Bacteria; p__Bacteroidetes; c__Bacteroidia; o__Bacteroidales; f__Prevotellaceae; g__Prevotella; s__copri
OTU_596	31.0	0.0	0.0	0.0	0.0	0.0	0.0	0.0	0.0	0.0	2.0	0.0	0.0	0.0	0.0	2.0	0.0	0.0	0.0	0.0	0.0	0.0	0.0	1.0	0.0	3.0	1.0	6.0	0.0	0.0	2.0	185.0	142.0	12.0	18.0	51.0	82.0	0.0	0.0	1.0	k__Bacteria; p__Actinobacteria; c__Actinobacteria; o__Bifidobacteriales; f__Bifidobacteriaceae; g__Bifidobacterium; s__adolescentis
OTU_2754	28.0	6.0	10.0	4.0	5.0	8.0	1.0	19.0	13.0	10.0	1.0	0.0	0.0	0.0	1.0	1.0	4.0	1.0	1.0	0.0	19.0	9.0	10.0	0.0	0.0	0.0	77.0	55.0	0.0	0.0	1.0	1.0	1.0	10.0	19.0	11.0	31.0	8.0	1.0	2.0	k__Bacteria; p__Bacteroidetes; c__Bacteroidia; o__Bacteroidales; f__Bacteroidaceae; g__Bacteroides; s__
OTU_3168	21.0	80.0	135.0	124.0	121.0	144.0	64.0	378.0	526.0	460.0	0.0	1.0	0.0	0.0	2.0	0.0	0.0	0.0	42.0	158.0	0.0	1.0	0.0	0.0	0.0	0.0	7.0	46.0	0.0	0.0	0.0	1.0	0.0	18.0	8.0	8.0	25.0	366.0	0.0	0.0	k__Bacteria; p__Proteobacteria; c__Gammaproteobacteria; o__Enterobacteriales; f__Enterobacteriaceae; g__Klebsiella; s__
OTU_3323	19.0	0.0	0.0	0.0	0.0	0.0	14.0	0.0	0.0	0.0	8.0	0.0	0.0	0.0	0.0	4.0	0.0	0.0	0.0	0.0	7.0	5.0	0.0	3.0	2.0	4.0	10.0	11.0	1.0	4.0	0.0	47.0	35.0	42.0	44.0	25.0	19.0	0.0	3.0	13.0	k__Bacteria; p__Firmicutes; c__Clostridia; o__Clostridiales; f__Ruminococcaceae; g__; s__
OTU_1056	57.0	0.0	0.0	0.0	0.0	0.0	3.0	0.0	0.0	0.0	0.0	0.0	0.0	0.0	0.0	0.0	0.0	0.0	0.0	0.0	0.0	0.0	0.0	0.0	0.0	0.0	17.0	38.0	0.0	0.0	0.0	4.0	2.0	99.0	140.0	216.0	71.0	0.0	0.0	0.0	k__Bacteria; p__Actinobacteria; c__Actinobacteria; o__Bifidobacteriales; f__Bifidobacteriaceae; g__Bifidobacterium; s__adolescentis
OTU_2390	11.0	0.0	1.0	0.0	0.0	0.0	14.0	0.0	1.0	0.0	40.0	0.0	0.0	0.0	0.0	91.0	2.0	0.0	3.0	2.0	117.0	69.0	75.0	42.0	78.0	92.0	15.0	9.0	10.0	19.0	26.0	236.0	178.0	58.0	57.0	23.0	23.0	0.0	36.0	56.0	k__Bacteria; p__Firmicutes; c__Clostridia; o__Clostridiales; f__Christensenellaceae; g__; s__
OTU_2897	14.0	6.0	1.0	6.0	9.0	6.0	3.0	10.0	17.0	7.0	32.0	1.0	2.0	3.0	4.0	56.0	81.0	30.0	16.0	13.0	0.0	0.0	0.0	0.0	1.0	0.0	4.0	4.0	29.0	37.0	20.0	11.0	24.0	1.0	1.0	4.0	12.0	5.0	31.0	39.0	k__Bacteria; p__Proteobacteria; c__Gammaproteobacteria; o__Enterobacteriales; f__Enterobacteriaceae; g__; s__
OTU_3601	78.0	10.0	13.0	9.0	4.0	20.0	16.0	61.0	63.0	29.0	0.0	40.0	45.0	67.0	53.0	2.0	37.0	23.0	9.0	16.0	77.0	69.0	61.0	7.0	8.0	18.0	38.0	76.0	3.0	15.0	19.0	31.0	22.0	47.0	47.0	84.0	111.0	25.0	0.0	3.0	k__Bacteria; p__Bacteroidetes; c__Bacteroidia; o__Bacteroidales; f__Bacteroidaceae; g__Bacteroides; s__
OTU_3404	4.0	0.0	0.0	0.0	0.0	0.0	2.0	0.0	0.0	0.0	0.0	0.0	0.0	0.0	0.0	0.0	0.0	0.0	0.0	0.0	45.0	34.0	51.0	1.0	0.0	0.0	7.0	4.0	0.0	0.0	0.0	0.0	0.0	21.0	23.0	9.0	3.0	0.0	0.0	0.0	k__Bacteria; p__Firmicutes; c__Clostridia; o__Clostridiales; f__Ruminococcaceae; g__; s__
OTU_1369	19.0	13.0	31.0	10.0	6.0	6.0	3.0	16.0	40.0	25.0	0.0	37.0	41.0	37.0	27.0	14.0	36.0	17.0	8.0	10.0	27.0	13.0	20.0	0.0	2.0	7.0	78.0	42.0	0.0	6.0	27.0	10.0	12.0	10.0	21.0	14.0	34.0	10.0	1.0	4.0	k__Bacteria; p__Bacteroidetes; c__Bacteroidia; o__Bacteroidales; f__Porphyromonadaceae; g__Parabacteroides; s__distasonis
OTU_3578	138.0	434.0	549.0	424.0	438.0	408.0	353.0	1093.0	1856.0	1842.0	3.0	1.0	0.0	3.0	13.0	2.0	3.0	3.0	132.0	51.0	0.0	2.0	2.0	0.0	0.0	1.0	33.0	194.0	1.0	2.0	1.0	0.0	0.0	145.0	86.0	48.0	313.0	1706.0	0.0	2.0	k__Bacteria; p__Proteobacteria; c__Gammaproteobacteria; o__Enterobacteriales; f__Enterobacteriaceae; g__Klebsiella; s__
OTU_3420	236.0	1636.0	2469.0	3246.0	2932.0	13.0	28.0	44.0	72.0	45.0	16.0	767.0	770.0	1379.0	1308.0	113.0	277.0	179.0	99.0	158.0	190.0	111.0	99.0	162.0	180.0	223.0	194.0	379.0	94.0	201.0	130.0	500.0	291.0	192.0	201.0	162.0	392.0	33.0	5.0	50.0	k__Bacteria; p__Bacteroidetes; c__Bacteroidia; o__Bacteroidales; f__Bacteroidaceae; g__Bacteroides; s__
OTU_2177	30.0	0.0	0.0	0.0	0.0	0.0	0.0	0.0	0.0	0.0	1.0	0.0	2.0	0.0	0.0	1.0	1.0	0.0	0.0	0.0	0.0	0.0	0.0	0.0	0.0	0.0	1.0	2.0	0.0	0.0	0.0	21.0	46.0	5.0	14.0	11.0	15.0	0.0	2.0	0.0	k__Bacteria; p__Actinobacteria; c__Actinobacteria; o__Bifidobacteriales; f__Bifidobacteriaceae; g__Bifidobacterium; s__
OTU_2758	6.0	4.0	9.0	1.0	0.0	4.0	2.0	17.0	6.0	13.0	0.0	0.0	1.0	3.0	1.0	0.0	14.0	5.0	2.0	6.0	7.0	7.0	1.0	0.0	1.0	0.0	13.0	4.0	0.0	1.0	2.0	2.0	1.0	6.0	3.0	1.0	11.0	2.0	0.0	0.0	k__Bacteria; p__Bacteroidetes; c__Bacteroidia; o__Bacteroidales; f__Bacteroidaceae; g__Bacteroides; s__uniformis
OTU_2998	24.0	55.0	49.0	43.0	36.0	65.0	47.0	138.0	237.0	177.0	1.0	0.0	0.0	2.0	1.0	0.0	0.0	0.0	18.0	36.0	0.0	0.0	0.0	0.0	1.0	3.0	3.0	23.0	0.0	1.0	0.0	1.0	0.0	15.0	9.0	6.0	19.0	200.0	1.0	0.0	k__Bacteria; p__Proteobacteria; c__Gammaproteobacteria; o__Enterobacteriales; f__Enterobacteriaceae; g__; s__
OTU_3978	80.0	146.0	101.0	47.0	45.0	37.0	9.0	119.0	134.0	119.0	0.0	3.0	0.0	1.0	0.0	0.0	5.0	5.0	3.0	0.0	22.0	14.0	13.0	0.0	0.0	0.0	134.0	134.0	4.0	0.0	0.0	0.0	1.0	72.0	51.0	27.0	103.0	71.0	0.0	0.0	k__Bacteria; p__Bacteroidetes; c__Bacteroidia; o__Bacteroidales; f__Porphyromonadaceae; g__Parabacteroides; s__distasonis
OTU_2739	22.0	0.0	0.0	0.0	2.0	7.0	47.0	2.0	11.0	12.0	0.0	0.0	0.0	0.0	0.0	0.0	0.0	0.0	0.0	0.0	0.0	0.0	0.0	0.0	0.0	0.0	0.0	7.0	0.0	0.0	0.0	8.0	11.0	104.0	46.0	0.0	22.0	51.0	0.0	0.0	k__Bacteria; p__Proteobacteria; c__Gammaproteobacteria; o__Enterobacteriales; f__Enterobacteriaceae
OTU_1437	10.0	0.0	0.0	0.0	0.0	0.0	1.0	0.0	0.0	0.0	1.0	0.0	0.0	0.0	0.0	3.0	0.0	0.0	1.0	0.0	7.0	5.0	6.0	8.0	14.0	12.0	5.0	5.0	8.0	7.0	2.0	36.0	36.0	10.0	9.0	9.0	5.0	0.0	2.0	0.0	k__Bacteria; p__Firmicutes; c__Clostridia; o__Clostridiales; f__Ruminococcaceae; g__; s__
OTU_672	69.0	0.0	0.0	0.0	0.0	0.0	51.0	0.0	0.0	2.0	37.0	0.0	0.0	0.0	0.0	20.0	0.0	0.0	0.0	0.0	17.0	21.0	17.0	1.0	1.0	0.0	18.0	29.0	3.0	15.0	4.0	98.0	70.0	68.0	72.0	26.0	67.0	0.0	22.0	17.0	k__Bacteria; p__Firmicutes; c__Clostridia; o__Clostridiales; f__Ruminococcaceae; g__; s__
OTU_2257	19.0	579.0	350.0	180.0	175.0	0.0	1.0	0.0	0.0	0.0	0.0	0.0	0.0	0.0	0.0	0.0	0.0	0.0	1.0	0.0	152.0	81.0	88.0	0.0	0.0	1.0	231.0	62.0	0.0	0.0	0.0	0.0	0.0	0.0	6.0	3.0	24.0	0.0	0.0	0.0	k__Bacteria; p__Bacteroidetes; c__Bacteroidia; o__Bacteroidales; f__Prevotellaceae; g__Prevotella; s__copri
OTU_3557	60.0	11.0	11.0	3.0	13.0	105.0	107.0	123.0	154.0	132.0	0.0	0.0	1.0	1.0	0.0	0.0	1.0	0.0	0.0	0.0	0.0	0.0	0.0	0.0	0.0	0.0	7.0	29.0	0.0	1.0	0.0	110.0	65.0	262.0	93.0	5.0	110.0	305.0	1.0	0.0	k__Bacteria; p__Proteobacteria; c__Gammaproteobacteria; o__Enterobacteriales; f__Enterobacteriaceae
OTU_462	77.0	43.0	29.0	25.0	27.0	20.0	17.0	56.0	90.0	59.0	122.0	14.0	13.0	18.0	20.0	264.0	374.0	247.0	193.0	112.0	0.0	1.0	0.0	1.0	3.0	3.0	46.0	23.0	138.0	135.0	85.0	93.0	98.0	28.0	15.0	9.0	59.0	39.0	107.0	191.0	k__Bacteria; p__Proteobacteria; c__Gammaproteobacteria; o__Enterobacteriales; f__Enterobacteriaceae; g__; s__
OTU_954	13.0	2.0	2.0	4.0	3.0	6.0	28.0	4.0	12.0	6.0	42.0	0.0	1.0	0.0	2.0	62.0	0.0	0.0	1.0	1.0	478.0	258.0	275.0	49.0	50.0	91.0	17.0	9.0	35.0	20.0	7.0	104.0	63.0	144.0	170.0	59.0	14.0	5.0	28.0	37.0	k__Bacteria; p__Firmicutes; c__Clostridia; o__Clostridiales; f__; g__; s__
OTU_3797	1.0	0.0	0.0	0.0	0.0	0.0	0.0	0.0	0.0	0.0	0.0	0.0	0.0	1.0	1.0	0.0	0.0	1.0	0.0	0.0	5.0	0.0	3.0	0.0	0.0	0.0	2.0	2.0	0.0	2.0	0.0	3.0	3.0	4.0	10.0	6.0	4.0	1.0	0.0	0.0	k__Bacteria; p__Bacteroidetes; c__Bacteroidia; o__Bacteroidales; f__Bacteroidaceae; g__Bacteroides; s__
OTU_332	2.0	0.0	0.0	0.0	0.0	0.0	1.0	0.0	0.0	0.0	0.0	0.0	0.0	0.0	0.0	0.0	0.0	0.0	0.0	0.0	34.0	27.0	17.0	10.0	10.0	12.0	4.0	0.0	0.0	1.0	1.0	4.0	5.0	1.0	0.0	4.0	0.0	0.0	0.0	0.0	k__Bacteria; p__Firmicutes; c__Clostridia; o__Clostridiales; f__Ruminococcaceae; g__; s__
OTU_2419	20.0	13.0	11.0	11.0	3.0	5.0	12.0	1.0	10.0	10.0	0.0	0.0	1.0	0.0	0.0	0.0	2.0	0.0	1.0	0.0	203.0	128.0	127.0	0.0	3.0	1.0	48.0	24.0	0.0	0.0	0.0	0.0	0.0	61.0	72.0	52.0	56.0	2.0	0.0	0.0	k__Bacteria; p__Bacteroidetes; c__Bacteroidia; o__Bacteroidales; f__Rikenellaceae; g__; s__
OTU_3622	20.0	7.0	3.0	21.0	19.0	0.0	12.0	0.0	0.0	0.0	70.0	0.0	2.0	9.0	0.0	45.0	0.0	0.0	0.0	0.0	10.0	7.0	3.0	10.0	4.0	19.0	8.0	8.0	12.0	47.0	15.0	156.0	76.0	22.0	26.0	6.0	24.0	1.0	31.0	17.0	k__Bacteria; p__Firmicutes; c__Clostridia; o__Clostridiales; f__Lachnospiraceae; g__; s__
OTU_30	158.0	4.0	12.0	20.0	24.0	7.0	98.0	28.0	14.0	5.0	531.0	11.0	6.0	14.0	16.0	730.0	23.0	29.0	9.0	17.0	204.0	114.0	136.0	563.0	591.0	898.0	67.0	83.0	356.0	279.0	90.0	1894.0	1226.0	187.0	286.0	217.0	267.0	19.0	350.0	424.0	k__Bacteria; p__Firmicutes; c__Clostridia; o__Clostridiales
OTU_3706	2.0	1.0	2.0	1.0	0.0	0.0	0.0	0.0	4.0	0.0	0.0	1.0	0.0	2.0	5.0	0.0	6.0	5.0	0.0	2.0	0.0	1.0	2.0	0.0	0.0	0.0	1.0	1.0	0.0	0.0	0.0	4.0	2.0	1.0	0.0	2.0	2.0	0.0	0.0	0.0	k__Bacteria; p__Bacteroidetes; c__Bacteroidia; o__Bacteroidales; f__Porphyromonadaceae; g__Parabacteroides; s__distasonis
OTU_827	23.0	233.0	144.0	66.0	45.0	0.0	1.0	0.0	0.0	0.0	0.0	0.0	0.0	0.0	0.0	0.0	0.0	0.0	0.0	0.0	267.0	186.0	144.0	2.0	0.0	2.0	560.0	113.0	0.0	0.0	0.0	0.0	0.0	4.0	8.0	3.0	31.0	0.0	0.0	0.0	k__Bacteria; p__Bacteroidetes; c__Bacteroidia; o__Bacteroidales; f__Prevotellaceae; g__Prevotella; s__copri
OTU_3661	138.0	3816.0	1649.0	759.0	779.0	0.0	1.0	0.0	0.0	0.0	2.0	0.0	0.0	1.0	1.0	0.0	0.0	1.0	3.0	1.0	1408.0	926.0	828.0	0.0	0.0	3.0	3209.0	442.0	0.0	0.0	0.0	0.0	1.0	32.0	55.0	60.0	190.0	2.0	1.0	0.0	k__Bacteria; p__Bacteroidetes; c__Bacteroidia; o__Bacteroidales; f__Prevotellaceae; g__Prevotella; s__copri
OTU_3013	26.0	0.0	0.0	0.0	0.0	0.0	22.0	1.0	0.0	0.0	7.0	0.0	0.0	0.0	0.0	2.0	0.0	0.0	0.0	1.0	11.0	5.0	6.0	1.0	1.0	4.0	15.0	12.0	2.0	0.0	3.0	41.0	18.0	38.0	38.0	28.0	46.0	0.0	1.0	2.0	k__Bacteria; p__Firmicutes; c__Clostridia; o__Clostridiales; f__Ruminococcaceae; g__; s__
OTU_468	77.0	24.0	9.0	14.0	8.0	40.0	19.0	87.0	86.0	71.0	0.0	1.0	0.0	0.0	0.0	0.0	6.0	15.0	5.0	1.0	14.0	4.0	4.0	1.0	0.0	1.0	93.0	181.0	0.0	0.0	0.0	1.0	2.0	43.0	50.0	9.0	129.0	34.0	0.0	0.0	k__Bacteria; p__Bacteroidetes; c__Bacteroidia; o__Bacteroidales; f__Bacteroidaceae; g__Bacteroides; s__fragilis
OTU_1598	140.0	83.0	114.0	78.0	72.0	14.0	2.0	42.0	76.0	35.0	0.0	8.0	5.0	4.0	18.0	5.0	89.0	45.0	16.0	43.0	198.0	132.0	115.0	18.0	19.0	22.0	390.0	241.0	5.0	23.0	22.0	118.0	59.0	71.0	89.0	115.0	138.0	19.0	0.0	6.0	k__Bacteria; p__Bacteroidetes; c__Bacteroidia; o__Bacteroidales; f__Bacteroidaceae; g__Bacteroides; s__
OTU_2835	1.0	3.0	1.0	2.0	0.0	0.0	0.0	3.0	2.0	2.0	0.0	0.0	0.0	0.0	0.0	0.0	0.0	0.0	0.0	0.0	0.0	1.0	0.0	0.0	0.0	0.0	1.0	1.0	0.0	0.0	0.0	0.0	0.0	1.0	0.0	1.0	4.0	1.0	0.0	0.0	k__Bacteria; p__Bacteroidetes; c__Bacteroidia; o__Bacteroidales; f__Porphyromonadaceae; g__Parabacteroides; s__distasonis
OTU_113	149.0	37.0	71.0	43.0	20.0	36.0	31.0	78.0	129.0	94.0	0.0	0.0	0.0	0.0	1.0	0.0	0.0	0.0	0.0	0.0	577.0	331.0	315.0	0.0	0.0	0.0	136.0	226.0	0.0	0.0	0.0	0.0	3.0	177.0	201.0	281.0	283.0	72.0	0.0	0.0	k__Bacteria; p__Bacteroidetes; c__Bacteroidia; o__Bacteroidales; f__Bacteroidaceae; g__Bacteroides; s__
OTU_575	3.0	4.0	4.0	0.0	0.0	0.0	0.0	0.0	0.0	0.0	0.0	0.0	0.0	0.0	0.0	0.0	0.0	0.0	0.0	0.0	34.0	19.0	18.0	0.0	0.0	0.0	15.0	9.0	0.0	0.0	0.0	0.0	0.0	0.0	0.0	5.0	0.0	0.0	0.0	0.0	k__Bacteria; p__Bacteroidetes; c__Bacteroidia; o__Bacteroidales; f__Prevotellaceae; g__Prevotella; s__copri
OTU_154	3.0	0.0	0.0	0.0	0.0	0.0	11.0	0.0	0.0	0.0	1.0	0.0	0.0	0.0	0.0	5.0	0.0	0.0	0.0	0.0	75.0	49.0	49.0	16.0	18.0	17.0	8.0	8.0	0.0	1.0	0.0	20.0	22.0	61.0	30.0	28.0	4.0	0.0	2.0	2.0	k__Bacteria; p__Firmicutes; c__Clostridia; o__Clostridiales; f__Christensenellaceae; g__; s__
OTU_2032	50.0	135.0	105.0	35.0	37.0	0.0	0.0	0.0	0.0	3.0	1.0	0.0	0.0	0.0	0.0	0.0	1.0	0.0	1.0	0.0	325.0	235.0	197.0	3.0	14.0	14.0	986.0	173.0	0.0	4.0	4.0	32.0	10.0	12.0	28.0	37.0	56.0	1.0	0.0	0.0	k__Bacteria; p__Bacteroidetes; c__Bacteroidia; o__Bacteroidales; f__Bacteroidaceae; g__Bacteroides; s__
OTU_3857	57.0	129.0	109.0	105.0	109.0	144.0	100.0	278.0	415.0	436.0	0.0	0.0	1.0	1.0	4.0	1.0	0.0	3.0	119.0	170.0	0.0	0.0	0.0	0.0	0.0	0.0	16.0	75.0	0.0	0.0	0.0	0.0	0.0	39.0	13.0	6.0	66.0	447.0	0.0	1.0	k__Bacteria; p__Proteobacteria; c__Gammaproteobacteria; o__Enterobacteriales; f__Enterobacteriaceae
OTU_3128	26.0	86.0	83.0	44.0	56.0	86.0	67.0	218.0	327.0	283.0	0.0	0.0	0.0	0.0	0.0	1.0	1.0	0.0	9.0	30.0	0.0	0.0	0.0	0.0	0.0	0.0	7.0	22.0	0.0	0.0	0.0	0.0	0.0	20.0	10.0	11.0	28.0	261.0	0.0	0.0	k__Bacteria; p__Proteobacteria; c__Gammaproteobacteria; o__Enterobacteriales; f__Enterobacteriaceae
OTU_66	93.0	2.0	0.0	0.0	0.0	0.0	40.0	0.0	0.0	0.0	57.0	0.0	0.0	1.0	0.0	92.0	0.0	0.0	0.0	0.0	134.0	94.0	64.0	45.0	51.0	100.0	48.0	71.0	34.0	84.0	29.0	286.0	211.0	202.0	167.0	151.0	176.0	2.0	41.0	64.0	k__Bacteria; p__Firmicutes; c__Clostridia; o__Clostridiales; f__Ruminococcaceae; g__; s__
OTU_3100	11.0	0.0	0.0	0.0	0.0	0.0	8.0	0.0	0.0	0.0	12.0	0.0	0.0	0.0	0.0	6.0	0.0	0.0	0.0	0.0	4.0	5.0	1.0	10.0	5.0	7.0	6.0	5.0	4.0	10.0	3.0	132.0	70.0	18.0	36.0	22.0	19.0	0.0	11.0	3.0	k__Bacteria; p__Firmicutes; c__Clostridia; o__Clostridiales; f__Ruminococcaceae; g__; s__
OTU_2777	27.0	20.0	29.0	6.0	8.0	15.0	1.0	32.0	28.0	13.0	0.0	0.0	1.0	1.0	1.0	0.0	0.0	2.0	0.0	0.0	5.0	2.0	4.0	0.0	0.0	1.0	32.0	12.0	0.0	1.0	0.0	0.0	0.0	17.0	10.0	6.0	32.0	16.0	0.0	0.0	k__Bacteria; p__Bacteroidetes; c__Bacteroidia; o__Bacteroidales; f__Porphyromonadaceae; g__Parabacteroides; s__distasonis
OTU_3375	32.0	110.0	77.0	42.0	39.0	0.0	0.0	0.0	0.0	0.0	0.0	0.0	3.0	0.0	0.0	0.0	0.0	0.0	0.0	0.0	204.0	132.0	117.0	1.0	6.0	4.0	162.0	85.0	0.0	12.0	7.0	14.0	6.0	5.0	16.0	19.0	59.0	0.0	0.0	0.0	k__Bacteria; p__Bacteroidetes; c__Bacteroidia; o__Bacteroidales; f__Bacteroidaceae; g__Bacteroides; s__
OTU_2577	7.0	3.0	2.0	2.0	3.0	2.0	0.0	0.0	11.0	7.0	9.0	2.0	0.0	5.0	1.0	37.0	18.0	29.0	21.0	13.0	0.0	0.0	0.0	0.0	0.0	1.0	7.0	3.0	13.0	14.0	15.0	11.0	10.0	0.0	2.0	3.0	6.0	6.0	13.0	29.0	k__Bacteria; p__Proteobacteria; c__Gammaproteobacteria; o__Enterobacteriales; f__Enterobacteriaceae; g__; s__
OTU_1451	8.0	2.0	2.0	6.0	6.0	0.0	6.0	12.0	21.0	8.0	34.0	3.0	9.0	1.0	1.0	53.0	30.0	29.0	15.0	16.0	0.0	0.0	0.0	0.0	0.0	0.0	14.0	4.0	26.0	28.0	18.0	25.0	13.0	3.0	5.0	2.0	8.0	4.0	16.0	35.0	k__Bacteria; p__Proteobacteria; c__Gammaproteobacteria; o__Enterobacteriales; f__Enterobacteriaceae; g__; s__
OTU_2692	57.0	15.0	11.0	4.0	7.0	4.0	21.0	7.0	12.0	4.0	9.0	15.0	25.0	85.0	38.0	35.0	70.0	48.0	32.0	31.0	416.0	327.0	236.0	212.0	252.0	403.0	57.0	70.0	10.0	31.0	12.0	177.0	86.0	76.0	90.0	109.0	67.0	16.0	6.0	26.0	k__Bacteria; p__Bacteroidetes; c__Bacteroidia; o__Bacteroidales; f__Rikenellaceae; g__; s__
OTU_3339	35.0	1.0	0.0	3.0	1.0	0.0	0.0	0.0	0.0	0.0	0.0	0.0	2.0	0.0	1.0	0.0	0.0	0.0	0.0	0.0	0.0	0.0	0.0	0.0	1.0	1.0	9.0	18.0	0.0	0.0	1.0	20.0	8.0	35.0	37.0	37.0	34.0	0.0	1.0	1.0	k__Bacteria; p__Actinobacteria; c__Actinobacteria; o__Bifidobacteriales; f__Bifidobacteriaceae; g__Bifidobacterium; s__adolescentis
OTU_631	73.0	0.0	0.0	0.0	0.0	0.0	3.0	0.0	1.0	0.0	5.0	0.0	0.0	0.0	1.0	3.0	1.0	0.0	0.0	0.0	380.0	332.0	258.0	16.0	27.0	27.0	7.0	17.0	2.0	41.0	13.0	81.0	58.0	71.0	60.0	53.0	86.0	0.0	6.0	1.0	k__Bacteria; p__Firmicutes; c__Clostridia; o__Clostridiales; f__Ruminococcaceae; g__Oscillospira; s__
OTU_2564	15.0	1.0	3.0	0.0	1.0	26.0	18.0	20.0	34.0	18.0	0.0	0.0	0.0	0.0	0.0	0.0	0.0	0.0	0.0	0.0	0.0	0.0	0.0	0.0	0.0	0.0	1.0	4.0	0.0	0.0	0.0	15.0	26.0	33.0	16.0	1.0	14.0	52.0	0.0	0.0	k__Bacteria; p__Proteobacteria; c__Gammaproteobacteria; o__Enterobacteriales; f__Enterobacteriaceae; g__Erwinia; s__
OTU_179	97.0	2.0	0.0	0.0	0.0	0.0	2.0	0.0	0.0	0.0	0.0	0.0	0.0	0.0	0.0	0.0	0.0	0.0	0.0	0.0	0.0	0.0	0.0	0.0	0.0	2.0	13.0	34.0	154.0	0.0	0.0	0.0	0.0	14.0	22.0	6.0	167.0	0.0	0.0	0.0	k__Bacteria; p__Firmicutes; c__Bacilli; o__Lactobacillales; f__Lactobacillaceae; g__Lactobacillus; s__
OTU_3732	239.0	1.0	1.0	1.0	2.0	1.0	106.0	2.0	1.0	4.0	1.0	0.0	1.0	0.0	0.0	0.0	0.0	2.0	2.0	3.0	1.0	0.0	0.0	0.0	0.0	1.0	214.0	411.0	0.0	0.0	0.0	0.0	0.0	1630.0	2361.0	2695.0	382.0	12.0	1.0	1.0	k__Bacteria; p__Actinobacteria; c__Actinobacteria; o__Bifidobacteriales; f__Bifidobacteriaceae; g__Bifidobacterium
OTU_2632	16.0	0.0	0.0	0.0	0.0	0.0	3.0	0.0	0.0	0.0	21.0	0.0	0.0	0.0	0.0	16.0	0.0	0.0	0.0	0.0	31.0	27.0	19.0	33.0	49.0	66.0	22.0	6.0	13.0	16.0	5.0	182.0	89.0	32.0	63.0	28.0	20.0	0.0	16.0	8.0	k__Bacteria; p__Firmicutes; c__Clostridia; o__Clostridiales; f__Ruminococcaceae; g__; s__
OTU_2802	41.0	13.0	4.0	2.0	1.0	1.0	12.0	1.0	3.0	0.0	50.0	0.0	0.0	1.0	0.0	39.0	0.0	1.0	0.0	0.0	0.0	0.0	0.0	0.0	1.0	0.0	18.0	14.0	19.0	33.0	8.0	82.0	58.0	33.0	21.0	11.0	46.0	0.0	36.0	30.0	k__Bacteria; p__Proteobacteria; c__Gammaproteobacteria
OTU_2400	77.0	215.0	159.0	204.0	199.0	144.0	86.0	407.0	527.0	499.0	27.0	13.0	3.0	9.0	12.0	61.0	73.0	63.0	230.0	374.0	0.0	1.0	0.0	1.0	2.0	0.0	45.0	147.0	28.0	38.0	23.0	25.0	20.0	23.0	17.0	11.0	134.0	395.0	40.0	51.0	k__Bacteria; p__Proteobacteria; c__Gammaproteobacteria; o__Enterobacteriales; f__Enterobacteriaceae; g__; s__
OTU_1367	1.0	0.0	0.0	1.0	0.0	0.0	0.0	0.0	0.0	0.0	9.0	0.0	0.0	1.0	0.0	4.0	0.0	0.0	0.0	0.0	13.0	7.0	12.0	20.0	33.0	44.0	1.0	0.0	0.0	5.0	1.0	54.0	33.0	4.0	2.0	6.0	2.0	0.0	0.0	0.0	k__Bacteria; p__Firmicutes; c__Clostridia; o__Clostridiales; f__Lachnospiraceae; g__Coprococcus; s__
OTU_3494	12.0	13.0	5.0	15.0	13.0	8.0	7.0	9.0	27.0	16.0	54.0	11.0	11.0	12.0	9.0	100.0	120.0	91.0	74.0	52.0	0.0	0.0	0.0	0.0	0.0	0.0	20.0	16.0	56.0	62.0	27.0	27.0	23.0	19.0	7.0	4.0	31.0	23.0	45.0	76.0	k__Bacteria; p__Proteobacteria; c__Gammaproteobacteria; o__Enterobacteriales; f__Enterobacteriaceae; g__; s__
OTU_587	8.0	0.0	1.0	0.0	0.0	0.0	3.0	0.0	5.0	2.0	0.0	0.0	0.0	0.0	0.0	0.0	0.0	0.0	0.0	0.0	15.0	2.0	4.0	0.0	0.0	0.0	8.0	10.0	0.0	0.0	0.0	0.0	0.0	0.0	3.0	2.0	5.0	6.0	0.0	0.0	k__Bacteria; p__Bacteroidetes; c__Bacteroidia; o__Bacteroidales; f__Bacteroidaceae; g__Bacteroides; s__
OTU_1409	13.0	0.0	0.0	0.0	0.0	0.0	1.0	0.0	0.0	0.0	0.0	0.0	0.0	0.0	0.0	0.0	0.0	0.0	0.0	0.0	0.0	0.0	0.0	0.0	0.0	0.0	3.0	2.0	0.0	0.0	0.0	0.0	0.0	4.0	12.0	5.0	8.0	0.0	0.0	0.0	k__Bacteria; p__Actinobacteria; c__Actinobacteria; o__Bifidobacteriales; f__Bifidobacteriaceae; g__Bifidobacterium; s__
OTU_2648	34.0	0.0	0.0	0.0	0.0	0.0	37.0	0.0	1.0	2.0	24.0	0.0	0.0	0.0	0.0	27.0	0.0	0.0	1.0	0.0	11.0	7.0	2.0	0.0	1.0	0.0	14.0	20.0	7.0	18.0	4.0	53.0	44.0	68.0	64.0	52.0	61.0	2.0	21.0	16.0	k__Bacteria; p__Firmicutes; c__Clostridia; o__Clostridiales; f__Ruminococcaceae; g__; s__
OTU_751	10.0	9.0	9.0	17.0	3.0	4.0	2.0	6.0	7.0	10.0	0.0	0.0	1.0	3.0	0.0	0.0	1.0	5.0	0.0	1.0	64.0	62.0	52.0	0.0	3.0	1.0	34.0	12.0	0.0	0.0	2.0	1.0	3.0	29.0	28.0	29.0	11.0	10.0	0.0	0.0	k__Bacteria; p__Bacteroidetes; c__Bacteroidia; o__Bacteroidales; f__Rikenellaceae; g__; s__
OTU_1000	9.0	0.0	0.0	0.0	0.0	0.0	0.0	0.0	0.0	0.0	1.0	0.0	0.0	0.0	0.0	0.0	0.0	0.0	0.0	0.0	0.0	0.0	0.0	1.0	0.0	0.0	2.0	6.0	0.0	0.0	0.0	10.0	6.0	54.0	94.0	116.0	24.0	0.0	0.0	0.0	k__Bacteria; p__Actinobacteria; c__Actinobacteria; o__Bifidobacteriales; f__Bifidobacteriaceae; g__Bifidobacterium; s__longum
OTU_2059	8.0	0.0	0.0	0.0	0.0	0.0	0.0	0.0	0.0	0.0	0.0	0.0	0.0	0.0	0.0	0.0	0.0	0.0	0.0	0.0	0.0	0.0	0.0	0.0	0.0	0.0	1.0	10.0	0.0	0.0	0.0	0.0	0.0	3.0	4.0	27.0	13.0	0.0	0.0	0.0	k__Bacteria; p__Actinobacteria; c__Actinobacteria; o__Bifidobacteriales; f__Bifidobacteriaceae; g__Bifidobacterium; s__
OTU_5	61.0	0.0	1.0	0.0	0.0	65.0	463.0	45.0	131.0	255.0	10.0	0.0	0.0	0.0	0.0	5.0	2.0	3.0	1.0	2.0	39.0	34.0	17.0	2.0	4.0	7.0	20.0	78.0	1.0	1.0	3.0	80.0	63.0	2662.0	2878.0	2168.0	101.0	265.0	1.0	5.0	k__Bacteria; p__Actinobacteria; c__Actinobacteria; o__Bifidobacteriales; f__Bifidobacteriaceae; g__Bifidobacterium; s__longum
OTU_27	26.0	31.0	27.0	27.0	17.0	10.0	3.0	26.0	30.0	16.0	0.0	18.0	33.0	26.0	11.0	8.0	54.0	31.0	10.0	10.0	17.0	7.0	10.0	0.0	3.0	0.0	53.0	38.0	2.0	12.0	15.0	10.0	7.0	12.0	13.0	9.0	30.0	12.0	1.0	6.0	k__Bacteria; p__Bacteroidetes; c__Bacteroidia; o__Bacteroidales; f__Porphyromonadaceae; g__Parabacteroides; s__distasonis
OTU_3536	16.0	4.0	5.0	1.0	1.0	32.0	42.0	34.0	72.0	55.0	0.0	0.0	0.0	0.0	0.0	0.0	0.0	0.0	0.0	0.0	0.0	0.0	0.0	0.0	0.0	0.0	1.0	4.0	0.0	0.0	0.0	14.0	18.0	52.0	13.0	0.0	16.0	114.0	1.0	0.0	k__Bacteria; p__Proteobacteria; c__Gammaproteobacteria; o__Enterobacteriales; f__Enterobacteriaceae
OTU_3523	6.0	7.0	6.0	7.0	4.0	3.0	10.0	0.0	0.0	7.0	36.0	0.0	0.0	0.0	0.0	73.0	2.0	4.0	0.0	0.0	50.0	23.0	22.0	131.0	147.0	239.0	6.0	17.0	4.0	70.0	31.0	203.0	120.0	28.0	15.0	13.0	19.0	3.0	10.0	36.0	k__Bacteria; p__Firmicutes; c__Clostridia; o__Clostridiales; f__Lachnospiraceae; g__Blautia; s__
OTU_3156	82.0	3.0	1.0	9.0	2.0	18.0	15.0	44.0	52.0	35.0	0.0	1.0	4.0	3.0	8.0	1.0	5.0	3.0	2.0	3.0	10.0	7.0	11.0	0.0	1.0	1.0	44.0	99.0	0.0	3.0	4.0	1.0	2.0	36.0	25.0	26.0	95.0	22.0	0.0	0.0	k__Bacteria; p__Bacteroidetes; c__Bacteroidia; o__Bacteroidales; f__Bacteroidaceae; g__Bacteroides; s__fragilis
OTU_2697	1.0	1.0	1.0	4.0	0.0	0.0	1.0	3.0	6.0	1.0	1.0	0.0	0.0	0.0	0.0	0.0	0.0	0.0	1.0	0.0	0.0	0.0	0.0	0.0	0.0	0.0	0.0	2.0	1.0	0.0	0.0	0.0	0.0	2.0	0.0	0.0	2.0	0.0	2.0	0.0	k__Bacteria; p__Proteobacteria; c__Gammaproteobacteria; o__Enterobacteriales; f__Enterobacteriaceae; g__; s__
OTU_1029	24.0	5.0	7.0	1.0	0.0	1.0	2.0	8.0	38.0	9.0	26.0	4.0	4.0	0.0	6.0	49.0	85.0	42.0	32.0	25.0	0.0	0.0	1.0	0.0	0.0	0.0	6.0	4.0	44.0	32.0	27.0	25.0	38.0	7.0	1.0	1.0	11.0	2.0	21.0	31.0	k__Bacteria; p__Proteobacteria; c__Gammaproteobacteria; o__Enterobacteriales; f__Enterobacteriaceae
OTU_1097	8.0	494.0	416.0	58.0	59.0	0.0	0.0	1.0	0.0	0.0	13.0	0.0	0.0	0.0	0.0	25.0	0.0	1.0	0.0	0.0	181.0	129.0	179.0	76.0	78.0	118.0	27.0	33.0	8.0	37.0	18.0	357.0	205.0	7.0	9.0	11.0	12.0	0.0	14.0	17.0	k__Bacteria; p__Firmicutes; c__Clostridia; o__Clostridiales
OTU_1263	118.0	239.0	218.0	267.0	260.0	210.0	95.0	509.0	725.0	631.0	54.0	7.0	6.0	9.0	10.0	94.0	129.0	97.0	282.0	507.0	0.0	3.0	1.0	2.0	1.0	1.0	62.0	138.0	45.0	55.0	25.0	38.0	31.0	42.0	26.0	11.0	161.0	485.0	47.0	84.0	k__Bacteria; p__Proteobacteria; c__Gammaproteobacteria; o__Enterobacteriales; f__Enterobacteriaceae; g__; s__
OTU_3017	26.0	777.0	263.0	93.0	116.0	0.0	3.0	0.0	0.0	0.0	0.0	0.0	0.0	0.0	0.0	0.0	0.0	0.0	0.0	0.0	598.0	363.0	344.0	0.0	0.0	0.0	759.0	75.0	0.0	0.0	0.0	0.0	0.0	21.0	14.0	16.0	46.0	0.0	0.0	0.0	k__Bacteria; p__Bacteroidetes; c__Bacteroidia; o__Bacteroidales; f__Prevotellaceae; g__Prevotella; s__copri
OTU_874	34.0	0.0	0.0	0.0	0.0	0.0	18.0	1.0	0.0	0.0	40.0	0.0	0.0	0.0	0.0	12.0	0.0	0.0	1.0	0.0	29.0	24.0	20.0	17.0	16.0	32.0	11.0	28.0	8.0	29.0	3.0	314.0	152.0	69.0	101.0	103.0	48.0	0.0	12.0	2.0	k__Bacteria; p__Firmicutes; c__Clostridia; o__Clostridiales; f__Ruminococcaceae; g__; s__
OTU_3778	35.0	1182.0	1855.0	1070.0	1032.0	3.0	2.0	10.0	14.0	6.0	3.0	157.0	294.0	428.0	283.0	34.0	176.0	156.0	66.0	85.0	20.0	8.0	12.0	43.0	60.0	91.0	36.0	248.0	16.0	42.0	36.0	195.0	115.0	9.0	13.0	12.0	37.0	6.0	0.0	5.0	k__Bacteria; p__Bacteroidetes; c__Bacteroidia; o__Bacteroidales; f__Bacteroidaceae; g__Bacteroides; s__
OTU_1134	59.0	0.0	0.0	0.0	0.0	0.0	25.0	1.0	0.0	0.0	45.0	0.0	0.0	0.0	0.0	40.0	3.0	2.0	0.0	0.0	67.0	49.0	36.0	33.0	32.0	74.0	19.0	37.0	20.0	39.0	15.0	169.0	115.0	93.0	90.0	73.0	78.0	0.0	38.0	33.0	k__Bacteria; p__Firmicutes; c__Clostridia; o__Clostridiales; f__Ruminococcaceae; g__; s__
OTU_3738	13.0	67.0	82.0	83.0	89.0	123.0	55.0	287.0	475.0	424.0	0.0	0.0	0.0	1.0	0.0	0.0	0.0	0.0	0.0	0.0	0.0	0.0	1.0	0.0	0.0	0.0	2.0	21.0	0.0	0.0	0.0	0.0	0.0	8.0	2.0	7.0	15.0	366.0	1.0	0.0	k__Bacteria; p__Proteobacteria; c__Gammaproteobacteria; o__Enterobacteriales; f__Enterobacteriaceae; g__Klebsiella; s__
OTU_2675	37.0	90.0	84.0	117.0	90.0	63.0	50.0	223.0	334.0	255.0	0.0	1.0	0.0	0.0	0.0	0.0	2.0	0.0	31.0	54.0	0.0	0.0	0.0	0.0	0.0	0.0	12.0	57.0	0.0	0.0	0.0	1.0	0.0	24.0	11.0	10.0	57.0	195.0	0.0	0.0	k__Bacteria; p__Proteobacteria; c__Gammaproteobacteria; o__Enterobacteriales; f__Enterobacteriaceae; g__; s__
OTU_2778	155.0	16.0	5.0	5.0	12.0	21.0	41.0	65.0	48.0	45.0	0.0	0.0	0.0	0.0	0.0	2.0	18.0	12.0	5.0	11.0	29.0	16.0	15.0	1.0	2.0	3.0	127.0	185.0	1.0	0.0	3.0	10.0	8.0	112.0	134.0	57.0	204.0	27.0	0.0	0.0	k__Bacteria; p__Bacteroidetes; c__Bacteroidia; o__Bacteroidales; f__Bacteroidaceae; g__Bacteroides; s__fragilis
OTU_2647	10.0	4.0	6.0	6.0	6.0	4.0	1.0	9.0	13.0	9.0	43.0	5.0	3.0	5.0	4.0	55.0	68.0	45.0	43.0	34.0	0.0	0.0	0.0	0.0	1.0	0.0	5.0	13.0	41.0	54.0	22.0	26.0	16.0	2.0	5.0	2.0	14.0	12.0	39.0	62.0	k__Bacteria; p__Proteobacteria; c__Gammaproteobacteria; o__Enterobacteriales; f__Enterobacteriaceae; g__; s__
OTU_3805	13.0	0.0	0.0	0.0	0.0	0.0	6.0	0.0	0.0	0.0	20.0	0.0	0.0	0.0	0.0	4.0	0.0	0.0	0.0	0.0	4.0	0.0	1.0	12.0	9.0	14.0	16.0	4.0	11.0	31.0	2.0	193.0	122.0	18.0	26.0	23.0	16.0	0.0	17.0	4.0	k__Bacteria; p__Firmicutes; c__Clostridia; o__Clostridiales; f__Ruminococcaceae; g__; s__
OTU_3728	34.0	12.0	18.0	15.0	31.0	12.0	28.0	32.0	56.0	61.0	1.0	0.0	0.0	1.0	1.0	2.0	3.0	3.0	3.0	15.0	0.0	0.0	0.0	0.0	0.0	0.0	8.0	37.0	0.0	0.0	1.0	6.0	2.0	25.0	20.0	9.0	40.0	55.0	1.0	2.0	k__Bacteria; p__Proteobacteria; c__Gammaproteobacteria; o__Enterobacteriales; f__Enterobacteriaceae; g__; s__
OTU_3059	10.0	11.0	10.0	16.0	9.0	1.0	1.0	5.0	14.0	8.0	20.0	0.0	0.0	4.0	0.0	101.0	1.0	0.0	1.0	0.0	342.0	232.0	238.0	1488.0	1780.0	2297.0	12.0	5.0	12.0	93.0	59.0	842.0	435.0	10.0	24.0	60.0	9.0	8.0	12.0	54.0	k__Bacteria; p__Firmicutes; c__Clostridia; o__Clostridiales; f__Lachnospiraceae; g__; s__
OTU_3845	16.0	0.0	2.0	2.0	0.0	0.0	0.0	0.0	0.0	0.0	0.0	0.0	0.0	0.0	0.0	0.0	0.0	0.0	0.0	0.0	0.0	1.0	0.0	0.0	0.0	0.0	4.0	5.0	0.0	3.0	1.0	44.0	33.0	2.0	6.0	13.0	24.0	0.0	0.0	1.0	k__Bacteria; p__Actinobacteria; c__Actinobacteria; o__Bifidobacteriales; f__Bifidobacteriaceae; g__Bifidobacterium; s__adolescentis
OTU_1824	45.0	0.0	0.0	0.0	0.0	0.0	24.0	0.0	0.0	0.0	21.0	0.0	0.0	0.0	0.0	10.0	1.0	0.0	0.0	0.0	20.0	8.0	8.0	13.0	13.0	14.0	26.0	34.0	5.0	11.0	3.0	345.0	158.0	77.0	101.0	103.0	63.0	0.0	16.0	4.0	k__Bacteria; p__Firmicutes; c__Clostridia; o__Clostridiales; f__Ruminococcaceae; g__; s__
OTU_2103	12.0	13.0	10.0	7.0	9.0	13.0	12.0	41.0	83.0	60.0	0.0	0.0	0.0	0.0	0.0	0.0	0.0	0.0	2.0	0.0	0.0	0.0	0.0	0.0	0.0	0.0	0.0	3.0	0.0	0.0	0.0	0.0	0.0	4.0	2.0	1.0	6.0	41.0	0.0	0.0	k__Bacteria; p__Proteobacteria; c__Gammaproteobacteria; o__Enterobacteriales; f__Enterobacteriaceae; g__; s__
OTU_2420	15.0	269.0	176.0	78.0	67.0	0.0	0.0	0.0	0.0	0.0	0.0	0.0	0.0	0.0	0.0	0.0	0.0	0.0	0.0	0.0	73.0	69.0	62.0	0.0	0.0	0.0	260.0	52.0	0.0	0.0	0.0	0.0	0.0	5.0	5.0	4.0	16.0	0.0	0.0	0.0	k__Bacteria; p__Bacteroidetes; c__Bacteroidia; o__Bacteroidales; f__Prevotellaceae; g__Prevotella; s__copri
OTU_2110	20.0	7.0	1.0	3.0	8.0	4.0	6.0	6.0	26.0	9.0	18.0	3.0	1.0	3.0	7.0	37.0	67.0	37.0	21.0	24.0	0.0	1.0	0.0	1.0	1.0	0.0	6.0	6.0	32.0	28.0	37.0	15.0	35.0	5.0	1.0	2.0	13.0	1.0	23.0	38.0	k__Bacteria; p__Proteobacteria; c__Gammaproteobacteria; o__Enterobacteriales; f__Enterobacteriaceae; g__; s__
OTU_3142	40.0	5.0	10.0	4.0	2.0	1.0	33.0	0.0	2.0	1.0	38.0	0.0	1.0	3.0	1.0	38.0	1.0	1.0	0.0	0.0	91.0	77.0	51.0	126.0	168.0	220.0	11.0	38.0	4.0	32.0	17.0	104.0	74.0	80.0	90.0	63.0	60.0	1.0	12.0	11.0	k__Bacteria; p__Firmicutes; c__Clostridia; o__Clostridiales; f__Lachnospiraceae
OTU_2592	5.0	4.0	4.0	8.0	4.0	29.0	15.0	35.0	77.0	60.0	0.0	0.0	0.0	1.0	0.0	0.0	0.0	1.0	0.0	0.0	0.0	0.0	0.0	0.0	0.0	0.0	1.0	2.0	0.0	0.0	0.0	0.0	0.0	7.0	2.0	1.0	5.0	99.0	0.0	0.0	k__Bacteria; p__Proteobacteria; c__Gammaproteobacteria; o__Enterobacteriales; f__Enterobacteriaceae; g__Klebsiella; s__
OTU_199	119.0	4.0	3.0	1.0	1.0	0.0	50.0	1.0	1.0	1.0	44.0	0.0	0.0	0.0	0.0	58.0	0.0	0.0	0.0	0.0	446.0	338.0	260.0	21.0	26.0	47.0	80.0	78.0	9.0	20.0	11.0	156.0	137.0	297.0	240.0	205.0	158.0	1.0	30.0	47.0	k__Bacteria; p__Firmicutes; c__Clostridia; o__Clostridiales; f__Ruminococcaceae; g__Oscillospira; s__
OTU_1613	71.0	5.0	6.0	4.0	11.0	11.0	11.0	2.0	13.0	6.0	5.0	17.0	16.0	34.0	31.0	12.0	9.0	21.0	4.0	9.0	546.0	381.0	326.0	180.0	169.0	267.0	47.0	63.0	6.0	21.0	11.0	108.0	61.0	98.0	100.0	106.0	96.0	11.0	3.0	9.0	k__Bacteria; p__Bacteroidetes; c__Bacteroidia; o__Bacteroidales; f__Rikenellaceae; g__; s__
OTU_254	7.0	3.0	12.0	3.0	4.0	3.0	2.0	7.0	4.0	1.0	0.0	0.0	0.0	0.0	1.0	1.0	0.0	0.0	0.0	0.0	54.0	31.0	25.0	8.0	5.0	15.0	2.0	11.0	0.0	2.0	1.0	0.0	4.0	16.0	30.0	11.0	15.0	3.0	1.0	0.0	k__Bacteria; p__Bacteroidetes; c__Bacteroidia; o__Bacteroidales; f__Rikenellaceae; g__; s__
OTU_3613	66.0	0.0	0.0	0.0	0.0	1.0	54.0	6.0	6.0	0.0	159.0	0.0	0.0	0.0	0.0	39.0	1.0	0.0	0.0	1.0	139.0	97.0	116.0	278.0	308.0	430.0	56.0	35.0	0.0	72.0	13.0	1969.0	1007.0	388.0	436.0	106.0	90.0	1.0	119.0	23.0	k__Bacteria; p__Firmicutes; c__Clostridia; o__Clostridiales; f__Ruminococcaceae; g__Ruminococcus; s__
OTU_1639	15.0	6.0	7.0	3.0	3.0	5.0	2.0	4.0	25.0	8.0	29.0	3.0	3.0	3.0	3.0	39.0	60.0	34.0	20.0	18.0	0.0	0.0	0.0	0.0	0.0	0.0	7.0	5.0	13.0	17.0	16.0	21.0	18.0	2.0	2.0	2.0	7.0	7.0	18.0	31.0	k__Bacteria; p__Proteobacteria; c__Gammaproteobacteria; o__Enterobacteriales; f__Enterobacteriaceae; g__; s__
OTU_255	69.0	3.0	7.0	1.0	8.0	20.0	2.0	35.0	23.0	15.0	0.0	0.0	0.0	0.0	0.0	0.0	2.0	2.0	2.0	1.0	48.0	31.0	20.0	2.0	4.0	7.0	154.0	142.0	0.0	0.0	0.0	46.0	13.0	20.0	41.0	32.0	88.0	4.0	0.0	0.0	k__Bacteria; p__Bacteroidetes; c__Bacteroidia; o__Bacteroidales; f__Bacteroidaceae; g__Bacteroides; s__
OTU_1614	34.0	2.0	6.0	6.0	3.0	10.0	6.0	18.0	19.0	15.0	0.0	0.0	0.0	0.0	0.0	0.0	0.0	0.0	0.0	0.0	17.0	12.0	9.0	1.0	0.0	0.0	32.0	43.0	0.0	0.0	0.0	0.0	0.0	3.0	12.0	9.0	37.0	15.0	0.0	0.0	k__Bacteria; p__Bacteroidetes; c__Bacteroidia; o__Bacteroidales; f__Bacteroidaceae; g__Bacteroides; s__
OTU_248	77.0	4.0	1.0	0.0	0.0	18.0	38.0	36.0	33.0	24.0	0.0	0.0	0.0	0.0	0.0	0.0	1.0	0.0	0.0	0.0	14.0	9.0	4.0	0.0	0.0	3.0	91.0	109.0	0.0	0.0	1.0	5.0	1.0	20.0	14.0	19.0	105.0	11.0	0.0	0.0	k__Bacteria; p__Bacteroidetes; c__Bacteroidia; o__Bacteroidales; f__Bacteroidaceae; g__Bacteroides; s__fragilis
OTU_2355	6.0	13.0	10.0	2.0	2.0	3.0	6.0	8.0	17.0	12.0	0.0	0.0	0.0	0.0	0.0	0.0	0.0	0.0	0.0	2.0	0.0	0.0	0.0	0.0	0.0	0.0	4.0	12.0	0.0	0.0	0.0	0.0	0.0	4.0	3.0	1.0	12.0	7.0	0.0	0.0	k__Bacteria; p__Proteobacteria; c__Gammaproteobacteria; o__Enterobacteriales; f__Enterobacteriaceae; g__; s__
OTU_692	22.0	5.0	7.0	0.0	0.0	11.0	1.0	22.0	18.0	17.0	1.0	0.0	2.0	3.0	0.0	3.0	0.0	1.0	0.0	0.0	8.0	3.0	2.0	20.0	35.0	50.0	27.0	27.0	0.0	1.0	3.0	63.0	33.0	3.0	3.0	1.0	26.0	12.0	0.0	0.0	k__Bacteria; p__Bacteroidetes; c__Bacteroidia; o__Bacteroidales; f__Porphyromonadaceae; g__Parabacteroides
OTU_2878	44.0	51.0	72.0	83.0	85.0	7.0	5.0	19.0	18.0	10.0	0.0	0.0	0.0	0.0	0.0	0.0	2.0	0.0	0.0	2.0	43.0	32.0	25.0	0.0	1.0	0.0	48.0	43.0	0.0	2.0	0.0	1.0	1.0	33.0	28.0	24.0	53.0	5.0	0.0	0.0	k__Bacteria; p__Bacteroidetes; c__Bacteroidia; o__Bacteroidales; f__Bacteroidaceae; g__Bacteroides; s__
OTU_3842	24.0	15.0	16.0	10.0	7.0	5.0	2.0	23.0	28.0	16.0	52.0	9.0	7.0	15.0	12.0	109.0	99.0	71.0	58.0	70.0	0.0	0.0	0.0	0.0	1.0	0.0	18.0	13.0	44.0	48.0	30.0	35.0	33.0	13.0	4.0	8.0	38.0	22.0	41.0	55.0	k__Bacteria; p__Proteobacteria; c__Gammaproteobacteria; o__Enterobacteriales; f__Enterobacteriaceae; g__; s__
OTU_59	40.0	1.0	3.0	3.0	3.0	2.0	105.0	24.0	20.0	8.0	1.0	0.0	2.0	0.0	0.0	0.0	0.0	3.0	0.0	0.0	870.0	618.0	587.0	1.0	0.0	0.0	97.0	49.0	1.0	0.0	0.0	0.0	0.0	707.0	763.0	156.0	54.0	11.0	0.0	0.0	k__Bacteria; p__Firmicutes; c__Clostridia; o__Clostridiales; f__; g__; s__
OTU_1777	57.0	30.0	14.0	18.0	21.0	15.0	9.0	30.0	96.0	44.0	123.0	4.0	9.0	12.0	23.0	185.0	230.0	127.0	116.0	51.0	0.0	0.0	1.0	1.0	4.0	0.0	38.0	25.0	113.0	144.0	74.0	89.0	75.0	25.0	20.0	1.0	51.0	46.0	81.0	149.0	k__Bacteria; p__Proteobacteria; c__Gammaproteobacteria; o__Enterobacteriales; f__Enterobacteriaceae; g__; s__
OTU_2768	1.0	0.0	0.0	0.0	0.0	0.0	0.0	0.0	0.0	0.0	0.0	0.0	0.0	0.0	0.0	0.0	0.0	0.0	0.0	0.0	0.0	0.0	0.0	0.0	0.0	0.0	0.0	0.0	0.0	0.0	0.0	0.0	0.0	0.0	2.0	0.0	0.0	0.0	0.0	0.0	k__Bacteria; p__Firmicutes; c__Bacilli; o__Gemellales; f__Gemellaceae; g__; s__
OTU_2718	60.0	0.0	0.0	1.0	2.0	0.0	0.0	1.0	1.0	1.0	0.0	0.0	0.0	0.0	0.0	0.0	1.0	0.0	0.0	1.0	0.0	1.0	0.0	0.0	0.0	0.0	31.0	68.0	0.0	0.0	0.0	0.0	1.0	17.0	34.0	96.0	67.0	0.0	0.0	0.0	k__Bacteria; p__Actinobacteria; c__Actinobacteria; o__Bifidobacteriales; f__Bifidobacteriaceae; g__Bifidobacterium; s__
OTU_2759	18.0	0.0	0.0	0.0	0.0	0.0	9.0	0.0	0.0	0.0	21.0	0.0	0.0	0.0	0.0	4.0	1.0	0.0	0.0	0.0	34.0	9.0	15.0	9.0	25.0	24.0	11.0	5.0	3.0	16.0	3.0	179.0	139.0	34.0	53.0	28.0	29.0	0.0	8.0	2.0	k__Bacteria; p__Firmicutes; c__Clostridia; o__Clostridiales; f__Ruminococcaceae; g__; s__
OTU_2250	8.0	2.0	4.0	8.0	4.0	2.0	2.0	6.0	13.0	7.0	29.0	4.0	6.0	6.0	13.0	39.0	52.0	44.0	36.0	81.0	0.0	1.0	0.0	0.0	1.0	0.0	7.0	7.0	20.0	30.0	26.0	26.0	15.0	4.0	3.0	1.0	14.0	11.0	28.0	32.0	k__Bacteria; p__Proteobacteria; c__Gammaproteobacteria; o__Enterobacteriales; f__Enterobacteriaceae; g__; s__
OTU_3701	14.0	11.0	9.0	11.0	5.0	9.0	3.0	19.0	21.0	26.0	56.0	9.0	8.0	5.0	19.0	129.0	122.0	89.0	56.0	83.0	0.0	0.0	0.0	2.0	0.0	2.0	18.0	24.0	55.0	64.0	23.0	43.0	27.0	16.0	3.0	6.0	37.0	16.0	73.0	66.0	k__Bacteria; p__Proteobacteria; c__Gammaproteobacteria; o__Enterobacteriales; f__Enterobacteriaceae; g__; s__
OTU_108	34.0	3.0	3.0	1.0	0.0	0.0	38.0	0.0	2.0	3.0	0.0	0.0	1.0	0.0	0.0	0.0	0.0	1.0	1.0	1.0	364.0	171.0	168.0	0.0	0.0	0.0	67.0	52.0	0.0	1.0	0.0	0.0	0.0	248.0	262.0	112.0	49.0	1.0	0.0	0.0	k__Bacteria; p__Firmicutes; c__Clostridia; o__Clostridiales; f__Ruminococcaceae; g__; s__
OTU_3407	49.0	0.0	3.0	0.0	1.0	0.0	1.0	0.0	0.0	0.0	5.0	0.0	1.0	1.0	0.0	0.0	0.0	0.0	0.0	0.0	0.0	0.0	0.0	0.0	0.0	1.0	9.0	5.0	1.0	3.0	2.0	114.0	92.0	11.0	11.0	29.0	67.0	0.0	1.0	0.0	k__Bacteria; p__Actinobacteria; c__Actinobacteria; o__Bifidobacteriales; f__Bifidobacteriaceae; g__Bifidobacterium; s__adolescentis
OTU_2925	23.0	18.0	15.0	2.0	7.0	15.0	4.0	21.0	35.0	23.0	0.0	0.0	1.0	0.0	0.0	0.0	0.0	3.0	1.0	0.0	3.0	0.0	0.0	0.0	0.0	0.0	19.0	19.0	0.0	0.0	0.0	0.0	1.0	15.0	21.0	13.0	16.0	24.0	0.0	0.0	k__Bacteria; p__Bacteroidetes; c__Bacteroidia; o__Bacteroidales; f__Porphyromonadaceae; g__Parabacteroides; s__distasonis
OTU_3476	33.0	94.0	112.0	97.0	89.0	67.0	37.0	169.0	209.0	191.0	0.0	0.0	0.0	1.0	0.0	1.0	0.0	0.0	4.0	18.0	0.0	0.0	0.0	0.0	0.0	1.0	8.0	53.0	0.0	0.0	0.0	0.0	0.0	14.0	22.0	10.0	47.0	150.0	0.0	0.0	k__Bacteria; p__Proteobacteria; c__Gammaproteobacteria; o__Enterobacteriales; f__Enterobacteriaceae; g__; s__
OTU_153	6.0	479.0	179.0	246.0	240.0	114.0	7.0	87.0	103.0	24.0	39.0	49.0	49.0	114.0	17.0	10.0	0.0	2.0	0.0	0.0	0.0	1.0	0.0	1.0	6.0	6.0	3.0	13.0	20.0	36.0	8.0	21.0	24.0	1.0	4.0	2.0	3.0	187.0	30.0	4.0	k__Bacteria; p__Firmicutes; c__Clostridia; o__Clostridiales; f__Veillonellaceae; g__Veillonella; s__parvula
OTU_3032	35.0	134.0	144.0	133.0	124.0	50.0	22.0	141.0	170.0	110.0	5.0	4.0	7.0	5.0	13.0	12.0	37.0	26.0	24.0	52.0	0.0	0.0	0.0	1.0	0.0	0.0	30.0	68.0	6.0	16.0	6.0	28.0	22.0	13.0	7.0	3.0	47.0	63.0	2.0	13.0	k__Bacteria; p__Proteobacteria; c__Gammaproteobacteria; o__Enterobacteriales; f__Enterobacteriaceae; g__; s__
OTU_2555	6.0	7.0	11.0	15.0	6.0	10.0	19.0	22.0	48.0	35.0	0.0	0.0	0.0	0.0	0.0	0.0	0.0	0.0	0.0	0.0	0.0	0.0	0.0	0.0	0.0	0.0	3.0	14.0	0.0	0.0	0.0	0.0	0.0	18.0	14.0	0.0	16.0	51.0	0.0	0.0	k__Bacteria; p__Proteobacteria; c__Gammaproteobacteria; o__Enterobacteriales; f__Enterobacteriaceae; g__; s__
OTU_139	64.0	0.0	0.0	0.0	0.0	0.0	28.0	0.0	1.0	0.0	3.0	0.0	0.0	0.0	0.0	0.0	0.0	0.0	0.0	0.0	46.0	52.0	27.0	5.0	4.0	10.0	28.0	30.0	0.0	1.0	4.0	25.0	6.0	84.0	111.0	24.0	75.0	0.0	5.0	0.0	k__Bacteria; p__Firmicutes; c__Clostridia; o__Clostridiales; f__Ruminococcaceae; g__; s__
OTU_2709	1.0	0.0	1.0	0.0	1.0	0.0	0.0	0.0	0.0	1.0	0.0	8.0	11.0	11.0	13.0	0.0	2.0	2.0	0.0	0.0	1.0	0.0	0.0	2.0	0.0	1.0	0.0	1.0	0.0	1.0	2.0	2.0	1.0	0.0	0.0	0.0	0.0	0.0	0.0	0.0	k__Bacteria; p__Bacteroidetes; c__Bacteroidia; o__Bacteroidales; f__Bacteroidaceae; g__Bacteroides; s__uniformis
OTU_2738	26.0	0.0	1.0	0.0	0.0	0.0	12.0	0.0	0.0	0.0	0.0	0.0	1.0	2.0	0.0	0.0	1.0	0.0	1.0	0.0	506.0	343.0	307.0	1.0	0.0	0.0	17.0	13.0	0.0	0.0	0.0	0.0	0.0	275.0	347.0	89.0	41.0	2.0	0.0	1.0	k__Bacteria; p__Firmicutes; c__Clostridia; o__Clostridiales; f__Ruminococcaceae; g__; s__
OTU_2441	6.0	5.0	1.0	4.0	0.0	0.0	1.0	2.0	13.0	7.0	22.0	4.0	2.0	7.0	4.0	33.0	25.0	21.0	23.0	17.0	0.0	0.0	0.0	0.0	2.0	3.0	5.0	5.0	20.0	24.0	12.0	14.0	11.0	0.0	0.0	0.0	14.0	4.0	20.0	19.0	k__Bacteria; p__Proteobacteria; c__Gammaproteobacteria; o__Enterobacteriales; f__Enterobacteriaceae; g__; s__
OTU_3462	30.0	20.0	11.0	18.0	15.0	10.0	6.0	32.0	33.0	45.0	61.0	16.0	7.0	10.0	13.0	114.0	136.0	89.0	63.0	67.0	0.0	0.0	0.0	0.0	2.0	1.0	27.0	25.0	50.0	83.0	40.0	47.0	36.0	12.0	9.0	5.0	36.0	24.0	60.0	85.0	k__Bacteria; p__Proteobacteria; c__Gammaproteobacteria; o__Enterobacteriales; f__Enterobacteriaceae; g__; s__
OTU_757	4.0	250.0	323.0	244.0	240.0	0.0	0.0	1.0	5.0	10.0	1.0	0.0	0.0	0.0	0.0	0.0	0.0	0.0	2.0	0.0	0.0	0.0	1.0	0.0	0.0	0.0	0.0	1.0	2.0	0.0	0.0	0.0	0.0	0.0	0.0	0.0	0.0	2.0	0.0	0.0	k__Bacteria; p__Firmicutes; c__Clostridia; o__Clostridiales; f__Veillonellaceae; g__Veillonella; s__dispar
OTU_1241	5.0	6.0	2.0	0.0	1.0	1.0	0.0	7.0	6.0	3.0	0.0	0.0	0.0	0.0	0.0	0.0	1.0	0.0	0.0	0.0	2.0	1.0	0.0	0.0	0.0	0.0	7.0	5.0	0.0	0.0	0.0	0.0	0.0	1.0	1.0	0.0	2.0	1.0	0.0	0.0	k__Bacteria; p__Bacteroidetes; c__Bacteroidia; o__Bacteroidales; f__Porphyromonadaceae; g__Parabacteroides; s__distasonis
OTU_222	14.0	0.0	0.0	0.0	0.0	0.0	6.0	0.0	0.0	0.0	4.0	0.0	0.0	0.0	0.0	3.0	0.0	0.0	0.0	0.0	27.0	8.0	15.0	10.0	9.0	10.0	3.0	7.0	0.0	0.0	1.0	8.0	5.0	33.0	47.0	27.0	16.0	0.0	5.0	0.0	k__Bacteria; p__Firmicutes; c__Clostridia; o__Clostridiales; f__Lachnospiraceae; g__; s__
OTU_67	32.0	17.0	10.0	19.0	16.0	13.0	12.0	24.0	20.0	14.0	9.0	23.0	37.0	133.0	35.0	56.0	132.0	105.0	44.0	70.0	216.0	135.0	143.0	231.0	295.0	439.0	55.0	36.0	10.0	40.0	29.0	196.0	126.0	68.0	82.0	60.0	35.0	24.0	12.0	29.0	k__Bacteria; p__Bacteroidetes; c__Bacteroidia; o__Bacteroidales; f__Rikenellaceae; g__; s__
OTU_2243	10.0	23.0	10.0	5.0	17.0	13.0	9.0	30.0	89.0	67.0	0.0	0.0	0.0	0.0	2.0	0.0	0.0	0.0	3.0	6.0	0.0	0.0	0.0	0.0	0.0	0.0	0.0	6.0	0.0	0.0	0.0	0.0	0.0	6.0	3.0	3.0	8.0	60.0	0.0	0.0	k__Bacteria; p__Proteobacteria; c__Gammaproteobacteria; o__Enterobacteriales; f__Enterobacteriaceae; g__; s__
OTU_204	29.0	7.0	9.0	2.0	5.0	1.0	11.0	3.0	5.0	4.0	0.0	0.0	0.0	0.0	0.0	0.0	0.0	0.0	0.0	0.0	29.0	16.0	9.0	0.0	0.0	0.0	15.0	11.0	0.0	0.0	0.0	0.0	0.0	46.0	30.0	4.0	15.0	1.0	0.0	0.0	k__Bacteria; p__Actinobacteria; c__Coriobacteriia; o__Coriobacteriales; f__Coriobacteriaceae; g__; s__
OTU_1965	109.0	8.0	5.0	3.0	10.0	12.0	31.0	26.0	40.0	38.0	1.0	0.0	0.0	0.0	0.0	2.0	6.0	6.0	1.0	0.0	3.0	6.0	5.0	0.0	1.0	0.0	37.0	67.0	0.0	1.0	1.0	5.0	6.0	48.0	58.0	21.0	79.0	16.0	0.0	2.0	k__Bacteria; p__Bacteroidetes; c__Bacteroidia; o__Bacteroidales; f__Bacteroidaceae; g__Bacteroides; s__fragilis
OTU_2334	99.0	14.0	12.0	12.0	15.0	9.0	3.0	8.0	15.0	13.0	0.0	1.0	0.0	1.0	0.0	0.0	1.0	0.0	0.0	1.0	56.0	27.0	32.0	0.0	0.0	0.0	45.0	91.0	1.0	0.0	1.0	0.0	1.0	102.0	94.0	62.0	137.0	9.0	0.0	0.0	k__Bacteria; p__Bacteroidetes; c__Bacteroidia; o__Bacteroidales; f__Bacteroidaceae; g__Bacteroides; s__
OTU_31	12.0	0.0	0.0	0.0	0.0	0.0	10.0	0.0	0.0	0.0	0.0	0.0	0.0	0.0	0.0	0.0	0.0	0.0	0.0	0.0	136.0	99.0	81.0	1.0	1.0	2.0	15.0	8.0	0.0	0.0	0.0	2.0	1.0	41.0	42.0	18.0	13.0	2.0	0.0	0.0	k__Bacteria; p__Firmicutes; c__Clostridia; o__Clostridiales; f__; g__; s__
OTU_2188	2.0	0.0	0.0	0.0	0.0	0.0	0.0	0.0	0.0	0.0	0.0	0.0	0.0	0.0	0.0	0.0	0.0	0.0	0.0	0.0	0.0	0.0	0.0	0.0	0.0	0.0	2.0	4.0	0.0	0.0	0.0	0.0	0.0	5.0	13.0	15.0	3.0	0.0	0.0	0.0	k__Bacteria; p__Actinobacteria; c__Actinobacteria; o__Bifidobacteriales; f__Bifidobacteriaceae; g__Bifidobacterium; s__
OTU_340	72.0	73.0	106.0	82.0	66.0	8.0	3.0	22.0	30.0	17.0	0.0	6.0	10.0	16.0	25.0	17.0	94.0	77.0	28.0	58.0	91.0	49.0	63.0	8.0	15.0	26.0	149.0	149.0	6.0	40.0	25.0	100.0	78.0	53.0	81.0	60.0	96.0	7.0	0.0	10.0	k__Bacteria; p__Bacteroidetes; c__Bacteroidia; o__Bacteroidales; f__Bacteroidaceae; g__Bacteroides; s__
OTU_1829	14.0	3.0	4.0	4.0	1.0	0.0	2.0	7.0	8.0	11.0	23.0	4.0	0.0	3.0	3.0	25.0	28.0	8.0	8.0	6.0	0.0	0.0	0.0	0.0	2.0	0.0	0.0	7.0	9.0	25.0	5.0	8.0	9.0	0.0	1.0	1.0	10.0	12.0	6.0	23.0	k__Bacteria; p__Proteobacteria; c__Gammaproteobacteria; o__Enterobacteriales; f__Enterobacteriaceae; g__; s__
OTU_2728	12.0	0.0	0.0	0.0	0.0	0.0	2.0	0.0	0.0	0.0	0.0	0.0	0.0	0.0	0.0	0.0	0.0	0.0	0.0	0.0	0.0	2.0	0.0	0.0	0.0	0.0	7.0	16.0	0.0	0.0	0.0	0.0	0.0	15.0	32.0	69.0	23.0	0.0	0.0	0.0	k__Bacteria; p__Actinobacteria; c__Actinobacteria; o__Bifidobacteriales; f__Bifidobacteriaceae; g__Bifidobacterium; s__
OTU_709	7.0	0.0	0.0	0.0	0.0	0.0	4.0	0.0	0.0	0.0	8.0	0.0	0.0	0.0	0.0	7.0	0.0	0.0	0.0	0.0	10.0	6.0	2.0	14.0	21.0	15.0	1.0	0.0	5.0	7.0	4.0	109.0	47.0	10.0	23.0	20.0	13.0	0.0	3.0	0.0	k__Bacteria; p__Firmicutes; c__Clostridia; o__Clostridiales; f__Ruminococcaceae; g__; s__
OTU_3921	54.0	3.0	8.0	1.0	0.0	0.0	28.0	0.0	2.0	0.0	21.0	0.0	0.0	0.0	0.0	12.0	0.0	0.0	0.0	0.0	54.0	55.0	60.0	49.0	44.0	64.0	20.0	35.0	5.0	6.0	0.0	196.0	108.0	62.0	100.0	75.0	70.0	0.0	15.0	5.0	k__Bacteria; p__Firmicutes; c__Clostridia; o__Clostridiales; f__Lachnospiraceae
OTU_1203	8.0	124.0	116.0	94.0	90.0	0.0	0.0	0.0	0.0	0.0	0.0	0.0	0.0	0.0	0.0	0.0	0.0	0.0	1.0	0.0	47.0	26.0	36.0	16.0	18.0	36.0	56.0	19.0	0.0	77.0	25.0	33.0	14.0	2.0	2.0	1.0	12.0	0.0	0.0	0.0	k__Bacteria; p__Bacteroidetes; c__Bacteroidia; o__Bacteroidales; f__Bacteroidaceae; g__Bacteroides; s__
OTU_3380	12.0	86.0	56.0	8.0	19.0	0.0	4.0	0.0	0.0	0.0	20.0	0.0	0.0	0.0	0.0	18.0	0.0	0.0	0.0	1.0	298.0	183.0	193.0	96.0	107.0	159.0	20.0	18.0	1.0	17.0	9.0	167.0	111.0	29.0	57.0	35.0	10.0	0.0	5.0	6.0	k__Bacteria; p__Firmicutes; c__Clostridia; o__Clostridiales; f__Lachnospiraceae; g__; s__
OTU_147	26.0	0.0	2.0	3.0	2.0	1.0	12.0	5.0	14.0	3.0	2.0	0.0	0.0	0.0	0.0	1.0	2.0	0.0	0.0	1.0	63.0	44.0	31.0	8.0	16.0	17.0	12.0	14.0	3.0	0.0	2.0	5.0	9.0	50.0	38.0	25.0	32.0	3.0	4.0	1.0	k__Bacteria; p__Verrucomicrobia; c__Verrucomicrobiae; o__Verrucomicrobiales; f__Verrucomicrobiaceae; g__Akkermansia; s__muciniphila
OTU_173	3.0	2.0	0.0	0.0	1.0	1.0	4.0	0.0	2.0	5.0	19.0	0.0	0.0	0.0	0.0	32.0	0.0	0.0	0.0	0.0	29.0	26.0	13.0	2.0	7.0	8.0	30.0	6.0	6.0	14.0	2.0	141.0	91.0	43.0	90.0	94.0	14.0	1.0	7.0	19.0	k__Bacteria; p__Actinobacteria; c__Coriobacteriia; o__Coriobacteriales; f__Coriobacteriaceae; g__Adlercreutzia; s__
OTU_72	38.0	1.0	0.0	1.0	0.0	0.0	31.0	1.0	1.0	0.0	103.0	0.0	0.0	0.0	0.0	113.0	1.0	3.0	1.0	0.0	49.0	22.0	33.0	81.0	82.0	127.0	34.0	36.0	12.0	115.0	18.0	319.0	249.0	161.0	146.0	34.0	70.0	1.0	63.0	55.0	k__Bacteria; p__Firmicutes; c__Clostridia; o__Clostridiales; f__Clostridiaceae; g__Clostridium; s__
OTU_2942	57.0	15.0	21.0	26.0	19.0	32.0	13.0	38.0	59.0	55.0	3.0	287.0	280.0	342.0	386.0	26.0	163.0	116.0	41.0	84.0	39.0	23.0	17.0	24.0	23.0	30.0	9.0	30.0	8.0	275.0	199.0	129.0	75.0	42.0	29.0	36.0	61.0	45.0	2.0	11.0	k__Bacteria; p__Bacteroidetes; c__Bacteroidia; o__Bacteroidales; f__Bacteroidaceae; g__Bacteroides; s__
OTU_3146	31.0	0.0	0.0	0.0	0.0	0.0	11.0	0.0	0.0	0.0	16.0	0.0	0.0	0.0	0.0	23.0	0.0	0.0	0.0	0.0	9.0	9.0	5.0	23.0	16.0	19.0	13.0	15.0	18.0	22.0	14.0	112.0	75.0	49.0	90.0	49.0	33.0	0.0	12.0	7.0	k__Bacteria; p__Firmicutes; c__Clostridia; o__Clostridiales; f__Ruminococcaceae; g__; s__
OTU_1095	3.0	76.0	63.0	69.0	43.0	0.0	0.0	0.0	1.0	1.0	0.0	2.0	1.0	6.0	3.0	0.0	7.0	4.0	0.0	1.0	0.0	0.0	0.0	0.0	0.0	0.0	2.0	31.0	0.0	3.0	0.0	1.0	1.0	2.0	2.0	0.0	7.0	1.0	0.0	0.0	k__Bacteria; p__Bacteroidetes; c__Bacteroidia; o__Bacteroidales; f__Bacteroidaceae; g__Bacteroides; s__ovatus
OTU_2429	12.0	45.0	33.0	13.0	16.0	4.0	0.0	5.0	6.0	6.0	0.0	20.0	42.0	51.0	40.0	1.0	4.0	6.0	6.0	5.0	4.0	3.0	1.0	0.0	1.0	0.0	10.0	3.0	0.0	4.0	3.0	5.0	2.0	6.0	6.0	1.0	14.0	9.0	0.0	0.0	k__Bacteria; p__Bacteroidetes; c__Bacteroidia; o__Bacteroidales; f__Bacteroidaceae; g__Bacteroides; s__
OTU_3535	14.0	0.0	1.0	1.0	1.0	3.0	0.0	3.0	10.0	8.0	0.0	48.0	55.0	102.0	123.0	1.0	8.0	6.0	3.0	1.0	5.0	3.0	3.0	6.0	21.0	8.0	4.0	2.0	1.0	14.0	19.0	24.0	28.0	7.0	5.0	5.0	5.0	4.0	0.0	6.0	k__Bacteria; p__Bacteroidetes; c__Bacteroidia; o__Bacteroidales; f__Bacteroidaceae; g__Bacteroides; s__uniformis
OTU_3674	17.0	3.0	1.0	2.0	2.0	14.0	7.0	12.0	17.0	4.0	0.0	161.0	226.0	261.0	268.0	0.0	26.0	17.0	4.0	6.0	8.0	4.0	7.0	11.0	4.0	15.0	8.0	11.0	3.0	52.0	55.0	44.0	27.0	12.0	4.0	9.0	16.0	5.0	0.0	0.0	k__Bacteria; p__Bacteroidetes; c__Bacteroidia; o__Bacteroidales; f__Bacteroidaceae; g__Bacteroides; s__uniformis
OTU_1332	8.0	426.0	355.0	193.0	193.0	0.0	0.0	0.0	0.0	0.0	0.0	0.0	0.0	0.0	0.0	0.0	0.0	0.0	0.0	0.0	91.0	36.0	61.0	0.0	1.0	1.0	108.0	26.0	0.0	0.0	0.0	0.0	0.0	2.0	4.0	3.0	15.0	0.0	0.0	0.0	k__Bacteria; p__Bacteroidetes; c__Bacteroidia; o__Bacteroidales; f__Prevotellaceae; g__Prevotella; s__copri
OTU_543	16.0	11.0	10.0	5.0	12.0	7.0	4.0	28.0	26.0	35.0	55.0	13.0	8.0	16.0	15.0	98.0	115.0	77.0	52.0	41.0	0.0	1.0	0.0	1.0	1.0	0.0	28.0	13.0	63.0	51.0	31.0	24.0	21.0	4.0	6.0	2.0	16.0	27.0	38.0	66.0	k__Bacteria; p__Proteobacteria; c__Gammaproteobacteria; o__Enterobacteriales; f__Enterobacteriaceae; g__; s__
OTU_3901	86.0	192.0	176.0	125.0	140.0	574.0	470.0	945.0	1291.0	1315.0	0.0	0.0	1.0	0.0	0.0	0.0	0.0	0.0	7.0	20.0	0.0	2.0	0.0	0.0	0.0	0.0	3.0	79.0	0.0	0.0	0.0	14.0	8.0	223.0	61.0	4.0	130.0	1935.0	1.0	1.0	k__Bacteria; p__Proteobacteria; c__Gammaproteobacteria; o__Enterobacteriales; f__Enterobacteriaceae; g__; s__
OTU_981	7.0	14.0	22.0	16.0	11.0	17.0	10.0	41.0	40.0	39.0	0.0	0.0	0.0	0.0	0.0	0.0	0.0	0.0	1.0	2.0	0.0	0.0	0.0	0.0	0.0	0.0	0.0	21.0	0.0	0.0	0.0	0.0	0.0	13.0	3.0	0.0	5.0	24.0	0.0	0.0	k__Bacteria; p__Proteobacteria; c__Gammaproteobacteria; o__Enterobacteriales; f__Enterobacteriaceae; g__; s__
OTU_3337	13.0	35.0	14.0	21.0	15.0	3.0	11.0	5.0	10.0	7.0	18.0	0.0	2.0	0.0	4.0	125.0	4.0	5.0	0.0	0.0	486.0	343.0	348.0	1841.0	2329.0	2960.0	13.0	8.0	7.0	109.0	90.0	1216.0	611.0	25.0	40.0	87.0	15.0	9.0	15.0	69.0	k__Bacteria; p__Firmicutes; c__Clostridia; o__Clostridiales; f__Lachnospiraceae
OTU_102	26.0	0.0	0.0	0.0	0.0	0.0	22.0	1.0	0.0	0.0	17.0	0.0	0.0	0.0	0.0	4.0	0.0	0.0	0.0	0.0	18.0	13.0	6.0	5.0	9.0	7.0	12.0	28.0	3.0	12.0	2.0	182.0	105.0	61.0	97.0	67.0	50.0	0.0	7.0	5.0	k__Bacteria; p__Firmicutes; c__Clostridia; o__Clostridiales; f__Ruminococcaceae; g__; s__
OTU_812	7.0	73.0	27.0	20.0	12.0	18.0	20.0	38.0	50.0	40.0	0.0	0.0	0.0	0.0	0.0	0.0	0.0	0.0	3.0	5.0	0.0	0.0	0.0	0.0	0.0	1.0	5.0	13.0	0.0	0.0	0.0	1.0	2.0	14.0	3.0	1.0	3.0	57.0	0.0	0.0	k__Bacteria; p__Proteobacteria; c__Gammaproteobacteria; o__Enterobacteriales; f__Enterobacteriaceae
OTU_1683	22.0	1.0	1.0	0.0	2.0	6.0	0.0	9.0	13.0	5.0	0.0	0.0	0.0	0.0	0.0	0.0	0.0	0.0	0.0	0.0	5.0	8.0	3.0	0.0	0.0	0.0	16.0	17.0	0.0	0.0	0.0	0.0	0.0	8.0	5.0	2.0	15.0	9.0	0.0	0.0	k__Bacteria; p__Bacteroidetes; c__Bacteroidia; o__Bacteroidales; f__Bacteroidaceae; g__Bacteroides; s__
OTU_3177	6.0	0.0	0.0	0.0	1.0	3.0	0.0	3.0	1.0	6.0	0.0	0.0	0.0	0.0	0.0	0.0	0.0	0.0	0.0	0.0	0.0	0.0	0.0	0.0	0.0	0.0	0.0	0.0	0.0	0.0	0.0	4.0	2.0	3.0	0.0	0.0	3.0	3.0	0.0	0.0	k__Bacteria; p__Proteobacteria; c__Gammaproteobacteria; o__Enterobacteriales; f__Enterobacteriaceae
OTU_240	6.0	9.0	2.0	4.0	0.0	2.0	0.0	12.0	8.0	6.0	0.0	7.0	3.0	3.0	8.0	1.0	12.0	9.0	4.0	7.0	0.0	0.0	2.0	0.0	3.0	1.0	5.0	2.0	0.0	11.0	11.0	6.0	6.0	3.0	1.0	1.0	9.0	4.0	0.0	0.0	k__Bacteria; p__Bacteroidetes; c__Bacteroidia; o__Bacteroidales; f__Bacteroidaceae; g__Bacteroides; s__
OTU_2467	18.0	0.0	0.0	0.0	0.0	0.0	4.0	0.0	0.0	0.0	5.0	0.0	0.0	0.0	0.0	2.0	0.0	1.0	0.0	0.0	4.0	4.0	1.0	4.0	1.0	5.0	9.0	6.0	2.0	3.0	0.0	66.0	26.0	24.0	21.0	19.0	15.0	0.0	5.0	5.0	k__Bacteria; p__Firmicutes; c__Clostridia; o__Clostridiales; f__Ruminococcaceae; g__; s__
OTU_2716	90.0	6.0	4.0	4.0	7.0	2.0	42.0	11.0	12.0	13.0	48.0	0.0	0.0	0.0	0.0	39.0	1.0	2.0	2.0	1.0	315.0	222.0	209.0	67.0	74.0	101.0	51.0	54.0	9.0	12.0	5.0	68.0	48.0	184.0	197.0	180.0	153.0	5.0	21.0	16.0	k__Bacteria; p__Bacteroidetes; c__Bacteroidia; o__Bacteroidales; f__Rikenellaceae; g__; s__
OTU_3596	30.0	1.0	2.0	0.0	0.0	0.0	7.0	0.0	0.0	4.0	6.0	0.0	0.0	0.0	0.0	4.0	1.0	0.0	0.0	0.0	131.0	89.0	89.0	19.0	23.0	45.0	22.0	18.0	0.0	2.0	2.0	29.0	15.0	68.0	90.0	106.0	45.0	2.0	3.0	1.0	k__Bacteria; p__Bacteroidetes; c__Bacteroidia; o__Bacteroidales; f__Bacteroidaceae; g__Bacteroides; s__
OTU_459	3.0	0.0	0.0	1.0	0.0	0.0	0.0	1.0	0.0	0.0	0.0	0.0	0.0	0.0	0.0	0.0	0.0	0.0	0.0	0.0	0.0	0.0	0.0	0.0	0.0	0.0	0.0	1.0	0.0	0.0	0.0	0.0	0.0	7.0	12.0	9.0	9.0	0.0	0.0	0.0	k__Bacteria; p__Actinobacteria; c__Coriobacteriia; o__Coriobacteriales; f__Coriobacteriaceae; g__; s__
OTU_3434	8.0	5.0	10.0	15.0	10.0	16.0	6.0	45.0	58.0	53.0	1.0	0.0	0.0	1.0	1.0	1.0	1.0	0.0	8.0	11.0	0.0	0.0	0.0	0.0	0.0	0.0	7.0	12.0	2.0	1.0	0.0	2.0	1.0	4.0	5.0	6.0	24.0	39.0	0.0	1.0	k__Bacteria; p__Proteobacteria; c__Gammaproteobacteria; o__Enterobacteriales; f__Enterobacteriaceae; g__; s__
OTU_691	4.0	0.0	0.0	1.0	0.0	1.0	1.0	3.0	3.0	4.0	0.0	0.0	0.0	0.0	0.0	0.0	1.0	0.0	0.0	0.0	0.0	1.0	0.0	0.0	0.0	0.0	0.0	0.0	0.0	0.0	0.0	2.0	6.0	4.0	3.0	0.0	0.0	6.0	0.0	1.0	k__Bacteria; p__Proteobacteria; c__Gammaproteobacteria; o__Enterobacteriales; f__Enterobacteriaceae; g__Erwinia; s__
OTU_1235	2.0	0.0	0.0	0.0	0.0	5.0	7.0	9.0	12.0	9.0	0.0	0.0	0.0	0.0	0.0	0.0	0.0	0.0	0.0	0.0	0.0	0.0	0.0	0.0	0.0	0.0	0.0	4.0	0.0	0.0	0.0	0.0	0.0	1.0	0.0	0.0	2.0	17.0	0.0	0.0	k__Bacteria; p__Proteobacteria; c__Gammaproteobacteria; o__Enterobacteriales; f__Enterobacteriaceae
OTU_2787	47.0	75.0	70.0	50.0	35.0	35.0	4.0	64.0	71.0	85.0	0.0	0.0	3.0	2.0	0.0	1.0	12.0	21.0	0.0	9.0	33.0	21.0	13.0	1.0	4.0	1.0	102.0	95.0	0.0	2.0	0.0	7.0	2.0	35.0	28.0	22.0	69.0	57.0	0.0	0.0	k__Bacteria; p__Bacteroidetes; c__Bacteroidia; o__Bacteroidales; f__Porphyromonadaceae; g__Parabacteroides; s__distasonis
OTU_3331	33.0	527.0	338.0	113.0	87.0	26.0	9.0	35.0	46.0	35.0	1.0	0.0	1.0	0.0	0.0	0.0	5.0	4.0	0.0	0.0	99.0	59.0	65.0	0.0	1.0	2.0	502.0	115.0	0.0	2.0	0.0	0.0	1.0	21.0	30.0	18.0	44.0	29.0	0.0	0.0	k__Bacteria; p__Bacteroidetes; c__Bacteroidia; o__Bacteroidales; f__Porphyromonadaceae; g__Parabacteroides; s__distasonis
OTU_2614	6.0	3.0	0.0	3.0	1.0	28.0	22.0	30.0	37.0	27.0	0.0	0.0	0.0	0.0	0.0	0.0	0.0	0.0	0.0	0.0	0.0	0.0	0.0	0.0	0.0	0.0	1.0	1.0	0.0	0.0	0.0	1.0	0.0	17.0	5.0	0.0	8.0	57.0	0.0	0.0	k__Bacteria; p__Proteobacteria; c__Gammaproteobacteria; o__Enterobacteriales; f__Enterobacteriaceae
OTU_3	138.0	104.0	95.0	32.0	35.0	30.0	15.0	76.0	131.0	61.0	0.0	0.0	2.0	6.0	4.0	1.0	12.0	13.0	6.0	6.0	49.0	15.0	34.0	0.0	0.0	2.0	127.0	60.0	1.0	1.0	1.0	1.0	0.0	47.0	59.0	26.0	68.0	48.0	0.0	0.0	k__Bacteria; p__Bacteroidetes; c__Bacteroidia; o__Bacteroidales; f__Porphyromonadaceae; g__Parabacteroides; s__distasonis
OTU_1144	2.0	20.0	19.0	13.0	10.0	0.0	3.0	0.0	1.0	1.0	1.0	0.0	1.0	0.0	0.0	2.0	0.0	0.0	0.0	0.0	83.0	50.0	55.0	34.0	39.0	46.0	6.0	6.0	0.0	2.0	3.0	24.0	23.0	15.0	24.0	22.0	4.0	0.0	2.0	1.0	k__Bacteria; p__Firmicutes; c__Clostridia; o__Clostridiales; f__Lachnospiraceae; g__; s__
OTU_2964	4.0	217.0	387.0	485.0	456.0	1.0	0.0	1.0	1.0	0.0	1.0	87.0	121.0	205.0	149.0	3.0	7.0	10.0	3.0	3.0	4.0	6.0	1.0	5.0	7.0	7.0	4.0	4.0	4.0	7.0	4.0	18.0	6.0	0.0	1.0	0.0	5.0	3.0	1.0	6.0	k__Bacteria; p__Bacteroidetes; c__Bacteroidia; o__Bacteroidales; f__Bacteroidaceae; g__Bacteroides
OTU_476	12.0	4.0	5.0	0.0	2.0	2.0	1.0	1.0	2.0	0.0	0.0	3.0	8.0	5.0	1.0	2.0	1.0	2.0	0.0	0.0	69.0	49.0	42.0	29.0	26.0	44.0	16.0	8.0	2.0	1.0	0.0	13.0	8.0	13.0	13.0	9.0	13.0	1.0	0.0	1.0	k__Bacteria; p__Bacteroidetes; c__Bacteroidia; o__Bacteroidales; f__Rikenellaceae; g__; s__
OTU_238	10.0	4.0	5.0	2.0	5.0	0.0	1.0	0.0	0.0	0.0	11.0	0.0	0.0	0.0	0.0	12.0	0.0	0.0	0.0	0.0	61.0	31.0	44.0	25.0	19.0	33.0	23.0	5.0	0.0	6.0	3.0	73.0	48.0	12.0	30.0	11.0	10.0	0.0	1.0	0.0	k__Bacteria; p__Firmicutes; c__Clostridia; o__Clostridiales; f__Lachnospiraceae; g__Blautia; s__producta
OTU_1966	5.0	3.0	5.0	6.0	4.0	3.0	5.0	13.0	23.0	10.0	0.0	0.0	0.0	0.0	0.0	0.0	0.0	0.0	0.0	1.0	0.0	0.0	0.0	0.0	0.0	0.0	1.0	3.0	0.0	0.0	0.0	0.0	0.0	1.0	0.0	0.0	0.0	13.0	0.0	0.0	k__Bacteria; p__Proteobacteria; c__Gammaproteobacteria; o__Enterobacteriales; f__Enterobacteriaceae; g__; s__
OTU_2736	34.0	1.0	6.0	0.0	5.0	1.0	14.0	3.0	4.0	4.0	9.0	0.0	2.0	0.0	0.0	5.0	0.0	1.0	0.0	1.0	146.0	91.0	80.0	52.0	44.0	67.0	32.0	28.0	4.0	10.0	1.0	29.0	23.0	64.0	61.0	66.0	70.0	2.0	10.0	6.0	k__Bacteria; p__Bacteroidetes; c__Bacteroidia; o__Bacteroidales; f__Rikenellaceae; g__; s__
OTU_1260	54.0	6.0	2.0	5.0	3.0	0.0	33.0	0.0	0.0	0.0	18.0	0.0	0.0	0.0	0.0	12.0	0.0	0.0	0.0	0.0	38.0	42.0	29.0	1.0	19.0	23.0	20.0	43.0	0.0	13.0	2.0	276.0	132.0	96.0	158.0	78.0	83.0	0.0	10.0	6.0	k__Bacteria; p__Firmicutes; c__Clostridia; o__Clostridiales; f__Lachnospiraceae; g__Blautia; s__
OTU_2328	85.0	122.0	177.0	104.0	101.0	19.0	14.0	44.0	70.0	40.0	0.0	27.0	35.0	38.0	44.0	17.0	75.0	33.0	19.0	24.0	103.0	53.0	55.0	16.0	22.0	52.0	58.0	59.0	6.0	15.0	8.0	94.0	51.0	49.0	29.0	19.0	107.0	48.0	2.0	11.0	k__Bacteria; p__Bacteroidetes; c__Bacteroidia; o__Bacteroidales; f__Bacteroidaceae; g__Bacteroides; s__
OTU_656	5.0	9.0	8.0	10.0	2.0	0.0	0.0	0.0	0.0	4.0	0.0	1.0	5.0	14.0	3.0	1.0	2.0	4.0	1.0	1.0	3.0	4.0	1.0	0.0	2.0	2.0	2.0	2.0	4.0	4.0	3.0	3.0	3.0	0.0	1.0	2.0	4.0	0.0	0.0	0.0	k__Bacteria; p__Bacteroidetes; c__Bacteroidia; o__Bacteroidales; f__Bacteroidaceae; g__Bacteroides; s__
OTU_2908	2.0	1.0	1.0	1.0	0.0	0.0	3.0	0.0	3.0	1.0	8.0	0.0	1.0	0.0	1.0	29.0	1.0	2.0	0.0	0.0	908.0	637.0	643.0	2137.0	2761.0	3379.0	11.0	2.0	16.0	238.0	130.0	749.0	432.0	3.0	10.0	53.0	15.0	0.0	7.0	23.0	k__Bacteria; p__Firmicutes; c__Clostridia; o__Clostridiales; f__Lachnospiraceae
OTU_3963	37.0	4.0	3.0	4.0	3.0	47.0	62.0	40.0	58.0	47.0	0.0	0.0	0.0	0.0	0.0	0.0	0.0	0.0	0.0	0.0	0.0	0.0	0.0	0.0	0.0	0.0	1.0	10.0	0.0	1.0	0.0	45.0	38.0	106.0	41.0	0.0	61.0	113.0	0.0	0.0	k__Bacteria; p__Proteobacteria; c__Gammaproteobacteria; o__Enterobacteriales; f__Enterobacteriaceae; g__; s__
OTU_1513	22.0	2.0	4.0	2.0	2.0	20.0	17.0	25.0	29.0	27.0	0.0	0.0	1.0	0.0	0.0	1.0	0.0	0.0	0.0	0.0	0.0	0.0	0.0	0.0	1.0	0.0	3.0	3.0	0.0	0.0	0.0	23.0	15.0	52.0	14.0	1.0	19.0	33.0	0.0	0.0	k__Bacteria; p__Proteobacteria; c__Gammaproteobacteria; o__Enterobacteriales; f__Enterobacteriaceae
OTU_3192	8.0	2.0	3.0	4.0	4.0	6.0	6.0	7.0	21.0	6.0	21.0	5.0	0.0	4.0	6.0	48.0	53.0	32.0	19.0	27.0	0.0	0.0	0.0	0.0	0.0	0.0	12.0	9.0	20.0	22.0	11.0	17.0	13.0	9.0	3.0	2.0	11.0	15.0	22.0	33.0	k__Bacteria; p__Proteobacteria; c__Gammaproteobacteria; o__Enterobacteriales; f__Enterobacteriaceae; g__; s__
OTU_1793	17.0	4.0	7.0	7.0	14.0	13.0	7.0	13.0	29.0	31.0	91.0	1.0	4.0	9.0	6.0	166.0	151.0	89.0	57.0	88.0	0.0	0.0	0.0	1.0	0.0	0.0	30.0	16.0	78.0	82.0	25.0	68.0	31.0	11.0	11.0	6.0	36.0	19.0	65.0	105.0	k__Bacteria; p__Proteobacteria; c__Gammaproteobacteria; o__Enterobacteriales; f__Enterobacteriaceae; g__; s__
OTU_3590	40.0	92.0	107.0	55.0	62.0	20.0	9.0	41.0	39.0	26.0	2.0	155.0	153.0	215.0	250.0	5.0	35.0	28.0	8.0	17.0	38.0	23.0	33.0	9.0	24.0	12.0	23.0	35.0	5.0	38.0	55.0	45.0	25.0	26.0	14.0	19.0	38.0	26.0	0.0	3.0	k__Bacteria; p__Bacteroidetes; c__Bacteroidia; o__Bacteroidales; f__Bacteroidaceae; g__Bacteroides; s__uniformis
OTU_3543	12.0	9.0	8.0	3.0	4.0	2.0	0.0	5.0	0.0	1.0	0.0	35.0	46.0	60.0	53.0	1.0	6.0	5.0	2.0	4.0	8.0	6.0	6.0	8.0	5.0	0.0	5.0	11.0	2.0	14.0	9.0	16.0	9.0	7.0	5.0	4.0	25.0	3.0	0.0	1.0	k__Bacteria; p__Bacteroidetes; c__Bacteroidia; o__Bacteroidales; f__Bacteroidaceae; g__Bacteroides; s__
OTU_1911	30.0	0.0	0.0	0.0	0.0	0.0	26.0	1.0	0.0	0.0	16.0	0.0	0.0	0.0	0.0	5.0	0.0	0.0	0.0	0.0	102.0	44.0	62.0	23.0	8.0	13.0	23.0	33.0	4.0	8.0	0.0	222.0	118.0	51.0	110.0	77.0	60.0	0.0	12.0	3.0	k__Bacteria; p__Firmicutes; c__Clostridia; o__Clostridiales; f__Ruminococcaceae; g__; s__
OTU_96	35.0	10.0	20.0	9.0	15.0	128.0	21.0	184.0	240.0	183.0	0.0	0.0	0.0	0.0	0.0	0.0	0.0	3.0	0.0	0.0	29.0	14.0	8.0	0.0	0.0	0.0	48.0	39.0	0.0	0.0	0.0	0.0	0.0	19.0	36.0	12.0	31.0	198.0	0.0	2.0	k__Bacteria; p__Bacteroidetes; c__Bacteroidia; o__Bacteroidales; f__Porphyromonadaceae; g__Parabacteroides; s__
OTU_895	90.0	2.0	0.0	1.0	1.0	0.0	37.0	1.0	0.0	4.0	10.0	0.0	0.0	0.0	0.0	3.0	0.0	0.0	0.0	1.0	278.0	173.0	174.0	7.0	4.0	18.0	77.0	87.0	4.0	9.0	1.0	14.0	10.0	179.0	182.0	82.0	154.0	0.0	4.0	4.0	k__Bacteria; p__Firmicutes; c__Clostridia; o__Clostridiales; f__Ruminococcaceae; g__; s__
OTU_3931	31.0	43.0	15.0	43.0	31.0	24.0	12.0	45.0	92.0	51.0	123.0	23.0	21.0	24.0	37.0	292.0	312.0	218.0	159.0	164.0	0.0	0.0	1.0	1.0	1.0	1.0	48.0	50.0	149.0	189.0	70.0	102.0	76.0	32.0	18.0	6.0	68.0	44.0	180.0	216.0	k__Bacteria; p__Proteobacteria; c__Gammaproteobacteria; o__Enterobacteriales; f__Enterobacteriaceae; g__; s__
OTU_2568	11.0	29.0	40.0	33.0	37.0	42.0	48.0	95.0	217.0	193.0	0.0	0.0	1.0	1.0	0.0	0.0	0.0	0.0	3.0	11.0	0.0	0.0	0.0	0.0	0.0	0.0	9.0	13.0	1.0	0.0	0.0	0.0	0.0	19.0	14.0	8.0	15.0	149.0	0.0	0.0	k__Bacteria; p__Proteobacteria; c__Gammaproteobacteria; o__Enterobacteriales; f__Enterobacteriaceae; g__Klebsiella; s__
OTU_76	3.0	0.0	0.0	0.0	0.0	1.0	3.0	0.0	0.0	0.0	0.0	0.0	1.0	0.0	2.0	0.0	0.0	0.0	0.0	0.0	782.0	493.0	490.0	0.0	0.0	0.0	12.0	12.0	0.0	0.0	0.0	0.0	1.0	14.0	16.0	23.0	14.0	1.0	0.0	0.0	k__Bacteria; p__Firmicutes; c__Clostridia; o__Clostridiales; f__; g__; s__
OTU_3831	9.0	16.0	7.0	20.0	10.0	9.0	12.0	13.0	25.0	24.0	63.0	18.0	8.0	12.0	13.0	109.0	144.0	84.0	63.0	130.0	1.0	0.0	0.0	2.0	1.0	0.0	13.0	24.0	54.0	68.0	40.0	44.0	23.0	9.0	3.0	6.0	26.0	17.0	56.0	63.0	k__Bacteria; p__Proteobacteria; c__Gammaproteobacteria; o__Enterobacteriales; f__Enterobacteriaceae; g__; s__
OTU_223	9.0	0.0	0.0	0.0	0.0	0.0	1.0	0.0	0.0	0.0	0.0	0.0	0.0	0.0	0.0	0.0	0.0	0.0	0.0	1.0	47.0	63.0	41.0	0.0	4.0	5.0	2.0	3.0	0.0	0.0	0.0	7.0	2.0	2.0	10.0	4.0	9.0	0.0	0.0	0.0	k__Bacteria; p__Firmicutes; c__Clostridia; o__Clostridiales; f__Ruminococcaceae; g__; s__
OTU_3281	13.0	1.0	0.0	1.0	3.0	0.0	9.0	0.0	0.0	0.0	19.0	1.0	0.0	7.0	0.0	20.0	1.0	0.0	0.0	0.0	171.0	113.0	109.0	107.0	114.0	191.0	6.0	8.0	1.0	25.0	13.0	250.0	127.0	12.0	30.0	22.0	20.0	0.0	8.0	11.0	k__Bacteria; p__Firmicutes; c__Clostridia; o__Clostridiales; f__Lachnospiraceae; g__; s__
OTU_3819	10.0	0.0	1.0	5.0	4.0	0.0	2.0	0.0	0.0	0.0	24.0	0.0	0.0	3.0	0.0	21.0	0.0	1.0	0.0	0.0	78.0	42.0	42.0	75.0	80.0	144.0	3.0	8.0	2.0	25.0	3.0	183.0	118.0	10.0	29.0	34.0	15.0	0.0	19.0	6.0	k__Bacteria; p__Firmicutes; c__Clostridia; o__Clostridiales; f__Lachnospiraceae; g__Blautia; s__
OTU_1315	47.0	8.0	14.0	9.0	5.0	4.0	2.0	14.0	19.0	18.0	0.0	0.0	0.0	1.0	0.0	2.0	4.0	2.0	1.0	7.0	76.0	32.0	20.0	4.0	2.0	0.0	128.0	90.0	1.0	2.0	1.0	11.0	7.0	31.0	55.0	41.0	51.0	9.0	0.0	1.0	k__Bacteria; p__Bacteroidetes; c__Bacteroidia; o__Bacteroidales; f__Bacteroidaceae; g__Bacteroides; s__
OTU_3710	19.0	0.0	0.0	0.0	0.0	0.0	1.0	0.0	0.0	0.0	0.0	0.0	0.0	0.0	0.0	0.0	0.0	0.0	0.0	0.0	1.0	0.0	0.0	0.0	3.0	0.0	4.0	10.0	0.0	0.0	0.0	37.0	17.0	5.0	16.0	37.0	14.0	0.0	2.0	0.0	k__Bacteria; p__Firmicutes; c__Clostridia; o__Clostridiales; f__Ruminococcaceae; g__; s__
OTU_1797	7.0	14.0	6.0	5.0	8.0	8.0	0.0	11.0	20.0	11.0	39.0	3.0	7.0	3.0	8.0	71.0	73.0	40.0	46.0	37.0	0.0	0.0	0.0	0.0	0.0	1.0	16.0	16.0	29.0	43.0	13.0	23.0	16.0	11.0	2.0	0.0	15.0	6.0	33.0	45.0	k__Bacteria; p__Proteobacteria; c__Gammaproteobacteria; o__Enterobacteriales; f__Enterobacteriaceae; g__; s__
OTU_1902	6.0	0.0	0.0	0.0	0.0	0.0	0.0	0.0	0.0	0.0	0.0	0.0	0.0	0.0	0.0	0.0	0.0	0.0	0.0	0.0	0.0	0.0	0.0	1.0	0.0	0.0	3.0	0.0	0.0	0.0	0.0	6.0	7.0	0.0	0.0	4.0	4.0	0.0	0.0	0.0	k__Bacteria; p__Actinobacteria; c__Actinobacteria; o__Bifidobacteriales; f__Bifidobacteriaceae; g__Bifidobacterium; s__adolescentis
OTU_3841	84.0	16.0	9.0	8.0	14.0	25.0	31.0	46.0	35.0	34.0	0.0	3.0	2.0	2.0	2.0	0.0	9.0	5.0	2.0	7.0	12.0	10.0	8.0	0.0	0.0	1.0	66.0	141.0	0.0	3.0	1.0	2.0	1.0	56.0	73.0	18.0	131.0	31.0	0.0	0.0	k__Bacteria; p__Bacteroidetes; c__Bacteroidia; o__Bacteroidales; f__Bacteroidaceae; g__Bacteroides; s__fragilis
OTU_1884	12.0	5.0	4.0	4.0	3.0	34.0	36.0	56.0	76.0	78.0	0.0	0.0	0.0	0.0	0.0	0.0	0.0	0.0	0.0	0.0	0.0	0.0	0.0	0.0	0.0	0.0	2.0	5.0	0.0	0.0	0.0	0.0	0.0	14.0	2.0	0.0	14.0	106.0	0.0	0.0	k__Bacteria; p__Proteobacteria; c__Gammaproteobacteria; o__Enterobacteriales; f__Enterobacteriaceae; g__; s__
OTU_2882	2.0	1.0	0.0	0.0	1.0	2.0	2.0	0.0	2.0	2.0	56.0	730.0	811.0	865.0	1173.0	225.0	5379.0	5083.0	2316.0	2925.0	1.0	1.0	1.0	82.0	89.0	126.0	2.0	0.0	965.0	2557.0	2414.0	387.0	225.0	3.0	0.0	0.0	0.0	1.0	43.0	116.0	k__Bacteria; p__Firmicutes; c__Clostridia; o__Clostridiales; f__Veillonellaceae; g__Phascolarctobacterium; s__
OTU_3084	52.0	0.0	0.0	0.0	1.0	0.0	14.0	0.0	0.0	1.0	11.0	0.0	0.0	1.0	0.0	8.0	0.0	0.0	0.0	0.0	8.0	3.0	2.0	5.0	4.0	5.0	21.0	14.0	4.0	7.0	1.0	77.0	90.0	74.0	65.0	45.0	49.0	1.0	10.0	5.0	k__Bacteria; p__Firmicutes; c__Clostridia; o__Clostridiales; f__Ruminococcaceae; g__; s__
OTU_3305	1.0	0.0	0.0	0.0	1.0	0.0	2.0	1.0	1.0	0.0	0.0	13.0	14.0	22.0	20.0	0.0	0.0	0.0	1.0	0.0	2.0	0.0	3.0	0.0	1.0	1.0	0.0	1.0	0.0	0.0	7.0	2.0	3.0	2.0	1.0	0.0	2.0	0.0	0.0	1.0	k__Bacteria; p__Bacteroidetes; c__Bacteroidia; o__Bacteroidales; f__Bacteroidaceae; g__Bacteroides; s__uniformis
OTU_60	3.0	13.0	14.0	6.0	6.0	0.0	0.0	0.0	0.0	1.0	0.0	0.0	0.0	0.0	0.0	0.0	0.0	1.0	0.0	0.0	1.0	0.0	0.0	0.0	0.0	0.0	0.0	3.0	0.0	0.0	0.0	1.0	0.0	0.0	3.0	2.0	1.0	0.0	0.0	0.0	k__Bacteria; p__Bacteroidetes; c__Bacteroidia; o__Bacteroidales; f__Bacteroidaceae; g__Bacteroides; s__
OTU_3781	2.0	0.0	0.0	0.0	0.0	0.0	0.0	0.0	0.0	0.0	1.0	0.0	0.0	0.0	0.0	0.0	0.0	0.0	0.0	0.0	9.0	2.0	6.0	2.0	2.0	7.0	1.0	1.0	0.0	0.0	0.0	12.0	5.0	1.0	2.0	13.0	3.0	0.0	0.0	1.0	k__Bacteria; p__Firmicutes; c__Clostridia; o__Clostridiales; f__; g__; s__
OTU_584	15.0	7.0	11.0	0.0	2.0	0.0	2.0	6.0	13.0	11.0	0.0	0.0	0.0	0.0	0.0	0.0	0.0	1.0	0.0	0.0	1.0	2.0	1.0	0.0	0.0	0.0	13.0	3.0	0.0	0.0	0.0	0.0	0.0	4.0	4.0	1.0	3.0	9.0	0.0	0.0	k__Bacteria; p__Bacteroidetes; c__Bacteroidia; o__Bacteroidales; f__Porphyromonadaceae; g__Parabacteroides; s__distasonis
OTU_3144	60.0	1.0	2.0	0.0	0.0	8.0	22.0	2.0	9.0	7.0	48.0	0.0	0.0	0.0	1.0	47.0	2.0	0.0	1.0	2.0	201.0	151.0	157.0	31.0	37.0	54.0	42.0	19.0	4.0	18.0	4.0	116.0	69.0	326.0	312.0	148.0	95.0	7.0	31.0	32.0	k__Bacteria; p__Firmicutes; c__Clostridia; o__Clostridiales; f__; g__; s__
OTU_2685	9.0	100.0	30.0	14.0	16.0	0.0	0.0	0.0	0.0	0.0	0.0	0.0	0.0	0.0	0.0	0.0	0.0	0.0	0.0	0.0	85.0	43.0	53.0	0.0	0.0	1.0	86.0	7.0	0.0	0.0	0.0	0.0	0.0	1.0	2.0	1.0	4.0	0.0	0.0	0.0	k__Bacteria; p__Bacteroidetes; c__Bacteroidia; o__Bacteroidales; f__Prevotellaceae; g__Prevotella; s__copri
OTU_3927	49.0	0.0	1.0	0.0	0.0	0.0	32.0	0.0	1.0	0.0	14.0	1.0	0.0	4.0	1.0	11.0	0.0	0.0	1.0	0.0	205.0	136.0	135.0	41.0	62.0	83.0	22.0	22.0	1.0	20.0	4.0	177.0	95.0	66.0	119.0	114.0	43.0	0.0	8.0	10.0	k__Bacteria; p__Firmicutes; c__Clostridia; o__Clostridiales
OTU_1594	6.0	1.0	0.0	0.0	0.0	2.0	4.0	1.0	1.0	3.0	0.0	0.0	0.0	0.0	1.0	0.0	0.0	0.0	0.0	0.0	0.0	1.0	0.0	0.0	0.0	0.0	5.0	8.0	0.0	0.0	0.0	0.0	0.0	1.0	4.0	2.0	8.0	2.0	0.0	0.0	k__Bacteria; p__Bacteroidetes; c__Bacteroidia; o__Bacteroidales; f__Bacteroidaceae; g__Bacteroides; s__fragilis
OTU_1504	6.0	0.0	0.0	0.0	0.0	0.0	1.0	0.0	0.0	0.0	0.0	0.0	0.0	0.0	0.0	0.0	0.0	0.0	0.0	0.0	0.0	0.0	0.0	0.0	0.0	0.0	2.0	8.0	0.0	0.0	0.0	1.0	0.0	18.0	38.0	31.0	10.0	0.0	0.0	0.0	k__Bacteria; p__Actinobacteria; c__Actinobacteria; o__Bifidobacteriales; f__Bifidobacteriaceae; g__Bifidobacterium; s__adolescentis
OTU_3459	57.0	1.0	0.0	0.0	1.0	2.0	245.0	3.0	3.0	3.0	1.0	0.0	0.0	0.0	0.0	0.0	0.0	1.0	1.0	0.0	0.0	0.0	0.0	0.0	0.0	0.0	76.0	129.0	0.0	0.0	0.0	0.0	2.0	685.0	673.0	339.0	65.0	14.0	0.0	0.0	k__Bacteria; p__Actinobacteria; c__Actinobacteria; o__Bifidobacteriales; f__Bifidobacteriaceae; g__Bifidobacterium; s__
OTU_2128	9.0	2.0	8.0	2.0	2.0	1.0	1.0	9.0	11.0	6.0	26.0	9.0	1.0	4.0	8.0	76.0	84.0	38.0	40.0	49.0	1.0	0.0	0.0	0.0	1.0	0.0	11.0	20.0	26.0	31.0	20.0	15.0	12.0	6.0	3.0	3.0	20.0	7.0	32.0	36.0	k__Bacteria; p__Proteobacteria; c__Gammaproteobacteria; o__Enterobacteriales; f__Enterobacteriaceae
OTU_2570	8.0	1.0	1.0	4.0	5.0	5.0	1.0	4.0	9.0	5.0	0.0	4.0	2.0	10.0	1.0	0.0	1.0	0.0	0.0	0.0	1.0	1.0	2.0	0.0	0.0	0.0	3.0	6.0	1.0	0.0	3.0	1.0	2.0	0.0	1.0	3.0	9.0	3.0	0.0	0.0	k__Bacteria; p__Bacteroidetes; c__Bacteroidia; o__Bacteroidales; f__Bacteroidaceae; g__Bacteroides; s__uniformis
OTU_1099	5.0	0.0	0.0	0.0	0.0	0.0	10.0	0.0	1.0	4.0	2.0	0.0	0.0	0.0	0.0	0.0	0.0	0.0	0.0	0.0	24.0	20.0	17.0	0.0	1.0	0.0	17.0	5.0	0.0	0.0	0.0	0.0	0.0	70.0	87.0	33.0	7.0	0.0	0.0	0.0	k__Bacteria; p__Firmicutes; c__Clostridia; o__Clostridiales; f__; g__; s__
OTU_1082	9.0	8.0	5.0	8.0	6.0	4.0	4.0	8.0	19.0	14.0	3.0	0.0	0.0	0.0	2.0	15.0	23.0	9.0	14.0	22.0	0.0	0.0	0.0	0.0	0.0	0.0	3.0	3.0	1.0	3.0	11.0	7.0	20.0	3.0	4.0	0.0	8.0	10.0	5.0	8.0	k__Bacteria; p__Proteobacteria; c__Gammaproteobacteria; o__Enterobacteriales; f__Enterobacteriaceae; g__; s__
OTU_1214	3.0	0.0	0.0	0.0	0.0	1.0	0.0	2.0	10.0	2.0	0.0	0.0	0.0	0.0	0.0	0.0	0.0	0.0	0.0	0.0	0.0	0.0	0.0	0.0	0.0	0.0	0.0	1.0	0.0	0.0	0.0	3.0	2.0	10.0	2.0	0.0	1.0	6.0	0.0	0.0	k__Bacteria; p__Proteobacteria; c__Gammaproteobacteria; o__Enterobacteriales; f__Enterobacteriaceae
OTU_2730	6.0	0.0	0.0	0.0	0.0	0.0	0.0	0.0	0.0	0.0	0.0	0.0	0.0	0.0	0.0	0.0	0.0	0.0	0.0	0.0	25.0	12.0	16.0	0.0	0.0	0.0	5.0	1.0	0.0	0.0	0.0	0.0	0.0	19.0	20.0	9.0	1.0	0.0	0.0	0.0	k__Bacteria; p__Firmicutes; c__Clostridia; o__Clostridiales; f__; g__; s__
OTU_3926	22.0	3.0	9.0	22.0	19.0	0.0	16.0	0.0	0.0	1.0	35.0	0.0	5.0	22.0	1.0	24.0	0.0	0.0	0.0	0.0	139.0	70.0	72.0	29.0	35.0	68.0	29.0	18.0	5.0	16.0	10.0	357.0	208.0	56.0	110.0	89.0	56.0	0.0	24.0	12.0	k__Bacteria; p__Firmicutes; c__Clostridia; o__Clostridiales; f__Lachnospiraceae; g__Blautia; s__
OTU_928	38.0	0.0	0.0	0.0	0.0	0.0	4.0	0.0	0.0	0.0	67.0	0.0	0.0	0.0	0.0	20.0	0.0	0.0	0.0	0.0	250.0	180.0	161.0	68.0	123.0	179.0	8.0	18.0	9.0	84.0	17.0	397.0	268.0	50.0	65.0	23.0	49.0	0.0	28.0	19.0	k__Bacteria; p__Firmicutes; c__Clostridia; o__Clostridiales; f__Ruminococcaceae; g__; s__
OTU_3643	44.0	3141.0	4773.0	6608.0	6609.0	15.0	9.0	17.0	17.0	25.0	39.0	1432.0	1631.0	2575.0	2489.0	140.0	226.0	178.0	95.0	111.0	74.0	46.0	37.0	171.0	215.0	283.0	149.0	145.0	225.0	444.0	231.0	570.0	329.0	13.0	33.0	36.0	66.0	13.0	17.0	75.0	k__Bacteria; p__Bacteroidetes; c__Bacteroidia; o__Bacteroidales; f__Bacteroidaceae; g__Bacteroides; s__caccae
OTU_785	44.0	10.0	23.0	1.0	4.0	0.0	9.0	2.0	6.0	3.0	0.0	0.0	0.0	0.0	1.0	2.0	3.0	0.0	0.0	0.0	389.0	244.0	185.0	15.0	13.0	9.0	42.0	44.0	0.0	1.0	1.0	6.0	1.0	61.0	70.0	107.0	66.0	3.0	2.0	2.0	k__Bacteria; p__Bacteroidetes; c__Bacteroidia; o__Bacteroidales; f__Rikenellaceae; g__; s__
OTU_2160	60.0	43.0	43.0	15.0	13.0	47.0	12.0	76.0	87.0	54.0	0.0	12.0	31.0	25.0	13.0	0.0	4.0	1.0	4.0	5.0	23.0	14.0	14.0	1.0	0.0	0.0	76.0	61.0	0.0	0.0	2.0	1.0	0.0	31.0	33.0	29.0	92.0	40.0	1.0	0.0	k__Bacteria; p__Bacteroidetes; c__Bacteroidia; o__Bacteroidales; f__Porphyromonadaceae; g__Parabacteroides; s__distasonis
OTU_2315	11.0	0.0	0.0	0.0	0.0	0.0	3.0	0.0	0.0	0.0	0.0	0.0	0.0	0.0	0.0	0.0	0.0	0.0	0.0	0.0	0.0	0.0	1.0	0.0	0.0	0.0	16.0	24.0	0.0	0.0	0.0	0.0	0.0	98.0	138.0	317.0	10.0	0.0	0.0	0.0	k__Bacteria; p__Actinobacteria; c__Actinobacteria; o__Bifidobacteriales; f__Bifidobacteriaceae; g__Bifidobacterium; s__
OTU_3145	72.0	65.0	53.0	31.0	41.0	434.0	299.0	522.0	732.0	684.0	0.0	0.0	0.0	2.0	0.0	0.0	0.0	2.0	6.0	13.0	1.0	1.0	1.0	0.0	0.0	2.0	15.0	53.0	1.0	0.0	1.0	40.0	38.0	228.0	67.0	4.0	166.0	1252.0	0.0	0.0	k__Bacteria; p__Proteobacteria; c__Gammaproteobacteria; o__Enterobacteriales; f__Enterobacteriaceae; g__; s__
OTU_991	11.0	6.0	2.0	4.0	3.0	7.0	0.0	10.0	13.0	3.0	1.0	14.0	13.0	22.0	10.0	0.0	15.0	10.0	5.0	2.0	4.0	3.0	1.0	0.0	1.0	1.0	4.0	8.0	1.0	5.0	4.0	5.0	2.0	7.0	0.0	0.0	5.0	1.0	0.0	0.0	k__Bacteria; p__Bacteroidetes; c__Bacteroidia; o__Bacteroidales; f__Bacteroidaceae; g__Bacteroides; s__
OTU_3341	42.0	61.0	70.0	65.0	41.0	60.0	48.0	139.0	291.0	240.0	1.0	0.0	0.0	0.0	1.0	0.0	1.0	0.0	22.0	5.0	0.0	0.0	0.0	0.0	0.0	0.0	2.0	30.0	0.0	0.0	0.0	1.0	0.0	31.0	14.0	13.0	47.0	197.0	0.0	0.0	k__Bacteria; p__Proteobacteria; c__Gammaproteobacteria; o__Enterobacteriales; f__Enterobacteriaceae; g__Klebsiella; s__
OTU_3637	90.0	4530.0	5938.0	5762.0	5514.0	27.0	17.0	56.0	64.0	63.0	13.0	2130.0	3568.0	6491.0	3702.0	59.0	283.0	233.0	73.0	145.0	54.0	33.0	33.0	66.0	59.0	88.0	56.0	318.0	47.0	231.0	126.0	286.0	136.0	32.0	54.0	45.0	163.0	39.0	5.0	26.0	k__Bacteria; p__Bacteroidetes; c__Bacteroidia; o__Bacteroidales; f__Bacteroidaceae; g__Bacteroides; s__
OTU_3870	37.0	25.0	18.0	23.0	16.0	18.0	19.0	44.0	60.0	48.0	20.0	2.0	3.0	5.0	4.0	36.0	39.0	21.0	29.0	21.0	0.0	0.0	0.0	0.0	0.0	0.0	15.0	24.0	27.0	24.0	11.0	20.0	11.0	9.0	5.0	7.0	53.0	48.0	14.0	31.0	k__Bacteria; p__Proteobacteria; c__Gammaproteobacteria; o__Enterobacteriales; f__Enterobacteriaceae; g__; s__
OTU_3268	5.0	6.0	3.0	7.0	3.0	4.0	1.0	18.0	29.0	18.0	6.0	1.0	0.0	0.0	0.0	13.0	7.0	6.0	2.0	5.0	0.0	0.0	0.0	0.0	0.0	0.0	2.0	3.0	1.0	7.0	4.0	7.0	5.0	0.0	3.0	1.0	4.0	16.0	4.0	5.0	k__Bacteria; p__Proteobacteria; c__Gammaproteobacteria; o__Enterobacteriales; f__Enterobacteriaceae; g__; s__
OTU_1429	26.0	5.0	0.0	2.0	4.0	16.0	15.0	32.0	30.0	25.0	0.0	0.0	0.0	0.0	0.0	0.0	0.0	0.0	0.0	0.0	0.0	0.0	0.0	0.0	0.0	0.0	0.0	3.0	1.0	0.0	0.0	15.0	23.0	35.0	13.0	0.0	17.0	49.0	0.0	0.0	k__Bacteria; p__Proteobacteria; c__Gammaproteobacteria; o__Enterobacteriales; f__Enterobacteriaceae; g__Erwinia; s__
OTU_1885	10.0	386.0	267.0	128.0	132.0	0.0	0.0	0.0	0.0	0.0	0.0	0.0	0.0	0.0	0.0	0.0	0.0	0.0	0.0	0.0	62.0	45.0	49.0	0.0	0.0	0.0	132.0	41.0	0.0	0.0	0.0	0.0	0.0	0.0	2.0	2.0	9.0	0.0	0.0	0.0	k__Bacteria; p__Bacteroidetes; c__Bacteroidia; o__Bacteroidales; f__Prevotellaceae; g__Prevotella; s__copri
OTU_2432	32.0	25.0	26.0	13.0	11.0	13.0	7.0	39.0	58.0	22.0	5.0	181.0	287.0	301.0	129.0	48.0	178.0	154.0	34.0	73.0	17.0	7.0	11.0	12.0	8.0	16.0	48.0	61.0	16.0	67.0	64.0	60.0	50.0	16.0	15.0	7.0	43.0	24.0	4.0	25.0	k__Bacteria; p__Bacteroidetes; c__Bacteroidia; o__Bacteroidales; f__Porphyromonadaceae; g__Parabacteroides; s__distasonis
OTU_2536	28.0	32.0	36.0	9.0	14.0	24.0	81.0	48.0	103.0	65.0	0.0	0.0	0.0	0.0	0.0	1.0	0.0	0.0	1.0	3.0	0.0	0.0	0.0	0.0	0.0	0.0	4.0	19.0	0.0	0.0	0.0	0.0	0.0	27.0	38.0	10.0	36.0	65.0	0.0	0.0	k__Bacteria; p__Proteobacteria; c__Gammaproteobacteria; o__Enterobacteriales; f__Enterobacteriaceae; g__; s__
OTU_2211	23.0	0.0	0.0	0.0	0.0	0.0	0.0	0.0	0.0	0.0	0.0	1.0	0.0	0.0	0.0	0.0	0.0	0.0	0.0	0.0	0.0	0.0	0.0	0.0	0.0	0.0	16.0	30.0	0.0	0.0	0.0	0.0	0.0	32.0	40.0	97.0	50.0	0.0	0.0	0.0	k__Bacteria; p__Actinobacteria; c__Actinobacteria; o__Bifidobacteriales; f__Bifidobacteriaceae; g__Bifidobacterium; s__
OTU_1602	15.0	0.0	3.0	1.0	0.0	0.0	3.0	0.0	1.0	0.0	16.0	1.0	6.0	16.0	5.0	8.0	1.0	1.0	0.0	0.0	54.0	44.0	37.0	30.0	44.0	44.0	2.0	6.0	3.0	5.0	6.0	125.0	115.0	20.0	20.0	12.0	13.0	0.0	7.0	6.0	k__Bacteria; p__Firmicutes; c__Clostridia; o__Clostridiales; f__Lachnospiraceae; g__; s__
OTU_3746	35.0	4.0	7.0	2.0	1.0	0.0	15.0	0.0	1.0	0.0	50.0	0.0	0.0	5.0	0.0	70.0	2.0	1.0	0.0	0.0	797.0	553.0	569.0	415.0	515.0	644.0	47.0	43.0	3.0	82.0	44.0	579.0	349.0	80.0	98.0	91.0	58.0	0.0	31.0	40.0	k__Bacteria; p__Firmicutes; c__Clostridia; o__Clostridiales; f__; g__; s__
OTU_382	34.0	8.0	13.0	5.0	10.0	24.0	11.0	34.0	48.0	37.0	2.0	10.0	3.0	10.0	5.0	18.0	193.0	153.0	57.0	59.0	17.0	9.0	9.0	20.0	21.0	23.0	20.0	28.0	54.0	38.0	18.0	143.0	73.0	28.0	18.0	12.0	69.0	28.0	2.0	21.0	k__Bacteria; p__Bacteroidetes; c__Bacteroidia; o__Bacteroidales; f__Bacteroidaceae; g__Bacteroides; s__ovatus
OTU_3441	23.0	14.0	14.0	20.0	21.0	6.0	6.0	18.0	30.0	37.0	24.0	7.0	6.0	5.0	3.0	89.0	110.0	61.0	46.0	52.0	1.0	0.0	1.0	2.0	0.0	0.0	13.0	14.0	45.0	54.0	14.0	36.0	18.0	5.0	7.0	5.0	25.0	37.0	29.0	73.0	k__Bacteria; p__Proteobacteria; c__Gammaproteobacteria; o__Enterobacteriales; f__Enterobacteriaceae; g__; s__
OTU_3172	13.0	211.0	358.0	284.0	237.0	6.0	6.0	4.0	5.0	3.0	0.0	33.0	37.0	71.0	56.0	23.0	42.0	54.0	16.0	30.0	13.0	7.0	13.0	18.0	10.0	19.0	25.0	35.0	10.0	33.0	17.0	77.0	37.0	9.0	6.0	4.0	27.0	8.0	0.0	2.0	k__Bacteria; p__Bacteroidetes; c__Bacteroidia; o__Bacteroidales; f__Bacteroidaceae; g__Bacteroides; s__
OTU_1247	1.0	4.0	8.0	2.0	1.0	0.0	0.0	0.0	0.0	0.0	0.0	0.0	0.0	0.0	0.0	0.0	0.0	0.0	0.0	0.0	7.0	1.0	1.0	0.0	0.0	0.0	2.0	0.0	0.0	0.0	0.0	0.0	0.0	0.0	0.0	0.0	0.0	0.0	0.0	0.0	k__Bacteria; p__Bacteroidetes; c__Bacteroidia; o__Bacteroidales; f__Bacteroidaceae; g__Bacteroides; s__
OTU_3662	2.0	4.0	6.0	3.0	2.0	1.0	3.0	6.0	4.0	4.0	13.0	3.0	3.0	4.0	3.0	31.0	35.0	29.0	16.0	25.0	1.0	0.0	0.0	0.0	0.0	0.0	9.0	5.0	22.0	13.0	31.0	9.0	7.0	5.0	3.0	2.0	13.0	2.0	23.0	21.0	k__Bacteria; p__Proteobacteria; c__Gammaproteobacteria; o__Enterobacteriales; f__Enterobacteriaceae; g__; s__
OTU_1789	69.0	1.0	2.0	0.0	1.0	0.0	0.0	0.0	0.0	1.0	2.0	0.0	0.0	0.0	1.0	0.0	0.0	0.0	0.0	0.0	0.0	0.0	0.0	0.0	0.0	1.0	13.0	17.0	0.0	2.0	3.0	117.0	123.0	16.0	14.0	49.0	73.0	0.0	5.0	0.0	k__Bacteria; p__Actinobacteria; c__Actinobacteria; o__Bifidobacteriales; f__Bifidobacteriaceae; g__Bifidobacterium; s__adolescentis
OTU_2185	7.0	0.0	0.0	0.0	0.0	0.0	2.0	0.0	0.0	0.0	10.0	0.0	0.0	0.0	0.0	5.0	0.0	0.0	0.0	0.0	3.0	2.0	5.0	2.0	4.0	4.0	0.0	5.0	2.0	6.0	2.0	73.0	47.0	4.0	9.0	18.0	5.0	0.0	10.0	3.0	k__Bacteria; p__Firmicutes; c__Clostridia; o__Clostridiales; f__Ruminococcaceae; g__; s__
OTU_3110	3.0	0.0	0.0	0.0	0.0	0.0	0.0	0.0	0.0	0.0	4.0	0.0	0.0	0.0	0.0	2.0	0.0	0.0	0.0	0.0	1.0	1.0	0.0	4.0	3.0	6.0	2.0	0.0	2.0	8.0	1.0	18.0	16.0	0.0	2.0	2.0	2.0	0.0	0.0	3.0	k__Bacteria; p__Firmicutes; c__Clostridia; o__Clostridiales; f__Ruminococcaceae; g__; s__
OTU_2766	7.0	6.0	3.0	3.0	3.0	3.0	2.0	12.0	11.0	7.0	24.0	3.0	2.0	6.0	6.0	31.0	34.0	36.0	14.0	15.0	1.0	0.0	0.0	2.0	0.0	0.0	6.0	6.0	15.0	22.0	16.0	19.0	16.0	5.0	5.0	1.0	5.0	6.0	17.0	34.0	k__Bacteria; p__Proteobacteria; c__Gammaproteobacteria; o__Enterobacteriales; f__Enterobacteriaceae; g__; s__
OTU_2872	15.0	413.0	227.0	131.0	141.0	0.0	1.0	0.0	0.0	0.0	1.0	0.0	0.0	0.0	0.0	0.0	0.0	0.0	0.0	0.0	233.0	136.0	102.0	0.0	0.0	0.0	386.0	67.0	0.0	0.0	0.0	0.0	0.0	9.0	12.0	15.0	36.0	0.0	0.0	0.0	k__Bacteria; p__Bacteroidetes; c__Bacteroidia; o__Bacteroidales; f__Prevotellaceae; g__Prevotella; s__copri
OTU_3892	57.0	101.0	98.0	134.0	87.0	57.0	38.0	171.0	329.0	239.0	16.0	3.0	0.0	1.0	2.0	35.0	40.0	20.0	56.0	140.0	0.0	0.0	0.0	2.0	0.0	0.0	21.0	67.0	23.0	18.0	9.0	18.0	8.0	29.0	16.0	12.0	83.0	198.0	19.0	24.0	k__Bacteria; p__Proteobacteria; c__Gammaproteobacteria; o__Enterobacteriales; f__Enterobacteriaceae; g__; s__
OTU_85	3.0	1.0	0.0	0.0	1.0	0.0	9.0	1.0	1.0	0.0	21.0	0.0	1.0	0.0	0.0	16.0	0.0	0.0	2.0	0.0	333.0	213.0	196.0	261.0	310.0	426.0	8.0	3.0	0.0	8.0	2.0	159.0	97.0	105.0	75.0	23.0	6.0	0.0	21.0	15.0	k__Bacteria; p__Tenericutes; c__Mollicutes; o__RF39; f__; g__; s__
OTU_630	4.0	0.0	0.0	0.0	0.0	0.0	0.0	0.0	0.0	0.0	0.0	0.0	0.0	0.0	0.0	0.0	0.0	0.0	0.0	0.0	1.0	1.0	0.0	0.0	0.0	0.0	5.0	1.0	0.0	0.0	0.0	0.0	0.0	0.0	3.0	0.0	1.0	0.0	0.0	0.0	k__Bacteria; p__Firmicutes; c__Clostridia; o__Clostridiales; f__Ruminococcaceae; g__; s__
OTU_659	5.0	0.0	0.0	0.0	0.0	0.0	4.0	0.0	0.0	0.0	3.0	0.0	0.0	0.0	0.0	2.0	0.0	0.0	0.0	0.0	0.0	1.0	2.0	0.0	0.0	2.0	3.0	2.0	1.0	1.0	2.0	17.0	6.0	10.0	8.0	5.0	5.0	0.0	3.0	0.0	k__Bacteria; p__Firmicutes; c__Clostridia; o__Clostridiales; f__Ruminococcaceae; g__; s__
OTU_3348	8.0	7.0	7.0	8.0	5.0	0.0	8.0	0.0	0.0	0.0	0.0	0.0	0.0	0.0	0.0	0.0	0.0	0.0	0.0	0.0	23.0	14.0	16.0	0.0	0.0	0.0	12.0	8.0	0.0	0.0	0.0	0.0	0.0	14.0	21.0	8.0	4.0	0.0	0.0	0.0	k__Bacteria; p__Bacteroidetes; c__Bacteroidia; o__Bacteroidales; f__S24-7; g__; s__
OTU_387	19.0	0.0	0.0	0.0	0.0	0.0	0.0	0.0	0.0	0.0	0.0	0.0	0.0	0.0	0.0	0.0	1.0	0.0	0.0	0.0	0.0	0.0	0.0	0.0	0.0	0.0	7.0	14.0	0.0	0.0	0.0	0.0	0.0	25.0	28.0	84.0	27.0	0.0	0.0	0.0	k__Bacteria; p__Actinobacteria; c__Actinobacteria; o__Bifidobacteriales; f__Bifidobacteriaceae; g__Bifidobacterium; s__
OTU_3843	20.0	0.0	1.0	0.0	0.0	2.0	64.0	0.0	0.0	0.0	0.0	1.0	0.0	0.0	0.0	0.0	0.0	0.0	1.0	0.0	0.0	0.0	0.0	0.0	0.0	0.0	43.0	56.0	0.0	0.0	0.0	0.0	0.0	229.0	258.0	220.0	56.0	6.0	0.0	0.0	k__Bacteria; p__Actinobacteria; c__Actinobacteria; o__Bifidobacteriales; f__Bifidobacteriaceae; g__Bifidobacterium
OTU_2410	18.0	8.0	14.0	9.0	3.0	26.0	2.0	34.0	29.0	15.0	0.0	0.0	0.0	0.0	0.0	0.0	0.0	0.0	0.0	0.0	5.0	7.0	1.0	0.0	0.0	0.0	68.0	37.0	0.0	0.0	0.0	0.0	0.0	4.0	2.0	5.0	36.0	13.0	0.0	1.0	k__Bacteria; p__Bacteroidetes; c__Bacteroidia; o__Bacteroidales; f__Porphyromonadaceae; g__Parabacteroides; s__distasonis
OTU_1975	18.0	16.0	21.0	6.0	5.0	50.0	28.0	42.0	88.0	74.0	0.0	0.0	0.0	0.0	0.0	0.0	0.0	0.0	2.0	1.0	0.0	1.0	0.0	0.0	0.0	0.0	2.0	6.0	0.0	0.0	0.0	3.0	1.0	29.0	5.0	0.0	14.0	138.0	0.0	1.0	k__Bacteria; p__Proteobacteria; c__Gammaproteobacteria; o__Enterobacteriales; f__Enterobacteriaceae
OTU_878	6.0	4.0	1.0	1.0	0.0	2.0	0.0	1.0	6.0	1.0	0.0	0.0	0.0	0.0	0.0	0.0	3.0	1.0	0.0	0.0	1.0	1.0	1.0	0.0	0.0	0.0	3.0	6.0	0.0	2.0	0.0	0.0	0.0	0.0	3.0	0.0	6.0	0.0	0.0	0.0	k__Bacteria; p__Bacteroidetes; c__Bacteroidia; o__Bacteroidales; f__Bacteroidaceae; g__Bacteroides; s__
OTU_2294	13.0	230.0	126.0	42.0	57.0	0.0	0.0	0.0	0.0	0.0	0.0	1.0	0.0	0.0	0.0	0.0	0.0	1.0	0.0	0.0	74.0	38.0	33.0	0.0	0.0	0.0	232.0	33.0	0.0	0.0	0.0	0.0	0.0	0.0	0.0	4.0	5.0	0.0	0.0	0.0	k__Bacteria; p__Bacteroidetes; c__Bacteroidia; o__Bacteroidales; f__Prevotellaceae; g__Prevotella; s__copri
OTU_3300	35.0	27.0	35.0	12.0	9.0	11.0	4.0	32.0	42.0	35.0	0.0	0.0	0.0	0.0	0.0	0.0	0.0	0.0	0.0	0.0	11.0	5.0	1.0	0.0	0.0	0.0	45.0	23.0	0.0	0.0	0.0	0.0	0.0	33.0	21.0	10.0	35.0	22.0	0.0	0.0	k__Bacteria; p__Bacteroidetes; c__Bacteroidia; o__Bacteroidales; f__Porphyromonadaceae; g__Parabacteroides; s__distasonis
OTU_3398	24.0	0.0	0.0	0.0	0.0	0.0	2.0	0.0	0.0	0.0	5.0	0.0	0.0	0.0	0.0	3.0	0.0	0.0	0.0	0.0	6.0	5.0	5.0	9.0	30.0	23.0	5.0	4.0	7.0	12.0	2.0	89.0	61.0	18.0	19.0	17.0	11.0	1.0	3.0	4.0	k__Bacteria; p__Firmicutes; c__Clostridia; o__Clostridiales; f__Ruminococcaceae; g__; s__
OTU_114	15.0	18.0	32.0	14.0	10.0	25.0	8.0	36.0	74.0	29.0	3.0	0.0	0.0	0.0	0.0	0.0	0.0	0.0	0.0	0.0	222.0	129.0	95.0	8.0	6.0	7.0	28.0	18.0	1.0	0.0	2.0	6.0	4.0	42.0	49.0	30.0	23.0	86.0	0.0	1.0	k__Bacteria; p__Bacteroidetes; c__Bacteroidia; o__Bacteroidales; f__Rikenellaceae; g__; s__
OTU_1431	48.0	0.0	0.0	0.0	0.0	0.0	15.0	0.0	0.0	0.0	21.0	0.0	0.0	0.0	0.0	16.0	0.0	0.0	0.0	0.0	45.0	27.0	32.0	16.0	19.0	22.0	27.0	37.0	6.0	8.0	2.0	49.0	54.0	108.0	159.0	78.0	64.0	0.0	11.0	6.0	k__Bacteria; p__Firmicutes; c__Clostridia; o__Clostridiales; f__; g__; s__
OTU_3301	10.0	1.0	0.0	0.0	0.0	0.0	0.0	0.0	0.0	0.0	11.0	0.0	0.0	0.0	0.0	3.0	0.0	0.0	0.0	0.0	18.0	18.0	7.0	12.0	12.0	14.0	2.0	2.0	5.0	3.0	0.0	78.0	40.0	13.0	16.0	15.0	6.0	0.0	2.0	4.0	k__Bacteria; p__Firmicutes; c__Clostridia; o__Clostridiales
OTU_3328	43.0	6.0	9.0	4.0	1.0	8.0	3.0	20.0	41.0	27.0	1.0	0.0	0.0	0.0	0.0	0.0	0.0	0.0	0.0	0.0	62.0	62.0	29.0	0.0	0.0	0.0	87.0	60.0	0.0	0.0	0.0	0.0	0.0	68.0	70.0	46.0	32.0	15.0	0.0	0.0	k__Bacteria; p__Bacteroidetes; c__Bacteroidia; o__Bacteroidales; f__Bacteroidaceae; g__Bacteroides; s__
OTU_3025	35.0	71.0	84.0	80.0	43.0	72.0	80.0	164.0	412.0	287.0	0.0	0.0	1.0	1.0	0.0	1.0	0.0	0.0	9.0	22.0	0.0	0.0	0.0	1.0	0.0	1.0	9.0	37.0	0.0	0.0	0.0	0.0	1.0	27.0	20.0	12.0	29.0	258.0	0.0	0.0	k__Bacteria; p__Proteobacteria; c__Gammaproteobacteria; o__Enterobacteriales; f__Enterobacteriaceae; g__; s__
OTU_2929	3.0	0.0	0.0	0.0	0.0	0.0	0.0	0.0	0.0	0.0	0.0	0.0	0.0	0.0	0.0	0.0	0.0	0.0	0.0	0.0	6.0	4.0	4.0	0.0	0.0	0.0	0.0	2.0	0.0	0.0	0.0	0.0	0.0	3.0	4.0	1.0	0.0	0.0	0.0	0.0	k__Bacteria; p__Firmicutes; c__Clostridia; o__Clostridiales; f__; g__; s__
OTU_2690	3.0	3.0	1.0	3.0	3.0	0.0	0.0	0.0	3.0	3.0	0.0	0.0	0.0	0.0	0.0	0.0	0.0	0.0	0.0	0.0	0.0	0.0	0.0	0.0	0.0	0.0	1.0	2.0	0.0	0.0	0.0	0.0	0.0	3.0	1.0	0.0	0.0	0.0	0.0	0.0	k__Bacteria; p__Proteobacteria; c__Gammaproteobacteria; o__Enterobacteriales; f__Enterobacteriaceae
OTU_39	41.0	171.0	138.0	160.0	137.0	37.0	25.0	12.0	43.0	27.0	136.0	1.0	3.0	4.0	1.0	155.0	15.0	6.0	3.0	2.0	39.0	16.0	34.0	472.0	402.0	700.0	816.0	25.0	353.0	69.0	22.0	326.0	195.0	60.0	53.0	67.0	73.0	38.0	88.0	116.0	k__Bacteria; p__Firmicutes; c__Clostridia; o__Clostridiales; f__Clostridiaceae; g__; s__
OTU_3082	25.0	39.0	21.0	28.0	18.0	30.0	52.0	78.0	121.0	77.0	1.0	0.0	0.0	0.0	0.0	0.0	0.0	0.0	9.0	8.0	0.0	0.0	0.0	0.0	0.0	0.0	7.0	20.0	0.0	0.0	0.0	1.0	2.0	21.0	10.0	3.0	20.0	92.0	0.0	0.0	k__Bacteria; p__Proteobacteria; c__Gammaproteobacteria; o__Enterobacteriales; f__Enterobacteriaceae; g__; s__
OTU_2487	22.0	18.0	24.0	14.0	10.0	3.0	4.0	12.0	17.0	14.0	2.0	116.0	171.0	243.0	250.0	5.0	12.0	14.0	7.0	6.0	30.0	13.0	18.0	4.0	18.0	17.0	12.0	20.0	1.0	29.0	42.0	34.0	34.0	13.0	11.0	11.0	26.0	14.0	3.0	1.0	k__Bacteria; p__Bacteroidetes; c__Bacteroidia; o__Bacteroidales; f__Bacteroidaceae; g__Bacteroides; s__uniformis
OTU_3189	41.0	17.0	5.0	17.0	21.0	10.0	9.0	33.0	42.0	30.0	2.0	162.0	207.0	340.0	222.0	2.0	46.0	46.0	11.0	31.0	39.0	19.0	12.0	39.0	33.0	52.0	13.0	31.0	1.0	51.0	50.0	70.0	46.0	15.0	20.0	18.0	59.0	20.0	0.0	3.0	k__Bacteria; p__Bacteroidetes; c__Bacteroidia; o__Bacteroidales; f__Bacteroidaceae; g__Bacteroides; s__uniformis
OTU_3591	12.0	0.0	2.0	1.0	5.0	7.0	1.0	6.0	8.0	9.0	0.0	113.0	109.0	133.0	136.0	0.0	19.0	16.0	8.0	5.0	6.0	2.0	3.0	3.0	3.0	6.0	5.0	5.0	0.0	38.0	46.0	10.0	8.0	9.0	9.0	10.0	11.0	5.0	0.0	1.0	k__Bacteria; p__Bacteroidetes; c__Bacteroidia; o__Bacteroidales; f__Bacteroidaceae; g__Bacteroides; s__
OTU_3712	53.0	3.0	1.0	2.0	0.0	0.0	16.0	0.0	0.0	0.0	24.0	0.0	1.0	1.0	0.0	5.0	0.0	0.0	1.0	0.0	148.0	129.0	103.0	52.0	98.0	120.0	10.0	26.0	2.0	11.0	2.0	160.0	83.0	91.0	89.0	66.0	72.0	0.0	3.0	6.0	k__Bacteria; p__Firmicutes; c__Clostridia; o__Clostridiales; f__; g__; s__
OTU_1422	5.0	5.0	2.0	1.0	0.0	2.0	0.0	5.0	5.0	5.0	6.0	1.0	1.0	0.0	0.0	23.0	19.0	10.0	5.0	3.0	0.0	1.0	1.0	1.0	0.0	1.0	6.0	0.0	11.0	9.0	10.0	7.0	13.0	2.0	1.0	1.0	7.0	3.0	8.0	13.0	k__Bacteria; p__Proteobacteria; c__Gammaproteobacteria; o__Enterobacteriales; f__Enterobacteriaceae; g__; s__
OTU_634	28.0	132.0	94.0	34.0	25.0	0.0	0.0	0.0	0.0	0.0	0.0	0.0	0.0	0.0	0.0	0.0	0.0	1.0	0.0	0.0	156.0	119.0	95.0	0.0	0.0	0.0	438.0	116.0	0.0	0.0	0.0	0.0	0.0	6.0	9.0	5.0	17.0	0.0	0.0	0.0	k__Bacteria; p__Bacteroidetes; c__Bacteroidia; o__Bacteroidales; f__Prevotellaceae; g__Prevotella; s__copri
OTU_2858	10.0	0.0	0.0	0.0	0.0	0.0	13.0	0.0	0.0	1.0	2.0	0.0	0.0	0.0	0.0	1.0	0.0	0.0	0.0	0.0	130.0	97.0	79.0	9.0	5.0	16.0	14.0	10.0	0.0	8.0	1.0	8.0	5.0	123.0	101.0	29.0	20.0	0.0	1.0	1.0	k__Bacteria; p__Firmicutes; c__Clostridia; o__Clostridiales; f__Ruminococcaceae; g__; s__
OTU_1978	13.0	0.0	4.0	0.0	1.0	0.0	12.0	2.0	3.0	0.0	0.0	0.0	0.0	0.0	0.0	0.0	0.0	1.0	0.0	0.0	0.0	0.0	0.0	0.0	0.0	0.0	2.0	7.0	0.0	0.0	2.0	0.0	0.0	11.0	8.0	12.0	19.0	3.0	2.0	1.0	k__Bacteria; p__Proteobacteria; c__Gammaproteobacteria; o__Enterobacteriales; f__Enterobacteriaceae; g__; s__
OTU_155	4.0	0.0	2.0	2.0	5.0	0.0	0.0	6.0	3.0	3.0	0.0	0.0	0.0	0.0	0.0	0.0	0.0	0.0	0.0	0.0	1.0	1.0	0.0	0.0	0.0	0.0	11.0	8.0	0.0	0.0	0.0	0.0	0.0	0.0	3.0	2.0	3.0	2.0	0.0	0.0	k__Bacteria; p__Bacteroidetes; c__Bacteroidia; o__Bacteroidales; f__Bacteroidaceae; g__Bacteroides; s__
OTU_3955	19.0	7.0	7.0	4.0	1.0	7.0	2.0	7.0	15.0	15.0	1.0	219.0	295.0	299.0	389.0	1.0	25.0	23.0	9.0	20.0	7.0	3.0	6.0	20.0	7.0	13.0	8.0	17.0	2.0	55.0	40.0	51.0	26.0	8.0	14.0	8.0	23.0	10.0	0.0	1.0	k__Bacteria; p__Bacteroidetes; c__Bacteroidia; o__Bacteroidales; f__Bacteroidaceae; g__Bacteroides; s__uniformis
OTU_3846	86.0	1.0	2.0	0.0	0.0	2.0	414.0	2.0	8.0	6.0	0.0	1.0	0.0	1.0	0.0	0.0	0.0	1.0	1.0	1.0	2.0	2.0	0.0	0.0	0.0	0.0	168.0	205.0	2.0	1.0	0.0	0.0	1.0	1628.0	1769.0	708.0	145.0	34.0	0.0	1.0	k__Bacteria; p__Actinobacteria; c__Actinobacteria; o__Bifidobacteriales; f__Bifidobacteriaceae; g__Bifidobacterium; s__
OTU_120	23.0	1.0	9.0	0.0	1.0	0.0	7.0	0.0	0.0	0.0	0.0	0.0	0.0	0.0	0.0	0.0	0.0	0.0	0.0	0.0	600.0	397.0	396.0	0.0	0.0	0.0	48.0	29.0	0.0	1.0	0.0	0.0	3.0	41.0	76.0	20.0	22.0	2.0	0.0	0.0	k__Bacteria; p__Bacteroidetes; c__Bacteroidia; o__Bacteroidales; f__S24-7; g__; s__
OTU_1289	126.0	367.0	334.0	352.0	307.0	358.0	284.0	703.0	1055.0	1062.0	0.0	0.0	0.0	1.0	2.0	2.0	0.0	3.0	106.0	287.0	0.0	0.0	0.0	1.0	0.0	0.0	38.0	212.0	0.0	1.0	0.0	0.0	1.0	143.0	81.0	28.0	206.0	1036.0	0.0	0.0	k__Bacteria; p__Proteobacteria; c__Gammaproteobacteria; o__Enterobacteriales; f__Enterobacteriaceae; g__; s__
OTU_1103	2.0	0.0	0.0	0.0	0.0	0.0	0.0	0.0	0.0	0.0	0.0	0.0	0.0	0.0	0.0	0.0	0.0	0.0	0.0	0.0	0.0	0.0	0.0	0.0	0.0	0.0	0.0	0.0	0.0	0.0	0.0	0.0	0.0	1.0	0.0	0.0	0.0	0.0	0.0	0.0	k__Bacteria; p__Actinobacteria; c__Actinobacteria; o__Bifidobacteriales; f__Bifidobacteriaceae; g__Bifidobacterium; s__adolescentis
OTU_3426	6.0	1.0	1.0	2.0	2.0	0.0	1.0	4.0	9.0	2.0	0.0	0.0	0.0	0.0	0.0	0.0	0.0	0.0	0.0	1.0	0.0	0.0	0.0	0.0	0.0	0.0	0.0	3.0	0.0	0.0	0.0	0.0	0.0	0.0	0.0	2.0	3.0	5.0	0.0	0.0	k__Bacteria; p__Proteobacteria; c__Gammaproteobacteria; o__Enterobacteriales; f__Enterobacteriaceae; g__Klebsiella; s__
OTU_2979	14.0	44.0	40.0	41.0	27.0	35.0	22.0	105.0	230.0	128.0	0.0	0.0	0.0	0.0	0.0	0.0	0.0	0.0	0.0	0.0	0.0	0.0	0.0	0.0	0.0	0.0	2.0	7.0	0.0	0.0	0.0	0.0	1.0	13.0	13.0	4.0	21.0	110.0	0.0	1.0	k__Bacteria; p__Proteobacteria; c__Gammaproteobacteria; o__Enterobacteriales; f__Enterobacteriaceae; g__Klebsiella; s__
OTU_1578	3.0	1.0	1.0	0.0	0.0	0.0	5.0	0.0	0.0	0.0	7.0	0.0	0.0	0.0	0.0	21.0	0.0	0.0	0.0	0.0	44.0	18.0	25.0	28.0	32.0	51.0	3.0	5.0	3.0	13.0	7.0	43.0	32.0	4.0	5.0	7.0	5.0	0.0	5.0	8.0	k__Bacteria; p__Firmicutes; c__Clostridia; o__Clostridiales; f__; g__; s__
OTU_165	17.0	8.0	11.0	5.0	2.0	5.0	4.0	3.0	38.0	15.0	21.0	8.0	4.0	15.0	14.0	10.0	59.0	8.0	6.0	6.0	1.0	11.0	26.0	8.0	56.0	7.0	14.0	7.0	3.0	23.0	24.0	10.0	8.0	10.0	6.0	1.0	5.0	5.0	2.0	2.0	k__Bacteria; p__Fusobacteria; c__Fusobacteriia; o__Fusobacteriales; f__Fusobacteriaceae; g__Fusobacterium; s__
OTU_3188	35.0	1.0	0.0	0.0	0.0	0.0	13.0	0.0	0.0	3.0	37.0	0.0	1.0	0.0	0.0	34.0	0.0	1.0	0.0	0.0	666.0	432.0	490.0	252.0	318.0	453.0	40.0	28.0	4.0	29.0	25.0	418.0	288.0	80.0	105.0	105.0	59.0	0.0	23.0	34.0	k__Bacteria; p__Firmicutes; c__Clostridia; o__Clostridiales; f__Lachnospiraceae; g__; s__
OTU_1053	26.0	0.0	0.0	0.0	0.0	0.0	1.0	0.0	0.0	0.0	0.0	0.0	0.0	0.0	0.0	0.0	0.0	0.0	0.0	0.0	0.0	0.0	0.0	0.0	0.0	0.0	17.0	35.0	0.0	0.0	0.0	0.0	0.0	43.0	41.0	117.0	37.0	0.0	0.0	0.0	k__Bacteria; p__Actinobacteria; c__Actinobacteria; o__Bifidobacteriales; f__Bifidobacteriaceae; g__Bifidobacterium; s__
OTU_2857	30.0	0.0	0.0	0.0	0.0	0.0	0.0	0.0	0.0	0.0	2.0	0.0	0.0	2.0	0.0	0.0	0.0	0.0	0.0	0.0	2.0	1.0	1.0	1.0	0.0	1.0	2.0	6.0	0.0	1.0	0.0	59.0	41.0	10.0	5.0	19.0	28.0	0.0	0.0	0.0	k__Bacteria; p__Actinobacteria; c__Actinobacteria; o__Bifidobacteriales; f__Bifidobacteriaceae; g__Bifidobacterium; s__
OTU_1846	9.0	1.0	0.0	1.0	0.0	1.0	2.0	0.0	4.0	2.0	22.0	0.0	1.0	0.0	1.0	19.0	4.0	0.0	0.0	0.0	0.0	0.0	0.0	0.0	0.0	0.0	6.0	14.0	17.0	10.0	6.0	25.0	21.0	10.0	15.0	2.0	10.0	1.0	13.0	16.0	k__Bacteria; p__Proteobacteria; c__Gammaproteobacteria; o__Enterobacteriales; f__Enterobacteriaceae; g__; s__
OTU_3377	17.0	0.0	0.0	0.0	0.0	0.0	8.0	0.0	0.0	0.0	5.0	0.0	0.0	0.0	0.0	7.0	0.0	0.0	0.0	0.0	10.0	19.0	4.0	21.0	22.0	27.0	5.0	9.0	1.0	10.0	6.0	116.0	58.0	30.0	33.0	17.0	15.0	0.0	6.0	1.0	k__Bacteria; p__Firmicutes; c__Clostridia; o__Clostridiales; f__Ruminococcaceae; g__; s__
OTU_3429	8.0	7.0	13.0	9.0	16.0	25.0	8.0	49.0	63.0	63.0	0.0	0.0	0.0	1.0	0.0	1.0	0.0	2.0	3.0	10.0	0.0	0.0	0.0	0.0	0.0	0.0	1.0	3.0	0.0	0.0	0.0	0.0	0.0	7.0	4.0	1.0	17.0	47.0	0.0	0.0	k__Bacteria; p__Proteobacteria; c__Gammaproteobacteria; o__Enterobacteriales; f__Enterobacteriaceae; g__; s__
OTU_3508	46.0	0.0	0.0	3.0	0.0	13.0	14.0	36.0	70.0	44.0	226.0	8.0	34.0	119.0	2.0	366.0	8.0	15.0	8.0	4.0	256.0	165.0	166.0	1134.0	1595.0	1900.0	50.0	53.0	36.0	152.0	121.0	1944.0	1518.0	78.0	92.0	173.0	79.0	28.0	159.0	191.0	k__Bacteria; p__Firmicutes; c__Clostridia; o__Clostridiales; f__Lachnospiraceae
OTU_1445	2.0	0.0	0.0	0.0	0.0	0.0	0.0	0.0	0.0	0.0	0.0	0.0	0.0	0.0	0.0	0.0	0.0	0.0	1.0	0.0	0.0	0.0	0.0	0.0	0.0	0.0	2.0	9.0	0.0	0.0	0.0	0.0	0.0	13.0	11.0	19.0	3.0	0.0	0.0	0.0	k__Bacteria; p__Actinobacteria; c__Actinobacteria; o__Bifidobacteriales; f__Bifidobacteriaceae; g__Bifidobacterium; s__
OTU_753	46.0	0.0	1.0	0.0	0.0	0.0	9.0	0.0	0.0	1.0	1.0	0.0	0.0	0.0	0.0	0.0	0.0	1.0	0.0	0.0	0.0	0.0	0.0	0.0	0.0	0.0	3.0	33.0	0.0	0.0	0.0	44.0	21.0	655.0	876.0	2220.0	118.0	5.0	0.0	1.0	k__Bacteria; p__Actinobacteria; c__Actinobacteria; o__Bifidobacteriales; f__Bifidobacteriaceae; g__Bifidobacterium; s__longum
OTU_2975	54.0	36.0	62.0	29.0	39.0	6.0	4.0	6.0	16.0	15.0	2.0	3.0	7.0	2.0	7.0	10.0	76.0	69.0	22.0	49.0	56.0	40.0	31.0	13.0	9.0	18.0	114.0	63.0	3.0	12.0	9.0	69.0	44.0	37.0	39.0	30.0	67.0	7.0	0.0	7.0	k__Bacteria; p__Bacteroidetes; c__Bacteroidia; o__Bacteroidales; f__Bacteroidaceae; g__Bacteroides; s__
OTU_2833	11.0	12.0	10.0	7.0	7.0	13.0	5.0	17.0	33.0	35.0	49.0	7.0	2.0	6.0	12.0	82.0	94.0	65.0	52.0	61.0	0.0	0.0	0.0	0.0	1.0	0.0	14.0	23.0	34.0	44.0	28.0	19.0	25.0	13.0	8.0	2.0	28.0	15.0	28.0	52.0	k__Bacteria; p__Proteobacteria; c__Gammaproteobacteria; o__Enterobacteriales; f__Enterobacteriaceae; g__; s__
OTU_230	9.0	0.0	0.0	0.0	0.0	0.0	5.0	0.0	0.0	0.0	0.0	0.0	0.0	0.0	0.0	0.0	0.0	0.0	0.0	0.0	38.0	35.0	30.0	0.0	0.0	0.0	11.0	14.0	0.0	0.0	0.0	0.0	0.0	43.0	54.0	20.0	9.0	0.0	0.0	0.0	k__Bacteria; p__Firmicutes; c__Clostridia; o__Clostridiales; f__Ruminococcaceae; g__Ruminococcus; s__
OTU_3346	23.0	1.0	0.0	1.0	0.0	15.0	140.0	11.0	36.0	65.0	0.0	0.0	0.0	0.0	0.0	0.0	0.0	3.0	0.0	0.0	4.0	2.0	2.0	1.0	0.0	0.0	2.0	20.0	0.0	0.0	0.0	6.0	16.0	953.0	1024.0	752.0	20.0	67.0	0.0	1.0	k__Bacteria; p__Actinobacteria; c__Actinobacteria; o__Bifidobacteriales; f__Bifidobacteriaceae; g__Bifidobacterium; s__longum
OTU_3830	12.0	13.0	10.0	24.0	2.0	2.0	7.0	13.0	21.0	21.0	54.0	17.0	4.0	10.0	6.0	98.0	126.0	83.0	61.0	149.0	0.0	2.0	1.0	1.0	1.0	1.0	19.0	22.0	25.0	37.0	40.0	34.0	23.0	5.0	4.0	7.0	24.0	15.0	48.0	61.0	k__Bacteria; p__Proteobacteria; c__Gammaproteobacteria
OTU_75	44.0	1.0	1.0	0.0	0.0	0.0	1.0	0.0	1.0	2.0	0.0	1.0	0.0	0.0	0.0	0.0	0.0	0.0	0.0	0.0	0.0	0.0	0.0	0.0	0.0	0.0	60.0	92.0	0.0	0.0	0.0	0.0	2.0	361.0	505.0	1150.0	64.0	0.0	0.0	0.0	k__Bacteria; p__Actinobacteria; c__Actinobacteria; o__Bifidobacteriales; f__Bifidobacteriaceae; g__Bifidobacterium; s__
OTU_1791	76.0	32.0	27.0	13.0	29.0	20.0	18.0	45.0	88.0	49.0	114.0	20.0	12.0	14.0	22.0	224.0	305.0	163.0	116.0	75.0	0.0	2.0	0.0	2.0	3.0	2.0	52.0	28.0	135.0	159.0	81.0	92.0	109.0	26.0	21.0	4.0	53.0	40.0	96.0	168.0	k__Bacteria; p__Proteobacteria; c__Gammaproteobacteria; o__Enterobacteriales; f__Enterobacteriaceae; g__; s__
OTU_695	4.0	22.0	17.0	1.0	3.0	0.0	0.0	0.0	1.0	0.0	0.0	2.0	0.0	1.0	1.0	0.0	1.0	0.0	1.0	2.0	16.0	5.0	14.0	1.0	2.0	2.0	8.0	13.0	0.0	3.0	0.0	0.0	0.0	0.0	2.0	3.0	1.0	0.0	0.0	0.0	k__Bacteria; p__Bacteroidetes; c__Bacteroidia; o__Bacteroidales; f__Bacteroidaceae; g__Bacteroides; s__
OTU_3844	62.0	5.0	6.0	2.0	2.0	3.0	10.0	12.0	26.0	16.0	0.0	2.0	0.0	0.0	0.0	0.0	2.0	2.0	0.0	2.0	6.0	5.0	0.0	0.0	0.0	0.0	25.0	46.0	0.0	2.0	0.0	2.0	5.0	49.0	37.0	20.0	57.0	13.0	0.0	0.0	k__Bacteria; p__Bacteroidetes; c__Bacteroidia; o__Bacteroidales; f__Bacteroidaceae; g__Bacteroides; s__fragilis
OTU_2971	11.0	2.0	6.0	8.0	8.0	4.0	5.0	23.0	14.0	12.0	0.0	0.0	0.0	0.0	0.0	1.0	2.0	5.0	2.0	0.0	0.0	0.0	0.0	0.0	0.0	0.0	29.0	30.0	3.0	2.0	0.0	2.0	2.0	5.0	3.0	2.0	24.0	2.0	0.0	1.0	k__Bacteria; p__Proteobacteria; c__Gammaproteobacteria
OTU_1334	5.0	0.0	0.0	0.0	0.0	0.0	2.0	0.0	0.0	0.0	0.0	0.0	0.0	0.0	0.0	1.0	0.0	0.0	0.0	0.0	0.0	2.0	0.0	0.0	1.0	0.0	0.0	0.0	0.0	1.0	1.0	10.0	4.0	7.0	3.0	4.0	8.0	0.0	0.0	0.0	k__Bacteria; p__Firmicutes; c__Clostridia; o__Clostridiales; f__Ruminococcaceae; g__; s__
OTU_1433	11.0	11.0	9.0	16.0	9.0	8.0	7.0	19.0	24.0	18.0	64.0	11.0	2.0	5.0	9.0	93.0	99.0	87.0	65.0	54.0	0.0	0.0	0.0	0.0	0.0	0.0	7.0	14.0	41.0	47.0	26.0	34.0	26.0	1.0	6.0	6.0	27.0	20.0	66.0	86.0	k__Bacteria; p__Proteobacteria; c__Gammaproteobacteria; o__Enterobacteriales; f__Enterobacteriaceae; g__; s__
OTU_2804	6.0	6.0	1.0	2.0	4.0	1.0	1.0	5.0	10.0	6.0	14.0	0.0	1.0	1.0	2.0	30.0	32.0	19.0	11.0	8.0	0.0	0.0	0.0	0.0	0.0	0.0	7.0	3.0	17.0	20.0	10.0	14.0	9.0	3.0	1.0	3.0	6.0	2.0	15.0	14.0	k__Bacteria; p__Proteobacteria; c__Gammaproteobacteria; o__Enterobacteriales; f__Enterobacteriaceae; g__; s__
OTU_3693	14.0	9.0	9.0	5.0	2.0	11.0	1.0	27.0	34.0	5.0	0.0	4.0	3.0	7.0	4.0	4.0	113.0	127.0	48.0	59.0	3.0	2.0	1.0	0.0	1.0	0.0	15.0	20.0	2.0	2.0	2.0	6.0	4.0	0.0	7.0	2.0	8.0	9.0	1.0	5.0	k__Bacteria; p__Bacteroidetes; c__Bacteroidia; o__Bacteroidales; f__Porphyromonadaceae; g__Parabacteroides
OTU_16	108.0	20.0	32.0	12.0	12.0	10.0	0.0	43.0	39.0	48.0	0.0	0.0	0.0	0.0	9.0	57.0	187.0	115.0	42.0	100.0	119.0	57.0	43.0	18.0	27.0	20.0	318.0	126.0	12.0	26.0	12.0	206.0	139.0	71.0	104.0	51.0	132.0	29.0	2.0	27.0	k__Bacteria; p__Bacteroidetes; c__Bacteroidia; o__Bacteroidales; f__Bacteroidaceae; g__Bacteroides; s__
OTU_3853	7.0	1.0	3.0	3.0	5.0	1.0	7.0	1.0	0.0	0.0	5.0	0.0	0.0	2.0	0.0	8.0	0.0	0.0	0.0	0.0	6.0	5.0	2.0	3.0	6.0	12.0	6.0	6.0	1.0	10.0	3.0	44.0	22.0	17.0	27.0	20.0	7.0	2.0	7.0	2.0	k__Bacteria; p__Firmicutes; c__Clostridia; o__Clostridiales; f__Lachnospiraceae; g__Blautia; s__
OTU_1153	6.0	0.0	0.0	0.0	0.0	0.0	0.0	0.0	1.0	0.0	12.0	0.0	0.0	0.0	0.0	8.0	0.0	0.0	0.0	0.0	7.0	2.0	1.0	23.0	26.0	31.0	2.0	2.0	7.0	15.0	5.0	118.0	73.0	21.0	10.0	8.0	7.0	0.0	9.0	6.0	k__Bacteria; p__Firmicutes; c__Clostridia; o__Clostridiales; f__Ruminococcaceae; g__Faecalibacterium; s__prausnitzii
OTU_1191	35.0	5.0	13.0	5.0	9.0	4.0	2.0	14.0	16.0	8.0	3.0	0.0	1.0	3.0	1.0	5.0	11.0	11.0	3.0	3.0	244.0	169.0	148.0	35.0	44.0	69.0	24.0	24.0	0.0	6.0	6.0	35.0	18.0	33.0	40.0	72.0	41.0	10.0	0.0	1.0	k__Bacteria; p__Bacteroidetes; c__Bacteroidia; o__Bacteroidales; f__[Barnesiellaceae]; g__; s__
OTU_130	35.0	0.0	0.0	0.0	0.0	0.0	13.0	1.0	0.0	0.0	1.0	0.0	0.0	0.0	0.0	1.0	0.0	0.0	0.0	0.0	187.0	125.0	90.0	8.0	3.0	9.0	23.0	19.0	4.0	2.0	0.0	24.0	20.0	64.0	63.0	43.0	50.0	0.0	0.0	1.0	k__Bacteria; p__Firmicutes; c__Clostridia; o__Clostridiales
OTU_2945	7.0	10.0	1.0	5.0	3.0	2.0	1.0	7.0	11.0	3.0	23.0	3.0	2.0	3.0	1.0	31.0	27.0	21.0	18.0	24.0	0.0	0.0	0.0	2.0	0.0	0.0	7.0	11.0	15.0	24.0	3.0	17.0	9.0	2.0	1.0	0.0	8.0	11.0	21.0	35.0	k__Bacteria; p__Proteobacteria; c__Gammaproteobacteria; o__Enterobacteriales; f__Enterobacteriaceae; g__; s__
OTU_3068	40.0	22.0	19.0	9.0	13.0	8.0	12.0	45.0	65.0	36.0	66.0	8.0	11.0	18.0	9.0	141.0	207.0	91.0	77.0	43.0	0.0	1.0	0.0	0.0	1.0	2.0	26.0	27.0	85.0	80.0	52.0	63.0	80.0	13.0	9.0	3.0	48.0	21.0	50.0	113.0	k__Bacteria; p__Proteobacteria; c__Gammaproteobacteria; o__Enterobacteriales; f__Enterobacteriaceae; g__; s__
OTU_783	3.0	0.0	0.0	0.0	0.0	0.0	1.0	0.0	0.0	0.0	0.0	0.0	0.0	0.0	0.0	0.0	0.0	0.0	0.0	0.0	1.0	0.0	1.0	0.0	0.0	3.0	0.0	0.0	0.0	0.0	1.0	10.0	9.0	0.0	2.0	2.0	0.0	0.0	0.0	3.0	k__Bacteria; p__Firmicutes; c__Clostridia; o__Clostridiales; f__Lachnospiraceae; g__Blautia; s__
OTU_2609	16.0	12.0	7.0	10.0	15.0	6.0	12.0	22.0	28.0	29.0	66.0	7.0	9.0	12.0	8.0	143.0	141.0	96.0	72.0	73.0	0.0	0.0	1.0	0.0	0.0	0.0	15.0	15.0	62.0	72.0	27.0	48.0	28.0	17.0	10.0	7.0	41.0	14.0	68.0	129.0	k__Bacteria; p__Proteobacteria; c__Gammaproteobacteria; o__Enterobacteriales; f__Enterobacteriaceae; g__; s__
OTU_3015	22.0	0.0	0.0	0.0	0.0	0.0	48.0	0.0	0.0	3.0	0.0	0.0	0.0	0.0	0.0	0.0	0.0	0.0	0.0	0.0	0.0	0.0	0.0	0.0	0.0	0.0	18.0	31.0	0.0	0.0	0.0	0.0	0.0	103.0	164.0	49.0	12.0	0.0	0.0	0.0	k__Bacteria; p__Actinobacteria; c__Actinobacteria; o__Bifidobacteriales; f__Bifidobacteriaceae; g__Bifidobacterium; s__
OTU_134	16.0	48.0	52.0	32.0	33.0	1.0	5.0	2.0	0.0	0.0	0.0	0.0	0.0	0.0	0.0	0.0	0.0	0.0	0.0	0.0	118.0	78.0	64.0	0.0	0.0	0.0	44.0	28.0	0.0	0.0	0.0	1.0	0.0	34.0	23.0	12.0	22.0	1.0	0.0	0.0	k__Bacteria; p__Bacteroidetes; c__Bacteroidia; o__Bacteroidales; f__S24-7; g__; s__
OTU_3816	9.0	8.0	4.0	3.0	11.0	4.0	5.0	14.0	30.0	21.0	21.0	3.0	3.0	3.0	2.0	39.0	31.0	29.0	15.0	25.0	0.0	2.0	0.0	0.0	0.0	0.0	8.0	8.0	16.0	26.0	12.0	14.0	17.0	4.0	5.0	1.0	13.0	18.0	13.0	23.0	k__Bacteria; p__Proteobacteria; c__Gammaproteobacteria; o__Enterobacteriales; f__Enterobacteriaceae; g__; s__
OTU_3808	62.0	395.0	484.0	346.0	290.0	192.0	105.0	548.0	694.0	617.0	0.0	0.0	0.0	0.0	1.0	1.0	0.0	2.0	12.0	29.0	0.0	0.0	0.0	1.0	0.0	1.0	17.0	98.0	0.0	0.0	0.0	0.0	0.0	47.0	28.0	6.0	82.0	351.0	0.0	0.0	k__Bacteria; p__Proteobacteria; c__Gammaproteobacteria; o__Enterobacteriales; f__Enterobacteriaceae; g__Klebsiella; s__
OTU_3908	5.0	0.0	0.0	0.0	0.0	0.0	3.0	0.0	0.0	0.0	5.0	0.0	0.0	0.0	0.0	6.0	0.0	0.0	0.0	0.0	10.0	12.0	17.0	11.0	16.0	22.0	0.0	4.0	1.0	7.0	2.0	21.0	11.0	8.0	13.0	8.0	8.0	0.0	1.0	1.0	k__Bacteria; p__Firmicutes; c__Clostridia; o__Clostridiales; f__Lachnospiraceae; g__; s__
OTU_3292	13.0	918.0	1290.0	2072.0	1917.0	4.0	4.0	8.0	7.0	10.0	1.0	339.0	360.0	555.0	502.0	33.0	70.0	60.0	15.0	32.0	27.0	11.0	18.0	36.0	52.0	56.0	42.0	59.0	72.0	79.0	39.0	154.0	101.0	4.0	11.0	6.0	16.0	11.0	3.0	17.0	k__Bacteria; p__Bacteroidetes; c__Bacteroidia; o__Bacteroidales; f__Bacteroidaceae; g__Bacteroides; s__
OTU_745	27.0	0.0	3.0	1.0	1.0	4.0	6.0	12.0	9.0	16.0	0.0	0.0	0.0	0.0	0.0	0.0	0.0	0.0	0.0	0.0	19.0	15.0	12.0	0.0	0.0	0.0	16.0	22.0	0.0	0.0	0.0	0.0	0.0	20.0	22.0	31.0	31.0	3.0	0.0	0.0	k__Bacteria; p__Bacteroidetes; c__Bacteroidia; o__Bacteroidales; f__Bacteroidaceae; g__Bacteroides; s__
OTU_3071	12.0	0.0	0.0	0.0	0.0	0.0	5.0	0.0	0.0	0.0	4.0	0.0	0.0	0.0	0.0	4.0	0.0	0.0	0.0	0.0	30.0	33.0	18.0	10.0	11.0	9.0	10.0	9.0	2.0	7.0	0.0	77.0	27.0	19.0	24.0	23.0	10.0	1.0	2.0	2.0	k__Bacteria; p__Firmicutes; c__Clostridia; o__Clostridiales; f__Ruminococcaceae; g__; s__
OTU_84	12.0	58.0	28.0	81.0	95.0	47.0	3.0	18.0	88.0	37.0	39.0	0.0	3.0	2.0	6.0	36.0	0.0	0.0	0.0	1.0	50.0	38.0	26.0	128.0	122.0	164.0	13.0	6.0	21.0	77.0	33.0	473.0	356.0	10.0	40.0	36.0	10.0	99.0	29.0	19.0	k__Bacteria; p__Firmicutes; c__Clostridia; o__Clostridiales; f__Ruminococcaceae; g__; s__
OTU_3874	1.0	18.0	6.0	2.0	2.0	0.0	0.0	0.0	0.0	0.0	0.0	0.0	0.0	0.0	0.0	0.0	0.0	0.0	0.0	0.0	10.0	13.0	9.0	0.0	0.0	0.0	28.0	1.0	0.0	0.0	0.0	0.0	0.0	0.0	0.0	1.0	0.0	0.0	0.0	0.0	k__Bacteria; p__Bacteroidetes; c__Bacteroidia; o__Bacteroidales; f__Prevotellaceae; g__Prevotella; s__copri
OTU_3333	8.0	13.0	24.0	13.0	16.0	11.0	22.0	43.0	68.0	73.0	0.0	0.0	0.0	0.0	0.0	0.0	0.0	0.0	0.0	6.0	1.0	0.0	0.0	0.0	0.0	0.0	0.0	13.0	0.0	0.0	1.0	0.0	0.0	8.0	13.0	4.0	24.0	59.0	0.0	0.0	k__Bacteria; p__Proteobacteria; c__Gammaproteobacteria; o__Enterobacteriales; f__Enterobacteriaceae; g__; s__
OTU_3566	75.0	1.0	0.0	1.0	4.0	0.0	2.0	2.0	1.0	0.0	0.0	0.0	0.0	0.0	0.0	0.0	0.0	0.0	0.0	0.0	2.0	1.0	0.0	0.0	0.0	1.0	35.0	80.0	0.0	0.0	0.0	1.0	1.0	73.0	94.0	321.0	127.0	0.0	0.0	0.0	k__Bacteria; p__Actinobacteria; c__Actinobacteria; o__Bifidobacteriales; f__Bifidobacteriaceae; g__Bifidobacterium; s__
OTU_860	2.0	1.0	0.0	0.0	0.0	0.0	0.0	1.0	1.0	1.0	2.0	0.0	0.0	1.0	1.0	4.0	5.0	8.0	3.0	3.0	0.0	0.0	0.0	0.0	0.0	1.0	0.0	1.0	0.0	0.0	0.0	4.0	0.0	1.0	0.0	0.0	0.0	0.0	2.0	3.0	k__Bacteria; p__Proteobacteria; c__Gammaproteobacteria; o__Enterobacteriales; f__Enterobacteriaceae; g__; s__
OTU_312	6.0	0.0	0.0	0.0	0.0	5.0	37.0	6.0	14.0	23.0	0.0	0.0	0.0	0.0	0.0	0.0	0.0	1.0	0.0	0.0	0.0	0.0	0.0	0.0	0.0	0.0	1.0	4.0	0.0	0.0	0.0	0.0	1.0	84.0	32.0	1.0	0.0	38.0	0.0	0.0	k__Bacteria; p__Proteobacteria; c__Gammaproteobacteria; o__Enterobacteriales; f__Enterobacteriaceae; g__Erwinia; s__
OTU_1486	9.0	25.0	32.0	9.0	7.0	0.0	0.0	3.0	2.0	3.0	0.0	0.0	0.0	0.0	0.0	0.0	0.0	0.0	0.0	1.0	131.0	75.0	73.0	0.0	1.0	3.0	370.0	57.0	0.0	1.0	1.0	4.0	2.0	6.0	10.0	7.0	11.0	2.0	0.0	1.0	k__Bacteria; p__Bacteroidetes; c__Bacteroidia; o__Bacteroidales; f__Bacteroidaceae; g__Bacteroides; s__
OTU_3850	12.0	3.0	0.0	2.0	0.0	0.0	4.0	0.0	0.0	0.0	9.0	0.0	0.0	0.0	0.0	8.0	0.0	1.0	0.0	0.0	68.0	52.0	47.0	63.0	67.0	84.0	4.0	9.0	3.0	16.0	2.0	40.0	26.0	3.0	7.0	4.0	5.0	0.0	1.0	2.0	k__Bacteria; p__Firmicutes; c__Clostridia; o__Clostridiales; f__Lachnospiraceae; g__; s__
OTU_2725	40.0	21.0	10.0	8.0	10.0	50.0	46.0	66.0	102.0	74.0	0.0	0.0	0.0	0.0	0.0	0.0	0.0	0.0	1.0	1.0	0.0	1.0	0.0	0.0	0.0	0.0	9.0	5.0	0.0	0.0	0.0	41.0	35.0	97.0	42.0	0.0	56.0	118.0	0.0	0.0	k__Bacteria; p__Proteobacteria; c__Gammaproteobacteria; o__Enterobacteriales; f__Enterobacteriaceae; g__; s__
OTU_873	21.0	0.0	0.0	0.0	0.0	0.0	6.0	0.0	0.0	1.0	0.0	1.0	0.0	0.0	0.0	0.0	0.0	0.0	0.0	0.0	0.0	0.0	0.0	0.0	0.0	0.0	9.0	21.0	0.0	0.0	0.0	0.0	2.0	132.0	187.0	218.0	14.0	0.0	0.0	0.0	k__Bacteria; p__Actinobacteria; c__Actinobacteria; o__Bifidobacteriales; f__Bifidobacteriaceae; g__Bifidobacterium; s__
OTU_436	38.0	21.0	17.0	30.0	22.0	17.0	8.0	18.0	22.0	14.0	0.0	0.0	0.0	0.0	0.0	0.0	9.0	1.0	5.0	4.0	8.0	8.0	8.0	0.0	1.0	0.0	27.0	54.0	2.0	0.0	0.0	3.0	0.0	20.0	28.0	21.0	56.0	12.0	0.0	1.0	k__Bacteria; p__Bacteroidetes; c__Bacteroidia; o__Bacteroidales; f__Bacteroidaceae; g__Bacteroides; s__
OTU_3283	9.0	0.0	1.0	1.0	5.0	4.0	1.0	6.0	8.0	5.0	0.0	45.0	93.0	91.0	86.0	1.0	3.0	3.0	1.0	3.0	7.0	2.0	2.0	0.0	2.0	8.0	5.0	10.0	0.0	12.0	14.0	12.0	2.0	7.0	5.0	2.0	8.0	7.0	0.0	0.0	k__Bacteria; p__Bacteroidetes; c__Bacteroidia; o__Bacteroidales; f__Bacteroidaceae; g__Bacteroides; s__uniformis
OTU_2813	3.0	1.0	8.0	1.0	8.0	3.0	7.0	11.0	39.0	24.0	0.0	0.0	0.0	0.0	0.0	0.0	0.0	0.0	2.0	0.0	0.0	0.0	0.0	0.0	0.0	0.0	0.0	1.0	0.0	0.0	0.0	0.0	0.0	5.0	2.0	0.0	5.0	19.0	0.0	0.0	k__Bacteria; p__Proteobacteria; c__Gammaproteobacteria; o__Enterobacteriales; f__Enterobacteriaceae; g__Klebsiella; s__
OTU_966	20.0	69.0	48.0	90.0	60.0	73.0	65.0	144.0	242.0	217.0	2.0	0.0	0.0	1.0	2.0	35.0	641.0	480.0	215.0	354.0	1.0	2.0	0.0	1.0	0.0	0.0	21.0	39.0	0.0	2.0	5.0	1.0	1.0	99.0	54.0	91.0	20.0	157.0	1.0	26.0	k__Bacteria; p__Proteobacteria; c__Gammaproteobacteria; o__Enterobacteriales; f__Enterobacteriaceae
OTU_202	23.0	0.0	0.0	0.0	0.0	0.0	2.0	0.0	1.0	0.0	0.0	0.0	0.0	0.0	0.0	0.0	0.0	0.0	0.0	0.0	13.0	1.0	3.0	0.0	0.0	0.0	12.0	2.0	0.0	0.0	0.0	0.0	0.0	57.0	52.0	40.0	35.0	1.0	0.0	0.0	k__Bacteria; p__Firmicutes; c__Erysipelotrichi; o__Erysipelotrichales; f__Erysipelotrichaceae; g__[Eubacterium]; s__cylindroides
OTU_1105	9.0	0.0	0.0	1.0	0.0	0.0	1.0	0.0	0.0	0.0	2.0	0.0	0.0	0.0	0.0	0.0	0.0	0.0	0.0	0.0	54.0	47.0	14.0	17.0	13.0	16.0	0.0	1.0	0.0	1.0	1.0	19.0	16.0	10.0	17.0	9.0	0.0	0.0	1.0	0.0	k__Bacteria; p__Firmicutes; c__Clostridia; o__Clostridiales; f__; g__; s__
OTU_412	43.0	0.0	0.0	0.0	0.0	0.0	15.0	0.0	1.0	0.0	26.0	0.0	0.0	0.0	0.0	15.0	0.0	0.0	0.0	0.0	40.0	26.0	21.0	15.0	36.0	32.0	21.0	27.0	9.0	26.0	10.0	238.0	163.0	80.0	97.0	105.0	40.0	0.0	11.0	4.0	k__Bacteria; p__Firmicutes; c__Clostridia; o__Clostridiales; f__Ruminococcaceae; g__Faecalibacterium; s__prausnitzii
OTU_93	1.0	0.0	0.0	0.0	0.0	0.0	1.0	0.0	0.0	0.0	0.0	0.0	0.0	0.0	0.0	0.0	0.0	0.0	0.0	0.0	92.0	74.0	60.0	0.0	1.0	4.0	0.0	0.0	0.0	0.0	0.0	1.0	0.0	3.0	2.0	0.0	0.0	0.0	0.0	0.0	k__Bacteria; p__Firmicutes; c__Clostridia; o__Clostridiales; f__Lachnospiraceae; g__; s__
OTU_3814	28.0	27.0	17.0	15.0	16.0	21.0	13.0	36.0	59.0	42.0	89.0	5.0	12.0	7.0	23.0	150.0	208.0	145.0	92.0	120.0	0.0	0.0	1.0	1.0	1.0	1.0	21.0	24.0	69.0	78.0	39.0	61.0	40.0	21.0	8.0	7.0	41.0	35.0	81.0	118.0	k__Bacteria; p__Proteobacteria; c__Gammaproteobacteria; o__Enterobacteriales; f__Enterobacteriaceae; g__; s__
OTU_57	14.0	4.0	2.0	2.0	1.0	3.0	8.0	10.0	11.0	5.0	7.0	0.0	0.0	0.0	0.0	7.0	0.0	0.0	0.0	0.0	518.0	330.0	322.0	6.0	12.0	9.0	36.0	14.0	0.0	2.0	1.0	11.0	11.0	193.0	230.0	50.0	30.0	9.0	5.0	8.0	k__Bacteria; p__Firmicutes; c__Clostridia; o__Clostridiales; f__; g__; s__
OTU_1865	12.0	238.0	108.0	45.0	31.0	0.0	1.0	0.0	0.0	0.0	0.0	0.0	0.0	0.0	0.0	0.0	0.0	1.0	0.0	0.0	193.0	125.0	132.0	0.0	0.0	0.0	335.0	53.0	0.0	0.0	0.0	0.0	0.0	8.0	9.0	6.0	19.0	0.0	2.0	0.0	k__Bacteria; p__Bacteroidetes; c__Bacteroidia; o__Bacteroidales; f__Prevotellaceae; g__Prevotella; s__copri
OTU_3326	12.0	10.0	9.0	14.0	10.0	10.0	2.0	17.0	23.0	13.0	52.0	3.0	5.0	3.0	9.0	95.0	104.0	53.0	45.0	45.0	0.0	0.0	0.0	3.0	1.0	0.0	13.0	15.0	28.0	68.0	18.0	43.0	34.0	12.0	5.0	1.0	33.0	16.0	49.0	42.0	k__Bacteria; p__Proteobacteria; c__Gammaproteobacteria; o__Enterobacteriales; f__Enterobacteriaceae; g__; s__
OTU_1764	3.0	0.0	2.0	5.0	2.0	1.0	0.0	5.0	7.0	9.0	3.0	1.0	0.0	3.0	2.0	10.0	3.0	2.0	3.0	7.0	0.0	0.0	0.0	0.0	0.0	0.0	0.0	1.0	3.0	4.0	6.0	1.0	0.0	1.0	0.0	0.0	0.0	3.0	3.0	1.0	k__Bacteria; p__Proteobacteria; c__Gammaproteobacteria; o__Enterobacteriales; f__Enterobacteriaceae; g__; s__
OTU_3141	5.0	0.0	0.0	0.0	0.0	0.0	27.0	0.0	0.0	0.0	0.0	0.0	0.0	0.0	0.0	0.0	0.0	0.0	0.0	0.0	0.0	0.0	0.0	0.0	0.0	0.0	14.0	17.0	0.0	0.0	0.0	0.0	0.0	120.0	175.0	77.0	8.0	2.0	0.0	0.0	k__Bacteria; p__Actinobacteria; c__Actinobacteria; o__Bifidobacteriales; f__Bifidobacteriaceae; g__Bifidobacterium; s__
OTU_3309	9.0	0.0	0.0	1.0	0.0	0.0	2.0	0.0	0.0	0.0	30.0	0.0	1.0	0.0	0.0	45.0	0.0	0.0	0.0	0.0	55.0	34.0	50.0	186.0	201.0	272.0	9.0	6.0	5.0	36.0	9.0	175.0	120.0	13.0	21.0	19.0	13.0	0.0	11.0	10.0	k__Bacteria; p__Firmicutes; c__Clostridia; o__Clostridiales; f__Lachnospiraceae
OTU_3889	6.0	1.0	4.0	5.0	4.0	5.0	2.0	11.0	11.0	11.0	0.0	0.0	0.0	0.0	0.0	0.0	2.0	3.0	0.0	0.0	13.0	10.0	9.0	11.0	13.0	15.0	11.0	14.0	0.0	3.0	0.0	11.0	3.0	12.0	3.0	2.0	14.0	11.0	0.0	0.0	k__Bacteria; p__Bacteroidetes; c__Bacteroidia; o__Bacteroidales; f__Bacteroidaceae; g__Bacteroides; s__
OTU_157	17.0	0.0	0.0	0.0	0.0	0.0	7.0	1.0	0.0	0.0	0.0	0.0	0.0	0.0	0.0	0.0	0.0	0.0	0.0	0.0	166.0	101.0	93.0	0.0	0.0	0.0	24.0	12.0	0.0	0.0	0.0	0.0	0.0	23.0	42.0	18.0	18.0	1.0	1.0	0.0	k__Bacteria; p__Firmicutes; c__Clostridia; o__Clostridiales; f__Clostridiaceae; g__; s__
OTU_1264	7.0	0.0	0.0	0.0	0.0	0.0	4.0	0.0	0.0	0.0	2.0	0.0	0.0	0.0	0.0	0.0	0.0	0.0	0.0	0.0	3.0	2.0	0.0	0.0	0.0	1.0	3.0	3.0	0.0	0.0	0.0	15.0	14.0	12.0	14.0	10.0	14.0	0.0	1.0	0.0	k__Bacteria; p__Firmicutes; c__Clostridia; o__Clostridiales; f__Ruminococcaceae; g__; s__
OTU_558	21.0	12.0	7.0	9.0	2.0	2.0	3.0	6.0	3.0	1.0	0.0	0.0	0.0	0.0	0.0	0.0	0.0	0.0	0.0	2.0	0.0	0.0	0.0	0.0	0.0	0.0	2.0	13.0	0.0	0.0	0.0	0.0	0.0	8.0	2.0	4.0	18.0	13.0	0.0	0.0	k__Bacteria; p__Proteobacteria; c__Gammaproteobacteria; o__Enterobacteriales; f__Enterobacteriaceae; g__; s__
OTU_3200	15.0	1.0	3.0	0.0	0.0	5.0	5.0	10.0	20.0	9.0	76.0	0.0	5.0	15.0	0.0	131.0	4.0	0.0	2.0	0.0	20.0	20.0	10.0	59.0	80.0	95.0	11.0	18.0	10.0	52.0	42.0	259.0	188.0	20.0	23.0	20.0	35.0	5.0	43.0	50.0	k__Bacteria; p__Firmicutes; c__Clostridia; o__Clostridiales; f__Lachnospiraceae
OTU_2928	16.0	19.0	15.0	20.0	13.0	12.0	8.0	20.0	41.0	28.0	70.0	4.0	3.0	7.0	16.0	116.0	107.0	76.0	69.0	46.0	0.0	0.0	0.0	0.0	0.0	1.0	27.0	19.0	63.0	64.0	32.0	35.0	31.0	15.0	9.0	5.0	26.0	24.0	50.0	80.0	k__Bacteria; p__Proteobacteria; c__Gammaproteobacteria; o__Enterobacteriales; f__Enterobacteriaceae; g__; s__
OTU_1358	7.0	0.0	2.0	2.0	0.0	0.0	1.0	0.0	3.0	0.0	0.0	0.0	0.0	0.0	0.0	0.0	3.0	2.0	0.0	0.0	5.0	2.0	5.0	0.0	1.0	1.0	13.0	18.0	0.0	2.0	0.0	2.0	4.0	11.0	7.0	10.0	3.0	3.0	0.0	0.0	k__Bacteria; p__Bacteroidetes; c__Bacteroidia; o__Bacteroidales; f__Bacteroidaceae; g__Bacteroides; s__
OTU_905	11.0	25.0	46.0	20.0	26.0	25.0	44.0	78.0	86.0	83.0	0.0	0.0	0.0	0.0	0.0	0.0	0.0	0.0	1.0	9.0	0.0	0.0	0.0	0.0	0.0	0.0	5.0	21.0	0.0	0.0	0.0	0.0	0.0	18.0	6.0	1.0	19.0	50.0	0.0	0.0	k__Bacteria; p__Proteobacteria; c__Gammaproteobacteria; o__Enterobacteriales; f__Enterobacteriaceae; g__; s__
OTU_3876	9.0	0.0	0.0	0.0	0.0	0.0	6.0	1.0	0.0	0.0	4.0	0.0	0.0	0.0	1.0	4.0	0.0	0.0	0.0	0.0	13.0	2.0	4.0	0.0	1.0	2.0	3.0	4.0	1.0	1.0	0.0	23.0	13.0	9.0	14.0	15.0	11.0	1.0	1.0	0.0	k__Bacteria; p__Firmicutes; c__Clostridia; o__Clostridiales; f__Ruminococcaceae; g__; s__
OTU_3175	23.0	0.0	0.0	0.0	0.0	0.0	12.0	0.0	1.0	0.0	73.0	0.0	0.0	0.0	0.0	72.0	0.0	0.0	0.0	0.0	25.0	23.0	27.0	49.0	59.0	73.0	37.0	27.0	17.0	77.0	15.0	239.0	131.0	114.0	100.0	35.0	34.0	0.0	48.0	48.0	k__Bacteria; p__Firmicutes; c__Clostridia; o__Clostridiales; f__Ruminococcaceae; g__; s__
OTU_2520	1.0	0.0	0.0	0.0	0.0	0.0	0.0	0.0	0.0	0.0	0.0	0.0	0.0	0.0	0.0	2.0	0.0	0.0	0.0	0.0	21.0	12.0	21.0	5.0	12.0	18.0	0.0	1.0	0.0	0.0	1.0	22.0	9.0	0.0	2.0	1.0	0.0	0.0	0.0	1.0	k__Bacteria; p__Firmicutes; c__Clostridia; o__Clostridiales; f__; g__; s__
OTU_2894	3.0	0.0	0.0	0.0	1.0	0.0	0.0	2.0	2.0	1.0	3.0	0.0	2.0	0.0	0.0	2.0	4.0	2.0	2.0	2.0	0.0	0.0	0.0	0.0	0.0	0.0	0.0	0.0	5.0	2.0	1.0	2.0	2.0	1.0	0.0	0.0	1.0	0.0	1.0	2.0	k__Bacteria; p__Proteobacteria; c__Gammaproteobacteria; o__Enterobacteriales; f__Enterobacteriaceae; g__; s__
OTU_3139	18.0	0.0	0.0	0.0	0.0	0.0	1.0	0.0	0.0	1.0	10.0	0.0	0.0	0.0	0.0	13.0	0.0	2.0	0.0	0.0	5.0	9.0	4.0	16.0	41.0	22.0	5.0	4.0	12.0	14.0	0.0	88.0	107.0	23.0	25.0	14.0	16.0	0.0	7.0	6.0	k__Bacteria; p__Firmicutes; c__Clostridia; o__Clostridiales; f__Ruminococcaceae; g__; s__
OTU_680	9.0	96.0	56.0	73.0	79.0	67.0	53.0	158.0	275.0	198.0	1.0	0.0	0.0	0.0	0.0	5.0	207.0	138.0	62.0	121.0	1.0	0.0	0.0	0.0	0.0	0.0	30.0	50.0	0.0	0.0	2.0	0.0	0.0	76.0	68.0	77.0	22.0	175.0	0.0	16.0	k__Bacteria; p__Proteobacteria; c__Gammaproteobacteria; o__Enterobacteriales; f__Enterobacteriaceae; g__; s__
OTU_1003	18.0	6.0	1.0	6.0	3.0	1.0	2.0	13.0	17.0	7.0	26.0	3.0	2.0	6.0	6.0	30.0	74.0	40.0	22.0	17.0	0.0	0.0	0.0	1.0	1.0	0.0	10.0	7.0	31.0	38.0	31.0	20.0	37.0	7.0	4.0	1.0	7.0	7.0	19.0	34.0	k__Bacteria; p__Proteobacteria; c__Gammaproteobacteria; o__Enterobacteriales; f__Enterobacteriaceae; g__; s__
OTU_1368	8.0	0.0	0.0	0.0	0.0	0.0	20.0	0.0	1.0	0.0	0.0	0.0	0.0	0.0	0.0	0.0	0.0	0.0	0.0	0.0	2.0	0.0	0.0	0.0	0.0	0.0	23.0	11.0	0.0	0.0	0.0	0.0	0.0	136.0	149.0	56.0	10.0	0.0	0.0	0.0	k__Bacteria; p__Actinobacteria; c__Actinobacteria; o__Bifidobacteriales; f__Bifidobacteriaceae; g__Bifidobacterium; s__
OTU_2495	15.0	0.0	1.0	0.0	0.0	0.0	0.0	0.0	0.0	0.0	1.0	0.0	0.0	0.0	0.0	0.0	0.0	0.0	0.0	0.0	0.0	0.0	0.0	0.0	0.0	0.0	3.0	4.0	0.0	1.0	1.0	28.0	13.0	11.0	1.0	6.0	19.0	0.0	2.0	1.0	k__Bacteria; p__Actinobacteria; c__Actinobacteria; o__Bifidobacteriales; f__Bifidobacteriaceae; g__Bifidobacterium; s__adolescentis
OTU_2043	9.0	3.0	8.0	5.0	4.0	2.0	2.0	2.0	5.0	2.0	0.0	0.0	1.0	0.0	1.0	0.0	0.0	0.0	0.0	0.0	3.0	0.0	0.0	0.0	0.0	0.0	1.0	4.0	0.0	0.0	0.0	0.0	0.0	0.0	1.0	1.0	8.0	5.0	0.0	0.0	k__Bacteria; p__Bacteroidetes; c__Bacteroidia; o__Bacteroidales; f__Bacteroidaceae; g__Bacteroides; s__uniformis
OTU_360	23.0	0.0	0.0	0.0	0.0	1.0	17.0	0.0	2.0	0.0	0.0	0.0	0.0	0.0	0.0	0.0	0.0	0.0	0.0	0.0	17.0	18.0	8.0	0.0	0.0	0.0	25.0	27.0	0.0	0.0	0.0	0.0	0.0	124.0	137.0	94.0	42.0	0.0	0.0	0.0	k__Bacteria; p__Firmicutes; c__Clostridia; o__Clostridiales; f__; g__; s__
OTU_3450	48.0	0.0	0.0	0.0	0.0	0.0	46.0	0.0	0.0	0.0	18.0	0.0	0.0	0.0	0.0	10.0	0.0	0.0	0.0	0.0	68.0	35.0	28.0	6.0	9.0	16.0	20.0	21.0	2.0	6.0	3.0	134.0	74.0	95.0	153.0	129.0	72.0	0.0	17.0	3.0	k__Bacteria; p__Firmicutes; c__Clostridia; o__Clostridiales; f__Ruminococcaceae; g__; s__
OTU_720	3.0	3.0	1.0	0.0	1.0	1.0	3.0	6.0	8.0	2.0	0.0	0.0	0.0	0.0	0.0	0.0	0.0	0.0	0.0	0.0	0.0	0.0	0.0	0.0	0.0	0.0	0.0	1.0	0.0	0.0	0.0	0.0	0.0	3.0	0.0	0.0	0.0	5.0	0.0	0.0	k__Bacteria; p__Proteobacteria; c__Gammaproteobacteria; o__Enterobacteriales; f__Enterobacteriaceae; g__; s__
OTU_1360	4.0	0.0	0.0	0.0	0.0	0.0	2.0	0.0	0.0	0.0	3.0	0.0	0.0	0.0	0.0	1.0	0.0	0.0	0.0	0.0	1.0	2.0	1.0	4.0	15.0	5.0	1.0	0.0	2.0	4.0	1.0	25.0	41.0	4.0	8.0	3.0	2.0	0.0	0.0	0.0	k__Bacteria; p__Firmicutes; c__Clostridia; o__Clostridiales; f__Ruminococcaceae; g__Faecalibacterium; s__prausnitzii
OTU_1872	90.0	3.0	3.0	2.0	2.0	0.0	1.0	0.0	0.0	0.0	5.0	1.0	1.0	1.0	0.0	3.0	0.0	0.0	0.0	0.0	0.0	0.0	0.0	0.0	1.0	1.0	8.0	10.0	3.0	4.0	2.0	136.0	141.0	11.0	12.0	31.0	86.0	0.0	3.0	1.0	k__Bacteria; p__Actinobacteria; c__Actinobacteria; o__Bifidobacteriales; f__Bifidobacteriaceae; g__Bifidobacterium; s__adolescentis
OTU_1681	8.0	0.0	0.0	0.0	0.0	0.0	2.0	0.0	0.0	0.0	6.0	0.0	0.0	0.0	0.0	0.0	0.0	0.0	0.0	0.0	4.0	9.0	2.0	0.0	0.0	5.0	6.0	6.0	1.0	2.0	1.0	41.0	18.0	20.0	36.0	19.0	13.0	0.0	1.0	0.0	k__Bacteria; p__Firmicutes; c__Clostridia; o__Clostridiales; f__Ruminococcaceae; g__; s__
OTU_1106	4.0	0.0	0.0	0.0	0.0	0.0	0.0	0.0	0.0	0.0	0.0	0.0	0.0	0.0	0.0	0.0	0.0	0.0	0.0	0.0	0.0	0.0	0.0	0.0	0.0	0.0	1.0	0.0	0.0	0.0	0.0	2.0	1.0	7.0	9.0	12.0	8.0	0.0	0.0	0.0	k__Bacteria; p__Actinobacteria; c__Actinobacteria; o__Bifidobacteriales; f__Bifidobacteriaceae; g__Bifidobacterium; s__
OTU_467	5.0	0.0	0.0	0.0	0.0	4.0	26.0	3.0	2.0	0.0	0.0	0.0	0.0	0.0	0.0	0.0	0.0	0.0	0.0	0.0	0.0	0.0	0.0	0.0	0.0	0.0	0.0	1.0	0.0	0.0	0.0	5.0	9.0	30.0	11.0	0.0	13.0	2.0	0.0	0.0	k__Bacteria; p__Proteobacteria; c__Gammaproteobacteria; o__Enterobacteriales; f__Enterobacteriaceae
OTU_2342	8.0	0.0	0.0	0.0	0.0	0.0	1.0	0.0	0.0	0.0	0.0	0.0	0.0	0.0	0.0	0.0	0.0	0.0	0.0	0.0	0.0	0.0	0.0	0.0	0.0	0.0	7.0	12.0	0.0	0.0	0.0	0.0	0.0	23.0	40.0	189.0	24.0	0.0	0.0	0.0	k__Bacteria; p__Actinobacteria; c__Actinobacteria; o__Bifidobacteriales; f__Bifidobacteriaceae; g__Bifidobacterium; s__
OTU_1904	6.0	0.0	0.0	0.0	0.0	0.0	34.0	1.0	0.0	1.0	0.0	0.0	0.0	0.0	0.0	0.0	0.0	0.0	0.0	0.0	0.0	1.0	0.0	0.0	0.0	0.0	9.0	12.0	0.0	0.0	0.0	0.0	0.0	136.0	143.0	69.0	20.0	0.0	0.0	0.0	k__Bacteria; p__Actinobacteria; c__Actinobacteria; o__Bifidobacteriales; f__Bifidobacteriaceae; g__Bifidobacterium; s__
OTU_1755	36.0	0.0	1.0	0.0	0.0	0.0	2.0	0.0	0.0	0.0	0.0	0.0	0.0	1.0	0.0	0.0	0.0	0.0	0.0	0.0	0.0	0.0	0.0	0.0	0.0	1.0	24.0	54.0	0.0	0.0	0.0	0.0	0.0	161.0	283.0	370.0	69.0	0.0	0.0	0.0	k__Bacteria; p__Actinobacteria; c__Actinobacteria; o__Bifidobacteriales; f__Bifidobacteriaceae; g__Bifidobacterium; s__
OTU_2196	34.0	38.0	21.0	9.0	4.0	13.0	2.0	19.0	40.0	15.0	0.0	1.0	0.0	1.0	1.0	0.0	0.0	1.0	1.0	0.0	5.0	3.0	1.0	0.0	0.0	0.0	29.0	17.0	0.0	1.0	0.0	0.0	0.0	5.0	10.0	4.0	24.0	16.0	0.0	0.0	k__Bacteria; p__Bacteroidetes; c__Bacteroidia; o__Bacteroidales; f__Porphyromonadaceae; g__Parabacteroides; s__distasonis
OTU_2944	7.0	1.0	1.0	0.0	0.0	6.0	42.0	15.0	34.0	47.0	0.0	0.0	0.0	0.0	0.0	0.0	0.0	0.0	0.0	0.0	3.0	1.0	1.0	0.0	0.0	0.0	1.0	6.0	0.0	1.0	0.0	4.0	6.0	340.0	370.0	174.0	10.0	67.0	1.0	3.0	k__Bacteria; p__Actinobacteria; c__Actinobacteria; o__Bifidobacteriales; f__Bifidobacteriaceae; g__Bifidobacterium; s__longum
OTU_2205	4.0	4.0	3.0	0.0	3.0	2.0	4.0	4.0	18.0	20.0	0.0	0.0	0.0	0.0	0.0	0.0	0.0	0.0	0.0	0.0	0.0	0.0	0.0	0.0	0.0	0.0	0.0	2.0	0.0	0.0	0.0	0.0	0.0	1.0	0.0	0.0	0.0	5.0	0.0	0.0	k__Bacteria; p__Proteobacteria; c__Gammaproteobacteria; o__Enterobacteriales; f__Enterobacteriaceae; g__; s__
OTU_316	4.0	0.0	1.0	0.0	1.0	1.0	0.0	4.0	3.0	4.0	0.0	13.0	18.0	32.0	34.0	0.0	3.0	4.0	1.0	1.0	0.0	1.0	3.0	2.0	1.0	2.0	2.0	1.0	0.0	4.0	10.0	11.0	3.0	2.0	1.0	2.0	2.0	1.0	1.0	0.0	k__Bacteria; p__Bacteroidetes; c__Bacteroidia; o__Bacteroidales; f__Bacteroidaceae; g__Bacteroides; s__uniformis
OTU_3617	9.0	2.0	0.0	0.0	1.0	2.0	0.0	3.0	4.0	2.0	0.0	112.0	106.0	131.0	156.0	1.0	17.0	6.0	2.0	6.0	6.0	5.0	4.0	0.0	9.0	4.0	1.0	6.0	0.0	17.0	26.0	17.0	11.0	3.0	2.0	5.0	5.0	3.0	0.0	0.0	k__Bacteria; p__Bacteroidetes; c__Bacteroidia; o__Bacteroidales; f__Bacteroidaceae; g__Bacteroides; s__uniformis
OTU_2046	1.0	2.0	1.0	0.0	1.0	2.0	2.0	1.0	1.0	0.0	0.0	2.0	2.0	4.0	3.0	1.0	5.0	0.0	2.0	2.0	3.0	5.0	0.0	0.0	0.0	0.0	2.0	1.0	0.0	2.0	1.0	0.0	1.0	2.0	2.0	1.0	3.0	0.0	0.0	0.0	k__Bacteria; p__Bacteroidetes; c__Bacteroidia; o__Bacteroidales; f__Bacteroidaceae; g__Bacteroides; s__
OTU_3505	16.0	0.0	1.0	2.0	1.0	19.0	21.0	15.0	27.0	26.0	0.0	0.0	0.0	0.0	0.0	0.0	0.0	0.0	0.0	0.0	0.0	0.0	0.0	0.0	0.0	0.0	2.0	5.0	0.0	0.0	0.0	16.0	11.0	51.0	15.0	0.0	26.0	60.0	0.0	0.0	k__Bacteria; p__Proteobacteria; c__Gammaproteobacteria; o__Enterobacteriales; f__Enterobacteriaceae; g__; s__
OTU_1531	9.0	1.0	1.0	1.0	5.0	15.0	2.0	21.0	23.0	28.0	1.0	0.0	2.0	1.0	2.0	0.0	31.0	22.0	15.0	14.0	12.0	10.0	11.0	3.0	1.0	1.0	4.0	14.0	2.0	12.0	14.0	14.0	14.0	14.0	14.0	15.0	27.0	9.0	0.0	2.0	k__Bacteria; p__Bacteroidetes; c__Bacteroidia; o__Bacteroidales; f__Bacteroidaceae; g__Bacteroides; s__
OTU_1835	3.0	173.0	85.0	51.0	25.0	7.0	13.0	27.0	45.0	36.0	1.0	4.0	2.0	1.0	0.0	10.0	71.0	56.0	22.0	54.0	0.0	0.0	0.0	0.0	0.0	0.0	0.0	7.0	0.0	0.0	2.0	0.0	1.0	4.0	4.0	5.0	5.0	54.0	0.0	11.0	k__Bacteria; p__Proteobacteria; c__Gammaproteobacteria; o__Enterobacteriales; f__Enterobacteriaceae; g__; s__
OTU_3388	8.0	1.0	6.0	7.0	0.0	0.0	1.0	4.0	2.0	4.0	0.0	51.0	66.0	93.0	117.0	9.0	13.0	7.0	3.0	4.0	7.0	12.0	2.0	4.0	6.0	7.0	12.0	4.0	0.0	11.0	16.0	19.0	6.0	5.0	13.0	4.0	13.0	9.0	0.0	0.0	k__Bacteria; p__Bacteroidetes; c__Bacteroidia; o__Bacteroidales; f__Bacteroidaceae; g__Bacteroides; s__
OTU_3860	6.0	5.0	4.0	10.0	10.0	10.0	4.0	12.0	13.0	19.0	19.0	2.0	1.0	3.0	6.0	43.0	49.0	24.0	17.0	20.0	0.0	0.0	0.0	0.0	0.0	0.0	7.0	7.0	17.0	20.0	10.0	18.0	7.0	6.0	5.0	1.0	16.0	9.0	18.0	24.0	k__Bacteria; p__Proteobacteria; c__Gammaproteobacteria; o__Enterobacteriales; f__Enterobacteriaceae; g__; s__
OTU_1025	22.0	0.0	0.0	1.0	0.0	0.0	15.0	0.0	0.0	0.0	14.0	0.0	3.0	3.0	0.0	15.0	0.0	0.0	0.0	0.0	68.0	65.0	39.0	31.0	53.0	59.0	8.0	17.0	3.0	15.0	4.0	191.0	121.0	30.0	68.0	37.0	46.0	0.0	8.0	0.0	k__Bacteria; p__Firmicutes; c__Clostridia; o__Clostridiales; f__Lachnospiraceae; g__Blautia; s__
OTU_3992	22.0	3.0	2.0	2.0	2.0	0.0	3.0	1.0	2.0	4.0	30.0	2.0	9.0	13.0	0.0	55.0	1.0	0.0	0.0	2.0	139.0	112.0	142.0	81.0	96.0	167.0	8.0	11.0	6.0	54.0	14.0	329.0	208.0	24.0	36.0	110.0	21.0	2.0	27.0	11.0	k__Bacteria; p__Firmicutes; c__Clostridia; o__Clostridiales; f__Lachnospiraceae; g__; s__
OTU_3670	44.0	0.0	0.0	0.0	0.0	0.0	9.0	0.0	0.0	0.0	9.0	0.0	0.0	0.0	0.0	14.0	2.0	1.0	0.0	0.0	66.0	54.0	50.0	17.0	15.0	20.0	18.0	37.0	4.0	19.0	6.0	63.0	51.0	96.0	121.0	99.0	56.0	0.0	12.0	8.0	k__Bacteria; p__Firmicutes; c__Clostridia; o__Clostridiales; f__Lachnospiraceae; g__; s__
OTU_2582	18.0	0.0	0.0	0.0	0.0	0.0	4.0	0.0	0.0	0.0	24.0	0.0	0.0	0.0	0.0	16.0	1.0	0.0	0.0	0.0	68.0	49.0	41.0	71.0	70.0	97.0	12.0	10.0	6.0	27.0	7.0	234.0	144.0	37.0	69.0	50.0	22.0	0.0	16.0	4.0	k__Bacteria; p__Firmicutes; c__Clostridia; o__Clostridiales; f__Ruminococcaceae
OTU_1427	7.0	3.0	8.0	2.0	6.0	8.0	3.0	9.0	11.0	12.0	6.0	52.0	49.0	89.0	41.0	68.0	156.0	103.0	47.0	62.0	1.0	0.0	0.0	2.0	2.0	1.0	4.0	12.0	22.0	38.0	47.0	18.0	22.0	0.0	4.0	0.0	5.0	13.0	1.0	18.0	k__Bacteria; p__Bacteroidetes; c__Bacteroidia; o__Bacteroidales; f__Porphyromonadaceae; g__Parabacteroides; s__distasonis
OTU_1991	8.0	12.0	13.0	13.0	15.0	6.0	11.0	24.0	38.0	27.0	65.0	5.0	8.0	11.0	10.0	134.0	156.0	84.0	57.0	71.0	0.0	0.0	0.0	0.0	0.0	0.0	16.0	24.0	53.0	75.0	20.0	46.0	23.0	9.0	7.0	1.0	34.0	19.0	39.0	91.0	k__Bacteria; p__Proteobacteria; c__Gammaproteobacteria; o__Enterobacteriales; f__Enterobacteriaceae; g__; s__
OTU_1028	1.0	0.0	0.0	1.0	0.0	0.0	0.0	0.0	0.0	0.0	1.0	0.0	0.0	0.0	0.0	0.0	0.0	0.0	0.0	0.0	8.0	1.0	4.0	0.0	4.0	3.0	1.0	1.0	0.0	0.0	0.0	3.0	6.0	0.0	2.0	1.0	1.0	0.0	0.0	2.0	k__Bacteria; p__Firmicutes; c__Clostridia; o__Clostridiales; f__Lachnospiraceae
OTU_2165	2.0	50.0	17.0	1.0	12.0	0.0	0.0	0.0	0.0	0.0	0.0	0.0	0.0	0.0	0.0	0.0	0.0	0.0	0.0	0.0	13.0	5.0	10.0	0.0	0.0	0.0	36.0	6.0	0.0	0.0	0.0	0.0	0.0	0.0	0.0	0.0	0.0	0.0	0.0	0.0	k__Bacteria; p__Bacteroidetes; c__Bacteroidia; o__Bacteroidales; f__Prevotellaceae; g__Prevotella; s__copri
OTU_352	16.0	0.0	0.0	0.0	0.0	0.0	10.0	0.0	0.0	0.0	1.0	0.0	0.0	0.0	0.0	0.0	0.0	0.0	0.0	0.0	0.0	0.0	0.0	0.0	0.0	0.0	27.0	10.0	0.0	0.0	0.0	0.0	0.0	100.0	137.0	114.0	21.0	0.0	0.0	0.0	k__Bacteria; p__Actinobacteria; c__Actinobacteria; o__Bifidobacteriales; f__Bifidobacteriaceae; g__Bifidobacterium
OTU_824	27.0	0.0	0.0	0.0	0.0	0.0	5.0	0.0	0.0	0.0	4.0	0.0	0.0	0.0	0.0	2.0	0.0	0.0	0.0	0.0	2.0	0.0	0.0	1.0	0.0	2.0	5.0	3.0	0.0	1.0	0.0	31.0	24.0	11.0	27.0	5.0	7.0	1.0	1.0	2.0	k__Bacteria; p__Firmicutes; c__Clostridia; o__Clostridiales; f__Ruminococcaceae; g__; s__
OTU_2915	2.0	1.0	0.0	0.0	0.0	0.0	0.0	2.0	3.0	3.0	3.0	0.0	0.0	2.0	1.0	4.0	5.0	2.0	8.0	3.0	0.0	0.0	0.0	1.0	0.0	0.0	1.0	1.0	3.0	5.0	3.0	3.0	6.0	1.0	1.0	0.0	2.0	1.0	2.0	4.0	k__Bacteria; p__Proteobacteria; c__Gammaproteobacteria; o__Enterobacteriales; f__Enterobacteriaceae; g__; s__
OTU_1977	17.0	1.0	2.0	1.0	1.0	1.0	4.0	1.0	3.0	5.0	27.0	1.0	0.0	1.0	0.0	21.0	1.0	4.0	0.0	2.0	0.0	0.0	0.0	0.0	0.0	0.0	12.0	11.0	13.0	24.0	3.0	40.0	27.0	19.0	10.0	2.0	32.0	2.0	11.0	13.0	k__Bacteria; p__Proteobacteria; c__Gammaproteobacteria; o__Enterobacteriales; f__Enterobacteriaceae; g__; s__
OTU_2422	24.0	1.0	0.0	0.0	2.0	0.0	0.0	0.0	0.0	0.0	1.0	0.0	0.0	1.0	1.0	2.0	0.0	0.0	0.0	0.0	0.0	0.0	0.0	0.0	0.0	1.0	2.0	4.0	1.0	1.0	3.0	56.0	44.0	5.0	10.0	14.0	30.0	0.0	3.0	0.0	k__Bacteria; p__Actinobacteria; c__Actinobacteria; o__Bifidobacteriales; f__Bifidobacteriaceae; g__Bifidobacterium; s__adolescentis
OTU_2312	1.0	0.0	0.0	1.0	0.0	0.0	0.0	0.0	2.0	0.0	2.0	0.0	0.0	0.0	0.0	1.0	0.0	0.0	0.0	0.0	0.0	0.0	0.0	0.0	0.0	0.0	0.0	0.0	0.0	0.0	1.0	0.0	0.0	1.0	0.0	0.0	2.0	1.0	1.0	0.0	k__Bacteria; p__Proteobacteria; c__Gammaproteobacteria
OTU_2933	13.0	17.0	15.0	1.0	3.0	11.0	2.0	8.0	16.0	8.0	0.0	0.0	0.0	0.0	0.0	0.0	1.0	0.0	0.0	0.0	0.0	2.0	3.0	0.0	0.0	0.0	27.0	15.0	0.0	0.0	1.0	0.0	0.0	6.0	8.0	4.0	20.0	10.0	0.0	0.0	k__Bacteria; p__Bacteroidetes; c__Bacteroidia; o__Bacteroidales; f__Porphyromonadaceae; g__Parabacteroides; s__distasonis
OTU_29	6.0	419.0	185.0	508.0	516.0	352.0	23.0	597.0	834.0	609.0	39.0	0.0	0.0	2.0	0.0	43.0	1.0	2.0	2.0	3.0	232.0	161.0	142.0	170.0	205.0	313.0	115.0	27.0	6.0	43.0	12.0	398.0	261.0	109.0	170.0	150.0	19.0	581.0	11.0	23.0	k__Bacteria; p__Firmicutes; c__Clostridia; o__Clostridiales; f__Lachnospiraceae; g__Dorea; s__
OTU_2336	8.0	2.0	2.0	1.0	0.0	4.0	0.0	13.0	9.0	7.0	0.0	2.0	1.0	0.0	9.0	0.0	3.0	4.0	0.0	2.0	6.0	9.0	1.0	0.0	1.0	0.0	7.0	3.0	0.0	1.0	1.0	3.0	1.0	6.0	6.0	2.0	18.0	10.0	0.0	2.0	k__Bacteria; p__Bacteroidetes; c__Bacteroidia; o__Bacteroidales; f__Bacteroidaceae; g__Bacteroides; s__
OTU_3239	3.0	0.0	0.0	0.0	0.0	0.0	3.0	0.0	0.0	0.0	0.0	0.0	0.0	0.0	0.0	0.0	0.0	0.0	0.0	0.0	7.0	5.0	8.0	1.0	0.0	0.0	1.0	2.0	0.0	0.0	0.0	0.0	0.0	6.0	24.0	5.0	5.0	0.0	0.0	0.0	k__Bacteria; p__Firmicutes; c__Clostridia; o__Clostridiales; f__; g__; s__
OTU_3186	13.0	98.0	54.0	57.0	49.0	106.0	55.0	181.0	335.0	267.0	0.0	0.0	0.0	1.0	0.0	0.0	0.0	0.0	5.0	10.0	0.0	0.0	0.0	0.0	0.0	0.0	1.0	10.0	0.0	0.0	0.0	0.0	0.0	17.0	6.0	0.0	16.0	297.0	0.0	0.0	k__Bacteria; p__Proteobacteria; c__Gammaproteobacteria; o__Enterobacteriales; f__Enterobacteriaceae; g__Erwinia; s__dispersa
OTU_1251	44.0	0.0	0.0	0.0	0.0	0.0	32.0	0.0	0.0	0.0	32.0	0.0	0.0	0.0	0.0	20.0	0.0	1.0	0.0	0.0	12.0	1.0	1.0	3.0	0.0	0.0	26.0	33.0	4.0	20.0	2.0	99.0	63.0	81.0	78.0	75.0	76.0	0.0	18.0	11.0	k__Bacteria; p__Firmicutes; c__Clostridia; o__Clostridiales; f__Ruminococcaceae; g__; s__
OTU_767	7.0	1.0	1.0	1.0	1.0	1.0	1.0	0.0	0.0	0.0	69.0	0.0	3.0	0.0	0.0	19.0	0.0	0.0	0.0	0.0	32.0	26.0	27.0	80.0	78.0	139.0	8.0	5.0	1.0	57.0	15.0	214.0	168.0	12.0	25.0	29.0	9.0	0.0	24.0	15.0	k__Bacteria; p__Firmicutes; c__Clostridia; o__Clostridiales; f__Lachnospiraceae
OTU_278	9.0	1.0	0.0	0.0	0.0	0.0	2.0	0.0	0.0	0.0	4.0	0.0	0.0	3.0	0.0	3.0	1.0	0.0	0.0	0.0	31.0	20.0	16.0	19.0	59.0	46.0	2.0	2.0	1.0	5.0	3.0	20.0	18.0	9.0	9.0	13.0	9.0	0.0	2.0	2.0	k__Bacteria; p__Firmicutes; c__Clostridia; o__Clostridiales; f__Lachnospiraceae; g__; s__
OTU_1798	5.0	5.0	4.0	1.0	3.0	5.0	0.0	5.0	11.0	8.0	7.0	0.0	1.0	1.0	1.0	15.0	18.0	14.0	11.0	5.0	0.0	0.0	0.0	0.0	1.0	0.0	5.0	4.0	7.0	15.0	13.0	8.0	7.0	2.0	1.0	0.0	4.0	9.0	6.0	16.0	k__Bacteria; p__Proteobacteria; c__Gammaproteobacteria; o__Enterobacteriales; f__Enterobacteriaceae; g__; s__
OTU_3869	10.0	6.0	7.0	7.0	2.0	2.0	2.0	9.0	15.0	12.0	30.0	5.0	1.0	4.0	4.0	57.0	80.0	43.0	38.0	39.0	0.0	1.0	0.0	0.0	0.0	0.0	12.0	11.0	27.0	31.0	21.0	17.0	20.0	11.0	3.0	1.0	13.0	11.0	23.0	37.0	k__Bacteria; p__Proteobacteria; c__Gammaproteobacteria; o__Enterobacteriales; f__Enterobacteriaceae; g__; s__
OTU_3985	11.0	34.0	46.0	14.0	27.0	30.0	24.0	80.0	210.0	144.0	0.0	1.0	0.0	0.0	1.0	0.0	0.0	0.0	0.0	5.0	0.0	0.0	0.0	0.0	0.0	1.0	4.0	18.0	0.0	0.0	0.0	1.0	1.0	8.0	6.0	2.0	23.0	92.0	0.0	1.0	k__Bacteria; p__Proteobacteria; c__Gammaproteobacteria; o__Enterobacteriales; f__Enterobacteriaceae; g__; s__
OTU_252	1.0	2.0	0.0	0.0	0.0	0.0	0.0	0.0	0.0	0.0	7.0	0.0	5.0	16.0	0.0	5.0	0.0	0.0	0.0	0.0	80.0	50.0	72.0	42.0	73.0	70.0	4.0	4.0	0.0	3.0	1.0	76.0	48.0	6.0	6.0	15.0	3.0	0.0	1.0	0.0	k__Bacteria; p__Firmicutes; c__Clostridia; o__Clostridiales; f__; g__; s__
OTU_125	13.0	0.0	0.0	0.0	0.0	0.0	1.0	0.0	0.0	0.0	1.0	0.0	0.0	0.0	0.0	1.0	0.0	0.0	0.0	0.0	99.0	84.0	60.0	101.0	125.0	183.0	3.0	6.0	1.0	13.0	7.0	56.0	44.0	0.0	22.0	5.0	15.0	0.0	1.0	0.0	k__Bacteria; p__Firmicutes; c__Clostridia; o__Clostridiales; f__Ruminococcaceae; g__Oscillospira; s__
OTU_2253	2.0	0.0	0.0	0.0	0.0	0.0	3.0	0.0	0.0	0.0	3.0	0.0	0.0	0.0	0.0	2.0	0.0	0.0	0.0	0.0	1.0	0.0	0.0	0.0	0.0	0.0	0.0	1.0	0.0	2.0	0.0	2.0	3.0	0.0	3.0	0.0	1.0	0.0	2.0	2.0	k__Bacteria; p__Firmicutes; c__Clostridia; o__Clostridiales; f__Ruminococcaceae; g__; s__
OTU_849	2.0	10.0	12.0	8.0	12.0	11.0	7.0	31.0	39.0	33.0	0.0	0.0	0.0	0.0	0.0	0.0	0.0	0.0	2.0	0.0	0.0	0.0	0.0	0.0	0.0	0.0	0.0	2.0	0.0	0.0	0.0	0.0	0.0	4.0	4.0	1.0	5.0	46.0	0.0	0.0	k__Bacteria; p__Proteobacteria; c__Gammaproteobacteria; o__Enterobacteriales; f__Enterobacteriaceae; g__; s__
OTU_2990	21.0	0.0	0.0	0.0	0.0	1.0	98.0	1.0	2.0	2.0	1.0	0.0	0.0	0.0	0.0	0.0	0.0	1.0	0.0	0.0	0.0	1.0	0.0	0.0	0.0	0.0	43.0	42.0	0.0	0.0	1.0	0.0	0.0	497.0	558.0	252.0	30.0	6.0	0.0	0.0	k__Bacteria; p__Actinobacteria; c__Actinobacteria; o__Bifidobacteriales; f__Bifidobacteriaceae; g__Bifidobacterium; s__
OTU_762	14.0	0.0	0.0	0.0	0.0	0.0	15.0	0.0	0.0	0.0	0.0	0.0	0.0	0.0	0.0	0.0	0.0	0.0	0.0	0.0	318.0	177.0	177.0	0.0	0.0	0.0	18.0	7.0	1.0	0.0	0.0	0.0	0.0	63.0	67.0	47.0	17.0	0.0	0.0	0.0	k__Bacteria; p__Firmicutes; c__Clostridia; o__Clostridiales; f__; g__; s__
OTU_9	71.0	0.0	4.0	0.0	0.0	2.0	18.0	0.0	1.0	0.0	89.0	1.0	0.0	0.0	0.0	59.0	1.0	0.0	1.0	0.0	91.0	67.0	53.0	45.0	127.0	109.0	46.0	32.0	63.0	98.0	38.0	479.0	352.0	182.0	214.0	128.0	108.0	1.0	53.0	24.0	k__Bacteria; p__Firmicutes; c__Clostridia; o__Clostridiales; f__Ruminococcaceae; g__; s__
OTU_3595	12.0	29.0	28.0	12.0	14.0	0.0	1.0	1.0	1.0	0.0	0.0	20.0	13.0	25.0	16.0	0.0	8.0	4.0	1.0	6.0	96.0	42.0	57.0	10.0	4.0	11.0	82.0	32.0	1.0	20.0	2.0	6.0	7.0	3.0	3.0	8.0	13.0	0.0	0.0	0.0	k__Bacteria; p__Bacteroidetes; c__Bacteroidia; o__Bacteroidales; f__Bacteroidaceae; g__Bacteroides
OTU_2175	7.0	11.0	16.0	22.0	13.0	8.0	0.0	4.0	21.0	10.0	9.0	0.0	1.0	0.0	8.0	15.0	0.0	0.0	0.0	0.0	22.0	13.0	23.0	73.0	59.0	105.0	11.0	0.0	5.0	25.0	22.0	191.0	135.0	6.0	7.0	11.0	4.0	26.0	8.0	4.0	k__Bacteria; p__Firmicutes; c__Clostridia; o__Clostridiales; f__Ruminococcaceae; g__; s__
OTU_2785	19.0	0.0	0.0	1.0	0.0	0.0	0.0	0.0	0.0	0.0	0.0	0.0	0.0	0.0	0.0	0.0	0.0	0.0	0.0	0.0	0.0	0.0	0.0	0.0	0.0	0.0	4.0	7.0	0.0	0.0	0.0	2.0	4.0	10.0	6.0	65.0	29.0	0.0	0.0	0.0	k__Bacteria; p__Actinobacteria; c__Actinobacteria; o__Bifidobacteriales; f__Bifidobacteriaceae; g__Bifidobacterium; s__
OTU_3607	7.0	0.0	0.0	0.0	0.0	0.0	0.0	0.0	0.0	0.0	6.0	0.0	0.0	0.0	0.0	0.0	0.0	0.0	0.0	0.0	14.0	17.0	9.0	3.0	4.0	5.0	1.0	1.0	1.0	7.0	2.0	24.0	13.0	3.0	3.0	5.0	7.0	0.0	2.0	0.0	k__Bacteria; p__Firmicutes; c__Clostridia; o__Clostridiales; f__Ruminococcaceae; g__; s__
OTU_3962	48.0	40.0	17.0	27.0	27.0	15.0	12.0	49.0	86.0	62.0	112.0	9.0	13.0	17.0	22.0	254.0	258.0	156.0	118.0	116.0	0.0	0.0	0.0	2.0	1.0	0.0	42.0	44.0	120.0	107.0	54.0	81.0	60.0	25.0	12.0	6.0	74.0	63.0	99.0	153.0	k__Bacteria; p__Proteobacteria; c__Gammaproteobacteria; o__Enterobacteriales; f__Enterobacteriaceae; g__; s__
OTU_1607	36.0	1.0	0.0	0.0	0.0	0.0	2.0	1.0	0.0	0.0	28.0	0.0	0.0	0.0	0.0	19.0	3.0	0.0	0.0	0.0	170.0	115.0	102.0	51.0	69.0	78.0	3.0	8.0	6.0	59.0	8.0	223.0	156.0	41.0	33.0	22.0	21.0	0.0	21.0	12.0	k__Bacteria; p__Firmicutes; c__Clostridia; o__Clostridiales; f__Ruminococcaceae; g__; s__
OTU_506	7.0	42.0	39.0	12.0	11.0	0.0	0.0	0.0	0.0	0.0	0.0	0.0	0.0	0.0	0.0	0.0	0.0	0.0	0.0	0.0	89.0	42.0	51.0	0.0	0.0	0.0	171.0	38.0	0.0	0.0	0.0	0.0	0.0	0.0	3.0	9.0	10.0	0.0	1.0	0.0	k__Bacteria; p__Bacteroidetes; c__Bacteroidia; o__Bacteroidales; f__Prevotellaceae; g__Prevotella; s__copri
OTU_3928	84.0	0.0	0.0	0.0	0.0	0.0	37.0	1.0	0.0	0.0	69.0	0.0	0.0	0.0	0.0	21.0	0.0	0.0	0.0	0.0	42.0	22.0	13.0	15.0	14.0	29.0	32.0	44.0	26.0	29.0	11.0	525.0	301.0	128.0	196.0	149.0	143.0	0.0	29.0	9.0	k__Bacteria; p__Firmicutes; c__Clostridia; o__Clostridiales; f__Ruminococcaceae; g__; s__
OTU_2831	13.0	15.0	3.0	0.0	1.0	0.0	3.0	0.0	0.0	1.0	9.0	0.0	4.0	1.0	3.0	3.0	0.0	0.0	0.0	0.0	68.0	33.0	55.0	22.0	19.0	23.0	0.0	2.0	1.0	3.0	0.0	34.0	16.0	6.0	21.0	8.0	8.0	0.0	0.0	1.0	k__Bacteria; p__Firmicutes; c__Clostridia; o__Clostridiales; f__Lachnospiraceae; g__; s__
OTU_2153	2.0	0.0	0.0	0.0	0.0	0.0	0.0	0.0	0.0	0.0	0.0	0.0	0.0	0.0	0.0	0.0	0.0	0.0	0.0	0.0	10.0	6.0	5.0	3.0	2.0	3.0	0.0	3.0	0.0	5.0	0.0	15.0	6.0	3.0	3.0	3.0	3.0	0.0	0.0	2.0	k__Bacteria; p__Firmicutes; c__Clostridia; o__Clostridiales; f__Ruminococcaceae; g__Oscillospira; s__
OTU_3061	36.0	31.0	29.0	6.0	7.0	9.0	4.0	27.0	35.0	14.0	1.0	0.0	0.0	2.0	1.0	0.0	0.0	0.0	0.0	0.0	3.0	3.0	3.0	0.0	0.0	0.0	61.0	30.0	0.0	0.0	0.0	1.0	0.0	19.0	12.0	1.0	23.0	19.0	0.0	0.0	k__Bacteria; p__Bacteroidetes; c__Bacteroidia; o__Bacteroidales; f__Porphyromonadaceae; g__Parabacteroides; s__distasonis
OTU_3218	11.0	5.0	2.0	4.0	16.0	0.0	3.0	0.0	0.0	0.0	19.0	0.0	1.0	3.0	0.0	12.0	0.0	0.0	0.0	0.0	33.0	36.0	24.0	14.0	13.0	23.0	6.0	4.0	1.0	11.0	3.0	85.0	70.0	17.0	36.0	25.0	8.0	0.0	5.0	2.0	k__Bacteria; p__Firmicutes; c__Clostridia; o__Clostridiales; f__Lachnospiraceae; g__Blautia; s__
OTU_106	19.0	0.0	1.0	0.0	2.0	0.0	19.0	0.0	0.0	0.0	26.0	1.0	0.0	0.0	0.0	19.0	1.0	0.0	3.0	0.0	113.0	65.0	97.0	23.0	19.0	34.0	23.0	28.0	2.0	8.0	1.0	22.0	18.0	64.0	79.0	62.0	23.0	1.0	19.0	13.0	k__Bacteria; p__Firmicutes; c__Clostridia; o__Clostridiales; f__Christensenellaceae; g__; s__
OTU_1076	8.0	1.0	0.0	0.0	1.0	0.0	2.0	0.0	0.0	0.0	5.0	0.0	0.0	0.0	0.0	2.0	0.0	0.0	0.0	0.0	1.0	3.0	4.0	0.0	6.0	5.0	0.0	2.0	0.0	0.0	2.0	20.0	13.0	2.0	7.0	1.0	2.0	0.0	2.0	3.0	k__Bacteria; p__Firmicutes; c__Clostridia; o__Clostridiales; f__Lachnospiraceae; g__; s__
OTU_26	10.0	60.0	21.0	11.0	7.0	0.0	0.0	0.0	0.0	0.0	0.0	0.0	0.0	0.0	0.0	0.0	0.0	0.0	0.0	0.0	61.0	30.0	29.0	0.0	0.0	0.0	122.0	22.0	1.0	0.0	0.0	0.0	0.0	1.0	2.0	3.0	13.0	0.0	0.0	0.0	k__Bacteria; p__Bacteroidetes; c__Bacteroidia; o__Bacteroidales; f__Prevotellaceae; g__Prevotella; s__copri
OTU_1840	10.0	0.0	0.0	1.0	0.0	2.0	17.0	4.0	0.0	5.0	0.0	0.0	0.0	0.0	0.0	0.0	0.0	0.0	0.0	0.0	0.0	0.0	0.0	0.0	0.0	0.0	0.0	1.0	0.0	0.0	0.0	16.0	24.0	47.0	14.0	1.0	13.0	9.0	0.0	0.0	k__Bacteria; p__Proteobacteria; c__Gammaproteobacteria; o__Enterobacteriales; f__Enterobacteriaceae
OTU_3317	5.0	0.0	0.0	0.0	0.0	0.0	4.0	0.0	0.0	0.0	0.0	0.0	0.0	0.0	0.0	0.0	0.0	0.0	0.0	0.0	0.0	0.0	0.0	0.0	0.0	0.0	1.0	0.0	0.0	0.0	0.0	0.0	0.0	22.0	28.0	6.0	3.0	0.0	0.0	0.0	k__Bacteria; p__Actinobacteria; c__Actinobacteria; o__Bifidobacteriales; f__Bifidobacteriaceae; g__Bifidobacterium; s__
OTU_3980	28.0	49.0	27.0	18.0	12.0	31.0	5.0	46.0	57.0	43.0	1.0	3.0	1.0	4.0	2.0	1.0	3.0	6.0	2.0	3.0	16.0	11.0	11.0	0.0	1.0	0.0	46.0	28.0	0.0	0.0	2.0	0.0	2.0	26.0	27.0	13.0	27.0	22.0	0.0	1.0	k__Bacteria; p__Bacteroidetes; c__Bacteroidia; o__Bacteroidales; f__Porphyromonadaceae; g__Parabacteroides; s__distasonis
OTU_886	19.0	3.0	3.0	1.0	0.0	5.0	16.0	16.0	17.0	15.0	2.0	0.0	1.0	4.0	0.0	6.0	3.0	3.0	1.0	1.0	222.0	135.0	126.0	17.0	19.0	27.0	3.0	28.0	1.0	3.0	2.0	20.0	17.0	30.0	54.0	39.0	34.0	14.0	0.0	2.0	k__Bacteria; p__Bacteroidetes; c__Bacteroidia; o__Bacteroidales; f__[Odoribacteraceae]; g__Odoribacter; s__
OTU_2107	5.0	356.0	316.0	224.0	244.0	0.0	0.0	0.0	0.0	0.0	0.0	0.0	0.0	0.0	0.0	0.0	0.0	0.0	0.0	0.0	31.0	17.0	7.0	0.0	0.0	3.0	44.0	38.0	0.0	0.0	0.0	0.0	0.0	0.0	2.0	0.0	9.0	0.0	0.0	0.0	k__Bacteria; p__Bacteroidetes; c__Bacteroidia; o__Bacteroidales; f__Bacteroidaceae; g__Bacteroides
OTU_2291	12.0	2.0	5.0	2.0	3.0	4.0	0.0	6.0	13.0	4.0	18.0	3.0	4.0	2.0	2.0	34.0	41.0	18.0	20.0	8.0	0.0	1.0	0.0	0.0	1.0	0.0	4.0	3.0	17.0	15.0	6.0	17.0	19.0	2.0	7.0	0.0	4.0	5.0	13.0	19.0	k__Bacteria; p__Proteobacteria; c__Gammaproteobacteria; o__Enterobacteriales; f__Enterobacteriaceae; g__; s__
OTU_1488	8.0	0.0	0.0	0.0	0.0	0.0	2.0	0.0	0.0	0.0	2.0	0.0	0.0	0.0	0.0	0.0	0.0	0.0	0.0	0.0	0.0	0.0	1.0	1.0	1.0	0.0	1.0	0.0	0.0	1.0	0.0	10.0	12.0	4.0	3.0	0.0	2.0	0.0	0.0	0.0	k__Bacteria; p__Firmicutes; c__Clostridia; o__Clostridiales; f__Ruminococcaceae; g__; s__
OTU_2192	2.0	0.0	0.0	0.0	0.0	0.0	0.0	0.0	0.0	0.0	3.0	0.0	0.0	0.0	0.0	1.0	0.0	0.0	0.0	0.0	0.0	3.0	2.0	0.0	2.0	2.0	0.0	0.0	1.0	3.0	1.0	10.0	3.0	1.0	4.0	1.0	0.0	0.0	2.0	1.0	k__Bacteria; p__Firmicutes; c__Clostridia; o__Clostridiales; f__Ruminococcaceae; g__Faecalibacterium; s__prausnitzii
OTU_1745	16.0	0.0	1.0	0.0	1.0	0.0	0.0	0.0	0.0	1.0	0.0	0.0	1.0	1.0	0.0	0.0	0.0	0.0	0.0	0.0	0.0	0.0	0.0	2.0	0.0	5.0	4.0	0.0	1.0	0.0	3.0	251.0	132.0	1.0	6.0	15.0	33.0	0.0	0.0	0.0	k__Bacteria; p__Actinobacteria; c__Actinobacteria; o__Bifidobacteriales; f__Bifidobacteriaceae; g__Bifidobacterium; s__
OTU_2126	7.0	7.0	2.0	2.0	1.0	4.0	3.0	3.0	5.0	1.0	0.0	0.0	0.0	0.0	0.0	0.0	0.0	0.0	0.0	0.0	13.0	2.0	4.0	0.0	0.0	0.0	11.0	5.0	0.0	0.0	0.0	0.0	0.0	4.0	5.0	0.0	11.0	12.0	0.0	0.0	k__Bacteria; p__Bacteroidetes; c__Bacteroidia; o__Bacteroidales; f__Bacteroidaceae; g__Bacteroides; s__
OTU_2382	2.0	0.0	0.0	0.0	0.0	0.0	0.0	0.0	0.0	0.0	0.0	0.0	0.0	0.0	0.0	0.0	0.0	0.0	0.0	0.0	1.0	0.0	0.0	0.0	0.0	0.0	0.0	0.0	0.0	0.0	0.0	2.0	2.0	0.0	3.0	1.0	5.0	0.0	0.0	0.0	k__Bacteria; p__Actinobacteria; c__Actinobacteria; o__Bifidobacteriales; f__Bifidobacteriaceae; g__Bifidobacterium; s__adolescentis
OTU_421	3.0	0.0	0.0	0.0	0.0	0.0	1.0	0.0	1.0	0.0	10.0	0.0	0.0	0.0	0.0	17.0	0.0	2.0	0.0	0.0	1.0	0.0	2.0	1.0	0.0	4.0	6.0	0.0	0.0	11.0	1.0	16.0	16.0	10.0	7.0	3.0	2.0	0.0	8.0	18.0	k__Bacteria; p__Actinobacteria; c__Coriobacteriia; o__Coriobacteriales; f__Coriobacteriaceae; g__; s__
OTU_3023	14.0	76.0	83.0	55.0	50.0	41.0	14.0	88.0	113.0	87.0	0.0	0.0	0.0	0.0	3.0	0.0	0.0	2.0	5.0	8.0	0.0	0.0	0.0	0.0	0.0	0.0	7.0	38.0	0.0	0.0	0.0	0.0	0.0	3.0	5.0	2.0	30.0	65.0	0.0	0.0	k__Bacteria; p__Proteobacteria; c__Gammaproteobacteria; o__Enterobacteriales; f__Enterobacteriaceae; g__; s__
OTU_1490	9.0	0.0	0.0	0.0	0.0	0.0	2.0	0.0	0.0	0.0	1.0	0.0	0.0	0.0	0.0	2.0	1.0	0.0	0.0	0.0	3.0	3.0	0.0	2.0	20.0	10.0	1.0	3.0	1.0	3.0	4.0	24.0	37.0	7.0	11.0	5.0	4.0	0.0	2.0	1.0	k__Bacteria; p__Firmicutes; c__Clostridia; o__Clostridiales; f__Ruminococcaceae; g__; s__
OTU_285	2.0	0.0	0.0	0.0	0.0	0.0	4.0	0.0	0.0	0.0	0.0	0.0	0.0	0.0	0.0	0.0	0.0	0.0	0.0	0.0	40.0	17.0	14.0	0.0	0.0	0.0	5.0	1.0	0.0	0.0	0.0	0.0	0.0	9.0	10.0	1.0	2.0	1.0	0.0	0.0	k__Bacteria; p__Tenericutes; c__Mollicutes; o__RF39; f__; g__; s__
OTU_3474	1.0	0.0	0.0	0.0	0.0	0.0	0.0	0.0	0.0	0.0	0.0	2.0	0.0	0.0	0.0	0.0	0.0	0.0	0.0	0.0	0.0	0.0	0.0	0.0	0.0	0.0	0.0	0.0	0.0	0.0	0.0	1.0	2.0	0.0	0.0	0.0	0.0	0.0	0.0	0.0	k__Bacteria; p__Proteobacteria; c__Gammaproteobacteria; o__Enterobacteriales; f__Enterobacteriaceae; g__; s__
OTU_3561	17.0	0.0	0.0	0.0	0.0	6.0	0.0	6.0	7.0	5.0	0.0	0.0	0.0	0.0	0.0	0.0	0.0	0.0	0.0	0.0	7.0	6.0	5.0	0.0	0.0	0.0	4.0	15.0	0.0	0.0	0.0	0.0	0.0	3.0	3.0	6.0	14.0	4.0	0.0	0.0	k__Bacteria; p__Bacteroidetes; c__Bacteroidia; o__Bacteroidales; f__Bacteroidaceae; g__Bacteroides; s__
OTU_2194	48.0	3.0	2.0	4.0	4.0	1.0	14.0	0.0	2.0	0.0	26.0	1.0	2.0	2.0	0.0	18.0	0.0	1.0	0.0	0.0	113.0	55.0	83.0	85.0	82.0	107.0	28.0	23.0	5.0	22.0	5.0	270.0	159.0	68.0	99.0	96.0	58.0	1.0	19.0	8.0	k__Bacteria; p__Firmicutes; c__Clostridia; o__Clostridiales; f__Lachnospiraceae; g__Blautia; s__
OTU_3464	27.0	1.0	2.0	6.0	4.0	0.0	12.0	0.0	2.0	0.0	68.0	0.0	5.0	3.0	4.0	78.0	3.0	2.0	3.0	2.0	620.0	438.0	457.0	660.0	711.0	1010.0	43.0	15.0	27.0	56.0	15.0	465.0	253.0	85.0	68.0	78.0	36.0	0.0	43.0	29.0	k__Bacteria; p__Firmicutes; c__Clostridia; o__Clostridiales; f__; g__; s__
OTU_1440	2.0	5.0	3.0	2.0	3.0	4.0	0.0	5.0	7.0	8.0	20.0	1.0	1.0	2.0	1.0	29.0	40.0	15.0	20.0	5.0	0.0	0.0	0.0	0.0	0.0	0.0	2.0	4.0	11.0	21.0	7.0	8.0	8.0	2.0	3.0	1.0	14.0	2.0	15.0	23.0	k__Bacteria; p__Proteobacteria; c__Gammaproteobacteria; o__Enterobacteriales; f__Enterobacteriaceae; g__; s__
OTU_2573	1.0	1.0	1.0	2.0	1.0	0.0	0.0	2.0	5.0	1.0	4.0	1.0	1.0	0.0	0.0	7.0	14.0	11.0	3.0	5.0	0.0	0.0	0.0	1.0	0.0	0.0	3.0	0.0	4.0	4.0	1.0	1.0	2.0	2.0	2.0	0.0	2.0	1.0	3.0	7.0	k__Bacteria; p__Proteobacteria; c__Gammaproteobacteria; o__Enterobacteriales; f__Enterobacteriaceae; g__; s__
OTU_626	5.0	0.0	1.0	0.0	0.0	0.0	4.0	0.0	0.0	0.0	23.0	0.0	0.0	0.0	0.0	10.0	0.0	0.0	0.0	0.0	1.0	0.0	1.0	5.0	10.0	9.0	5.0	4.0	14.0	6.0	1.0	70.0	69.0	6.0	3.0	7.0	11.0	0.0	17.0	4.0	k__Bacteria; p__Firmicutes; c__Clostridia; o__Clostridiales; f__Ruminococcaceae; g__Faecalibacterium; s__prausnitzii
OTU_3209	39.0	39.0	30.0	20.0	7.0	16.0	5.0	40.0	26.0	31.0	0.0	0.0	2.0	0.0	0.0	0.0	2.0	0.0	0.0	0.0	12.0	6.0	9.0	0.0	0.0	0.0	28.0	48.0	0.0	0.0	0.0	0.0	0.0	8.0	18.0	14.0	30.0	20.0	0.0	0.0	k__Bacteria; p__Bacteroidetes; c__Bacteroidia; o__Bacteroidales; f__Porphyromonadaceae; g__Parabacteroides; s__distasonis
OTU_2744	33.0	1109.0	398.0	202.0	204.0	0.0	1.0	0.0	0.0	0.0	1.0	0.0	0.0	0.0	0.0	0.0	0.0	0.0	1.0	0.0	355.0	250.0	274.0	0.0	0.0	0.0	699.0	123.0	0.0	1.0	0.0	0.0	0.0	18.0	14.0	15.0	57.0	0.0	0.0	0.0	k__Bacteria; p__Bacteroidetes; c__Bacteroidia; o__Bacteroidales; f__Prevotellaceae; g__Prevotella; s__copri
OTU_2262	1.0	5.0	24.0	2.0	2.0	14.0	0.0	29.0	58.0	34.0	0.0	0.0	0.0	0.0	0.0	0.0	0.0	0.0	0.0	9.0	0.0	1.0	0.0	0.0	1.0	0.0	0.0	1.0	0.0	0.0	0.0	0.0	0.0	2.0	0.0	0.0	0.0	47.0	0.0	0.0	k__Bacteria; p__Proteobacteria; c__Gammaproteobacteria; o__Enterobacteriales; f__Enterobacteriaceae; g__; s__
OTU_2013	2.0	0.0	0.0	0.0	0.0	3.0	8.0	4.0	6.0	4.0	0.0	0.0	0.0	0.0	0.0	0.0	0.0	0.0	0.0	0.0	0.0	0.0	0.0	0.0	0.0	0.0	0.0	1.0	0.0	0.0	0.0	4.0	1.0	3.0	2.0	0.0	1.0	9.0	0.0	0.0	k__Bacteria; p__Proteobacteria; c__Gammaproteobacteria; o__Enterobacteriales; f__Enterobacteriaceae; g__; s__
OTU_1838	20.0	2.0	1.0	2.0	0.0	0.0	16.0	1.0	2.0	1.0	20.0	0.0	1.0	2.0	0.0	12.0	0.0	0.0	1.0	0.0	177.0	111.0	124.0	9.0	22.0	25.0	39.0	27.0	4.0	12.0	4.0	103.0	51.0	224.0	232.0	84.0	30.0	1.0	8.0	13.0	k__Bacteria; p__Firmicutes; c__Clostridia; o__Clostridiales; f__Ruminococcaceae; g__; s__
OTU_504	26.0	0.0	0.0	0.0	0.0	0.0	20.0	1.0	0.0	0.0	13.0	0.0	0.0	0.0	0.0	10.0	0.0	0.0	0.0	0.0	17.0	18.0	12.0	0.0	4.0	2.0	6.0	19.0	6.0	4.0	4.0	56.0	49.0	41.0	54.0	45.0	44.0	0.0	6.0	7.0	k__Bacteria; p__Firmicutes; c__Clostridia; o__Clostridiales; f__Ruminococcaceae; g__; s__
OTU_988	8.0	0.0	0.0	0.0	0.0	0.0	0.0	0.0	0.0	0.0	0.0	0.0	0.0	0.0	0.0	0.0	0.0	0.0	0.0	0.0	0.0	0.0	0.0	0.0	0.0	0.0	4.0	11.0	0.0	0.0	0.0	0.0	0.0	50.0	63.0	51.0	6.0	0.0	0.0	0.0	k__Bacteria; p__Actinobacteria; c__Actinobacteria; o__Bifidobacteriales; f__Bifidobacteriaceae; g__Bifidobacterium
OTU_3725	29.0	0.0	1.0	0.0	0.0	2.0	85.0	0.0	0.0	1.0	0.0	0.0	0.0	0.0	0.0	0.0	0.0	0.0	0.0	0.0	0.0	0.0	0.0	0.0	0.0	0.0	45.0	32.0	0.0	0.0	0.0	0.0	0.0	352.0	443.0	171.0	28.0	7.0	0.0	0.0	k__Bacteria; p__Actinobacteria; c__Actinobacteria; o__Bifidobacteriales; f__Bifidobacteriaceae; g__Bifidobacterium
OTU_1146	13.0	6.0	2.0	3.0	1.0	0.0	1.0	6.0	13.0	6.0	5.0	4.0	3.0	8.0	11.0	24.0	64.0	35.0	21.0	23.0	0.0	0.0	0.0	0.0	0.0	0.0	6.0	5.0	18.0	30.0	17.0	12.0	27.0	4.0	2.0	0.0	5.0	3.0	10.0	13.0	k__Bacteria; p__Proteobacteria; c__Gammaproteobacteria; o__Enterobacteriales; f__Enterobacteriaceae; g__; s__
OTU_141	13.0	1.0	3.0	1.0	2.0	2.0	5.0	0.0	1.0	5.0	0.0	0.0	0.0	0.0	0.0	0.0	0.0	0.0	0.0	0.0	169.0	116.0	98.0	0.0	0.0	0.0	32.0	20.0	0.0	0.0	0.0	0.0	0.0	35.0	28.0	11.0	15.0	1.0	0.0	0.0	k__Bacteria; p__Verrucomicrobia; c__Opitutae; o__; f__; g__; s__
OTU_201	11.0	0.0	1.0	2.0	0.0	3.0	2.0	0.0	0.0	4.0	13.0	0.0	0.0	0.0	0.0	16.0	0.0	5.0	5.0	0.0	16.0	17.0	25.0	19.0	8.0	26.0	2.0	6.0	9.0	12.0	2.0	39.0	33.0	18.0	18.0	18.0	18.0	2.0	5.0	8.0	k__Bacteria; p__Firmicutes; c__Bacilli; o__Lactobacillales; f__Streptococcaceae; g__Streptococcus; s__
OTU_2062	10.0	0.0	0.0	0.0	0.0	0.0	7.0	0.0	0.0	0.0	170.0	0.0	0.0	0.0	0.0	133.0	1.0	0.0	1.0	0.0	34.0	17.0	10.0	92.0	131.0	173.0	15.0	5.0	69.0	160.0	34.0	954.0	606.0	39.0	51.0	32.0	19.0	0.0	106.0	65.0	k__Bacteria; p__Firmicutes; c__Clostridia; o__Clostridiales; f__Ruminococcaceae; g__Faecalibacterium; s__prausnitzii
OTU_1157	5.0	3.0	1.0	0.0	2.0	1.0	0.0	0.0	0.0	0.0	0.0	0.0	0.0	0.0	0.0	0.0	1.0	0.0	0.0	1.0	1.0	3.0	1.0	0.0	0.0	0.0	13.0	5.0	0.0	0.0	0.0	0.0	0.0	0.0	0.0	1.0	1.0	0.0	0.0	0.0	k__Bacteria; p__Bacteroidetes; c__Bacteroidia; o__Bacteroidales; f__Prevotellaceae; g__Prevotella; s__copri
OTU_1644	7.0	19.0	26.0	30.0	31.0	0.0	7.0	0.0	1.0	0.0	0.0	0.0	0.0	0.0	0.0	0.0	0.0	0.0	0.0	0.0	70.0	37.0	44.0	0.0	0.0	0.0	23.0	13.0	0.0	0.0	0.0	0.0	0.0	40.0	41.0	20.0	23.0	0.0	0.0	0.0	k__Bacteria; p__Bacteroidetes; c__Bacteroidia; o__Bacteroidales; f__S24-7; g__; s__
OTU_1448	50.0	16.0	10.0	18.0	17.0	14.0	4.0	25.0	33.0	18.0	48.0	7.0	9.0	15.0	9.0	116.0	166.0	93.0	65.0	69.0	0.0	0.0	0.0	0.0	0.0	0.0	21.0	14.0	54.0	68.0	59.0	49.0	51.0	11.0	10.0	1.0	24.0	20.0	38.0	89.0	k__Bacteria; p__Proteobacteria; c__Gammaproteobacteria; o__Enterobacteriales; f__Enterobacteriaceae; g__; s__
OTU_3123	2.0	0.0	0.0	0.0	0.0	0.0	2.0	0.0	0.0	0.0	0.0	0.0	0.0	0.0	0.0	3.0	0.0	0.0	0.0	0.0	1.0	0.0	1.0	0.0	1.0	1.0	3.0	1.0	0.0	0.0	0.0	10.0	2.0	13.0	10.0	3.0	2.0	0.0	0.0	0.0	k__Bacteria; p__Firmicutes; c__Clostridia; o__Clostridiales; f__Ruminococcaceae; g__; s__
OTU_1327	3.0	0.0	1.0	0.0	2.0	0.0	0.0	1.0	7.0	1.0	3.0	0.0	0.0	0.0	2.0	13.0	19.0	8.0	10.0	6.0	0.0	0.0	0.0	0.0	0.0	0.0	2.0	0.0	7.0	5.0	7.0	9.0	12.0	0.0	1.0	0.0	1.0	1.0	4.0	2.0	k__Bacteria; p__Proteobacteria; c__Gammaproteobacteria; o__Enterobacteriales; f__Enterobacteriaceae; g__; s__
OTU_3308	8.0	0.0	0.0	0.0	0.0	0.0	5.0	0.0	0.0	0.0	5.0	0.0	0.0	0.0	0.0	1.0	0.0	0.0	0.0	0.0	1.0	0.0	3.0	1.0	2.0	0.0	3.0	3.0	1.0	2.0	0.0	36.0	18.0	14.0	25.0	10.0	15.0	0.0	4.0	0.0	k__Bacteria; p__Firmicutes; c__Clostridia; o__Clostridiales; f__Ruminococcaceae; g__; s__
OTU_3206	15.0	16.0	8.0	10.0	2.0	3.0	34.0	17.0	22.0	19.0	0.0	0.0	1.0	0.0	0.0	0.0	0.0	0.0	1.0	1.0	0.0	0.0	0.0	0.0	0.0	0.0	3.0	18.0	0.0	0.0	0.0	0.0	0.0	9.0	10.0	7.0	23.0	21.0	0.0	0.0	k__Bacteria; p__Proteobacteria; c__Gammaproteobacteria; o__Enterobacteriales; f__Enterobacteriaceae; g__Dickeya; s__
OTU_2588	22.0	0.0	0.0	2.0	2.0	0.0	6.0	4.0	3.0	0.0	94.0	3.0	1.0	1.0	1.0	138.0	6.0	5.0	1.0	1.0	10.0	4.0	7.0	25.0	30.0	52.0	7.0	15.0	68.0	55.0	13.0	149.0	76.0	17.0	18.0	12.0	16.0	2.0	37.0	66.0	k__Bacteria; p__Firmicutes; c__Clostridia; o__Clostridiales
OTU_3428	27.0	20.0	25.0	29.0	25.0	12.0	22.0	21.0	39.0	49.0	104.0	25.0	8.0	15.0	18.0	212.0	254.0	183.0	120.0	267.0	1.0	1.0	1.0	2.0	0.0	2.0	30.0	83.0	75.0	92.0	43.0	60.0	57.0	44.0	36.0	15.0	80.0	35.0	96.0	146.0	k__Bacteria; p__Proteobacteria; c__Gammaproteobacteria; o__Enterobacteriales; f__Enterobacteriaceae; g__; s__
OTU_293	8.0	0.0	0.0	0.0	0.0	0.0	4.0	0.0	0.0	0.0	3.0	0.0	0.0	0.0	0.0	0.0	0.0	0.0	0.0	0.0	10.0	8.0	6.0	0.0	1.0	0.0	3.0	3.0	0.0	1.0	0.0	6.0	3.0	17.0	20.0	7.0	11.0	0.0	1.0	2.0	k__Bacteria; p__Firmicutes; c__Clostridia; o__Clostridiales; f__Lachnospiraceae; g__; s__
OTU_3284	8.0	12.0	7.0	8.0	10.0	1.0	3.0	6.0	13.0	5.0	0.0	0.0	0.0	0.0	0.0	0.0	0.0	0.0	0.0	0.0	6.0	0.0	2.0	0.0	0.0	0.0	6.0	5.0	0.0	0.0	0.0	0.0	0.0	1.0	0.0	0.0	10.0	7.0	0.0	0.0	k__Bacteria; p__Bacteroidetes; c__Bacteroidia; o__Bacteroidales; f__Porphyromonadaceae; g__Parabacteroides; s__distasonis
OTU_1710	5.0	11.0	10.0	10.0	22.0	11.0	19.0	41.0	68.0	51.0	0.0	0.0	0.0	0.0	0.0	0.0	0.0	1.0	2.0	5.0	0.0	0.0	0.0	0.0	0.0	0.0	2.0	7.0	0.0	0.0	0.0	0.0	0.0	7.0	2.0	2.0	5.0	47.0	0.0	0.0	k__Bacteria; p__Proteobacteria; c__Gammaproteobacteria; o__Enterobacteriales; f__Enterobacteriaceae; g__; s__
OTU_142	1.0	0.0	0.0	0.0	0.0	0.0	0.0	0.0	1.0	0.0	2.0	0.0	0.0	0.0	0.0	2.0	0.0	0.0	0.0	0.0	0.0	0.0	0.0	162.0	174.0	227.0	0.0	0.0	0.0	0.0	0.0	2.0	1.0	0.0	0.0	0.0	0.0	0.0	2.0	2.0	k__Bacteria; p__Proteobacteria; c__Alphaproteobacteria; o__RF32; f__; g__; s__
OTU_2364	5.0	51.0	17.0	1.0	6.0	0.0	0.0	0.0	0.0	0.0	0.0	0.0	0.0	0.0	0.0	0.0	0.0	0.0	0.0	0.0	153.0	110.0	118.0	0.0	0.0	0.0	138.0	7.0	0.0	0.0	0.0	0.0	0.0	1.0	3.0	7.0	8.0	0.0	0.0	0.0	k__Bacteria; p__Bacteroidetes; c__Bacteroidia; o__Bacteroidales; f__Prevotellaceae; g__Prevotella; s__copri
OTU_3748	14.0	6.0	4.0	12.0	8.0	8.0	6.0	14.0	17.0	19.0	30.0	10.0	8.0	2.0	14.0	72.0	106.0	61.0	52.0	103.0	0.0	0.0	0.0	0.0	1.0	0.0	18.0	18.0	52.0	70.0	90.0	45.0	9.0	3.0	10.0	5.0	17.0	17.0	56.0	68.0	k__Bacteria; p__Proteobacteria; c__Gammaproteobacteria; o__Enterobacteriales; f__Enterobacteriaceae; g__; s__
OTU_131	23.0	4.0	14.0	3.0	4.0	1.0	2.0	0.0	2.0	0.0	0.0	0.0	0.0	5.0	1.0	3.0	1.0	4.0	0.0	1.0	114.0	87.0	73.0	20.0	20.0	24.0	29.0	18.0	1.0	1.0	1.0	14.0	8.0	32.0	55.0	22.0	31.0	0.0	2.0	1.0	k__Bacteria; p__Bacteroidetes; c__Bacteroidia; o__Bacteroidales; f__Rikenellaceae; g__; s__
OTU_3289	6.0	14.0	9.0	7.0	9.0	0.0	0.0	1.0	0.0	1.0	0.0	4.0	0.0	0.0	4.0	1.0	4.0	1.0	0.0	4.0	10.0	6.0	6.0	1.0	4.0	5.0	1.0	2.0	0.0	7.0	1.0	28.0	10.0	6.0	7.0	4.0	4.0	0.0	0.0	0.0	k__Bacteria; p__Bacteroidetes; c__Bacteroidia; o__Bacteroidales; f__Bacteroidaceae; g__Bacteroides; s__
OTU_2855	14.0	1073.0	1250.0	1081.0	1059.0	3.0	0.0	3.0	1.0	3.0	2.0	458.0	771.0	1329.0	656.0	11.0	30.0	33.0	20.0	13.0	4.0	2.0	3.0	18.0	15.0	27.0	13.0	74.0	8.0	47.0	26.0	48.0	37.0	4.0	4.0	3.0	13.0	4.0	0.0	4.0	k__Bacteria; p__Bacteroidetes; c__Bacteroidia; o__Bacteroidales; f__Bacteroidaceae; g__Bacteroides; s__
OTU_2136	6.0	6.0	7.0	2.0	5.0	1.0	0.0	4.0	3.0	4.0	0.0	8.0	4.0	6.0	11.0	2.0	25.0	16.0	4.0	13.0	3.0	0.0	3.0	0.0	3.0	6.0	4.0	6.0	0.0	7.0	6.0	18.0	7.0	2.0	1.0	2.0	12.0	3.0	0.0	1.0	k__Bacteria; p__Bacteroidetes; c__Bacteroidia; o__Bacteroidales; f__Bacteroidaceae; g__Bacteroides; s__
OTU_865	18.0	65.0	53.0	40.0	45.0	47.0	34.0	100.0	153.0	95.0	0.0	0.0	0.0	0.0	0.0	0.0	0.0	0.0	9.0	35.0	0.0	0.0	0.0	0.0	0.0	0.0	4.0	30.0	0.0	0.0	1.0	0.0	0.0	12.0	10.0	6.0	29.0	108.0	0.0	0.0	k__Bacteria; p__Proteobacteria; c__Gammaproteobacteria; o__Enterobacteriales; f__Enterobacteriaceae; g__; s__
OTU_3663	16.0	8.0	8.0	5.0	7.0	7.0	2.0	7.0	17.0	16.0	29.0	4.0	4.0	2.0	9.0	76.0	71.0	35.0	28.0	21.0	1.0	0.0	0.0	0.0	0.0	0.0	14.0	7.0	25.0	40.0	23.0	22.0	23.0	8.0	4.0	2.0	15.0	14.0	34.0	49.0	k__Bacteria; p__Proteobacteria; c__Gammaproteobacteria; o__Enterobacteriales; f__Enterobacteriaceae; g__; s__
OTU_1188	16.0	0.0	0.0	0.0	0.0	0.0	5.0	0.0	0.0	0.0	6.0	0.0	0.0	0.0	0.0	2.0	0.0	0.0	0.0	0.0	7.0	4.0	1.0	0.0	2.0	1.0	1.0	5.0	0.0	3.0	1.0	44.0	29.0	23.0	31.0	14.0	11.0	0.0	4.0	2.0	k__Bacteria; p__Firmicutes; c__Clostridia; o__Clostridiales; f__Ruminococcaceae; g__; s__
OTU_2939	1.0	1.0	0.0	1.0	0.0	1.0	0.0	0.0	0.0	0.0	2.0	0.0	0.0	0.0	1.0	3.0	13.0	6.0	4.0	4.0	0.0	0.0	0.0	0.0	0.0	0.0	1.0	1.0	2.0	3.0	2.0	2.0	0.0	1.0	0.0	0.0	2.0	0.0	4.0	4.0	k__Bacteria; p__Proteobacteria; c__Gammaproteobacteria; o__Enterobacteriales; f__Enterobacteriaceae; g__; s__
OTU_324	8.0	0.0	0.0	0.0	0.0	0.0	3.0	0.0	0.0	0.0	0.0	0.0	0.0	0.0	0.0	0.0	0.0	0.0	0.0	0.0	11.0	2.0	5.0	0.0	0.0	0.0	7.0	4.0	0.0	0.0	0.0	0.0	0.0	29.0	18.0	14.0	8.0	0.0	0.0	0.0	k__Bacteria; p__Firmicutes; c__Clostridia; o__Clostridiales; f__Ruminococcaceae; g__Ruminococcus; s__
OTU_1803	17.0	1.0	3.0	0.0	2.0	1.0	1.0	2.0	4.0	2.0	2.0	17.0	38.0	43.0	47.0	1.0	9.0	4.0	1.0	0.0	1.0	0.0	2.0	1.0	5.0	2.0	0.0	2.0	0.0	8.0	18.0	4.0	9.0	1.0	4.0	3.0	6.0	2.0	0.0	0.0	k__Bacteria; p__Bacteroidetes; c__Bacteroidia; o__Bacteroidales; f__Bacteroidaceae; g__Bacteroides; s__
OTU_2812	11.0	4.0	4.0	2.0	1.0	0.0	5.0	0.0	0.0	0.0	6.0	0.0	0.0	5.0	0.0	3.0	0.0	0.0	0.0	0.0	38.0	47.0	31.0	24.0	35.0	44.0	13.0	5.0	0.0	0.0	4.0	58.0	39.0	12.0	28.0	13.0	10.0	0.0	2.0	1.0	k__Bacteria; p__Firmicutes; c__Clostridia; o__Clostridiales; f__; g__; s__
OTU_640	4.0	4.0	2.0	2.0	1.0	4.0	3.0	2.0	8.0	8.0	1.0	7.0	4.0	10.0	7.0	6.0	42.0	32.0	15.0	28.0	2.0	3.0	3.0	5.0	4.0	5.0	3.0	11.0	0.0	31.0	22.0	29.0	13.0	9.0	8.0	3.0	2.0	5.0	1.0	1.0	k__Bacteria; p__Bacteroidetes; c__Bacteroidia; o__Bacteroidales; f__Bacteroidaceae; g__Bacteroides; s__
OTU_3930	10.0	37.0	28.0	26.0	31.0	25.0	32.0	78.0	151.0	114.0	0.0	0.0	0.0	0.0	0.0	0.0	0.0	1.0	1.0	4.0	0.0	0.0	0.0	0.0	0.0	0.0	1.0	12.0	0.0	0.0	0.0	0.0	0.0	14.0	7.0	8.0	25.0	95.0	0.0	0.0	k__Bacteria; p__Proteobacteria; c__Gammaproteobacteria; o__Enterobacteriales; f__Enterobacteriaceae; g__Klebsiella; s__
OTU_1920	11.0	9.0	17.0	4.0	5.0	11.0	0.0	10.0	14.0	10.0	0.0	4.0	8.0	12.0	5.0	3.0	7.0	10.0	1.0	4.0	14.0	2.0	6.0	0.0	0.0	0.0	52.0	43.0	0.0	0.0	1.0	3.0	3.0	15.0	11.0	6.0	32.0	12.0	0.0	0.0	k__Bacteria; p__Bacteroidetes; c__Bacteroidia; o__Bacteroidales; f__Porphyromonadaceae; g__Parabacteroides; s__distasonis
OTU_2595	5.0	1.0	4.0	5.0	5.0	1.0	9.0	0.0	0.0	0.0	12.0	0.0	1.0	6.0	1.0	12.0	0.0	0.0	0.0	0.0	128.0	87.0	86.0	36.0	37.0	57.0	26.0	7.0	1.0	9.0	2.0	136.0	57.0	19.0	30.0	35.0	7.0	0.0	8.0	3.0	k__Bacteria; p__Firmicutes; c__Clostridia; o__Clostridiales; f__Lachnospiraceae; g__; s__
OTU_1274	16.0	27.0	13.0	4.0	5.0	25.0	6.0	31.0	46.0	26.0	2.0	0.0	0.0	0.0	0.0	0.0	0.0	0.0	0.0	0.0	145.0	75.0	78.0	1.0	1.0	0.0	27.0	15.0	0.0	0.0	0.0	3.0	1.0	45.0	35.0	17.0	26.0	98.0	0.0	0.0	k__Bacteria; p__Bacteroidetes; c__Bacteroidia; o__Bacteroidales; f__Rikenellaceae; g__; s__
OTU_559	12.0	0.0	0.0	0.0	0.0	0.0	0.0	0.0	0.0	0.0	0.0	0.0	0.0	0.0	0.0	0.0	0.0	0.0	0.0	0.0	0.0	0.0	0.0	0.0	0.0	0.0	1.0	9.0	0.0	0.0	0.0	0.0	0.0	4.0	3.0	21.0	13.0	0.0	0.0	0.0	k__Bacteria; p__Actinobacteria; c__Actinobacteria; o__Bifidobacteriales; f__Bifidobacteriaceae; g__Bifidobacterium; s__adolescentis
OTU_211	9.0	0.0	0.0	0.0	0.0	0.0	8.0	0.0	0.0	2.0	3.0	0.0	0.0	0.0	0.0	1.0	0.0	0.0	0.0	0.0	53.0	33.0	34.0	0.0	4.0	0.0	5.0	6.0	0.0	7.0	1.0	13.0	4.0	32.0	22.0	13.0	16.0	0.0	5.0	0.0	k__Bacteria; p__Firmicutes; c__Clostridia; o__Clostridiales; f__; g__; s__
OTU_1957	8.0	46.0	29.0	22.0	20.0	0.0	0.0	0.0	0.0	0.0	0.0	0.0	0.0	0.0	0.0	0.0	0.0	0.0	0.0	0.0	33.0	23.0	24.0	0.0	0.0	0.0	105.0	31.0	0.0	0.0	0.0	0.0	0.0	3.0	0.0	5.0	9.0	0.0	0.0	0.0	k__Bacteria; p__Bacteroidetes; c__Bacteroidia; o__Bacteroidales; f__Prevotellaceae; g__Prevotella; s__copri
OTU_3756	9.0	2.0	10.0	5.0	0.0	11.0	2.0	20.0	28.0	16.0	6.0	64.0	45.0	81.0	42.0	98.0	278.0	243.0	72.0	115.0	0.0	2.0	3.0	7.0	1.0	12.0	8.0	12.0	38.0	84.0	43.0	47.0	35.0	7.0	8.0	4.0	3.0	5.0	7.0	32.0	k__Bacteria; p__Bacteroidetes; c__Bacteroidia; o__Bacteroidales; f__Porphyromonadaceae; g__Parabacteroides; s__distasonis
OTU_1690	2.0	0.0	0.0	0.0	0.0	0.0	4.0	0.0	0.0	0.0	2.0	0.0	0.0	0.0	0.0	2.0	0.0	0.0	0.0	0.0	3.0	0.0	1.0	4.0	4.0	5.0	0.0	3.0	1.0	3.0	3.0	16.0	12.0	8.0	1.0	3.0	7.0	0.0	1.0	1.0	k__Bacteria; p__Firmicutes; c__Clostridia; o__Clostridiales; f__Ruminococcaceae; g__Faecalibacterium; s__prausnitzii
OTU_109	5.0	2.0	0.0	1.0	1.0	7.0	4.0	10.0	23.0	6.0	1.0	0.0	0.0	0.0	0.0	0.0	0.0	0.0	0.0	0.0	278.0	201.0	155.0	55.0	48.0	62.0	15.0	11.0	1.0	2.0	0.0	30.0	18.0	17.0	22.0	26.0	18.0	13.0	0.0	0.0	k__Bacteria; p__Bacteroidetes; c__Bacteroidia; o__Bacteroidales; f__[Barnesiellaceae]; g__; s__
OTU_2440	1.0	0.0	1.0	0.0	0.0	0.0	0.0	0.0	0.0	0.0	0.0	1.0	1.0	4.0	0.0	11.0	0.0	0.0	0.0	0.0	6.0	8.0	2.0	32.0	30.0	54.0	0.0	1.0	0.0	6.0	5.0	70.0	40.0	2.0	1.0	10.0	0.0	0.0	3.0	0.0	k__Bacteria; p__Firmicutes; c__Clostridia; o__Clostridiales; f__Lachnospiraceae
OTU_3672	7.0	0.0	0.0	0.0	0.0	1.0	5.0	0.0	1.0	0.0	6.0	0.0	0.0	0.0	0.0	10.0	0.0	0.0	0.0	0.0	0.0	0.0	0.0	0.0	0.0	0.0	1.0	2.0	2.0	1.0	0.0	0.0	0.0	2.0	7.0	0.0	3.0	2.0	0.0	0.0	k__Bacteria; p__Proteobacteria; c__Gammaproteobacteria; o__Vibrionales; f__Vibrionaceae; g__Vibrio; s__
OTU_133	17.0	5.0	10.0	1.0	3.0	5.0	6.0	4.0	13.0	2.0	6.0	0.0	126.0	354.0	23.0	4.0	33.0	10.0	17.0	11.0	1.0	2.0	6.0	0.0	12.0	4.0	2.0	2.0	1.0	2.0	2.0	2.0	6.0	1.0	2.0	1.0	1.0	1.0	0.0	1.0	k__Bacteria; p__Firmicutes; c__Clostridia; o__Clostridiales; f__Clostridiaceae; g__Clostridium; s__perfringens
OTU_2053	3.0	0.0	0.0	0.0	0.0	0.0	3.0	0.0	0.0	0.0	0.0	0.0	0.0	0.0	0.0	0.0	0.0	0.0	0.0	0.0	6.0	3.0	1.0	0.0	0.0	0.0	1.0	0.0	0.0	0.0	0.0	0.0	0.0	8.0	11.0	6.0	3.0	0.0	0.0	0.0	k__Bacteria; p__Firmicutes; c__Clostridia; o__Clostridiales; f__; g__; s__
OTU_3668	2.0	0.0	0.0	0.0	0.0	0.0	3.0	0.0	0.0	0.0	7.0	0.0	0.0	0.0	0.0	5.0	0.0	0.0	0.0	0.0	41.0	35.0	29.0	44.0	48.0	83.0	0.0	2.0	1.0	11.0	3.0	89.0	51.0	12.0	18.0	15.0	6.0	0.0	11.0	3.0	k__Bacteria; p__Firmicutes; c__Clostridia; o__Clostridiales; f__Ruminococcaceae; g__; s__
OTU_2815	7.0	2.0	3.0	1.0	1.0	0.0	1.0	3.0	13.0	11.0	21.0	8.0	6.0	1.0	4.0	51.0	40.0	41.0	41.0	20.0	0.0	0.0	0.0	0.0	1.0	0.0	8.0	15.0	19.0	24.0	13.0	10.0	11.0	8.0	6.0	3.0	16.0	4.0	23.0	60.0	k__Bacteria; p__Proteobacteria; c__Gammaproteobacteria; o__Enterobacteriales; f__Enterobacteriaceae; g__; s__
OTU_1031	4.0	4.0	4.0	6.0	2.0	3.0	4.0	10.0	8.0	6.0	2.0	3.0	0.0	1.0	0.0	5.0	9.0	5.0	5.0	9.0	0.0	0.0	0.0	0.0	1.0	0.0	1.0	1.0	2.0	5.0	0.0	5.0	3.0	0.0	4.0	1.0	1.0	7.0	0.0	3.0	k__Bacteria; p__Proteobacteria; c__Gammaproteobacteria; o__Enterobacteriales; f__Enterobacteriaceae; g__; s__
OTU_992	1.0	0.0	0.0	0.0	0.0	0.0	0.0	0.0	0.0	0.0	2.0	0.0	0.0	0.0	0.0	2.0	0.0	0.0	0.0	0.0	20.0	9.0	4.0	2.0	3.0	3.0	5.0	2.0	0.0	4.0	3.0	16.0	13.0	2.0	2.0	2.0	6.0	0.0	1.0	2.0	k__Bacteria; p__Firmicutes; c__Clostridia; o__Clostridiales; f__Ruminococcaceae; g__Oscillospira; s__
OTU_2963	2.0	17.0	6.0	2.0	2.0	0.0	0.0	0.0	0.0	0.0	0.0	0.0	0.0	0.0	0.0	0.0	0.0	0.0	0.0	0.0	15.0	11.0	14.0	0.0	0.0	0.0	26.0	6.0	0.0	0.0	0.0	0.0	0.0	0.0	0.0	2.0	4.0	0.0	0.0	0.0	k__Bacteria; p__Bacteroidetes; c__Bacteroidia; o__Bacteroidales; f__Prevotellaceae; g__Prevotella; s__copri
OTU_3511	11.0	0.0	0.0	0.0	0.0	0.0	3.0	0.0	0.0	0.0	105.0	0.0	0.0	0.0	0.0	106.0	0.0	0.0	0.0	0.0	62.0	47.0	40.0	235.0	240.0	354.0	7.0	5.0	10.0	66.0	11.0	339.0	224.0	26.0	41.0	11.0	15.0	0.0	57.0	66.0	k__Bacteria; p__Firmicutes; c__Clostridia; o__Clostridiales; f__Lachnospiraceae; g__Lachnospira; s__
OTU_3319	5.0	154.0	91.0	20.0	16.0	0.0	2.0	1.0	0.0	0.0	0.0	0.0	0.0	0.0	0.0	0.0	0.0	0.0	0.0	0.0	35.0	23.0	19.0	0.0	0.0	0.0	145.0	25.0	0.0	0.0	0.0	2.0	0.0	0.0	0.0	5.0	15.0	0.0	0.0	0.0	k__Bacteria; p__Bacteroidetes; c__Bacteroidia; o__Bacteroidales; f__Prevotellaceae; g__Prevotella; s__copri
OTU_2434	1.0	0.0	0.0	0.0	0.0	0.0	3.0	0.0	0.0	0.0	0.0	0.0	0.0	0.0	0.0	0.0	0.0	0.0	0.0	0.0	0.0	1.0	0.0	0.0	0.0	0.0	0.0	1.0	0.0	0.0	0.0	7.0	2.0	1.0	1.0	3.0	0.0	0.0	0.0	0.0	k__Bacteria; p__Firmicutes; c__Clostridia; o__Clostridiales; f__Ruminococcaceae; g__; s__
OTU_673	7.0	27.0	22.0	5.0	4.0	0.0	0.0	0.0	0.0	0.0	0.0	0.0	0.0	0.0	0.0	0.0	0.0	0.0	0.0	0.0	60.0	39.0	27.0	0.0	0.0	0.0	89.0	16.0	0.0	0.0	0.0	0.0	0.0	0.0	3.0	1.0	2.0	0.0	0.0	0.0	k__Bacteria; p__Bacteroidetes; c__Bacteroidia; o__Bacteroidales; f__Prevotellaceae; g__Prevotella; s__copri
OTU_1616	1.0	11.0	19.0	14.0	8.0	8.0	4.0	21.0	36.0	39.0	0.0	0.0	0.0	0.0	0.0	0.0	0.0	0.0	0.0	1.0	0.0	0.0	0.0	0.0	0.0	0.0	3.0	3.0	0.0	0.0	0.0	0.0	0.0	6.0	2.0	2.0	5.0	28.0	0.0	0.0	k__Bacteria; p__Proteobacteria; c__Gammaproteobacteria; o__Enterobacteriales; f__Enterobacteriaceae; g__; s__
OTU_3912	74.0	76.0	59.0	89.0	84.0	60.0	32.0	98.0	166.0	144.0	404.0	48.0	45.0	54.0	56.0	698.0	816.0	569.0	368.0	422.0	1.0	1.0	2.0	3.0	2.0	2.0	100.0	88.0	362.0	461.0	157.0	315.0	197.0	57.0	47.0	23.0	189.0	115.0	371.0	504.0	k__Bacteria; p__Proteobacteria; c__Gammaproteobacteria; o__Enterobacteriales; f__Enterobacteriaceae; g__; s__
OTU_3752	11.0	4.0	8.0	11.0	9.0	0.0	3.0	6.0	18.0	16.0	32.0	1.0	2.0	5.0	7.0	60.0	71.0	42.0	30.0	41.0	0.0	1.0	1.0	0.0	0.0	0.0	12.0	6.0	27.0	29.0	17.0	33.0	22.0	7.0	3.0	1.0	18.0	11.0	24.0	50.0	k__Bacteria; p__Proteobacteria; c__Gammaproteobacteria; o__Enterobacteriales; f__Enterobacteriaceae; g__; s__
OTU_2392	41.0	3.0	2.0	0.0	5.0	0.0	21.0	0.0	1.0	0.0	22.0	13.0	29.0	84.0	18.0	30.0	0.0	2.0	0.0	0.0	200.0	116.0	145.0	124.0	168.0	193.0	21.0	15.0	1.0	20.0	7.0	340.0	228.0	62.0	93.0	48.0	45.0	0.0	26.0	14.0	k__Bacteria; p__Firmicutes; c__Clostridia; o__Clostridiales; f__; g__; s__
OTU_3040	9.0	2.0	0.0	0.0	3.0	0.0	4.0	0.0	3.0	0.0	22.0	0.0	0.0	2.0	0.0	17.0	0.0	0.0	0.0	0.0	12.0	18.0	13.0	18.0	17.0	28.0	7.0	6.0	4.0	25.0	14.0	68.0	49.0	14.0	4.0	3.0	8.0	0.0	7.0	7.0	k__Bacteria; p__Firmicutes; c__Clostridia; o__Clostridiales; f__Lachnospiraceae
OTU_3872	10.0	3.0	0.0	2.0	0.0	2.0	3.0	10.0	4.0	3.0	0.0	0.0	0.0	0.0	0.0	0.0	0.0	0.0	0.0	0.0	7.0	6.0	3.0	0.0	0.0	0.0	17.0	13.0	0.0	0.0	0.0	0.0	0.0	4.0	2.0	1.0	8.0	2.0	0.0	0.0	k__Bacteria; p__Bacteroidetes; c__Bacteroidia; o__Bacteroidales; f__Bacteroidaceae; g__Bacteroides; s__
OTU_2526	1.0	0.0	0.0	1.0	0.0	0.0	0.0	0.0	0.0	0.0	0.0	0.0	0.0	1.0	0.0	0.0	0.0	0.0	0.0	1.0	4.0	1.0	1.0	0.0	0.0	3.0	0.0	1.0	0.0	0.0	0.0	4.0	1.0	2.0	0.0	0.0	5.0	0.0	0.0	0.0	k__Bacteria; p__Bacteroidetes; c__Bacteroidia; o__Bacteroidales; f__Rikenellaceae; g__; s__
OTU_2541	5.0	37.0	33.0	11.0	3.0	0.0	0.0	1.0	0.0	0.0	0.0	0.0	0.0	0.0	0.0	0.0	0.0	0.0	0.0	0.0	31.0	24.0	19.0	0.0	1.0	5.0	26.0	11.0	0.0	0.0	0.0	1.0	0.0	0.0	0.0	1.0	6.0	0.0	0.0	0.0	k__Bacteria; p__Bacteroidetes; c__Bacteroidia; o__Bacteroidales; f__Bacteroidaceae; g__Bacteroides; s__
OTU_3906	36.0	20.0	16.0	46.0	22.0	7.0	5.0	5.0	10.0	6.0	0.0	82.0	149.0	202.0	161.0	0.0	24.0	8.0	6.0	8.0	34.0	27.0	11.0	0.0	2.0	4.0	23.0	27.0	3.0	10.0	8.0	16.0	6.0	19.0	27.0	19.0	42.0	5.0	0.0	0.0	k__Bacteria; p__Bacteroidetes; c__Bacteroidia; o__Bacteroidales; f__Bacteroidaceae; g__Bacteroides; s__uniformis
OTU_2041	3.0	0.0	0.0	0.0	0.0	0.0	13.0	0.0	0.0	0.0	15.0	0.0	0.0	0.0	0.0	5.0	0.0	0.0	0.0	0.0	31.0	14.0	23.0	3.0	11.0	15.0	24.0	12.0	0.0	8.0	1.0	100.0	59.0	50.0	60.0	37.0	14.0	0.0	2.0	0.0	k__Bacteria; p__Firmicutes; c__Clostridia; o__Clostridiales; f__Ruminococcaceae; g__; s__
OTU_64	7.0	26.0	12.0	12.0	15.0	6.0	12.0	14.0	33.0	15.0	0.0	0.0	1.0	0.0	0.0	0.0	0.0	0.0	7.0	9.0	0.0	0.0	0.0	0.0	0.0	0.0	1.0	12.0	0.0	0.0	0.0	0.0	0.0	1.0	7.0	5.0	6.0	18.0	0.0	0.0	k__Bacteria; p__Proteobacteria; c__Gammaproteobacteria; o__Enterobacteriales; f__Enterobacteriaceae; g__Erwinia
OTU_1742	17.0	3.0	2.0	0.0	2.0	4.0	1.0	4.0	3.0	5.0	0.0	0.0	1.0	0.0	1.0	12.0	61.0	20.0	10.0	19.0	17.0	7.0	13.0	3.0	14.0	14.0	30.0	19.0	1.0	7.0	7.0	58.0	55.0	11.0	24.0	4.0	9.0	1.0	0.0	7.0	k__Bacteria; p__Bacteroidetes; c__Bacteroidia; o__Bacteroidales; f__Bacteroidaceae; g__Bacteroides; s__
OTU_1878	13.0	0.0	0.0	0.0	0.0	0.0	0.0	0.0	0.0	0.0	0.0	0.0	0.0	0.0	0.0	0.0	0.0	0.0	0.0	0.0	0.0	0.0	0.0	0.0	0.0	0.0	1.0	4.0	0.0	0.0	0.0	4.0	1.0	5.0	3.0	11.0	18.0	0.0	0.0	0.0	k__Bacteria; p__Actinobacteria; c__Actinobacteria; o__Bifidobacteriales; f__Bifidobacteriaceae; g__Bifidobacterium; s__adolescentis
OTU_1436	19.0	0.0	0.0	0.0	0.0	0.0	102.0	0.0	0.0	0.0	0.0	0.0	0.0	0.0	0.0	0.0	0.0	1.0	0.0	0.0	0.0	0.0	0.0	0.0	0.0	0.0	35.0	41.0	0.0	0.0	0.0	0.0	0.0	295.0	445.0	213.0	30.0	3.0	0.0	0.0	k__Bacteria; p__Actinobacteria; c__Actinobacteria; o__Bifidobacteriales; f__Bifidobacteriaceae; g__Bifidobacterium
OTU_1270	25.0	0.0	0.0	0.0	2.0	0.0	0.0	0.0	0.0	0.0	1.0	0.0	1.0	0.0	1.0	0.0	0.0	0.0	0.0	0.0	0.0	0.0	0.0	0.0	1.0	1.0	0.0	3.0	0.0	1.0	0.0	44.0	31.0	3.0	4.0	15.0	24.0	0.0	1.0	0.0	k__Bacteria; p__Actinobacteria; c__Actinobacteria; o__Bifidobacteriales; f__Bifidobacteriaceae; g__Bifidobacterium; s__adolescentis
OTU_145	11.0	0.0	0.0	0.0	0.0	0.0	3.0	0.0	0.0	3.0	0.0	0.0	0.0	0.0	0.0	0.0	0.0	0.0	0.0	0.0	2.0	1.0	0.0	0.0	0.0	0.0	2.0	14.0	0.0	0.0	0.0	9.0	5.0	189.0	261.0	646.0	31.0	0.0	0.0	0.0	k__Bacteria; p__Actinobacteria; c__Actinobacteria; o__Bifidobacteriales; f__Bifidobacteriaceae; g__Bifidobacterium
OTU_3046	6.0	1.0	1.0	2.0	1.0	4.0	3.0	10.0	10.0	16.0	0.0	0.0	0.0	0.0	0.0	0.0	0.0	0.0	0.0	0.0	9.0	7.0	4.0	0.0	0.0	0.0	1.0	12.0	0.0	0.0	0.0	0.0	0.0	11.0	21.0	20.0	15.0	9.0	0.0	0.0	k__Bacteria; p__Bacteroidetes; c__Bacteroidia; o__Bacteroidales; f__Bacteroidaceae; g__Bacteroides; s__
OTU_3513	25.0	45.0	45.0	17.0	12.0	13.0	0.0	33.0	30.0	26.0	0.0	0.0	1.0	0.0	2.0	1.0	0.0	0.0	1.0	0.0	5.0	2.0	1.0	0.0	0.0	0.0	38.0	19.0	0.0	2.0	0.0	0.0	0.0	14.0	13.0	10.0	35.0	18.0	0.0	0.0	k__Bacteria; p__Bacteroidetes; c__Bacteroidia; o__Bacteroidales; f__Porphyromonadaceae; g__Parabacteroides; s__distasonis
OTU_2049	3.0	7.0	8.0	5.0	8.0	10.0	1.0	17.0	15.0	9.0	0.0	0.0	0.0	0.0	0.0	0.0	0.0	0.0	2.0	0.0	0.0	0.0	0.0	0.0	0.0	0.0	1.0	7.0	0.0	1.0	0.0	0.0	0.0	1.0	3.0	1.0	9.0	16.0	0.0	0.0	k__Bacteria; p__Proteobacteria; c__Gammaproteobacteria; o__Enterobacteriales; f__Enterobacteriaceae; g__Erwinia
OTU_3174	13.0	16.0	20.0	18.0	18.0	22.0	52.0	42.0	81.0	107.0	0.0	0.0	0.0	0.0	0.0	0.0	0.0	0.0	2.0	5.0	0.0	0.0	0.0	0.0	0.0	0.0	0.0	23.0	0.0	0.0	0.0	0.0	0.0	55.0	34.0	17.0	40.0	87.0	0.0	0.0	k__Bacteria; p__Proteobacteria; c__Gammaproteobacteria; o__Enterobacteriales; f__Enterobacteriaceae; g__Klebsiella; s__
OTU_1479	4.0	0.0	0.0	0.0	0.0	0.0	2.0	0.0	0.0	0.0	0.0	0.0	0.0	0.0	0.0	2.0	0.0	0.0	0.0	0.0	4.0	3.0	6.0	1.0	1.0	4.0	4.0	5.0	0.0	0.0	0.0	11.0	8.0	3.0	10.0	13.0	5.0	1.0	1.0	0.0	k__Bacteria; p__Firmicutes; c__Clostridia; o__Clostridiales; f__Ruminococcaceae; g__; s__
OTU_3982	26.0	42.0	34.0	21.0	9.0	6.0	2.0	48.0	40.0	22.0	0.0	0.0	0.0	0.0	0.0	0.0	0.0	0.0	0.0	0.0	10.0	5.0	4.0	0.0	0.0	0.0	49.0	31.0	0.0	0.0	0.0	0.0	0.0	21.0	15.0	2.0	49.0	35.0	0.0	0.0	k__Bacteria; p__Bacteroidetes; c__Bacteroidia; o__Bacteroidales; f__Porphyromonadaceae; g__Parabacteroides; s__distasonis
OTU_3055	52.0	1.0	1.0	0.0	0.0	0.0	13.0	0.0	0.0	0.0	65.0	0.0	0.0	0.0	0.0	38.0	0.0	0.0	3.0	0.0	49.0	22.0	28.0	71.0	108.0	131.0	30.0	20.0	67.0	96.0	24.0	498.0	321.0	56.0	92.0	58.0	56.0	0.0	43.0	23.0	k__Bacteria; p__Firmicutes; c__Clostridia; o__Clostridiales; f__Ruminococcaceae; g__Faecalibacterium; s__prausnitzii
OTU_1691	2.0	108.0	166.0	94.0	67.0	2.0	0.0	3.0	2.0	4.0	0.0	0.0	0.0	3.0	1.0	1.0	3.0	6.0	0.0	3.0	2.0	1.0	0.0	0.0	0.0	1.0	5.0	5.0	0.0	0.0	0.0	0.0	0.0	2.0	6.0	1.0	4.0	3.0	0.0	0.0	k__Bacteria; p__Bacteroidetes; c__Bacteroidia; o__Bacteroidales; f__Bacteroidaceae; g__Bacteroides; s__
OTU_3048	7.0	5.0	4.0	2.0	8.0	2.0	2.0	8.0	19.0	16.0	7.0	3.0	0.0	0.0	2.0	21.0	27.0	8.0	10.0	12.0	0.0	0.0	0.0	0.0	0.0	0.0	4.0	5.0	7.0	15.0	12.0	7.0	3.0	2.0	3.0	1.0	6.0	8.0	6.0	14.0	k__Bacteria; p__Proteobacteria; c__Gammaproteobacteria; o__Enterobacteriales; f__Enterobacteriaceae; g__; s__
OTU_1882	12.0	14.0	19.0	16.0	16.0	11.0	27.0	42.0	86.0	66.0	0.0	0.0	0.0	0.0	0.0	0.0	0.0	0.0	7.0	18.0	0.0	0.0	0.0	0.0	0.0	0.0	2.0	12.0	0.0	0.0	0.0	0.0	0.0	11.0	2.0	5.0	14.0	55.0	0.0	0.0	k__Bacteria; p__Proteobacteria; c__Gammaproteobacteria; o__Enterobacteriales; f__Enterobacteriaceae
OTU_917	19.0	399.0	254.0	113.0	118.0	0.0	0.0	0.0	0.0	0.0	0.0	0.0	0.0	0.0	0.0	1.0	0.0	0.0	0.0	0.0	147.0	73.0	67.0	0.0	0.0	0.0	337.0	64.0	0.0	0.0	0.0	0.0	0.0	3.0	6.0	9.0	21.0	0.0	0.0	0.0	k__Bacteria; p__Bacteroidetes; c__Bacteroidia; o__Bacteroidales; f__Prevotellaceae; g__Prevotella; s__copri
OTU_2451	49.0	0.0	0.0	0.0	3.0	0.0	0.0	1.0	0.0	0.0	4.0	1.0	1.0	0.0	0.0	1.0	1.0	0.0	0.0	0.0	0.0	0.0	0.0	0.0	0.0	0.0	9.0	12.0	0.0	3.0	5.0	119.0	94.0	11.0	15.0	38.0	60.0	0.0	5.0	1.0	k__Bacteria; p__Actinobacteria; c__Actinobacteria; o__Bifidobacteriales; f__Bifidobacteriaceae; g__Bifidobacterium; s__adolescentis
OTU_1778	2.0	0.0	0.0	3.0	1.0	0.0	1.0	3.0	1.0	0.0	3.0	0.0	0.0	0.0	0.0	7.0	0.0	0.0	0.0	1.0	25.0	10.0	37.0	30.0	48.0	66.0	15.0	0.0	0.0	3.0	1.0	45.0	27.0	6.0	6.0	19.0	5.0	0.0	4.0	2.0	k__Bacteria; p__Firmicutes; c__Clostridia; o__Clostridiales; f__Lachnospiraceae
OTU_3852	13.0	0.0	0.0	0.0	0.0	0.0	6.0	0.0	0.0	0.0	26.0	0.0	0.0	0.0	0.0	36.0	0.0	0.0	0.0	0.0	19.0	21.0	19.0	16.0	27.0	27.0	4.0	8.0	0.0	13.0	1.0	72.0	56.0	37.0	61.0	18.0	21.0	0.0	12.0	23.0	k__Bacteria; p__Firmicutes; c__Clostridia; o__Clostridiales; f__Ruminococcaceae; g__; s__
OTU_2535	1.0	0.0	0.0	0.0	0.0	0.0	0.0	0.0	0.0	0.0	1.0	0.0	0.0	0.0	0.0	1.0	0.0	0.0	0.0	0.0	6.0	2.0	1.0	5.0	10.0	10.0	2.0	1.0	0.0	2.0	1.0	9.0	6.0	0.0	2.0	0.0	0.0	0.0	0.0	2.0	k__Bacteria; p__Firmicutes; c__Clostridia; o__Clostridiales; f__Lachnospiraceae; g__Dorea; s__
OTU_705	4.0	2.0	0.0	0.0	0.0	0.0	0.0	5.0	6.0	1.0	0.0	12.0	35.0	17.0	0.0	35.0	8.0	2.0	2.0	5.0	0.0	0.0	0.0	3185.0	2983.0	4855.0	2.0	2.0	6.0	3.0	25.0	9942.0	5075.0	2.0	0.0	0.0	2.0	0.0	0.0	19.0	k__Bacteria; p__Bacteroidetes; c__Bacteroidia; o__Bacteroidales; f__Bacteroidaceae; g__Bacteroides; s__
OTU_1785	14.0	0.0	0.0	0.0	0.0	0.0	2.0	0.0	0.0	1.0	0.0	0.0	0.0	0.0	0.0	0.0	0.0	0.0	0.0	0.0	1.0	3.0	2.0	0.0	2.0	0.0	1.0	1.0	1.0	2.0	1.0	16.0	18.0	15.0	20.0	9.0	11.0	0.0	2.0	1.0	k__Bacteria; p__Firmicutes; c__Clostridia; o__Clostridiales; f__Ruminococcaceae; g__; s__
OTU_3939	46.0	0.0	0.0	0.0	0.0	0.0	30.0	1.0	0.0	0.0	106.0	0.0	0.0	0.0	0.0	30.0	0.0	0.0	0.0	0.0	19.0	13.0	7.0	35.0	30.0	51.0	34.0	19.0	27.0	63.0	6.0	817.0	481.0	69.0	68.0	80.0	79.0	0.0	75.0	13.0	k__Bacteria; p__Firmicutes; c__Clostridia; o__Clostridiales; f__Ruminococcaceae; g__Faecalibacterium; s__prausnitzii
OTU_3659	16.0	0.0	0.0	0.0	0.0	0.0	1.0	0.0	0.0	0.0	0.0	0.0	0.0	0.0	0.0	0.0	0.0	0.0	0.0	0.0	0.0	0.0	0.0	0.0	0.0	0.0	6.0	11.0	0.0	0.0	0.0	0.0	0.0	9.0	24.0	28.0	16.0	0.0	0.0	0.0	k__Bacteria; p__Actinobacteria; c__Actinobacteria; o__Bifidobacteriales; f__Bifidobacteriaceae; g__Bifidobacterium; s__
OTU_3656	1.0	0.0	0.0	0.0	0.0	0.0	0.0	0.0	0.0	1.0	0.0	0.0	0.0	2.0	1.0	0.0	2.0	0.0	0.0	2.0	0.0	0.0	0.0	413.0	486.0	795.0	0.0	0.0	2.0	9.0	5.0	133.0	95.0	0.0	0.0	0.0	0.0	0.0	0.0	1.0	k__Bacteria; p__Bacteroidetes; c__Bacteroidia; o__Bacteroidales; f__Bacteroidaceae; g__Bacteroides; s__
OTU_2699	15.0	4.0	4.0	3.0	7.0	1.0	5.0	6.0	18.0	7.0	14.0	2.0	0.0	1.0	3.0	21.0	35.0	14.0	13.0	11.0	0.0	0.0	0.0	0.0	0.0	0.0	5.0	5.0	15.0	10.0	7.0	12.0	17.0	6.0	3.0	4.0	12.0	10.0	8.0	20.0	k__Bacteria; p__Proteobacteria; c__Gammaproteobacteria; o__Enterobacteriales; f__Enterobacteriaceae; g__; s__
OTU_1269	17.0	4.0	3.0	8.0	8.0	0.0	8.0	0.0	0.0	0.0	23.0	0.0	2.0	6.0	0.0	17.0	0.0	0.0	2.0	0.0	24.0	31.0	31.0	16.0	26.0	34.0	8.0	5.0	2.0	19.0	8.0	141.0	97.0	17.0	37.0	14.0	21.0	0.0	12.0	8.0	k__Bacteria; p__Firmicutes; c__Clostridia; o__Clostridiales; f__Lachnospiraceae; g__Blautia; s__
OTU_1193	1.0	0.0	0.0	0.0	0.0	0.0	0.0	0.0	0.0	0.0	0.0	0.0	0.0	0.0	0.0	2.0	9.0	1.0	1.0	0.0	0.0	0.0	0.0	0.0	0.0	0.0	0.0	0.0	1.0	2.0	0.0	0.0	0.0	0.0	2.0	0.0	0.0	0.0	0.0	0.0	k__Bacteria; p__Proteobacteria; c__Gammaproteobacteria; o__Enterobacteriales; f__Enterobacteriaceae; g__; s__
OTU_311	5.0	0.0	0.0	0.0	0.0	0.0	0.0	0.0	0.0	0.0	0.0	0.0	0.0	0.0	0.0	0.0	0.0	0.0	0.0	0.0	20.0	19.0	11.0	6.0	11.0	11.0	2.0	0.0	0.0	3.0	0.0	9.0	8.0	4.0	5.0	9.0	3.0	0.0	0.0	2.0	k__Bacteria; p__Firmicutes; c__Clostridia; o__Clostridiales; f__Lachnospiraceae; g__; s__
OTU_2326	2.0	0.0	0.0	0.0	0.0	0.0	3.0	0.0	0.0	1.0	11.0	1.0	0.0	0.0	1.0	12.0	2.0	0.0	1.0	1.0	10.0	4.0	5.0	19.0	16.0	39.0	2.0	1.0	12.0	8.0	1.0	44.0	30.0	2.0	4.0	7.0	5.0	0.0	4.0	8.0	k__Bacteria; p__Firmicutes; c__Clostridia; o__Clostridiales; f__Clostridiaceae; g__; s__
OTU_1458	10.0	2.0	0.0	0.0	4.0	1.0	2.0	3.0	12.0	2.0	5.0	0.0	2.0	1.0	1.0	15.0	28.0	11.0	9.0	3.0	0.0	0.0	0.0	0.0	0.0	0.0	2.0	1.0	15.0	9.0	10.0	4.0	7.0	1.0	2.0	0.0	5.0	1.0	7.0	9.0	k__Bacteria; p__Proteobacteria; c__Gammaproteobacteria; o__Enterobacteriales; f__Enterobacteriaceae; g__; s__
OTU_1259	44.0	5.0	1.0	2.0	2.0	9.0	6.0	26.0	22.0	20.0	0.0	0.0	0.0	0.0	0.0	0.0	4.0	4.0	0.0	0.0	5.0	3.0	2.0	0.0	0.0	0.0	18.0	50.0	0.0	1.0	0.0	3.0	1.0	26.0	28.0	11.0	34.0	7.0	0.0	0.0	k__Bacteria; p__Bacteroidetes; c__Bacteroidia; o__Bacteroidales; f__Bacteroidaceae; g__Bacteroides; s__fragilis
OTU_1083	25.0	0.0	0.0	0.0	0.0	0.0	10.0	0.0	0.0	0.0	6.0	0.0	0.0	0.0	0.0	4.0	0.0	0.0	0.0	0.0	8.0	9.0	4.0	0.0	3.0	11.0	12.0	9.0	0.0	4.0	1.0	51.0	24.0	49.0	59.0	48.0	25.0	0.0	6.0	0.0	k__Bacteria; p__Firmicutes; c__Clostridia; o__Clostridiales; f__Ruminococcaceae; g__; s__
OTU_2800	3.0	1.0	0.0	2.0	1.0	1.0	0.0	2.0	1.0	2.0	3.0	1.0	0.0	2.0	0.0	4.0	13.0	5.0	2.0	7.0	0.0	0.0	0.0	0.0	0.0	0.0	5.0	2.0	2.0	3.0	2.0	4.0	2.0	0.0	7.0	0.0	5.0	0.0	2.0	4.0	k__Bacteria; p__Proteobacteria; c__Gammaproteobacteria; o__Enterobacteriales; f__Enterobacteriaceae; g__; s__
OTU_744	26.0	0.0	2.0	0.0	1.0	4.0	9.0	4.0	8.0	7.0	2.0	109.0	96.0	123.0	114.0	6.0	13.0	13.0	3.0	9.0	46.0	18.0	21.0	16.0	9.0	23.0	5.0	20.0	2.0	58.0	44.0	63.0	62.0	40.0	43.0	47.0	49.0	10.0	0.0	3.0	k__Bacteria; p__Bacteroidetes; c__Bacteroidia; o__Bacteroidales; f__Bacteroidaceae; g__Bacteroides; s__
OTU_2695	16.0	0.0	0.0	0.0	1.0	0.0	2.0	0.0	0.0	0.0	5.0	0.0	0.0	0.0	0.0	2.0	0.0	0.0	0.0	0.0	27.0	19.0	16.0	16.0	33.0	24.0	3.0	2.0	2.0	4.0	1.0	37.0	30.0	14.0	13.0	8.0	16.0	0.0	2.0	1.0	k__Bacteria; p__Firmicutes; c__Clostridia; o__Clostridiales; f__Lachnospiraceae; g__; s__
OTU_2491	13.0	0.0	0.0	0.0	0.0	0.0	31.0	1.0	1.0	1.0	0.0	0.0	0.0	0.0	0.0	0.0	0.0	0.0	0.0	0.0	1.0	0.0	0.0	0.0	0.0	0.0	13.0	9.0	0.0	0.0	0.0	0.0	0.0	90.0	114.0	37.0	5.0	0.0	0.0	0.0	k__Bacteria; p__Actinobacteria; c__Actinobacteria; o__Bifidobacteriales; f__Bifidobacteriaceae; g__Bifidobacterium
OTU_1443	8.0	2.0	2.0	2.0	0.0	5.0	2.0	4.0	6.0	0.0	0.0	0.0	0.0	0.0	0.0	0.0	0.0	0.0	0.0	0.0	10.0	1.0	7.0	0.0	0.0	0.0	5.0	11.0	0.0	0.0	0.0	0.0	1.0	1.0	3.0	2.0	18.0	3.0	0.0	0.0	k__Bacteria; p__Bacteroidetes; c__Bacteroidia; o__Bacteroidales; f__Bacteroidaceae; g__Bacteroides; s__
OTU_2723	7.0	1.0	1.0	0.0	0.0	1.0	86.0	0.0	1.0	1.0	0.0	0.0	0.0	0.0	0.0	0.0	0.0	0.0	0.0	0.0	0.0	0.0	0.0	0.0	0.0	1.0	15.0	22.0	0.0	0.0	0.0	0.0	0.0	189.0	176.0	53.0	24.0	3.0	0.0	0.0	k__Bacteria; p__Actinobacteria; c__Actinobacteria; o__Bifidobacteriales; f__Bifidobacteriaceae; g__Bifidobacterium; s__
OTU_1006	9.0	0.0	2.0	3.0	1.0	0.0	5.0	3.0	3.0	1.0	3.0	5.0	1.0	15.0	11.0	7.0	12.0	3.0	4.0	12.0	80.0	50.0	36.0	67.0	63.0	77.0	6.0	8.0	1.0	14.0	7.0	47.0	30.0	16.0	15.0	15.0	16.0	0.0	0.0	8.0	k__Bacteria; p__Bacteroidetes; c__Bacteroidia; o__Bacteroidales; f__Rikenellaceae; g__; s__
OTU_2376	10.0	5.0	6.0	7.0	5.0	1.0	1.0	16.0	17.0	10.0	25.0	12.0	7.0	11.0	14.0	55.0	162.0	156.0	82.0	142.0	0.0	1.0	0.0	2.0	3.0	9.0	19.0	16.0	31.0	31.0	28.0	180.0	120.0	11.0	8.0	1.0	10.0	18.0	18.0	41.0	k__Bacteria; p__Proteobacteria; c__Gammaproteobacteria
OTU_1992	11.0	0.0	0.0	0.0	0.0	1.0	8.0	0.0	0.0	1.0	5.0	0.0	0.0	0.0	0.0	5.0	0.0	0.0	0.0	0.0	204.0	141.0	112.0	30.0	18.0	34.0	10.0	21.0	0.0	5.0	1.0	26.0	18.0	51.0	61.0	29.0	27.0	2.0	1.0	1.0	k__Bacteria; p__Firmicutes; c__Clostridia; o__Clostridiales; f__Lachnospiraceae; g__; s__
OTU_2888	1.0	0.0	0.0	0.0	0.0	0.0	0.0	3.0	0.0	1.0	0.0	1.0	0.0	0.0	4.0	0.0	0.0	3.0	0.0	1.0	6.0	0.0	0.0	3.0	0.0	2.0	1.0	3.0	0.0	0.0	2.0	1.0	2.0	2.0	3.0	3.0	1.0	0.0	0.0	0.0	k__Bacteria; p__Bacteroidetes; c__Bacteroidia; o__Bacteroidales; f__Bacteroidaceae; g__Bacteroides; s__
OTU_91	27.0	0.0	0.0	0.0	0.0	0.0	39.0	2.0	1.0	0.0	0.0	0.0	0.0	0.0	0.0	0.0	0.0	2.0	0.0	0.0	285.0	195.0	179.0	0.0	0.0	0.0	34.0	49.0	1.0	0.0	0.0	0.0	1.0	273.0	377.0	154.0	45.0	0.0	0.0	0.0	k__Bacteria; p__Firmicutes; c__Clostridia; o__Clostridiales; f__Ruminococcaceae; g__Ruminococcus; s__
OTU_2095	27.0	0.0	0.0	0.0	0.0	0.0	146.0	1.0	2.0	0.0	0.0	0.0	0.0	0.0	0.0	0.0	0.0	0.0	0.0	0.0	0.0	0.0	0.0	0.0	0.0	0.0	45.0	68.0	0.0	0.0	0.0	0.0	0.0	244.0	201.0	79.0	55.0	8.0	0.0	0.0	k__Bacteria; p__Actinobacteria; c__Actinobacteria; o__Bifidobacteriales; f__Bifidobacteriaceae; g__Bifidobacterium; s__
OTU_3788	13.0	47.0	38.0	56.0	40.0	22.0	25.0	93.0	158.0	154.0	0.0	0.0	1.0	0.0	0.0	0.0	0.0	1.0	2.0	15.0	0.0	0.0	0.0	0.0	0.0	0.0	2.0	25.0	0.0	0.0	0.0	1.0	0.0	14.0	7.0	6.0	15.0	145.0	0.0	0.0	k__Bacteria; p__Proteobacteria; c__Gammaproteobacteria; o__Enterobacteriales; f__Enterobacteriaceae; g__; s__
OTU_2760	6.0	1.0	3.0	0.0	2.0	3.0	0.0	1.0	4.0	3.0	0.0	0.0	8.0	3.0	3.0	36.0	109.0	62.0	22.0	57.0	9.0	4.0	6.0	11.0	12.0	18.0	19.0	6.0	5.0	21.0	9.0	147.0	85.0	8.0	0.0	2.0	3.0	1.0	0.0	23.0	k__Bacteria; p__Bacteroidetes; c__Bacteroidia; o__Bacteroidales; f__Bacteroidaceae; g__Bacteroides; s__
OTU_3463	8.0	7.0	5.0	10.0	8.0	0.0	2.0	1.0	0.0	0.0	14.0	1.0	29.0	134.0	16.0	43.0	2.0	5.0	0.0	1.0	1571.0	1171.0	1126.0	193.0	215.0	254.0	6.0	4.0	0.0	51.0	38.0	566.0	360.0	16.0	15.0	352.0	5.0	1.0	12.0	20.0	k__Bacteria; p__Firmicutes; c__Clostridia; o__Clostridiales; f__; g__; s__
OTU_517	11.0	37.0	37.0	25.0	20.0	0.0	1.0	0.0	0.0	0.0	0.0	0.0	0.0	0.0	0.0	0.0	0.0	0.0	0.0	0.0	74.0	67.0	42.0	0.0	0.0	1.0	82.0	45.0	0.0	0.0	2.0	1.0	1.0	6.0	7.0	11.0	19.0	0.0	0.0	0.0	k__Bacteria; p__Bacteroidetes; c__Bacteroidia; o__Bacteroidales; f__Bacteroidaceae; g__Bacteroides; s__
OTU_2034	8.0	7.0	8.0	3.0	14.0	0.0	3.0	1.0	0.0	0.0	0.0	0.0	0.0	0.0	0.0	0.0	0.0	0.0	0.0	0.0	42.0	24.0	28.0	0.0	0.0	0.0	8.0	3.0	0.0	0.0	0.0	0.0	0.0	16.0	21.0	8.0	12.0	0.0	0.0	0.0	k__Bacteria; p__Bacteroidetes; c__Bacteroidia; o__Bacteroidales; f__S24-7; g__; s__
OTU_2853	4.0	11.0	11.0	3.0	7.0	8.0	9.0	27.0	54.0	23.0	0.0	0.0	0.0	0.0	0.0	0.0	0.0	1.0	3.0	3.0	0.0	0.0	0.0	0.0	0.0	0.0	0.0	9.0	0.0	0.0	0.0	0.0	0.0	6.0	2.0	1.0	8.0	32.0	0.0	0.0	k__Bacteria; p__Proteobacteria; c__Gammaproteobacteria; o__Enterobacteriales; f__Enterobacteriaceae
OTU_444	1.0	0.0	0.0	0.0	0.0	0.0	0.0	0.0	0.0	0.0	0.0	0.0	0.0	0.0	0.0	0.0	0.0	0.0	0.0	0.0	22.0	11.0	7.0	0.0	0.0	0.0	1.0	0.0	0.0	0.0	0.0	0.0	0.0	0.0	10.0	3.0	0.0	0.0	0.0	0.0	k__Bacteria; p__Firmicutes; c__Clostridia; o__Clostridiales; f__Ruminococcaceae; g__; s__
OTU_162	17.0	5.0	4.0	2.0	0.0	5.0	6.0	24.0	15.0	22.0	0.0	0.0	0.0	0.0	0.0	0.0	0.0	0.0	0.0	0.0	175.0	91.0	96.0	0.0	0.0	0.0	29.0	22.0	1.0	0.0	0.0	0.0	0.0	67.0	37.0	28.0	23.0	28.0	0.0	0.0	k__Bacteria; p__Bacteroidetes; c__Bacteroidia; o__Bacteroidales; f__[Odoribacteraceae]; g__Butyricimonas; s__
OTU_3564	5.0	0.0	0.0	1.0	2.0	8.0	2.0	4.0	4.0	2.0	0.0	25.0	26.0	21.0	26.0	7.0	109.0	105.0	33.0	75.0	5.0	0.0	0.0	55.0	49.0	60.0	0.0	2.0	0.0	10.0	18.0	128.0	76.0	0.0	0.0	1.0	3.0	7.0	0.0	2.0	k__Bacteria; p__Bacteroidetes; c__Bacteroidia; o__Bacteroidales; f__Bacteroidaceae; g__Bacteroides
OTU_3774	34.0	1.0	1.0	0.0	1.0	0.0	21.0	0.0	5.0	2.0	20.0	0.0	1.0	7.0	1.0	20.0	0.0	0.0	0.0	0.0	216.0	147.0	143.0	119.0	156.0	194.0	45.0	23.0	3.0	7.0	4.0	202.0	139.0	73.0	91.0	74.0	56.0	0.0	11.0	10.0	k__Bacteria; p__Firmicutes; c__Clostridia; o__Clostridiales; f__Lachnospiraceae; g__; s__
OTU_6	16.0	1.0	1.0	0.0	0.0	7.0	20.0	14.0	16.0	11.0	0.0	0.0	0.0	0.0	0.0	0.0	1.0	0.0	0.0	0.0	0.0	0.0	0.0	0.0	0.0	0.0	1.0	4.0	0.0	1.0	0.0	4.0	10.0	30.0	12.0	0.0	15.0	19.0	0.0	0.0	k__Bacteria; p__Proteobacteria; c__Gammaproteobacteria; o__Enterobacteriales; f__Enterobacteriaceae
OTU_3800	3.0	0.0	0.0	0.0	0.0	0.0	0.0	0.0	0.0	0.0	6.0	0.0	0.0	0.0	0.0	4.0	0.0	0.0	0.0	0.0	3.0	1.0	0.0	11.0	8.0	10.0	0.0	0.0	7.0	7.0	1.0	49.0	23.0	4.0	2.0	0.0	3.0	0.0	4.0	2.0	k__Bacteria; p__Firmicutes; c__Clostridia; o__Clostridiales; f__Ruminococcaceae; g__; s__
OTU_2207	16.0	10.0	7.0	11.0	9.0	4.0	1.0	4.0	17.0	19.0	54.0	3.0	9.0	3.0	3.0	108.0	100.0	74.0	46.0	44.0	0.0	0.0	0.0	0.0	0.0	0.0	17.0	9.0	51.0	57.0	33.0	47.0	28.0	18.0	6.0	5.0	32.0	13.0	55.0	109.0	k__Bacteria; p__Proteobacteria; c__Gammaproteobacteria; o__Enterobacteriales; f__Enterobacteriaceae; g__; s__
OTU_861	16.0	0.0	1.0	0.0	0.0	0.0	0.0	0.0	0.0	0.0	1.0	0.0	1.0	1.0	0.0	0.0	1.0	0.0	0.0	0.0	0.0	0.0	0.0	0.0	0.0	0.0	0.0	24.0	0.0	0.0	0.0	10.0	9.0	14.0	11.0	68.0	37.0	0.0	2.0	0.0	k__Bacteria; p__Actinobacteria; c__Actinobacteria; o__Bifidobacteriales; f__Bifidobacteriaceae; g__Bifidobacterium; s__adolescentis
OTU_3614	9.0	17.0	11.0	26.0	13.0	6.0	3.0	15.0	17.0	17.0	77.0	17.0	9.0	12.0	16.0	123.0	127.0	95.0	78.0	146.0	0.0	0.0	1.0	1.0	3.0	3.0	18.0	31.0	37.0	67.0	22.0	43.0	23.0	10.0	9.0	6.0	31.0	16.0	38.0	78.0	k__Bacteria; p__Proteobacteria; c__Gammaproteobacteria; o__Enterobacteriales; f__Enterobacteriaceae; g__; s__
OTU_1635	8.0	1.0	2.0	4.0	4.0	3.0	2.0	3.0	9.0	10.0	18.0	1.0	2.0	7.0	2.0	47.0	39.0	23.0	22.0	27.0	0.0	0.0	0.0	0.0	0.0	0.0	3.0	7.0	24.0	24.0	21.0	13.0	9.0	2.0	1.0	1.0	4.0	5.0	14.0	27.0	k__Bacteria; p__Proteobacteria; c__Gammaproteobacteria; o__Enterobacteriales; f__Enterobacteriaceae; g__; s__
OTU_196	16.0	4.0	2.0	4.0	2.0	22.0	0.0	45.0	63.0	32.0	0.0	0.0	0.0	0.0	0.0	0.0	0.0	0.0	0.0	0.0	29.0	18.0	15.0	0.0	0.0	0.0	21.0	11.0	0.0	0.0	0.0	0.0	0.0	11.0	9.0	9.0	24.0	38.0	0.0	0.0	k__Bacteria; p__Bacteroidetes; c__Bacteroidia; o__Bacteroidales; f__Bacteroidaceae; g__Bacteroides; s__
OTU_2029	18.0	0.0	4.0	0.0	3.0	0.0	2.0	1.0	1.0	0.0	1.0	1.0	0.0	0.0	0.0	0.0	0.0	0.0	0.0	0.0	62.0	48.0	42.0	10.0	5.0	11.0	17.0	5.0	0.0	0.0	1.0	2.0	4.0	18.0	40.0	20.0	22.0	0.0	1.0	0.0	k__Bacteria; p__Bacteroidetes; c__Bacteroidia; o__Bacteroidales; f__Rikenellaceae; g__; s__
OTU_428	22.0	5.0	10.0	11.0	6.0	9.0	3.0	2.0	7.0	2.0	15.0	4.0	0.0	4.0	1.0	29.0	9.0	8.0	2.0	3.0	0.0	0.0	0.0	2.0	0.0	0.0	12.0	18.0	7.0	15.0	2.0	22.0	4.0	10.0	13.0	6.0	44.0	4.0	9.0	12.0	k__Bacteria; p__Proteobacteria; c__Gammaproteobacteria; o__Enterobacteriales; f__Enterobacteriaceae; g__; s__
OTU_3355	6.0	16.0	8.0	12.0	9.0	12.0	6.0	31.0	56.0	38.0	0.0	0.0	0.0	0.0	0.0	0.0	0.0	0.0	1.0	1.0	0.0	1.0	0.0	0.0	0.0	0.0	1.0	8.0	0.0	0.0	0.0	0.0	0.0	2.0	1.0	0.0	6.0	29.0	0.0	0.0	k__Bacteria; p__Proteobacteria; c__Gammaproteobacteria; o__Enterobacteriales; f__Enterobacteriaceae; g__; s__
OTU_1804	29.0	0.0	0.0	0.0	0.0	0.0	80.0	2.0	0.0	1.0	1.0	0.0	0.0	0.0	0.0	0.0	0.0	0.0	1.0	0.0	2.0	0.0	0.0	0.0	0.0	0.0	89.0	46.0	0.0	0.0	0.0	0.0	0.0	392.0	543.0	189.0	28.0	3.0	0.0	0.0	k__Bacteria; p__Actinobacteria; c__Actinobacteria; o__Bifidobacteriales; f__Bifidobacteriaceae; g__Bifidobacterium; s__
OTU_2481	9.0	0.0	0.0	0.0	0.0	0.0	3.0	0.0	0.0	0.0	6.0	0.0	0.0	0.0	0.0	8.0	0.0	0.0	0.0	0.0	5.0	7.0	3.0	5.0	5.0	2.0	2.0	4.0	1.0	4.0	2.0	18.0	16.0	29.0	18.0	17.0	14.0	0.0	6.0	7.0	k__Bacteria; p__Firmicutes; c__Clostridia; o__Clostridiales; f__Ruminococcaceae; g__; s__
OTU_3191	9.0	2.0	5.0	1.0	0.0	1.0	0.0	4.0	9.0	7.0	20.0	3.0	4.0	2.0	4.0	13.0	37.0	19.0	16.0	7.0	0.0	0.0	0.0	0.0	0.0	1.0	5.0	2.0	21.0	19.0	13.0	11.0	18.0	1.0	5.0	0.0	4.0	4.0	17.0	32.0	k__Bacteria; p__Proteobacteria; c__Gammaproteobacteria; o__Enterobacteriales; f__Enterobacteriaceae; g__; s__
OTU_2765	1.0	1.0	3.0	2.0	1.0	2.0	1.0	6.0	6.0	10.0	0.0	0.0	0.0	0.0	0.0	0.0	0.0	0.0	0.0	1.0	0.0	0.0	0.0	0.0	0.0	0.0	0.0	0.0	0.0	0.0	0.0	0.0	0.0	4.0	0.0	1.0	0.0	8.0	0.0	0.0	k__Bacteria; p__Proteobacteria; c__Gammaproteobacteria; o__Enterobacteriales; f__Enterobacteriaceae; g__Klebsiella; s__
OTU_1967	13.0	0.0	0.0	0.0	0.0	0.0	32.0	0.0	1.0	0.0	0.0	0.0	0.0	0.0	0.0	0.0	0.0	0.0	0.0	0.0	0.0	0.0	0.0	0.0	0.0	1.0	12.0	18.0	0.0	0.0	0.0	0.0	0.0	133.0	155.0	52.0	8.0	3.0	0.0	0.0	k__Bacteria; p__Actinobacteria; c__Actinobacteria; o__Bifidobacteriales; f__Bifidobacteriaceae; g__Bifidobacterium; s__
OTU_1108	8.0	2.0	1.0	0.0	0.0	9.0	3.0	14.0	12.0	7.0	0.0	0.0	0.0	4.0	1.0	0.0	0.0	1.0	0.0	2.0	3.0	4.0	5.0	0.0	0.0	1.0	9.0	16.0	0.0	0.0	0.0	1.0	0.0	6.0	5.0	4.0	22.0	9.0	0.0	0.0	k__Bacteria; p__Bacteroidetes; c__Bacteroidia; o__Bacteroidales; f__Bacteroidaceae; g__Bacteroides; s__
OTU_3666	20.0	28.0	32.0	37.0	22.0	24.0	11.0	43.0	70.0	63.0	96.0	13.0	9.0	17.0	20.0	184.0	310.0	224.0	176.0	215.0	1.0	2.0	0.0	1.0	3.0	2.0	39.0	53.0	96.0	110.0	74.0	62.0	39.0	24.0	13.0	11.0	53.0	36.0	73.0	107.0	k__Bacteria; p__Proteobacteria; c__Gammaproteobacteria; o__Enterobacteriales; f__Enterobacteriaceae; g__; s__
OTU_3625	3.0	0.0	0.0	0.0	0.0	0.0	6.0	0.0	0.0	0.0	3.0	0.0	0.0	0.0	0.0	1.0	0.0	0.0	0.0	0.0	0.0	0.0	0.0	0.0	1.0	0.0	1.0	2.0	0.0	0.0	0.0	9.0	4.0	4.0	11.0	7.0	2.0	0.0	2.0	0.0	k__Bacteria; p__Firmicutes; c__Clostridia; o__Clostridiales; f__Ruminococcaceae; g__; s__
OTU_1834	4.0	0.0	0.0	0.0	0.0	9.0	21.0	10.0	17.0	27.0	0.0	0.0	0.0	0.0	0.0	0.0	0.0	0.0	0.0	0.0	0.0	2.0	0.0	0.0	0.0	0.0	2.0	1.0	0.0	0.0	0.0	1.0	6.0	144.0	161.0	75.0	2.0	33.0	0.0	0.0	k__Bacteria; p__Actinobacteria; c__Actinobacteria; o__Bifidobacteriales; f__Bifidobacteriaceae; g__Bifidobacterium; s__longum
OTU_1151	2.0	0.0	0.0	0.0	0.0	0.0	2.0	0.0	0.0	0.0	0.0	0.0	0.0	0.0	0.0	0.0	0.0	0.0	0.0	0.0	6.0	9.0	4.0	4.0	7.0	2.0	0.0	3.0	0.0	1.0	0.0	11.0	6.0	0.0	8.0	2.0	3.0	0.0	0.0	0.0	k__Bacteria; p__Firmicutes; c__Clostridia; o__Clostridiales; f__; g__; s__
OTU_2477	6.0	10.0	3.0	5.0	2.0	12.0	14.0	26.0	47.0	30.0	0.0	0.0	0.0	0.0	0.0	1.0	0.0	0.0	0.0	0.0	0.0	0.0	0.0	0.0	0.0	0.0	0.0	0.0	0.0	0.0	0.0	0.0	1.0	5.0	9.0	0.0	7.0	38.0	0.0	0.0	k__Bacteria; p__Proteobacteria; c__Gammaproteobacteria; o__Enterobacteriales; f__Enterobacteriaceae; g__Klebsiella; s__
OTU_3652	39.0	86.0	82.0	55.0	71.0	150.0	79.0	300.0	403.0	375.0	0.0	0.0	0.0	1.0	0.0	1.0	0.0	0.0	9.0	14.0	0.0	0.0	0.0	0.0	0.0	1.0	6.0	21.0	0.0	0.0	0.0	34.0	24.0	112.0	26.0	3.0	55.0	472.0	0.0	0.0	k__Bacteria; p__Proteobacteria; c__Gammaproteobacteria; o__Enterobacteriales; f__Enterobacteriaceae; g__; s__
OTU_3069	2.0	3.0	3.0	1.0	1.0	4.0	0.0	7.0	0.0	4.0	0.0	0.0	0.0	0.0	0.0	0.0	0.0	0.0	0.0	0.0	2.0	3.0	2.0	0.0	0.0	0.0	2.0	5.0	0.0	0.0	0.0	0.0	0.0	3.0	1.0	0.0	4.0	2.0	0.0	0.0	k__Bacteria; p__Bacteroidetes; c__Bacteroidia; o__Bacteroidales; f__Porphyromonadaceae; g__Parabacteroides; s__distasonis
OTU_2181	8.0	12.0	6.0	11.0	7.0	9.0	5.0	17.0	21.0	25.0	0.0	0.0	0.0	0.0	0.0	1.0	0.0	0.0	3.0	9.0	0.0	0.0	0.0	0.0	0.0	0.0	2.0	1.0	0.0	0.0	0.0	0.0	0.0	3.0	2.0	0.0	8.0	27.0	0.0	0.0	k__Bacteria; p__Proteobacteria; c__Gammaproteobacteria; o__Enterobacteriales; f__Enterobacteriaceae; g__; s__
OTU_374	35.0	9.0	4.0	3.0	8.0	4.0	4.0	16.0	33.0	14.0	25.0	6.0	2.0	5.0	3.0	78.0	92.0	55.0	32.0	15.0	0.0	0.0	0.0	0.0	1.0	1.0	15.0	6.0	47.0	46.0	31.0	39.0	54.0	11.0	7.0	4.0	15.0	14.0	25.0	52.0	k__Bacteria; p__Proteobacteria; c__Gammaproteobacteria; o__Enterobacteriales; f__Enterobacteriaceae; g__; s__
OTU_3213	7.0	0.0	0.0	0.0	0.0	0.0	6.0	0.0	0.0	0.0	15.0	0.0	0.0	0.0	0.0	5.0	0.0	1.0	0.0	0.0	32.0	27.0	15.0	49.0	37.0	73.0	6.0	4.0	63.0	27.0	6.0	167.0	96.0	18.0	16.0	9.0	14.0	0.0	8.0	3.0	k__Bacteria; p__Firmicutes; c__Clostridia; o__Clostridiales; f__Ruminococcaceae; g__Faecalibacterium; s__prausnitzii
OTU_3724	8.0	99.0	98.0	33.0	45.0	0.0	0.0	2.0	2.0	1.0	0.0	1.0	1.0	0.0	3.0	0.0	0.0	0.0	1.0	0.0	21.0	14.0	15.0	8.0	9.0	10.0	27.0	14.0	1.0	12.0	8.0	8.0	3.0	1.0	4.0	0.0	7.0	2.0	0.0	1.0	k__Bacteria; p__Bacteroidetes; c__Bacteroidia; o__Bacteroidales; f__Bacteroidaceae; g__Bacteroides; s__
OTU_3325	54.0	40.0	37.0	68.0	56.0	23.0	24.0	51.0	72.0	73.0	249.0	34.0	19.0	20.0	38.0	358.0	375.0	265.0	180.0	295.0	1.0	0.0	1.0	3.0	1.0	0.0	76.0	71.0	131.0	227.0	104.0	258.0	165.0	51.0	52.0	26.0	111.0	59.0	235.0	258.0	k__Bacteria; p__Proteobacteria; c__Gammaproteobacteria; o__Enterobacteriales; f__Enterobacteriaceae
OTU_586	22.0	1.0	0.0	1.0	0.0	0.0	6.0	0.0	1.0	0.0	18.0	0.0	0.0	0.0	1.0	4.0	0.0	0.0	0.0	0.0	60.0	27.0	35.0	9.0	15.0	19.0	7.0	6.0	0.0	5.0	0.0	87.0	63.0	29.0	48.0	32.0	23.0	0.0	6.0	3.0	k__Bacteria; p__Firmicutes; c__Clostridia; o__Clostridiales; f__Lachnospiraceae; g__Blautia; s__
OTU_19	6.0	1.0	4.0	2.0	0.0	0.0	1.0	0.0	0.0	0.0	1.0	0.0	0.0	4.0	0.0	4.0	0.0	0.0	0.0	0.0	20.0	10.0	8.0	4.0	16.0	14.0	1.0	6.0	0.0	8.0	3.0	60.0	48.0	9.0	15.0	7.0	7.0	0.0	1.0	2.0	k__Bacteria; p__Firmicutes; c__Clostridia; o__Clostridiales; f__Lachnospiraceae; g__Blautia; s__
OTU_1139	3.0	0.0	0.0	0.0	0.0	0.0	2.0	0.0	0.0	0.0	0.0	0.0	0.0	0.0	0.0	0.0	0.0	0.0	0.0	0.0	0.0	0.0	0.0	0.0	0.0	0.0	0.0	0.0	0.0	0.0	0.0	0.0	0.0	9.0	24.0	22.0	1.0	0.0	0.0	0.0	k__Bacteria; p__Actinobacteria; c__Actinobacteria; o__Bifidobacteriales; f__Bifidobacteriaceae; g__Bifidobacterium; s__longum
OTU_3801	1.0	425.0	356.0	287.0	237.0	0.0	0.0	0.0	1.0	0.0	1.0	35.0	53.0	79.0	41.0	0.0	8.0	2.0	2.0	1.0	4.0	0.0	2.0	1.0	3.0	7.0	5.0	19.0	0.0	7.0	3.0	5.0	6.0	0.0	0.0	1.0	1.0	0.0	0.0	0.0	k__Bacteria; p__Bacteroidetes; c__Bacteroidia; o__Bacteroidales; f__Bacteroidaceae; g__Bacteroides; s__ovatus
OTU_2061	2.0	2.0	4.0	6.0	5.0	2.0	1.0	4.0	9.0	4.0	11.0	2.0	1.0	1.0	3.0	33.0	33.0	21.0	16.0	15.0	0.0	0.0	0.0	0.0	0.0	0.0	3.0	5.0	14.0	12.0	11.0	14.0	8.0	2.0	0.0	0.0	8.0	2.0	14.0	22.0	k__Bacteria; p__Proteobacteria; c__Gammaproteobacteria; o__Enterobacteriales; f__Enterobacteriaceae; g__; s__
OTU_394	27.0	0.0	1.0	0.0	4.0	5.0	9.0	4.0	2.0	3.0	3.0	2.0	3.0	16.0	6.0	4.0	3.0	8.0	1.0	1.0	108.0	63.0	60.0	33.0	46.0	61.0	10.0	9.0	2.0	11.0	8.0	42.0	20.0	28.0	27.0	35.0	23.0	2.0	1.0	10.0	k__Bacteria; p__Bacteroidetes; c__Bacteroidia; o__Bacteroidales; f__Rikenellaceae; g__; s__
OTU_1770	6.0	2.0	1.0	3.0	4.0	2.0	2.0	4.0	9.0	1.0	47.0	2.0	2.0	1.0	2.0	51.0	29.0	13.0	11.0	23.0	0.0	0.0	0.0	0.0	0.0	0.0	14.0	7.0	24.0	36.0	15.0	49.0	29.0	12.0	12.0	9.0	16.0	6.0	34.0	56.0	k__Bacteria; p__Proteobacteria; c__Gammaproteobacteria; o__Enterobacteriales; f__Enterobacteriaceae; g__; s__
OTU_710	3.0	6.0	2.0	1.0	1.0	0.0	0.0	0.0	1.0	0.0	0.0	0.0	1.0	0.0	0.0	0.0	0.0	3.0	0.0	0.0	14.0	4.0	4.0	1.0	1.0	4.0	29.0	6.0	0.0	1.0	0.0	5.0	3.0	0.0	4.0	0.0	2.0	1.0	0.0	0.0	k__Bacteria; p__Bacteroidetes; c__Bacteroidia; o__Bacteroidales; f__Bacteroidaceae; g__Bacteroides; s__
OTU_3479	12.0	0.0	0.0	0.0	0.0	0.0	4.0	0.0	0.0	0.0	4.0	0.0	1.0	0.0	0.0	8.0	0.0	1.0	0.0	0.0	25.0	16.0	17.0	8.0	11.0	19.0	4.0	7.0	1.0	13.0	1.0	92.0	63.0	13.0	31.0	16.0	4.0	0.0	10.0	4.0	k__Bacteria; p__Firmicutes; c__Clostridia; o__Clostridiales; f__Lachnospiraceae; g__Blautia; s__
OTU_2267	3.0	11.0	8.0	7.0	6.0	0.0	0.0	0.0	0.0	0.0	0.0	0.0	0.0	0.0	0.0	0.0	0.0	0.0	0.0	0.0	42.0	18.0	23.0	0.0	0.0	0.0	38.0	16.0	0.0	0.0	0.0	0.0	0.0	0.0	1.0	0.0	4.0	0.0	0.0	0.0	k__Bacteria; p__Bacteroidetes; c__Bacteroidia; o__Bacteroidales; f__Prevotellaceae; g__Prevotella; s__copri
OTU_3894	9.0	256.0	74.0	47.0	56.0	0.0	0.0	0.0	0.0	0.0	0.0	0.0	0.0	0.0	0.0	0.0	0.0	1.0	1.0	0.0	126.0	104.0	75.0	0.0	0.0	0.0	175.0	37.0	0.0	0.0	0.0	0.0	0.0	6.0	2.0	2.0	6.0	0.0	0.0	0.0	k__Bacteria; p__Bacteroidetes; c__Bacteroidia; o__Bacteroidales; f__Prevotellaceae; g__Prevotella; s__copri
OTU_3412	14.0	1.0	3.0	1.0	3.0	1.0	3.0	4.0	5.0	4.0	0.0	21.0	58.0	58.0	60.0	1.0	5.0	3.0	1.0	2.0	3.0	6.0	2.0	4.0	4.0	6.0	5.0	3.0	0.0	13.0	13.0	12.0	9.0	3.0	5.0	2.0	7.0	1.0	0.0	2.0	k__Bacteria; p__Bacteroidetes; c__Bacteroidia; o__Bacteroidales; f__Bacteroidaceae; g__Bacteroides; s__uniformis
OTU_979	5.0	13.0	26.0	7.0	8.0	0.0	0.0	0.0	1.0	0.0	0.0	2.0	1.0	4.0	2.0	0.0	0.0	0.0	1.0	0.0	17.0	18.0	10.0	2.0	3.0	2.0	35.0	13.0	0.0	1.0	0.0	5.0	7.0	1.0	2.0	4.0	10.0	0.0	0.0	0.0	k__Bacteria; p__Bacteroidetes; c__Bacteroidia; o__Bacteroidales; f__Bacteroidaceae; g__Bacteroides; s__
OTU_3518	1.0	1.0	5.0	4.0	3.0	3.0	2.0	3.0	4.0	5.0	25.0	6.0	4.0	4.0	8.0	38.0	43.0	26.0	15.0	34.0	0.0	0.0	0.0	1.0	1.0	0.0	6.0	9.0	21.0	17.0	20.0	10.0	8.0	5.0	4.0	2.0	8.0	6.0	16.0	32.0	k__Bacteria; p__Proteobacteria; c__Gammaproteobacteria; o__Enterobacteriales; f__Enterobacteriaceae; g__; s__
OTU_2962	61.0	4.0	4.0	3.0	1.0	27.0	38.0	59.0	106.0	59.0	0.0	0.0	0.0	0.0	0.0	0.0	0.0	0.0	0.0	0.0	0.0	0.0	0.0	1.0	0.0	0.0	3.0	4.0	0.0	0.0	0.0	48.0	58.0	86.0	41.0	1.0	50.0	89.0	0.0	0.0	k__Bacteria; p__Proteobacteria; c__Gammaproteobacteria; o__Enterobacteriales; f__Enterobacteriaceae; g__; s__
OTU_1844	5.0	233.0	92.0	325.0	298.0	200.0	18.0	342.0	486.0	344.0	6.0	0.0	0.0	0.0	0.0	6.0	0.0	1.0	0.0	0.0	59.0	37.0	34.0	40.0	47.0	76.0	30.0	12.0	2.0	12.0	5.0	56.0	39.0	35.0	45.0	42.0	1.0	333.0	5.0	9.0	k__Bacteria; p__Firmicutes; c__Clostridia; o__Clostridiales; f__Lachnospiraceae; g__Dorea; s__
OTU_2907	8.0	3.0	0.0	1.0	1.0	8.0	4.0	9.0	11.0	8.0	7.0	19.0	24.0	19.0	14.0	37.0	90.0	98.0	56.0	52.0	4.0	5.0	2.0	5.0	2.0	2.0	5.0	12.0	9.0	31.0	28.0	10.0	14.0	5.0	9.0	7.0	5.0	12.0	1.0	9.0	k__Bacteria; p__Bacteroidetes; c__Bacteroidia; o__Bacteroidales; f__Porphyromonadaceae; g__Parabacteroides; s__distasonis
OTU_193	2.0	0.0	0.0	0.0	0.0	0.0	4.0	0.0	0.0	0.0	0.0	0.0	0.0	0.0	0.0	0.0	0.0	0.0	0.0	0.0	283.0	193.0	172.0	0.0	0.0	0.0	1.0	2.0	1.0	0.0	0.0	0.0	0.0	32.0	27.0	4.0	0.0	0.0	0.0	0.0	k__Bacteria; p__Tenericutes; c__Mollicutes; o__RF39; f__; g__; s__
OTU_87	1.0	0.0	0.0	0.0	0.0	1.0	12.0	0.0	0.0	0.0	0.0	0.0	0.0	0.0	0.0	0.0	0.0	0.0	1.0	0.0	557.0	380.0	301.0	0.0	0.0	0.0	4.0	6.0	0.0	0.0	0.0	0.0	0.0	62.0	70.0	10.0	2.0	0.0	0.0	0.0	k__Bacteria; p__Tenericutes; c__Mollicutes; o__RF39; f__; g__; s__
OTU_3879	13.0	32.0	22.0	10.0	12.0	1.0	1.0	1.0	3.0	0.0	0.0	19.0	15.0	26.0	16.0	0.0	5.0	3.0	0.0	1.0	75.0	47.0	36.0	2.0	3.0	9.0	52.0	27.0	0.0	14.0	9.0	5.0	7.0	4.0	12.0	4.0	11.0	1.0	0.0	0.0	k__Bacteria; p__Bacteroidetes; c__Bacteroidia; o__Bacteroidales; f__Bacteroidaceae; g__Bacteroides; s__
OTU_2200	30.0	0.0	0.0	0.0	0.0	0.0	0.0	1.0	1.0	0.0	0.0	0.0	0.0	0.0	0.0	0.0	0.0	0.0	0.0	0.0	0.0	1.0	0.0	0.0	0.0	0.0	12.0	16.0	0.0	1.0	0.0	0.0	1.0	22.0	46.0	114.0	50.0	0.0	0.0	0.0	k__Bacteria; p__Actinobacteria; c__Actinobacteria; o__Bifidobacteriales; f__Bifidobacteriaceae; g__Bifidobacterium; s__
OTU_429	3.0	0.0	0.0	0.0	1.0	0.0	1.0	1.0	0.0	0.0	9.0	0.0	1.0	0.0	0.0	3.0	1.0	1.0	0.0	0.0	12.0	14.0	6.0	19.0	22.0	15.0	4.0	3.0	0.0	6.0	1.0	61.0	36.0	11.0	21.0	10.0	12.0	0.0	4.0	3.0	k__Bacteria; p__Firmicutes; c__Clostridia; o__Clostridiales; f__Lachnospiraceae; g__Blautia
OTU_650	1.0	0.0	1.0	0.0	0.0	0.0	0.0	0.0	1.0	2.0	1.0	0.0	0.0	0.0	0.0	5.0	0.0	3.0	2.0	3.0	0.0	0.0	0.0	0.0	0.0	0.0	1.0	0.0	3.0	1.0	1.0	1.0	1.0	0.0	0.0	0.0	2.0	0.0	4.0	3.0	k__Bacteria; p__Proteobacteria; c__Gammaproteobacteria; o__Enterobacteriales; f__Enterobacteriaceae; g__; s__
OTU_440	19.0	7.0	5.0	4.0	2.0	1.0	4.0	11.0	20.0	13.0	28.0	3.0	2.0	5.0	7.0	39.0	65.0	31.0	23.0	5.0	0.0	0.0	0.0	1.0	1.0	0.0	19.0	2.0	36.0	17.0	14.0	30.0	29.0	5.0	3.0	0.0	7.0	5.0	18.0	40.0	k__Bacteria; p__Proteobacteria; c__Gammaproteobacteria; o__Enterobacteriales; f__Enterobacteriaceae; g__; s__
OTU_3386	26.0	489.0	321.0	122.0	132.0	0.0	3.0	0.0	0.0	0.0	0.0	1.0	1.0	0.0	0.0	0.0	0.0	0.0	0.0	0.0	125.0	91.0	76.0	0.0	0.0	0.0	437.0	71.0	0.0	0.0	1.0	0.0	0.0	0.0	4.0	4.0	20.0	1.0	0.0	0.0	k__Bacteria; p__Bacteroidetes; c__Bacteroidia; o__Bacteroidales; f__Prevotellaceae; g__Prevotella; s__copri
OTU_3651	3.0	0.0	0.0	0.0	0.0	0.0	2.0	0.0	0.0	0.0	1.0	0.0	0.0	0.0	0.0	0.0	0.0	0.0	0.0	0.0	69.0	43.0	47.0	0.0	0.0	1.0	0.0	0.0	0.0	0.0	0.0	10.0	3.0	2.0	12.0	11.0	5.0	0.0	1.0	0.0	k__Bacteria; p__Firmicutes; c__Clostridia; o__Clostridiales; f__Ruminococcaceae; g__; s__
OTU_3152	8.0	0.0	0.0	0.0	0.0	6.0	31.0	7.0	29.0	39.0	0.0	0.0	0.0	0.0	0.0	1.0	1.0	1.0	0.0	0.0	2.0	0.0	0.0	0.0	0.0	1.0	1.0	3.0	0.0	0.0	0.0	2.0	11.0	262.0	263.0	174.0	8.0	54.0	0.0	1.0	k__Bacteria; p__Actinobacteria; c__Actinobacteria; o__Bifidobacteriales; f__Bifidobacteriaceae; g__Bifidobacterium; s__longum
OTU_2121	6.0	2.0	5.0	3.0	3.0	9.0	8.0	10.0	22.0	18.0	0.0	0.0	0.0	0.0	0.0	0.0	0.0	0.0	4.0	3.0	0.0	0.0	0.0	0.0	0.0	0.0	0.0	1.0	0.0	0.0	1.0	0.0	0.0	2.0	3.0	0.0	0.0	15.0	0.0	0.0	k__Bacteria; p__Proteobacteria; c__Gammaproteobacteria; o__Enterobacteriales; f__Enterobacteriaceae; g__Klebsiella; s__
OTU_3184	2.0	31.0	11.0	13.0	15.0	18.0	11.0	46.0	79.0	74.0	0.0	0.0	0.0	0.0	0.0	1.0	0.0	0.0	1.0	4.0	0.0	0.0	0.0	0.0	0.0	0.0	0.0	4.0	0.0	0.0	0.0	0.0	0.0	11.0	4.0	2.0	5.0	61.0	0.0	1.0	k__Bacteria; p__Proteobacteria; c__Gammaproteobacteria; o__Enterobacteriales; f__Enterobacteriaceae; g__Klebsiella; s__
OTU_2593	5.0	0.0	0.0	0.0	0.0	0.0	5.0	0.0	0.0	0.0	1.0	0.0	0.0	0.0	0.0	2.0	1.0	0.0	0.0	0.0	10.0	6.0	4.0	4.0	2.0	3.0	3.0	1.0	0.0	0.0	0.0	6.0	3.0	16.0	6.0	14.0	5.0	1.0	1.0	1.0	k__Bacteria; p__Bacteroidetes; c__Bacteroidia; o__Bacteroidales; f__Rikenellaceae; g__; s__
OTU_449	7.0	0.0	0.0	0.0	1.0	1.0	1.0	9.0	4.0	6.0	0.0	15.0	10.0	14.0	19.0	0.0	3.0	0.0	0.0	2.0	1.0	2.0	3.0	1.0	1.0	3.0	1.0	4.0	0.0	9.0	9.0	2.0	2.0	6.0	5.0	2.0	2.0	4.0	0.0	0.0	k__Bacteria; p__Bacteroidetes; c__Bacteroidia; o__Bacteroidales; f__Bacteroidaceae; g__Bacteroides; s__uniformis
OTU_2369	17.0	9.0	7.0	3.0	2.0	0.0	2.0	1.0	0.0	0.0	2.0	0.0	1.0	0.0	0.0	0.0	1.0	0.0	1.0	0.0	148.0	87.0	103.0	37.0	43.0	77.0	25.0	18.0	1.0	0.0	3.0	26.0	9.0	25.0	23.0	44.0	36.0	2.0	4.0	0.0	k__Bacteria; p__Bacteroidetes; c__Bacteroidia; o__Bacteroidales; f__Rikenellaceae; g__; s__
OTU_510	6.0	1.0	1.0	1.0	2.0	3.0	1.0	3.0	8.0	6.0	0.0	37.0	60.0	106.0	94.0	1.0	13.0	7.0	4.0	2.0	4.0	3.0	2.0	3.0	4.0	3.0	0.0	2.0	0.0	19.0	15.0	11.0	16.0	7.0	4.0	2.0	6.0	3.0	0.0	1.0	k__Bacteria; p__Bacteroidetes; c__Bacteroidia; o__Bacteroidales; f__Bacteroidaceae; g__Bacteroides
OTU_3653	1.0	0.0	1.0	0.0	0.0	0.0	0.0	1.0	1.0	0.0	0.0	15.0	22.0	45.0	39.0	0.0	2.0	2.0	1.0	0.0	3.0	1.0	2.0	0.0	1.0	1.0	1.0	3.0	1.0	4.0	3.0	1.0	0.0	4.0	1.0	0.0	3.0	0.0	0.0	0.0	k__Bacteria; p__Bacteroidetes; c__Bacteroidia; o__Bacteroidales; f__Bacteroidaceae; g__Bacteroides
OTU_3208	16.0	2.0	0.0	3.0	0.0	0.0	0.0	0.0	0.0	0.0	1.0	0.0	1.0	0.0	0.0	1.0	0.0	0.0	0.0	0.0	0.0	0.0	0.0	0.0	0.0	0.0	2.0	7.0	0.0	1.0	2.0	49.0	22.0	2.0	6.0	13.0	29.0	0.0	1.0	0.0	k__Bacteria; p__Actinobacteria; c__Actinobacteria; o__Bifidobacteriales; f__Bifidobacteriaceae; g__Bifidobacterium; s__
OTU_1356	10.0	4.0	3.0	12.0	8.0	0.0	9.0	0.0	1.0	0.0	56.0	1.0	0.0	4.0	0.0	42.0	0.0	0.0	0.0	0.0	6.0	7.0	5.0	7.0	3.0	9.0	6.0	8.0	2.0	46.0	8.0	98.0	63.0	17.0	21.0	4.0	23.0	1.0	13.0	15.0	k__Bacteria; p__Firmicutes; c__Clostridia; o__Clostridiales; f__Lachnospiraceae; g__; s__
OTU_2746	4.0	3.0	6.0	4.0	3.0	4.0	3.0	8.0	4.0	7.0	0.0	0.0	0.0	0.0	0.0	0.0	0.0	1.0	0.0	5.0	110.0	73.0	77.0	0.0	3.0	2.0	15.0	22.0	0.0	1.0	0.0	0.0	3.0	52.0	43.0	21.0	8.0	9.0	0.0	0.0	k__Bacteria; p__Firmicutes; c__Clostridia; o__Clostridiales; f__Clostridiaceae; g__; s__
OTU_2239	7.0	68.0	49.0	15.0	22.0	3.0	0.0	6.0	13.0	6.0	0.0	0.0	0.0	0.0	0.0	0.0	0.0	2.0	0.0	0.0	9.0	8.0	7.0	0.0	0.0	0.0	68.0	19.0	0.0	0.0	0.0	0.0	0.0	7.0	3.0	0.0	17.0	7.0	0.0	0.0	k__Bacteria; p__Bacteroidetes; c__Bacteroidia; o__Bacteroidales; f__Porphyromonadaceae; g__Parabacteroides; s__distasonis
OTU_288	17.0	23.0	12.0	7.0	9.0	19.0	2.0	31.0	26.0	29.0	1.0	185.0	290.0	307.0	219.0	0.0	28.0	25.0	8.0	14.0	20.0	20.0	4.0	1.0	1.0	3.0	16.0	33.0	2.0	22.0	29.0	9.0	1.0	11.0	8.0	15.0	52.0	26.0	0.0	1.0	k__Bacteria; p__Bacteroidetes; c__Bacteroidia; o__Bacteroidales; f__Bacteroidaceae; g__Bacteroides; s__
OTU_121	19.0	0.0	0.0	0.0	0.0	0.0	1.0	0.0	0.0	0.0	0.0	0.0	0.0	0.0	0.0	0.0	0.0	0.0	0.0	0.0	0.0	0.0	0.0	0.0	0.0	0.0	6.0	12.0	0.0	0.0	0.0	0.0	0.0	31.0	40.0	61.0	26.0	0.0	0.0	0.0	k__Bacteria; p__Actinobacteria; c__Actinobacteria; o__Bifidobacteriales; f__Bifidobacteriaceae; g__Bifidobacterium; s__adolescentis
OTU_329	4.0	0.0	0.0	0.0	0.0	0.0	5.0	0.0	0.0	0.0	3.0	0.0	0.0	0.0	0.0	2.0	0.0	0.0	0.0	0.0	5.0	3.0	2.0	0.0	0.0	4.0	11.0	2.0	0.0	0.0	0.0	2.0	3.0	31.0	36.0	11.0	5.0	0.0	1.0	0.0	k__Bacteria; p__Firmicutes; c__Clostridia; o__Clostridiales; f__Ruminococcaceae; g__Ruminococcus; s__
OTU_306	1.0	0.0	0.0	0.0	0.0	0.0	1.0	0.0	0.0	0.0	0.0	0.0	0.0	2.0	0.0	1.0	0.0	0.0	0.0	0.0	18.0	18.0	11.0	23.0	31.0	38.0	0.0	2.0	1.0	0.0	0.0	8.0	2.0	3.0	0.0	4.0	0.0	0.0	1.0	0.0	k__Bacteria; p__Firmicutes; c__Clostridia; o__Clostridiales; f__Lachnospiraceae; g__; s__
OTU_2023	4.0	0.0	0.0	0.0	0.0	0.0	0.0	0.0	0.0	0.0	3.0	0.0	0.0	0.0	0.0	0.0	0.0	0.0	0.0	0.0	0.0	1.0	0.0	1.0	0.0	0.0	1.0	2.0	1.0	1.0	0.0	6.0	11.0	4.0	4.0	2.0	2.0	0.0	1.0	1.0	k__Bacteria; p__Firmicutes; c__Clostridia; o__Clostridiales; f__Ruminococcaceae; g__; s__
OTU_2683	17.0	1.0	0.0	0.0	1.0	8.0	28.0	7.0	12.0	11.0	0.0	0.0	0.0	0.0	0.0	0.0	0.0	0.0	0.0	0.0	0.0	0.0	0.0	0.0	0.0	0.0	1.0	5.0	0.0	0.0	0.0	31.0	24.0	44.0	17.0	1.0	28.0	15.0	0.0	0.0	k__Bacteria; p__Proteobacteria; c__Gammaproteobacteria; o__Enterobacteriales; f__Enterobacteriaceae; g__Erwinia; s__
OTU_637	13.0	0.0	0.0	0.0	0.0	0.0	5.0	0.0	0.0	0.0	2.0	0.0	0.0	0.0	0.0	0.0	1.0	0.0	0.0	0.0	0.0	0.0	1.0	0.0	0.0	1.0	5.0	4.0	0.0	0.0	0.0	20.0	19.0	19.0	21.0	8.0	19.0	0.0	3.0	2.0	k__Bacteria; p__Firmicutes; c__Clostridia; o__Clostridiales; f__Ruminococcaceae; g__; s__
OTU_289	2.0	0.0	0.0	0.0	0.0	0.0	0.0	0.0	0.0	0.0	2.0	2.0	0.0	0.0	0.0	6.0	0.0	0.0	0.0	0.0	8.0	11.0	9.0	6.0	3.0	7.0	2.0	3.0	0.0	1.0	0.0	6.0	3.0	0.0	2.0	2.0	3.0	0.0	3.0	3.0	k__Bacteria; p__Proteobacteria; c__Deltaproteobacteria; o__Desulfovibrionales; f__Desulfovibrionaceae; g__; s__
OTU_358	4.0	4.0	0.0	2.0	0.0	1.0	1.0	1.0	1.0	2.0	1.0	2.0	12.0	13.0	14.0	16.0	53.0	47.0	16.0	35.0	4.0	2.0	0.0	3.0	2.0	2.0	13.0	13.0	1.0	10.0	9.0	24.0	17.0	0.0	5.0	0.0	10.0	3.0	0.0	4.0	k__Bacteria; p__Bacteroidetes; c__Bacteroidia; o__Bacteroidales; f__Bacteroidaceae; g__Bacteroides; s__
OTU_2474	1.0	6.0	2.0	6.0	4.0	0.0	0.0	0.0	0.0	0.0	0.0	0.0	0.0	0.0	0.0	0.0	0.0	0.0	0.0	0.0	0.0	0.0	0.0	0.0	1.0	1.0	0.0	0.0	0.0	0.0	0.0	2.0	0.0	0.0	0.0	0.0	0.0	0.0	0.0	0.0	k__Bacteria; p__Bacteroidetes; c__Bacteroidia; o__Bacteroidales; f__Bacteroidaceae; g__Bacteroides; s__
OTU_3438	6.0	2.0	6.0	4.0	7.0	1.0	0.0	1.0	0.0	2.0	1.0	16.0	25.0	36.0	34.0	0.0	2.0	2.0	1.0	0.0	1.0	1.0	1.0	2.0	0.0	3.0	0.0	2.0	0.0	4.0	4.0	3.0	4.0	3.0	0.0	2.0	5.0	1.0	0.0	0.0	k__Bacteria; p__Bacteroidetes; c__Bacteroidia; o__Bacteroidales; f__Bacteroidaceae; g__Bacteroides; s__uniformis
OTU_742	26.0	13.0	7.0	4.0	7.0	7.0	3.0	20.0	18.0	12.0	40.0	2.0	6.0	7.0	5.0	77.0	113.0	55.0	39.0	18.0	0.0	0.0	0.0	1.0	2.0	2.0	17.0	6.0	55.0	50.0	27.0	34.0	41.0	6.0	7.0	0.0	13.0	10.0	26.0	72.0	k__Bacteria; p__Proteobacteria; c__Gammaproteobacteria; o__Enterobacteriales; f__Enterobacteriaceae; g__; s__
OTU_2890	39.0	37.0	54.0	59.0	59.0	56.0	142.0	116.0	195.0	249.0	0.0	0.0	0.0	0.0	0.0	0.0	0.0	1.0	0.0	14.0	0.0	1.0	0.0	0.0	0.0	1.0	13.0	45.0	0.0	1.0	1.0	1.0	0.0	89.0	54.0	50.0	80.0	239.0	1.0	1.0	k__Bacteria; p__Proteobacteria; c__Gammaproteobacteria; o__Enterobacteriales; f__Enterobacteriaceae; g__; s__
OTU_1282	23.0	498.0	261.0	107.0	126.0	0.0	0.0	0.0	0.0	0.0	0.0	0.0	0.0	0.0	0.0	0.0	0.0	0.0	1.0	0.0	226.0	173.0	176.0	0.0	1.0	1.0	512.0	87.0	0.0	0.0	0.0	0.0	0.0	4.0	5.0	16.0	30.0	1.0	0.0	0.0	k__Bacteria; p__Bacteroidetes; c__Bacteroidia; o__Bacteroidales; f__Prevotellaceae; g__Prevotella; s__copri
OTU_3510	30.0	34.0	11.0	21.0	24.0	11.0	4.0	23.0	44.0	31.0	130.0	19.0	9.0	10.0	11.0	177.0	228.0	140.0	97.0	110.0	0.0	0.0	1.0	0.0	0.0	0.0	34.0	27.0	90.0	148.0	78.0	78.0	57.0	18.0	7.0	5.0	53.0	16.0	96.0	147.0	k__Bacteria; p__Proteobacteria; c__Gammaproteobacteria; o__Enterobacteriales; f__Enterobacteriaceae; g__; s__
OTU_1779	2.0	4.0	1.0	1.0	0.0	0.0	0.0	1.0	1.0	2.0	0.0	0.0	0.0	0.0	0.0	0.0	0.0	0.0	1.0	0.0	0.0	0.0	0.0	0.0	0.0	0.0	0.0	0.0	0.0	0.0	0.0	0.0	0.0	1.0	0.0	0.0	1.0	0.0	0.0	0.0	k__Bacteria; p__Proteobacteria; c__Gammaproteobacteria; o__Enterobacteriales; f__Enterobacteriaceae
OTU_647	20.0	8.0	5.0	1.0	5.0	9.0	80.0	9.0	19.0	14.0	43.0	0.0	1.0	1.0	0.0	43.0	3.0	0.0	1.0	2.0	674.0	543.0	398.0	73.0	159.0	184.0	70.0	26.0	15.0	13.0	6.0	127.0	67.0	300.0	398.0	176.0	18.0	17.0	30.0	20.0	k__Bacteria; p__Firmicutes; c__Clostridia; o__Clostridiales; f__; g__; s__
OTU_2598	2.0	1.0	2.0	1.0	0.0	0.0	3.0	0.0	1.0	0.0	0.0	17.0	23.0	21.0	24.0	2.0	4.0	6.0	1.0	0.0	1.0	5.0	1.0	3.0	0.0	0.0	4.0	1.0	0.0	13.0	12.0	2.0	5.0	1.0	1.0	3.0	0.0	5.0	0.0	0.0	k__Bacteria; p__Bacteroidetes; c__Bacteroidia; o__Bacteroidales; f__Bacteroidaceae; g__Bacteroides; s__
OTU_2516	2.0	4.0	7.0	0.0	2.0	3.0	3.0	13.0	29.0	30.0	0.0	0.0	0.0	0.0	0.0	0.0	0.0	0.0	0.0	2.0	0.0	0.0	0.0	0.0	0.0	0.0	0.0	2.0	0.0	0.0	0.0	0.0	0.0	7.0	5.0	0.0	8.0	15.0	0.0	0.0	k__Bacteria; p__Proteobacteria; c__Gammaproteobacteria; o__Enterobacteriales; f__Enterobacteriaceae; g__; s__
OTU_3704	9.0	2.0	8.0	3.0	3.0	1.0	2.0	4.0	7.0	6.0	11.0	2.0	0.0	4.0	4.0	23.0	42.0	23.0	21.0	39.0	0.0	0.0	0.0	0.0	1.0	0.0	5.0	13.0	14.0	10.0	13.0	14.0	5.0	4.0	1.0	3.0	8.0	8.0	8.0	22.0	k__Bacteria; p__Proteobacteria; c__Gammaproteobacteria; o__Enterobacteriales; f__Enterobacteriaceae; g__; s__
OTU_3905	1.0	0.0	0.0	0.0	3.0	0.0	0.0	0.0	0.0	0.0	1.0	0.0	0.0	0.0	0.0	6.0	2.0	0.0	0.0	0.0	499.0	384.0	341.0	544.0	579.0	924.0	6.0	0.0	0.0	5.0	7.0	112.0	56.0	3.0	6.0	24.0	0.0	0.0	6.0	9.0	k__Bacteria; p__Firmicutes; c__Clostridia; o__Clostridiales; f__Lachnospiraceae; g__; s__
OTU_892	2.0	0.0	1.0	0.0	0.0	0.0	5.0	0.0	1.0	0.0	4.0	0.0	0.0	0.0	0.0	2.0	0.0	0.0	0.0	0.0	64.0	43.0	61.0	6.0	7.0	14.0	6.0	0.0	1.0	3.0	0.0	58.0	22.0	7.0	20.0	12.0	5.0	0.0	4.0	2.0	k__Bacteria; p__Firmicutes; c__Clostridia; o__Clostridiales; f__Ruminococcaceae; g__; s__
OTU_1462	6.0	0.0	0.0	0.0	0.0	0.0	4.0	0.0	0.0	0.0	13.0	0.0	0.0	0.0	0.0	0.0	0.0	0.0	0.0	0.0	23.0	15.0	19.0	14.0	14.0	12.0	3.0	5.0	0.0	6.0	1.0	44.0	27.0	9.0	19.0	8.0	8.0	0.0	4.0	2.0	k__Bacteria; p__Firmicutes; c__Clostridia; o__Clostridiales; f__Ruminococcaceae; g__; s__
OTU_665	4.0	0.0	0.0	0.0	0.0	0.0	0.0	0.0	1.0	0.0	0.0	2.0	8.0	4.0	7.0	0.0	2.0	0.0	0.0	0.0	0.0	2.0	1.0	0.0	3.0	1.0	1.0	0.0	0.0	1.0	2.0	2.0	4.0	0.0	0.0	0.0	2.0	0.0	0.0	0.0	k__Bacteria; p__Bacteroidetes; c__Bacteroidia; o__Bacteroidales; f__Bacteroidaceae; g__Bacteroides
OTU_2936	2.0	1.0	2.0	0.0	0.0	0.0	0.0	0.0	0.0	0.0	0.0	0.0	0.0	0.0	0.0	0.0	0.0	0.0	0.0	0.0	12.0	14.0	3.0	0.0	0.0	0.0	9.0	8.0	0.0	0.0	0.0	0.0	0.0	0.0	0.0	0.0	0.0	0.0	0.0	0.0	k__Bacteria; p__Bacteroidetes; c__Bacteroidia; o__Bacteroidales; f__Prevotellaceae; g__Prevotella; s__copri
OTU_2070	1.0	0.0	0.0	0.0	0.0	0.0	2.0	0.0	0.0	0.0	1.0	0.0	0.0	0.0	0.0	1.0	0.0	1.0	0.0	0.0	10.0	6.0	9.0	3.0	5.0	10.0	0.0	2.0	0.0	1.0	0.0	10.0	3.0	3.0	10.0	1.0	2.0	0.0	1.0	1.0	k__Bacteria; p__Firmicutes; c__Clostridia; o__Clostridiales; f__Ruminococcaceae; g__; s__
OTU_2353	16.0	6.0	5.0	9.0	4.0	4.0	2.0	5.0	8.0	10.0	0.0	22.0	22.0	15.0	19.0	0.0	1.0	3.0	1.0	1.0	38.0	32.0	33.0	0.0	0.0	3.0	10.0	16.0	0.0	2.0	4.0	3.0	0.0	7.0	12.0	17.0	33.0	0.0	0.0	0.0	k__Bacteria; p__Bacteroidetes; c__Bacteroidia; o__Bacteroidales; f__Bacteroidaceae; g__Bacteroides; s__uniformis
OTU_1921	5.0	0.0	0.0	1.0	2.0	3.0	3.0	7.0	6.0	4.0	0.0	0.0	0.0	0.0	0.0	0.0	0.0	0.0	0.0	0.0	3.0	2.0	1.0	0.0	0.0	0.0	11.0	8.0	0.0	0.0	0.0	0.0	0.0	2.0	0.0	2.0	6.0	1.0	0.0	0.0	k__Bacteria; p__Bacteroidetes; c__Bacteroidia; o__Bacteroidales; f__Bacteroidaceae; g__Bacteroides; s__
OTU_95	3.0	0.0	0.0	0.0	0.0	0.0	32.0	0.0	0.0	0.0	0.0	0.0	0.0	0.0	0.0	0.0	0.0	0.0	0.0	0.0	244.0	183.0	155.0	0.0	0.0	0.0	23.0	10.0	0.0	0.0	0.0	0.0	1.0	269.0	409.0	132.0	15.0	0.0	0.0	0.0	k__Bacteria; p__Firmicutes; c__Clostridia; o__Clostridiales; f__Ruminococcaceae; g__; s__
OTU_2037	33.0	2.0	2.0	2.0	0.0	0.0	0.0	0.0	0.0	0.0	0.0	0.0	1.0	1.0	0.0	1.0	0.0	0.0	0.0	0.0	0.0	0.0	0.0	0.0	0.0	3.0	11.0	6.0	0.0	0.0	1.0	60.0	52.0	17.0	5.0	19.0	37.0	0.0	0.0	0.0	k__Bacteria; p__Actinobacteria; c__Actinobacteria; o__Bifidobacteriales; f__Bifidobacteriaceae; g__Bifidobacterium; s__
OTU_2397	1.0	10.0	14.0	7.0	3.0	8.0	10.0	26.0	38.0	33.0	0.0	0.0	0.0	0.0	0.0	0.0	0.0	0.0	2.0	6.0	0.0	0.0	0.0	0.0	0.0	0.0	2.0	5.0	0.0	0.0	0.0	0.0	0.0	0.0	0.0	0.0	7.0	27.0	0.0	0.0	k__Bacteria; p__Proteobacteria; c__Gammaproteobacteria; o__Enterobacteriales; f__Enterobacteriaceae; g__Erwinia; s__dispersa
OTU_3202	23.0	11.0	13.0	17.0	21.0	28.0	59.0	46.0	97.0	130.0	0.0	0.0	0.0	0.0	0.0	0.0	0.0	0.0	0.0	1.0	0.0	0.0	0.0	0.0	0.0	0.0	2.0	37.0	0.0	0.0	0.0	0.0	0.0	45.0	16.0	14.0	27.0	134.0	0.0	1.0	k__Bacteria; p__Proteobacteria; c__Gammaproteobacteria; o__Enterobacteriales; f__Enterobacteriaceae; g__; s__
OTU_3138	3.0	126.0	140.0	264.0	212.0	0.0	0.0	0.0	1.0	0.0	1.0	58.0	47.0	62.0	66.0	1.0	10.0	7.0	5.0	4.0	4.0	2.0	1.0	3.0	8.0	11.0	12.0	5.0	7.0	13.0	4.0	15.0	16.0	3.0	1.0	5.0	3.0	0.0	0.0	3.0	k__Bacteria; p__Bacteroidetes; c__Bacteroidia; o__Bacteroidales; f__Bacteroidaceae; g__Bacteroides; s__
OTU_2319	6.0	13.0	14.0	13.0	15.0	15.0	6.0	30.0	61.0	57.0	0.0	0.0	0.0	0.0	0.0	0.0	0.0	0.0	4.0	2.0	0.0	0.0	1.0	0.0	0.0	0.0	1.0	8.0	0.0	0.0	0.0	0.0	0.0	6.0	4.0	1.0	9.0	38.0	0.0	0.0	k__Bacteria; p__Proteobacteria; c__Gammaproteobacteria; o__Enterobacteriales; f__Enterobacteriaceae; g__; s__
OTU_103	19.0	0.0	0.0	0.0	0.0	0.0	57.0	0.0	0.0	0.0	0.0	0.0	0.0	0.0	0.0	0.0	1.0	0.0	0.0	0.0	363.0	198.0	210.0	0.0	0.0	0.0	57.0	22.0	0.0	0.0	0.0	0.0	0.0	79.0	78.0	11.0	50.0	0.0	0.0	0.0	k__Bacteria; p__Firmicutes; c__Clostridia; o__Clostridiales; f__Ruminococcaceae; g__; s__
OTU_1354	9.0	6.0	8.0	1.0	0.0	5.0	1.0	8.0	13.0	9.0	1.0	11.0	19.0	22.0	12.0	8.0	22.0	18.0	3.0	9.0	2.0	1.0	1.0	0.0	5.0	0.0	17.0	10.0	3.0	11.0	20.0	5.0	11.0	5.0	1.0	0.0	7.0	10.0	1.0	2.0	k__Bacteria; p__Bacteroidetes; c__Bacteroidia; o__Bacteroidales; f__Porphyromonadaceae; g__Parabacteroides; s__distasonis
OTU_484	25.0	2.0	1.0	0.0	0.0	1.0	5.0	0.0	1.0	0.0	3.0	0.0	0.0	1.0	0.0	4.0	0.0	0.0	0.0	0.0	64.0	54.0	64.0	15.0	17.0	21.0	24.0	24.0	2.0	4.0	2.0	23.0	22.0	18.0	29.0	13.0	23.0	0.0	0.0	3.0	k__Bacteria; p__Firmicutes; c__Clostridia; o__Clostridiales; f__Ruminococcaceae
OTU_1550	1.0	0.0	0.0	1.0	0.0	9.0	42.0	9.0	27.0	36.0	0.0	0.0	0.0	0.0	0.0	0.0	0.0	0.0	1.0	1.0	2.0	1.0	1.0	0.0	0.0	0.0	3.0	4.0	0.0	0.0	1.0	2.0	2.0	84.0	81.0	67.0	3.0	53.0	0.0	0.0	k__Bacteria; p__Actinobacteria; c__Actinobacteria; o__Bifidobacteriales; f__Bifidobacteriaceae; g__Bifidobacterium; s__longum
OTU_35	2.0	0.0	0.0	0.0	1.0	2.0	0.0	0.0	0.0	0.0	0.0	0.0	0.0	2.0	0.0	0.0	0.0	0.0	0.0	1.0	1537.0	983.0	853.0	616.0	644.0	1083.0	1.0	0.0	0.0	0.0	1.0	0.0	2.0	1.0	0.0	15.0	0.0	0.0	0.0	1.0	k__Bacteria; p__Firmicutes; c__Clostridia; o__Clostridiales; f__; g__; s__
OTU_3374	1.0	0.0	0.0	0.0	0.0	0.0	2.0	0.0	0.0	0.0	4.0	0.0	0.0	0.0	0.0	0.0	0.0	0.0	0.0	0.0	3.0	6.0	6.0	2.0	1.0	1.0	1.0	3.0	0.0	0.0	0.0	10.0	4.0	4.0	14.0	10.0	5.0	0.0	0.0	0.0	k__Bacteria; p__Firmicutes; c__Clostridia; o__Clostridiales; f__Ruminococcaceae; g__; s__
OTU_1457	2.0	0.0	0.0	0.0	2.0	1.0	1.0	3.0	1.0	0.0	1.0	0.0	0.0	0.0	0.0	5.0	0.0	0.0	0.0	0.0	12.0	13.0	18.0	20.0	24.0	31.0	1.0	1.0	0.0	1.0	1.0	18.0	7.0	4.0	5.0	3.0	2.0	0.0	1.0	2.0	k__Bacteria; p__Firmicutes; c__Clostridia; o__Clostridiales; f__Lachnospiraceae; g__; s__
OTU_1371	1.0	1.0	2.0	2.0	1.0	0.0	1.0	0.0	0.0	0.0	15.0	0.0	1.0	1.0	0.0	18.0	1.0	0.0	0.0	0.0	0.0	0.0	0.0	0.0	3.0	0.0	13.0	3.0	7.0	12.0	4.0	18.0	11.0	0.0	2.0	1.0	2.0	0.0	17.0	12.0	k__Bacteria; p__Proteobacteria; c__Gammaproteobacteria; o__Enterobacteriales; f__Enterobacteriaceae; g__; s__
OTU_2504	22.0	11.0	2.0	1.0	1.0	0.0	4.0	1.0	0.0	5.0	3.0	0.0	0.0	0.0	2.0	3.0	1.0	0.0	0.0	0.0	55.0	38.0	34.0	12.0	18.0	33.0	11.0	10.0	3.0	1.0	0.0	20.0	10.0	38.0	35.0	21.0	44.0	1.0	3.0	3.0	k__Bacteria; p__Bacteroidetes; c__Bacteroidia; o__Bacteroidales; f__Rikenellaceae; g__; s__
OTU_1533	16.0	0.0	0.0	0.0	0.0	1.0	40.0	0.0	1.0	0.0	0.0	0.0	0.0	0.0	0.0	0.0	0.0	0.0	0.0	0.0	0.0	0.0	0.0	0.0	0.0	0.0	17.0	13.0	0.0	0.0	0.0	0.0	0.0	173.0	233.0	87.0	15.0	8.0	1.0	0.0	k__Bacteria; p__Actinobacteria; c__Actinobacteria; o__Bifidobacteriales; f__Bifidobacteriaceae; g__Bifidobacterium
OTU_884	4.0	136.0	113.0	59.0	53.0	0.0	0.0	0.0	0.0	0.0	0.0	0.0	0.0	0.0	0.0	0.0	0.0	0.0	0.0	0.0	53.0	40.0	30.0	0.0	0.0	2.0	37.0	18.0	0.0	0.0	0.0	0.0	0.0	0.0	0.0	1.0	3.0	0.0	0.0	0.0	k__Bacteria; p__Bacteroidetes; c__Bacteroidia; o__Bacteroidales; f__Bacteroidaceae; g__Bacteroides; s__
OTU_2503	2.0	5.0	17.0	4.0	4.0	0.0	0.0	0.0	0.0	0.0	0.0	7.0	3.0	17.0	3.0	0.0	0.0	0.0	0.0	0.0	4.0	1.0	6.0	0.0	1.0	0.0	0.0	2.0	0.0	0.0	1.0	2.0	4.0	1.0	1.0	4.0	6.0	0.0	0.0	0.0	k__Bacteria; p__Bacteroidetes; c__Bacteroidia; o__Bacteroidales; f__Bacteroidaceae; g__Bacteroides; s__uniformis
OTU_299	4.0	0.0	0.0	0.0	0.0	0.0	3.0	0.0	0.0	0.0	13.0	0.0	0.0	0.0	0.0	0.0	0.0	0.0	0.0	0.0	20.0	6.0	5.0	23.0	28.0	43.0	4.0	1.0	0.0	2.0	1.0	204.0	110.0	43.0	44.0	9.0	6.0	0.0	2.0	1.0	k__Bacteria; p__Firmicutes; c__Clostridia; o__Clostridiales; f__Ruminococcaceae
OTU_2384	4.0	3.0	2.0	6.0	4.0	1.0	1.0	2.0	3.0	1.0	2.0	3.0	4.0	4.0	5.0	6.0	11.0	11.0	4.0	6.0	0.0	0.0	0.0	0.0	0.0	0.0	1.0	2.0	3.0	7.0	10.0	3.0	3.0	3.0	3.0	0.0	7.0	1.0	1.0	4.0	k__Bacteria; p__Proteobacteria; c__Gammaproteobacteria; o__Enterobacteriales; f__Enterobacteriaceae; g__; s__
OTU_2741	31.0	2.0	0.0	1.0	0.0	0.0	3.0	0.0	1.0	0.0	15.0	0.0	0.0	1.0	0.0	6.0	0.0	0.0	0.0	0.0	88.0	58.0	50.0	63.0	109.0	122.0	9.0	14.0	4.0	6.0	9.0	84.0	59.0	37.0	45.0	26.0	42.0	0.0	3.0	4.0	k__Bacteria; p__Firmicutes; c__Clostridia; o__Clostridiales; f__Lachnospiraceae; g__; s__
OTU_2551	8.0	161.0	203.0	52.0	41.0	483.0	21.0	862.0	1046.0	929.0	0.0	0.0	0.0	0.0	0.0	1.0	0.0	0.0	0.0	0.0	48.0	55.0	42.0	1.0	1.0	0.0	5.0	36.0	0.0	0.0	0.0	0.0	1.0	3.0	1.0	1.0	12.0	892.0	0.0	0.0	k__Bacteria; p__Proteobacteria; c__Betaproteobacteria; o__Burkholderiales; f__Alcaligenaceae; g__Sutterella; s__
OTU_3154	21.0	4.0	12.0	12.0	4.0	4.0	1.0	13.0	18.0	9.0	0.0	2.0	3.0	5.0	5.0	17.0	123.0	68.0	27.0	67.0	23.0	11.0	17.0	10.0	4.0	6.0	33.0	28.0	7.0	43.0	18.0	46.0	26.0	23.0	23.0	20.0	31.0	3.0	0.0	1.0	k__Bacteria; p__Bacteroidetes; c__Bacteroidia; o__Bacteroidales; f__Bacteroidaceae; g__Bacteroides; s__
OTU_641	3.0	0.0	0.0	0.0	0.0	0.0	1.0	2.0	0.0	0.0	1.0	0.0	0.0	0.0	0.0	0.0	0.0	0.0	0.0	0.0	0.0	0.0	0.0	0.0	0.0	0.0	0.0	5.0	0.0	0.0	1.0	1.0	0.0	1.0	1.0	0.0	1.0	0.0	0.0	0.0	k__Bacteria; p__Proteobacteria; c__Gammaproteobacteria; o__Enterobacteriales; f__Enterobacteriaceae; g__; s__
OTU_662	6.0	0.0	0.0	0.0	0.0	0.0	2.0	0.0	1.0	0.0	0.0	0.0	0.0	0.0	0.0	0.0	0.0	0.0	0.0	0.0	0.0	0.0	3.0	0.0	0.0	0.0	1.0	0.0	0.0	0.0	0.0	0.0	0.0	5.0	4.0	1.0	5.0	0.0	0.0	0.0	k__Bacteria; p__Firmicutes; c__Clostridia; o__Clostridiales; f__Ruminococcaceae; g__; s__
OTU_2042	13.0	0.0	0.0	0.0	0.0	0.0	3.0	0.0	0.0	0.0	5.0	0.0	0.0	0.0	0.0	8.0	0.0	0.0	0.0	0.0	0.0	0.0	2.0	0.0	1.0	1.0	6.0	1.0	0.0	2.0	0.0	12.0	23.0	9.0	9.0	9.0	5.0	0.0	0.0	1.0	k__Bacteria; p__Firmicutes; c__Clostridia; o__Clostridiales; f__Ruminococcaceae; g__; s__
OTU_2302	3.0	4.0	5.0	3.0	6.0	6.0	10.0	6.0	10.0	9.0	0.0	0.0	0.0	0.0	0.0	0.0	0.0	0.0	0.0	3.0	0.0	0.0	0.0	0.0	0.0	0.0	0.0	1.0	0.0	0.0	0.0	0.0	0.0	2.0	1.0	0.0	2.0	18.0	0.0	0.0	k__Bacteria; p__Proteobacteria; c__Gammaproteobacteria; o__Enterobacteriales; f__Enterobacteriaceae; g__Klebsiella; s__
OTU_3810	18.0	0.0	0.0	0.0	0.0	0.0	15.0	0.0	1.0	1.0	7.0	0.0	0.0	0.0	0.0	8.0	0.0	0.0	0.0	0.0	3.0	3.0	7.0	0.0	0.0	1.0	3.0	18.0	1.0	6.0	1.0	50.0	17.0	37.0	31.0	36.0	32.0	0.0	2.0	2.0	k__Bacteria; p__Firmicutes; c__Clostridia; o__Clostridiales; f__Ruminococcaceae; g__; s__
OTU_3571	4.0	1.0	0.0	3.0	4.0	2.0	0.0	4.0	8.0	5.0	0.0	0.0	0.0	0.0	0.0	0.0	0.0	0.0	0.0	2.0	0.0	1.0	0.0	0.0	0.0	0.0	1.0	4.0	0.0	0.0	0.0	2.0	0.0	0.0	0.0	0.0	0.0	4.0	0.0	2.0	k__Bacteria; p__Proteobacteria; c__Gammaproteobacteria; o__Enterobacteriales; f__Enterobacteriaceae; g__; s__
OTU_2829	1.0	0.0	0.0	0.0	0.0	0.0	2.0	0.0	0.0	0.0	0.0	0.0	0.0	0.0	0.0	0.0	0.0	0.0	0.0	0.0	4.0	0.0	0.0	0.0	0.0	0.0	0.0	1.0	0.0	1.0	0.0	0.0	0.0	8.0	3.0	3.0	1.0	0.0	0.0	0.0	k__Bacteria; p__Firmicutes; c__Clostridia; o__Clostridiales; f__Ruminococcaceae; g__; s__
OTU_408	1.0	0.0	0.0	0.0	0.0	0.0	0.0	0.0	0.0	0.0	0.0	0.0	0.0	0.0	0.0	0.0	0.0	0.0	0.0	0.0	34.0	11.0	21.0	0.0	0.0	0.0	0.0	0.0	0.0	0.0	0.0	0.0	0.0	6.0	3.0	4.0	0.0	0.0	0.0	0.0	k__Bacteria; p__Firmicutes; c__Clostridia; o__Clostridiales; f__; g__; s__
OTU_3160	4.0	0.0	0.0	0.0	0.0	0.0	3.0	1.0	0.0	0.0	10.0	0.0	0.0	0.0	0.0	3.0	0.0	0.0	0.0	0.0	8.0	6.0	3.0	54.0	57.0	102.0	5.0	1.0	7.0	14.0	5.0	116.0	65.0	9.0	15.0	5.0	4.0	0.0	4.0	5.0	k__Bacteria; p__Firmicutes; c__Clostridia; o__Clostridiales; f__Ruminococcaceae; g__Faecalibacterium; s__prausnitzii
OTU_2545	10.0	18.0	15.0	8.0	17.0	13.0	5.0	66.0	113.0	59.0	0.0	0.0	1.0	0.0	0.0	0.0	0.0	1.0	1.0	2.0	0.0	0.0	0.0	0.0	0.0	0.0	2.0	5.0	0.0	0.0	0.0	0.0	0.0	4.0	4.0	1.0	7.0	55.0	0.0	0.0	k__Bacteria; p__Proteobacteria; c__Gammaproteobacteria; o__Enterobacteriales; f__Enterobacteriaceae; g__; s__
OTU_1276	1.0	0.0	0.0	0.0	0.0	0.0	0.0	0.0	0.0	0.0	0.0	0.0	0.0	0.0	0.0	0.0	0.0	0.0	0.0	0.0	2.0	0.0	1.0	0.0	0.0	0.0	1.0	0.0	0.0	0.0	0.0	0.0	0.0	2.0	5.0	2.0	3.0	0.0	0.0	0.0	k__Bacteria; p__Synergistetes; c__Synergistia; o__Synergistales; f__Synergistaceae
OTU_3772	1.0	0.0	0.0	0.0	0.0	0.0	1.0	0.0	0.0	0.0	2.0	0.0	0.0	0.0	0.0	2.0	0.0	0.0	0.0	0.0	7.0	4.0	9.0	7.0	7.0	11.0	0.0	0.0	3.0	9.0	0.0	27.0	20.0	1.0	1.0	1.0	1.0	0.0	2.0	4.0	k__Bacteria; p__Firmicutes; c__Clostridia; o__Clostridiales; f__Lachnospiraceae
OTU_901	1.0	0.0	0.0	0.0	0.0	0.0	2.0	0.0	0.0	0.0	0.0	0.0	0.0	0.0	0.0	3.0	0.0	0.0	0.0	0.0	1.0	1.0	0.0	2.0	4.0	2.0	0.0	0.0	0.0	0.0	0.0	1.0	5.0	6.0	2.0	5.0	2.0	0.0	0.0	1.0	k__Bacteria; p__Firmicutes; c__Clostridia; o__Clostridiales; f__Christensenellaceae; g__; s__
OTU_277	3.0	2.0	0.0	0.0	1.0	0.0	4.0	1.0	0.0	1.0	2.0	0.0	0.0	0.0	0.0	2.0	0.0	0.0	0.0	0.0	403.0	325.0	305.0	13.0	9.0	20.0	6.0	4.0	0.0	3.0	0.0	10.0	8.0	66.0	60.0	24.0	5.0	4.0	2.0	2.0	k__Bacteria; p__Firmicutes; c__Clostridia; o__Clostridiales; f__; g__; s__
OTU_2653	1.0	0.0	1.0	2.0	2.0	4.0	4.0	5.0	10.0	4.0	0.0	0.0	0.0	0.0	0.0	0.0	0.0	0.0	0.0	0.0	0.0	0.0	0.0	0.0	0.0	0.0	0.0	0.0	0.0	0.0	0.0	0.0	1.0	1.0	0.0	0.0	0.0	10.0	0.0	0.0	k__Bacteria; p__Proteobacteria; c__Gammaproteobacteria; o__Enterobacteriales; f__Enterobacteriaceae; g__; s__
OTU_313	3.0	0.0	0.0	0.0	0.0	0.0	1.0	0.0	0.0	0.0	3.0	0.0	0.0	0.0	0.0	0.0	0.0	0.0	0.0	0.0	17.0	9.0	19.0	16.0	2.0	12.0	3.0	3.0	0.0	1.0	1.0	15.0	9.0	14.0	15.0	2.0	5.0	0.0	2.0	0.0	k__Bacteria; p__Firmicutes; c__Clostridia; o__Clostridiales; f__Ruminococcaceae; g__; s__
OTU_3120	8.0	0.0	1.0	1.0	1.0	1.0	2.0	3.0	5.0	4.0	6.0	1.0	1.0	1.0	1.0	9.0	15.0	16.0	7.0	1.0	0.0	0.0	0.0	0.0	0.0	0.0	2.0	1.0	7.0	8.0	6.0	7.0	6.0	0.0	1.0	0.0	4.0	0.0	10.0	12.0	k__Bacteria; p__Proteobacteria; c__Gammaproteobacteria; o__Enterobacteriales; f__Enterobacteriaceae; g__; s__
OTU_17	13.0	121.0	78.0	28.0	29.0	0.0	0.0	0.0	0.0	0.0	0.0	0.0	0.0	0.0	0.0	0.0	0.0	0.0	0.0	0.0	143.0	109.0	96.0	0.0	0.0	0.0	287.0	45.0	0.0	0.0	0.0	0.0	0.0	2.0	7.0	15.0	14.0	0.0	0.0	0.0	k__Bacteria; p__Bacteroidetes; c__Bacteroidia; o__Bacteroidales; f__Prevotellaceae; g__Prevotella; s__copri
OTU_3259	15.0	9.0	1.0	20.0	5.0	1.0	2.0	9.0	17.0	18.0	24.0	7.0	7.0	3.0	5.0	46.0	70.0	42.0	25.0	54.0	0.0	0.0	1.0	0.0	0.0	0.0	12.0	18.0	23.0	20.0	27.0	24.0	10.0	4.0	8.0	2.0	17.0	5.0	27.0	24.0	k__Bacteria; p__Proteobacteria; c__Gammaproteobacteria; o__Enterobacteriales; f__Enterobacteriaceae; g__; s__
OTU_2870	15.0	0.0	0.0	1.0	4.0	0.0	4.0	0.0	0.0	0.0	28.0	0.0	1.0	2.0	0.0	15.0	0.0	0.0	0.0	0.0	51.0	34.0	41.0	90.0	89.0	158.0	7.0	2.0	0.0	29.0	16.0	140.0	102.0	6.0	17.0	23.0	15.0	0.0	7.0	4.0	k__Bacteria; p__Firmicutes; c__Clostridia; o__Clostridiales; f__Lachnospiraceae; g__; s__
OTU_376	1.0	0.0	0.0	0.0	0.0	0.0	0.0	0.0	0.0	0.0	4.0	0.0	0.0	0.0	0.0	0.0	0.0	0.0	0.0	0.0	2.0	0.0	1.0	1.0	7.0	6.0	0.0	0.0	0.0	0.0	1.0	35.0	11.0	1.0	2.0	0.0	1.0	0.0	2.0	0.0	k__Bacteria; p__Firmicutes; c__Clostridia; o__Clostridiales; f__Ruminococcaceae; g__; s__
OTU_732	12.0	0.0	0.0	0.0	2.0	2.0	2.0	4.0	1.0	3.0	7.0	1.0	0.0	0.0	0.0	3.0	0.0	0.0	0.0	0.0	60.0	37.0	24.0	63.0	77.0	131.0	16.0	4.0	0.0	7.0	1.0	80.0	50.0	10.0	24.0	37.0	15.0	3.0	7.0	2.0	k__Bacteria; p__Firmicutes; c__Clostridia; o__Clostridiales; f__Lachnospiraceae
OTU_1090	8.0	1.0	1.0	1.0	1.0	0.0	9.0	1.0	0.0	0.0	12.0	1.0	3.0	7.0	3.0	27.0	1.0	2.0	0.0	0.0	101.0	85.0	85.0	30.0	59.0	72.0	13.0	9.0	4.0	24.0	9.0	223.0	111.0	22.0	19.0	77.0	12.0	0.0	15.0	17.0	k__Bacteria; p__Firmicutes; c__Clostridia; o__Clostridiales; f__Lachnospiraceae; g__; s__
OTU_808	5.0	0.0	1.0	0.0	1.0	1.0	0.0	0.0	4.0	1.0	0.0	0.0	0.0	0.0	0.0	0.0	0.0	0.0	0.0	0.0	1.0	0.0	0.0	0.0	0.0	0.0	2.0	1.0	0.0	0.0	0.0	0.0	0.0	0.0	0.0	1.0	1.0	0.0	0.0	0.0	k__Bacteria; p__Bacteroidetes; c__Bacteroidia; o__Bacteroidales; f__Porphyromonadaceae; g__Parabacteroides; s__distasonis
OTU_315	3.0	0.0	0.0	0.0	0.0	0.0	1.0	0.0	0.0	0.0	0.0	0.0	0.0	0.0	0.0	0.0	0.0	0.0	0.0	0.0	26.0	6.0	14.0	2.0	0.0	1.0	5.0	6.0	0.0	1.0	0.0	6.0	2.0	24.0	25.0	11.0	6.0	0.0	0.0	0.0	k__Bacteria; p__Firmicutes; c__Clostridia; o__Clostridiales; f__Ruminococcaceae; g__; s__
OTU_128	2.0	0.0	0.0	0.0	0.0	0.0	0.0	0.0	0.0	0.0	5.0	1.0	0.0	0.0	0.0	19.0	5.0	0.0	0.0	0.0	0.0	0.0	0.0	352.0	395.0	571.0	0.0	0.0	15.0	30.0	17.0	221.0	93.0	0.0	0.0	0.0	0.0	0.0	6.0	11.0	k__Bacteria; p__Firmicutes; c__Clostridia; o__Clostridiales; f__Ruminococcaceae; g__Ruminococcus; s__
OTU_3785	1.0	0.0	0.0	0.0	0.0	0.0	0.0	0.0	0.0	0.0	0.0	0.0	0.0	0.0	0.0	0.0	0.0	0.0	0.0	0.0	13.0	6.0	5.0	0.0	0.0	0.0	1.0	2.0	0.0	0.0	0.0	0.0	0.0	1.0	0.0	0.0	0.0	0.0	0.0	0.0	k__Bacteria; p__Firmicutes; c__Clostridia; o__Clostridiales; f__Ruminococcaceae; g__Oscillospira; s__
OTU_1588	10.0	1.0	0.0	0.0	0.0	0.0	0.0	0.0	0.0	0.0	0.0	0.0	0.0	0.0	1.0	0.0	1.0	0.0	0.0	0.0	0.0	0.0	0.0	0.0	0.0	0.0	1.0	0.0	0.0	0.0	0.0	11.0	12.0	5.0	6.0	7.0	14.0	0.0	1.0	0.0	k__Bacteria; p__Actinobacteria; c__Actinobacteria; o__Bifidobacteriales; f__Bifidobacteriaceae; g__Bifidobacterium; s__adolescentis
OTU_789	1.0	0.0	0.0	0.0	0.0	0.0	0.0	0.0	0.0	0.0	0.0	0.0	0.0	0.0	0.0	0.0	0.0	0.0	0.0	0.0	0.0	0.0	0.0	0.0	0.0	0.0	0.0	0.0	0.0	0.0	0.0	0.0	0.0	0.0	0.0	0.0	3.0	0.0	0.0	0.0	k__Bacteria; p__Proteobacteria; c__Gammaproteobacteria; o__Enterobacteriales; f__Enterobacteriaceae; g__; s__
OTU_2314	4.0	8.0	8.0	4.0	10.0	4.0	1.0	11.0	17.0	18.0	28.0	1.0	6.0	1.0	5.0	51.0	60.0	49.0	20.0	29.0	0.0	0.0	0.0	0.0	0.0	0.0	13.0	7.0	28.0	20.0	10.0	16.0	21.0	8.0	2.0	3.0	18.0	18.0	21.0	54.0	k__Bacteria; p__Proteobacteria; c__Gammaproteobacteria; o__Enterobacteriales; f__Enterobacteriaceae; g__; s__
OTU_1769	7.0	13.0	16.0	12.0	13.0	11.0	5.0	47.0	48.0	30.0	25.0	5.0	3.0	1.0	5.0	58.0	80.0	39.0	27.0	34.0	0.0	0.0	0.0	0.0	0.0	0.0	10.0	13.0	37.0	34.0	19.0	15.0	23.0	13.0	1.0	2.0	13.0	26.0	27.0	46.0	k__Bacteria; p__Proteobacteria; c__Gammaproteobacteria; o__Enterobacteriales; f__Enterobacteriaceae
OTU_2375	6.0	22.0	14.0	3.0	3.0	0.0	0.0	0.0	0.0	0.0	0.0	0.0	0.0	0.0	0.0	0.0	0.0	0.0	0.0	0.0	30.0	27.0	23.0	0.0	0.0	0.0	100.0	15.0	0.0	0.0	0.0	0.0	0.0	0.0	7.0	0.0	6.0	0.0	0.0	0.0	k__Bacteria; p__Bacteroidetes; c__Bacteroidia; o__Bacteroidales; f__Prevotellaceae; g__Prevotella; s__copri
OTU_447	5.0	23.0	18.0	5.0	10.0	24.0	7.0	47.0	85.0	73.0	0.0	0.0	0.0	0.0	0.0	0.0	0.0	1.0	5.0	5.0	0.0	0.0	0.0	0.0	0.0	0.0	1.0	8.0	0.0	0.0	0.0	0.0	1.0	8.0	6.0	1.0	6.0	58.0	0.0	0.0	k__Bacteria; p__Proteobacteria; c__Gammaproteobacteria; o__Enterobacteriales; f__Enterobacteriaceae; g__; s__
OTU_3255	4.0	4.0	1.0	3.0	4.0	2.0	1.0	1.0	17.0	9.0	8.0	1.0	0.0	0.0	0.0	6.0	6.0	6.0	9.0	7.0	0.0	0.0	0.0	0.0	0.0	0.0	1.0	1.0	5.0	4.0	1.0	4.0	1.0	0.0	0.0	0.0	3.0	2.0	5.0	3.0	k__Bacteria; p__Proteobacteria; c__Gammaproteobacteria; o__Enterobacteriales; f__Enterobacteriaceae; g__; s__
OTU_1275	2.0	0.0	1.0	0.0	0.0	2.0	7.0	0.0	4.0	4.0	0.0	0.0	0.0	0.0	0.0	0.0	0.0	0.0	0.0	1.0	0.0	1.0	0.0	0.0	0.0	0.0	1.0	0.0	0.0	0.0	0.0	0.0	1.0	28.0	24.0	18.0	1.0	2.0	0.0	0.0	k__Bacteria; p__Actinobacteria; c__Actinobacteria; o__Bifidobacteriales; f__Bifidobacteriaceae; g__Bifidobacterium; s__longum
OTU_2313	6.0	0.0	0.0	0.0	0.0	0.0	1.0	0.0	0.0	0.0	3.0	0.0	0.0	0.0	0.0	1.0	0.0	0.0	0.0	0.0	321.0	226.0	216.0	13.0	5.0	16.0	9.0	7.0	1.0	0.0	0.0	11.0	4.0	57.0	75.0	27.0	6.0	0.0	1.0	0.0	k__Bacteria; p__Firmicutes; c__Clostridia; o__Clostridiales; f__Ruminococcaceae; g__; s__
OTU_3198	2.0	0.0	0.0	0.0	0.0	0.0	0.0	0.0	0.0	0.0	13.0	1.0	0.0	5.0	0.0	7.0	0.0	0.0	0.0	0.0	74.0	45.0	46.0	35.0	39.0	46.0	3.0	2.0	2.0	7.0	4.0	67.0	41.0	1.0	5.0	4.0	4.0	0.0	2.0	5.0	k__Bacteria; p__Firmicutes; c__Clostridia; o__Clostridiales; f__Lachnospiraceae; g__Coprococcus; s__
OTU_3290	6.0	25.0	32.0	37.0	51.0	2.0	4.0	0.0	4.0	2.0	17.0	0.0	2.0	0.0	0.0	23.0	2.0	0.0	1.0	1.0	469.0	281.0	351.0	228.0	249.0	367.0	942.0	19.0	1.0	29.0	16.0	321.0	209.0	16.0	22.0	288.0	10.0	2.0	2.0	9.0	k__Bacteria; p__Firmicutes; c__Clostridia; o__Clostridiales; f__Lachnospiraceae; g__Coprococcus; s__
OTU_2828	15.0	0.0	0.0	0.0	0.0	0.0	6.0	0.0	0.0	0.0	0.0	0.0	0.0	0.0	0.0	0.0	0.0	0.0	0.0	0.0	5.0	1.0	2.0	0.0	1.0	1.0	1.0	2.0	0.0	0.0	0.0	14.0	7.0	10.0	13.0	7.0	7.0	0.0	0.0	0.0	k__Bacteria; p__Firmicutes; c__Clostridia; o__Clostridiales; f__Ruminococcaceae; g__; s__
OTU_3005	1.0	0.0	0.0	0.0	0.0	0.0	0.0	0.0	0.0	0.0	1.0	0.0	0.0	0.0	0.0	0.0	1.0	0.0	0.0	0.0	0.0	0.0	0.0	0.0	0.0	0.0	0.0	1.0	0.0	1.0	0.0	1.0	0.0	0.0	0.0	0.0	1.0	0.0	1.0	0.0	k__Bacteria; p__Proteobacteria; c__Gammaproteobacteria; o__Enterobacteriales; f__Enterobacteriaceae
OTU_70	8.0	0.0	0.0	0.0	0.0	0.0	0.0	0.0	1.0	0.0	0.0	0.0	0.0	0.0	0.0	0.0	1.0	1.0	0.0	1.0	3.0	4.0	1.0	0.0	0.0	0.0	3.0	5.0	1.0	0.0	0.0	6.0	5.0	3.0	7.0	3.0	15.0	1.0	0.0	0.0	k__Bacteria; p__Bacteroidetes; c__Bacteroidia; o__Bacteroidales; f__Bacteroidaceae; g__Bacteroides; s__
OTU_3397	15.0	5.0	2.0	2.0	3.0	17.0	33.0	18.0	26.0	40.0	0.0	0.0	0.0	0.0	0.0	0.0	0.0	0.0	0.0	0.0	0.0	0.0	0.0	0.0	1.0	0.0	2.0	12.0	0.0	0.0	0.0	29.0	21.0	55.0	36.0	0.0	35.0	72.0	0.0	1.0	k__Bacteria; p__Proteobacteria; c__Gammaproteobacteria; o__Enterobacteriales; f__Enterobacteriaceae
OTU_2242	1.0	1.0	0.0	0.0	0.0	2.0	0.0	0.0	0.0	2.0	0.0	0.0	0.0	0.0	0.0	0.0	1.0	0.0	0.0	0.0	0.0	0.0	0.0	0.0	0.0	0.0	0.0	0.0	0.0	0.0	0.0	0.0	0.0	0.0	0.0	3.0	5.0	0.0	0.0	0.0	k__Bacteria; p__Proteobacteria; c__Gammaproteobacteria; o__Enterobacteriales; f__Enterobacteriaceae; g__; s__
OTU_1995	12.0	0.0	0.0	0.0	0.0	0.0	2.0	0.0	1.0	0.0	4.0	0.0	0.0	0.0	0.0	2.0	0.0	0.0	0.0	0.0	12.0	8.0	8.0	10.0	10.0	22.0	4.0	10.0	2.0	13.0	4.0	84.0	46.0	25.0	24.0	18.0	13.0	0.0	7.0	4.0	k__Bacteria; p__Firmicutes; c__Clostridia; o__Clostridiales; f__Ruminococcaceae; g__; s__
OTU_2206	44.0	1.0	0.0	0.0	0.0	0.0	0.0	0.0	0.0	0.0	2.0	0.0	2.0	1.0	3.0	1.0	0.0	0.0	0.0	0.0	0.0	1.0	0.0	1.0	1.0	0.0	1.0	7.0	0.0	2.0	5.0	83.0	73.0	12.0	12.0	27.0	48.0	0.0	0.0	1.0	k__Bacteria; p__Actinobacteria; c__Actinobacteria; o__Bifidobacteriales; f__Bifidobacteriaceae; g__Bifidobacterium; s__adolescentis
OTU_1036	15.0	11.0	5.0	3.0	7.0	2.0	2.0	18.0	27.0	21.0	27.0	3.0	4.0	3.0	5.0	51.0	54.0	25.0	23.0	8.0	0.0	0.0	0.0	0.0	0.0	0.0	4.0	6.0	36.0	28.0	5.0	22.0	23.0	6.0	4.0	0.0	12.0	13.0	22.0	34.0	k__Bacteria; p__Proteobacteria; c__Gammaproteobacteria; o__Enterobacteriales; f__Enterobacteriaceae; g__; s__
OTU_553	1.0	10.0	7.0	14.0	11.0	6.0	12.0	24.0	47.0	33.0	0.0	0.0	0.0	0.0	0.0	0.0	0.0	0.0	2.0	7.0	0.0	0.0	0.0	0.0	0.0	0.0	1.0	4.0	0.0	0.0	0.0	0.0	0.0	0.0	1.0	0.0	5.0	20.0	0.0	0.0	k__Bacteria; p__Proteobacteria; c__Gammaproteobacteria; o__Enterobacteriales; f__Enterobacteriaceae; g__; s__
OTU_681	12.0	0.0	1.0	1.0	0.0	0.0	2.0	4.0	4.0	1.0	1.0	14.0	28.0	16.0	18.0	0.0	1.0	1.0	0.0	1.0	0.0	0.0	2.0	0.0	0.0	3.0	0.0	5.0	0.0	4.0	3.0	18.0	21.0	8.0	16.0	28.0	9.0	12.0	0.0	0.0	k__Bacteria; p__Bacteroidetes; c__Bacteroidia; o__Bacteroidales; f__Bacteroidaceae; g__Bacteroides; s__uniformis
OTU_1434	10.0	0.0	0.0	0.0	0.0	0.0	5.0	0.0	0.0	0.0	2.0	0.0	0.0	0.0	0.0	4.0	0.0	0.0	0.0	0.0	3.0	2.0	1.0	0.0	2.0	0.0	4.0	1.0	0.0	0.0	0.0	8.0	11.0	9.0	6.0	5.0	8.0	0.0	0.0	2.0	k__Bacteria; p__Firmicutes; c__Clostridia; o__Clostridiales; f__Ruminococcaceae; g__; s__
OTU_2966	5.0	1.0	1.0	4.0	0.0	2.0	1.0	5.0	9.0	6.0	0.0	59.0	46.0	53.0	46.0	3.0	30.0	11.0	3.0	15.0	4.0	9.0	1.0	61.0	28.0	77.0	3.0	6.0	0.0	17.0	17.0	120.0	58.0	2.0	0.0	2.0	1.0	3.0	0.0	0.0	k__Bacteria; p__Bacteroidetes; c__Bacteroidia; o__Bacteroidales; f__Bacteroidaceae; g__Bacteroides; s__uniformis
OTU_527	16.0	5.0	3.0	4.0	1.0	7.0	2.0	8.0	15.0	9.0	17.0	3.0	2.0	4.0	8.0	52.0	46.0	44.0	39.0	8.0	0.0	0.0	0.0	2.0	0.0	1.0	5.0	6.0	24.0	26.0	9.0	25.0	37.0	5.0	8.0	2.0	15.0	7.0	21.0	45.0	k__Bacteria; p__Proteobacteria; c__Gammaproteobacteria; o__Enterobacteriales; f__Enterobacteriaceae; g__; s__
OTU_150	5.0	0.0	0.0	0.0	1.0	0.0	1.0	0.0	0.0	0.0	0.0	0.0	0.0	0.0	0.0	0.0	0.0	0.0	0.0	0.0	113.0	90.0	83.0	0.0	0.0	0.0	1.0	0.0	0.0	0.0	0.0	0.0	0.0	0.0	2.0	10.0	2.0	1.0	0.0	0.0	k__Bacteria; p__Firmicutes; c__Clostridia; o__Clostridiales; f__Ruminococcaceae; g__; s__
OTU_2365	2.0	0.0	0.0	0.0	0.0	0.0	0.0	0.0	0.0	0.0	1.0	0.0	0.0	0.0	0.0	2.0	4.0	0.0	0.0	0.0	0.0	0.0	0.0	0.0	0.0	0.0	0.0	0.0	0.0	2.0	0.0	2.0	1.0	0.0	0.0	0.0	0.0	0.0	1.0	2.0	k__Bacteria; p__Proteobacteria; c__Gammaproteobacteria
OTU_100	5.0	0.0	0.0	0.0	0.0	0.0	7.0	0.0	1.0	1.0	0.0	0.0	0.0	0.0	0.0	0.0	0.0	0.0	0.0	0.0	458.0	280.0	210.0	0.0	0.0	0.0	9.0	3.0	0.0	2.0	0.0	0.0	0.0	44.0	41.0	18.0	3.0	0.0	0.0	0.0	k__Bacteria; p__Tenericutes; c__Mollicutes; o__RF39; f__; g__; s__
OTU_3786	29.0	60.0	59.0	21.0	30.0	0.0	0.0	0.0	0.0	0.0	0.0	0.0	0.0	0.0	0.0	0.0	2.0	0.0	0.0	0.0	121.0	88.0	70.0	19.0	30.0	36.0	114.0	59.0	1.0	62.0	59.0	38.0	20.0	5.0	4.0	10.0	35.0	0.0	0.0	0.0	k__Bacteria; p__Bacteroidetes; c__Bacteroidia; o__Bacteroidales; f__Bacteroidaceae; g__Bacteroides; s__uniformis
OTU_3589	1.0	70.0	62.0	31.0	29.0	0.0	0.0	0.0	0.0	0.0	0.0	0.0	0.0	0.0	0.0	0.0	0.0	0.0	0.0	0.0	21.0	15.0	14.0	0.0	0.0	0.0	23.0	4.0	0.0	0.0	0.0	0.0	0.0	0.0	0.0	0.0	3.0	0.0	0.0	0.0	k__Bacteria; p__Bacteroidetes; c__Bacteroidia; o__Bacteroidales
OTU_1971	15.0	0.0	0.0	0.0	0.0	0.0	11.0	0.0	0.0	0.0	11.0	0.0	0.0	0.0	0.0	0.0	0.0	1.0	0.0	0.0	11.0	2.0	1.0	1.0	0.0	1.0	13.0	8.0	0.0	7.0	0.0	64.0	24.0	11.0	37.0	21.0	16.0	0.0	1.0	1.0	k__Bacteria; p__Firmicutes; c__Clostridia; o__Clostridiales; f__Lachnospiraceae; g__Blautia; s__
OTU_2558	7.0	1.0	2.0	2.0	4.0	5.0	0.0	6.0	3.0	14.0	10.0	2.0	1.0	0.0	1.0	36.0	39.0	31.0	19.0	23.0	0.0	1.0	0.0	1.0	0.0	0.0	4.0	7.0	17.0	15.0	12.0	13.0	7.0	0.0	2.0	1.0	6.0	9.0	4.0	19.0	k__Bacteria; p__Proteobacteria; c__Gammaproteobacteria; o__Enterobacteriales; f__Enterobacteriaceae; g__; s__
OTU_891	7.0	43.0	51.0	35.0	26.0	25.0	17.0	67.0	85.0	67.0	2.0	1.0	0.0	0.0	0.0	2.0	2.0	1.0	5.0	21.0	0.0	0.0	0.0	0.0	0.0	0.0	5.0	20.0	0.0	0.0	0.0	0.0	2.0	18.0	10.0	5.0	6.0	88.0	1.0	2.0	k__Bacteria; p__Proteobacteria; c__Gammaproteobacteria; o__Enterobacteriales; f__Enterobacteriaceae; g__; s__
OTU_2031	4.0	11.0	6.0	4.0	7.0	0.0	0.0	0.0	1.0	1.0	0.0	12.0	5.0	12.0	12.0	3.0	0.0	0.0	0.0	1.0	15.0	18.0	9.0	0.0	1.0	0.0	18.0	8.0	0.0	6.0	4.0	1.0	2.0	0.0	1.0	4.0	2.0	0.0	0.0	0.0	k__Bacteria; p__Bacteroidetes; c__Bacteroidia; o__Bacteroidales; f__Bacteroidaceae; g__Bacteroides
OTU_3454	9.0	2.0	1.0	0.0	0.0	0.0	6.0	0.0	0.0	0.0	5.0	0.0	0.0	2.0	1.0	11.0	0.0	0.0	0.0	0.0	117.0	71.0	55.0	42.0	33.0	83.0	5.0	6.0	0.0	7.0	0.0	64.0	43.0	18.0	36.0	39.0	25.0	0.0	1.0	4.0	k__Bacteria; p__Firmicutes; c__Clostridia; o__Clostridiales; f__Lachnospiraceae; g__; s__
OTU_661	22.0	3.0	15.0	1.0	2.0	10.0	3.0	24.0	28.0	16.0	0.0	0.0	0.0	0.0	0.0	0.0	0.0	0.0	0.0	0.0	12.0	17.0	4.0	0.0	0.0	0.0	25.0	34.0	0.0	0.0	0.0	0.0	3.0	7.0	8.0	13.0	34.0	14.0	0.0	0.0	k__Bacteria; p__Bacteroidetes; c__Bacteroidia; o__Bacteroidales; f__Bacteroidaceae; g__Bacteroides; s__
OTU_213	11.0	0.0	0.0	0.0	0.0	0.0	4.0	0.0	0.0	2.0	0.0	0.0	0.0	0.0	0.0	0.0	0.0	0.0	0.0	0.0	15.0	28.0	16.0	2.0	1.0	1.0	8.0	4.0	0.0	0.0	0.0	0.0	0.0	42.0	48.0	16.0	13.0	0.0	1.0	0.0	k__Bacteria; p__Firmicutes; c__Clostridia; o__Clostridiales; f__Ruminococcaceae; g__Ruminococcus; s__
OTU_1498	9.0	0.0	0.0	0.0	0.0	0.0	0.0	0.0	0.0	0.0	0.0	0.0	0.0	0.0	0.0	0.0	0.0	0.0	0.0	0.0	0.0	0.0	0.0	0.0	0.0	0.0	3.0	9.0	0.0	0.0	0.0	0.0	0.0	19.0	37.0	54.0	7.0	0.0	0.0	0.0	k__Bacteria; p__Actinobacteria; c__Actinobacteria; o__Bifidobacteriales; f__Bifidobacteriaceae; g__Bifidobacterium; s__
OTU_2538	24.0	0.0	0.0	0.0	0.0	0.0	76.0	0.0	0.0	0.0	0.0	0.0	0.0	0.0	0.0	0.0	0.0	0.0	0.0	0.0	0.0	0.0	0.0	0.0	0.0	0.0	35.0	28.0	0.0	0.0	1.0	0.0	0.0	304.0	386.0	170.0	24.0	4.0	0.0	0.0	k__Bacteria; p__Actinobacteria; c__Actinobacteria; o__Bifidobacteriales; f__Bifidobacteriaceae; g__Bifidobacterium; s__
OTU_2050	2.0	0.0	0.0	0.0	0.0	0.0	4.0	0.0	0.0	0.0	30.0	0.0	0.0	0.0	0.0	96.0	0.0	0.0	0.0	1.0	18.0	16.0	16.0	40.0	46.0	56.0	7.0	4.0	10.0	32.0	12.0	132.0	81.0	13.0	11.0	7.0	7.0	0.0	37.0	30.0	k__Bacteria; p__Firmicutes; c__Clostridia; o__Clostridiales; f__Lachnospiraceae; g__Lachnospira; s__
OTU_3558	16.0	1.0	2.0	0.0	3.0	2.0	12.0	1.0	3.0	0.0	27.0	2.0	5.0	23.0	5.0	26.0	0.0	0.0	0.0	0.0	424.0	265.0	250.0	282.0	328.0	552.0	6.0	6.0	5.0	16.0	9.0	342.0	211.0	19.0	38.0	57.0	22.0	0.0	18.0	15.0	k__Bacteria; p__Firmicutes; c__Clostridia; o__Clostridiales; f__Lachnospiraceae; g__; s__
OTU_1812	14.0	0.0	0.0	0.0	0.0	0.0	2.0	1.0	0.0	0.0	3.0	0.0	0.0	0.0	0.0	2.0	0.0	0.0	0.0	0.0	1.0	0.0	2.0	0.0	1.0	1.0	3.0	1.0	2.0	1.0	0.0	12.0	10.0	8.0	5.0	4.0	7.0	0.0	1.0	1.0	k__Bacteria; p__Firmicutes; c__Clostridia; o__Clostridiales; f__Ruminococcaceae; g__; s__
OTU_3214	11.0	3.0	3.0	5.0	8.0	6.0	5.0	6.0	18.0	5.0	1.0	0.0	1.0	0.0	0.0	2.0	2.0	1.0	0.0	1.0	0.0	0.0	0.0	0.0	0.0	0.0	0.0	9.0	4.0	0.0	0.0	1.0	0.0	12.0	0.0	3.0	10.0	14.0	0.0	4.0	k__Bacteria; p__Proteobacteria; c__Gammaproteobacteria; o__Enterobacteriales; f__Enterobacteriaceae; g__; s__
OTU_2461	1.0	0.0	0.0	1.0	0.0	0.0	0.0	0.0	0.0	0.0	0.0	0.0	0.0	0.0	0.0	0.0	0.0	0.0	0.0	0.0	0.0	1.0	0.0	0.0	0.0	0.0	0.0	1.0	2.0	0.0	2.0	5.0	4.0	1.0	0.0	3.0	3.0	0.0	0.0	0.0	k__Bacteria; p__Actinobacteria; c__Actinobacteria; o__Bifidobacteriales; f__Bifidobacteriaceae; g__Bifidobacterium; s__adolescentis
OTU_2359	6.0	16.0	17.0	11.0	8.0	10.0	3.0	38.0	58.0	41.0	0.0	0.0	1.0	1.0	0.0	0.0	0.0	1.0	1.0	4.0	0.0	0.0	0.0	0.0	0.0	0.0	1.0	4.0	0.0	0.0	0.0	0.0	0.0	6.0	1.0	1.0	5.0	34.0	0.0	0.0	k__Bacteria; p__Proteobacteria; c__Gammaproteobacteria; o__Enterobacteriales; f__Enterobacteriaceae
OTU_2808	6.0	1.0	3.0	3.0	5.0	3.0	1.0	6.0	3.0	4.0	12.0	2.0	1.0	2.0	0.0	24.0	25.0	20.0	16.0	17.0	0.0	0.0	0.0	1.0	0.0	0.0	2.0	2.0	15.0	10.0	12.0	7.0	3.0	2.0	0.0	4.0	4.0	5.0	9.0	10.0	k__Bacteria; p__Proteobacteria; c__Gammaproteobacteria; o__Enterobacteriales; f__Enterobacteriaceae; g__; s__
OTU_2603	14.0	6.0	3.0	0.0	2.0	1.0	1.0	4.0	14.0	6.0	16.0	0.0	0.0	2.0	0.0	27.0	25.0	22.0	12.0	9.0	0.0	0.0	0.0	0.0	0.0	0.0	7.0	4.0	16.0	12.0	8.0	12.0	10.0	2.0	2.0	2.0	5.0	5.0	10.0	18.0	k__Bacteria; p__Proteobacteria; c__Gammaproteobacteria; o__Enterobacteriales; f__Enterobacteriaceae; g__; s__
OTU_3452	19.0	0.0	0.0	0.0	0.0	0.0	0.0	0.0	0.0	0.0	12.0	0.0	0.0	0.0	0.0	7.0	0.0	0.0	0.0	0.0	4.0	6.0	5.0	12.0	40.0	22.0	7.0	10.0	6.0	15.0	5.0	91.0	113.0	20.0	29.0	11.0	13.0	0.0	4.0	4.0	k__Bacteria; p__Firmicutes; c__Clostridia; o__Clostridiales; f__Ruminococcaceae; g__; s__
OTU_3499	1.0	2.0	1.0	0.0	0.0	0.0	0.0	2.0	0.0	0.0	0.0	11.0	35.0	37.0	18.0	9.0	13.0	21.0	3.0	6.0	0.0	0.0	0.0	2.0	0.0	3.0	2.0	1.0	1.0	6.0	11.0	7.0	6.0	0.0	0.0	0.0	1.0	0.0	0.0	4.0	k__Bacteria; p__Bacteroidetes; c__Bacteroidia; o__Bacteroidales; f__Porphyromonadaceae; g__Parabacteroides; s__distasonis
OTU_3967	2.0	0.0	0.0	0.0	0.0	0.0	0.0	0.0	0.0	0.0	0.0	0.0	0.0	0.0	0.0	0.0	0.0	0.0	0.0	0.0	72.0	55.0	61.0	8.0	10.0	12.0	0.0	4.0	5.0	1.0	2.0	11.0	9.0	0.0	3.0	1.0	1.0	0.0	0.0	0.0	k__Bacteria; p__Firmicutes; c__Clostridia; o__Clostridiales; f__Ruminococcaceae; g__Oscillospira; s__
OTU_1674	11.0	7.0	2.0	9.0	5.0	3.0	4.0	5.0	24.0	19.0	32.0	5.0	4.0	0.0	5.0	56.0	54.0	70.0	32.0	27.0	0.0	0.0	0.0	0.0	1.0	0.0	6.0	13.0	40.0	47.0	40.0	34.0	24.0	7.0	6.0	3.0	14.0	25.0	45.0	49.0	k__Bacteria; p__Proteobacteria; c__Gammaproteobacteria; o__Enterobacteriales; f__Enterobacteriaceae; g__; s__
OTU_53	3.0	1028.0	2046.0	1072.0	1179.0	0.0	4.0	6.0	18.0	29.0	1.0	0.0	0.0	2.0	0.0	0.0	0.0	1.0	1.0	0.0	1.0	0.0	1.0	0.0	0.0	2.0	1.0	22.0	1.0	0.0	0.0	0.0	2.0	0.0	0.0	1.0	6.0	0.0	0.0	0.0	k__Bacteria; p__Firmicutes; c__Clostridia; o__Clostridiales; f__Veillonellaceae; g__Veillonella; s__dispar
OTU_3357	12.0	7.0	13.0	18.0	18.0	19.0	57.0	39.0	46.0	66.0	0.0	0.0	0.0	0.0	0.0	0.0	0.0	0.0	1.0	5.0	0.0	0.0	0.0	0.0	0.0	0.0	4.0	12.0	0.0	0.0	0.0	0.0	0.0	37.0	13.0	6.0	24.0	64.0	0.0	0.0	k__Bacteria; p__Proteobacteria; c__Gammaproteobacteria; o__Enterobacteriales; f__Enterobacteriaceae; g__; s__
OTU_2806	11.0	3.0	1.0	2.0	2.0	18.0	18.0	20.0	22.0	32.0	0.0	0.0	0.0	0.0	0.0	0.0	0.0	0.0	0.0	0.0	0.0	0.0	0.0	0.0	0.0	0.0	3.0	6.0	0.0	0.0	0.0	20.0	9.0	25.0	11.0	2.0	10.0	37.0	0.0	0.0	k__Bacteria; p__Proteobacteria; c__Gammaproteobacteria; o__Enterobacteriales; f__Enterobacteriaceae; g__; s__
OTU_1441	13.0	3.0	2.0	2.0	2.0	0.0	13.0	0.0	0.0	0.0	15.0	1.0	2.0	20.0	1.0	12.0	0.0	0.0	0.0	0.0	94.0	47.0	38.0	16.0	37.0	38.0	9.0	15.0	1.0	9.0	3.0	161.0	80.0	15.0	55.0	38.0	28.0	0.0	13.0	1.0	k__Bacteria; p__Firmicutes; c__Clostridia; o__Clostridiales; f__Lachnospiraceae; g__Blautia; s__
OTU_3650	2.0	2.0	0.0	0.0	0.0	0.0	0.0	1.0	0.0	2.0	0.0	6.0	19.0	15.0	2.0	13.0	7.0	2.0	0.0	7.0	0.0	0.0	0.0	2039.0	1975.0	3149.0	0.0	0.0	4.0	9.0	15.0	6704.0	3464.0	1.0	0.0	0.0	0.0	0.0	1.0	6.0	k__Bacteria; p__Bacteroidetes; c__Bacteroidia; o__Bacteroidales; f__Bacteroidaceae; g__Bacteroides; s__
OTU_3037	10.0	0.0	0.0	0.0	0.0	7.0	65.0	17.0	35.0	48.0	0.0	0.0	0.0	0.0	0.0	0.0	0.0	1.0	0.0	0.0	3.0	2.0	3.0	1.0	3.0	0.0	2.0	13.0	0.0	0.0	0.0	10.0	4.0	347.0	358.0	225.0	17.0	59.0	0.0	0.0	k__Bacteria; p__Actinobacteria; c__Actinobacteria; o__Bifidobacteriales; f__Bifidobacteriaceae; g__Bifidobacterium; s__longum
OTU_2246	5.0	267.0	327.0	244.0	266.0	1.0	0.0	2.0	0.0	2.0	3.0	91.0	128.0	279.0	149.0	3.0	14.0	4.0	4.0	4.0	2.0	2.0	2.0	6.0	7.0	9.0	2.0	10.0	3.0	8.0	7.0	11.0	6.0	2.0	4.0	0.0	2.0	2.0	0.0	0.0	k__Bacteria; p__Bacteroidetes; c__Bacteroidia; o__Bacteroidales; f__Bacteroidaceae; g__Bacteroides; s__
OTU_2021	2.0	11.0	9.0	13.0	14.0	0.0	1.0	0.0	0.0	1.0	0.0	1.0	2.0	4.0	6.0	0.0	4.0	2.0	1.0	3.0	0.0	3.0	0.0	6.0	3.0	2.0	3.0	0.0	0.0	1.0	0.0	4.0	6.0	0.0	0.0	0.0	0.0	0.0	0.0	0.0	k__Bacteria; p__Bacteroidetes; c__Bacteroidia; o__Bacteroidales; f__Bacteroidaceae; g__Bacteroides; s__
OTU_1187	16.0	0.0	0.0	0.0	0.0	0.0	6.0	0.0	1.0	0.0	0.0	0.0	0.0	2.0	1.0	1.0	0.0	0.0	0.0	0.0	47.0	46.0	33.0	4.0	5.0	10.0	2.0	7.0	1.0	0.0	1.0	1.0	1.0	9.0	15.0	22.0	12.0	0.0	0.0	0.0	k__Bacteria; p__Bacteroidetes; c__Bacteroidia; o__Bacteroidales; f__Rikenellaceae; g__; s__
OTU_2525	2.0	20.0	13.0	4.0	5.0	0.0	0.0	0.0	0.0	0.0	0.0	0.0	0.0	0.0	0.0	0.0	0.0	0.0	0.0	0.0	2.0	0.0	2.0	0.0	0.0	0.0	5.0	2.0	0.0	0.0	0.0	0.0	0.0	0.0	0.0	0.0	0.0	0.0	0.0	0.0	k__Bacteria; p__Bacteroidetes; c__Bacteroidia; o__Bacteroidales; f__Bacteroidaceae; g__Bacteroides; s__
OTU_34	3.0	0.0	0.0	0.0	0.0	0.0	0.0	0.0	0.0	0.0	1.0	0.0	0.0	0.0	0.0	1.0	0.0	0.0	0.0	0.0	8.0	6.0	6.0	1.0	10.0	9.0	0.0	4.0	1.0	0.0	1.0	11.0	9.0	4.0	2.0	1.0	2.0	0.0	0.0	3.0	k__Bacteria; p__Firmicutes; c__Clostridia; o__Clostridiales; f__Lachnospiraceae; g__; s__
OTU_2488	2.0	1.0	2.0	2.0	2.0	4.0	1.0	8.0	16.0	6.0	0.0	0.0	0.0	0.0	0.0	0.0	0.0	0.0	0.0	5.0	0.0	0.0	0.0	0.0	0.0	0.0	0.0	2.0	0.0	0.0	0.0	0.0	0.0	0.0	2.0	0.0	1.0	8.0	0.0	0.0	k__Bacteria; p__Proteobacteria; c__Gammaproteobacteria; o__Enterobacteriales; f__Enterobacteriaceae; g__Klebsiella; s__
OTU_2170	8.0	11.0	13.0	11.0	6.0	3.0	1.0	8.0	7.0	5.0	0.0	8.0	13.0	6.0	3.0	0.0	3.0	1.0	0.0	1.0	1.0	2.0	2.0	0.0	0.0	1.0	15.0	1.0	0.0	2.0	0.0	1.0	1.0	2.0	0.0	1.0	4.0	6.0	0.0	0.0	k__Bacteria; p__Bacteroidetes; c__Bacteroidia; o__Bacteroidales; f__Porphyromonadaceae; g__Parabacteroides; s__distasonis
OTU_2443	9.0	0.0	1.0	1.0	3.0	12.0	9.0	11.0	12.0	12.0	0.0	0.0	0.0	0.0	0.0	0.0	0.0	0.0	0.0	0.0	0.0	0.0	0.0	0.0	0.0	0.0	1.0	0.0	0.0	0.0	0.0	5.0	5.0	23.0	10.0	0.0	8.0	23.0	0.0	0.0	k__Bacteria; p__Proteobacteria; c__Gammaproteobacteria; o__Enterobacteriales; f__Enterobacteriaceae; g__Enterobacter; s__hormaechei
OTU_3742	5.0	4.0	7.0	9.0	2.0	3.0	3.0	5.0	15.0	9.0	10.0	5.0	1.0	1.0	6.0	25.0	33.0	17.0	13.0	36.0	0.0	0.0	0.0	1.0	0.0	0.0	1.0	4.0	11.0	13.0	8.0	2.0	5.0	2.0	0.0	4.0	7.0	9.0	12.0	17.0	k__Bacteria; p__Proteobacteria; c__Gammaproteobacteria; o__Enterobacteriales; f__Enterobacteriaceae; g__; s__
OTU_326	7.0	1.0	0.0	0.0	0.0	0.0	4.0	0.0	2.0	0.0	13.0	0.0	2.0	1.0	0.0	12.0	0.0	0.0	0.0	0.0	27.0	20.0	19.0	50.0	48.0	78.0	14.0	9.0	1.0	12.0	5.0	36.0	33.0	24.0	28.0	11.0	11.0	3.0	8.0	5.0	k__Bacteria; p__Firmicutes; c__Clostridia; o__Clostridiales
OTU_3009	19.0	3.0	3.0	9.0	9.0	0.0	5.0	0.0	1.0	3.0	5.0	0.0	1.0	0.0	0.0	20.0	2.0	0.0	0.0	0.0	780.0	509.0	520.0	582.0	808.0	1128.0	14.0	19.0	2.0	11.0	5.0	184.0	135.0	31.0	42.0	32.0	34.0	0.0	9.0	6.0	k__Bacteria; p__Firmicutes; c__Clostridia; o__Clostridiales; f__Lachnospiraceae; g__Coprococcus; s__
OTU_465	4.0	0.0	0.0	0.0	0.0	0.0	0.0	0.0	0.0	0.0	0.0	0.0	0.0	0.0	0.0	0.0	0.0	0.0	0.0	0.0	6.0	8.0	5.0	0.0	2.0	0.0	3.0	0.0	0.0	0.0	0.0	4.0	1.0	3.0	6.0	3.0	6.0	0.0	0.0	0.0	k__Bacteria; p__Firmicutes; c__Clostridia; o__Clostridiales; f__Ruminococcaceae; g__Oscillospira; s__
OTU_3066	8.0	7.0	6.0	4.0	1.0	0.0	4.0	0.0	0.0	0.0	2.0	0.0	0.0	0.0	0.0	7.0	0.0	0.0	0.0	0.0	57.0	50.0	47.0	142.0	175.0	219.0	3.0	2.0	1.0	9.0	3.0	74.0	36.0	24.0	19.0	21.0	8.0	1.0	2.0	2.0	k__Bacteria; p__Firmicutes; c__Clostridia; o__Clostridiales; f__Lachnospiraceae; g__; s__
OTU_3274	11.0	1.0	3.0	0.0	0.0	1.0	0.0	5.0	6.0	5.0	0.0	22.0	43.0	83.0	66.0	1.0	7.0	4.0	2.0	4.0	1.0	1.0	2.0	0.0	5.0	0.0	4.0	1.0	0.0	19.0	13.0	7.0	7.0	1.0	10.0	3.0	4.0	1.0	1.0	1.0	k__Bacteria; p__Bacteroidetes; c__Bacteroidia; o__Bacteroidales; f__Bacteroidaceae; g__Bacteroides; s__uniformis
OTU_2254	5.0	0.0	0.0	0.0	0.0	0.0	3.0	0.0	0.0	0.0	2.0	0.0	0.0	0.0	0.0	1.0	0.0	0.0	0.0	0.0	8.0	1.0	4.0	10.0	9.0	3.0	2.0	1.0	2.0	3.0	0.0	29.0	17.0	6.0	8.0	4.0	0.0	0.0	6.0	1.0	k__Bacteria; p__Firmicutes; c__Clostridia; o__Clostridiales; f__Lachnospiraceae
OTU_1979	1.0	0.0	0.0	0.0	0.0	0.0	0.0	0.0	0.0	0.0	0.0	0.0	0.0	0.0	0.0	1.0	0.0	0.0	0.0	0.0	0.0	0.0	0.0	0.0	0.0	0.0	0.0	0.0	0.0	0.0	0.0	0.0	0.0	0.0	0.0	0.0	0.0	0.0	0.0	0.0	k__Bacteria; p__Proteobacteria; c__Gammaproteobacteria; o__Enterobacteriales; f__Enterobacteriaceae; g__; s__
OTU_1261	12.0	0.0	0.0	0.0	1.0	0.0	0.0	0.0	0.0	0.0	0.0	0.0	0.0	0.0	0.0	1.0	0.0	0.0	0.0	0.0	0.0	0.0	0.0	0.0	0.0	1.0	2.0	0.0	0.0	1.0	1.0	8.0	21.0	4.0	2.0	7.0	9.0	0.0	0.0	0.0	k__Bacteria; p__Actinobacteria; c__Actinobacteria; o__Bifidobacteriales; f__Bifidobacteriaceae; g__Bifidobacterium; s__
OTU_3103	16.0	0.0	1.0	0.0	0.0	0.0	19.0	0.0	0.0	0.0	6.0	0.0	0.0	0.0	0.0	8.0	0.0	0.0	0.0	0.0	44.0	27.0	21.0	2.0	2.0	5.0	13.0	17.0	1.0	2.0	1.0	14.0	9.0	36.0	24.0	4.0	12.0	0.0	3.0	3.0	k__Bacteria; p__Firmicutes; c__Clostridia; o__Clostridiales; f__Ruminococcaceae; g__; s__
OTU_3461	7.0	0.0	0.0	2.0	1.0	1.0	4.0	3.0	3.0	3.0	0.0	25.0	39.0	57.0	83.0	0.0	7.0	3.0	0.0	1.0	0.0	2.0	2.0	0.0	1.0	3.0	0.0	3.0	0.0	10.0	14.0	10.0	4.0	3.0	3.0	1.0	6.0	0.0	0.0	1.0	k__Bacteria; p__Bacteroidetes; c__Bacteroidia; o__Bacteroidales; f__Bacteroidaceae; g__Bacteroides; s__uniformis
OTU_3840	8.0	0.0	0.0	2.0	0.0	3.0	0.0	4.0	2.0	3.0	0.0	33.0	55.0	76.0	66.0	1.0	7.0	2.0	2.0	7.0	2.0	1.0	1.0	1.0	3.0	2.0	0.0	1.0	0.0	11.0	10.0	8.0	12.0	0.0	4.0	7.0	6.0	2.0	0.0	0.0	k__Bacteria; p__Bacteroidetes; c__Bacteroidia; o__Bacteroidales; f__Bacteroidaceae; g__Bacteroides
OTU_1350	18.0	0.0	0.0	0.0	0.0	0.0	25.0	0.0	0.0	0.0	0.0	0.0	0.0	0.0	0.0	0.0	0.0	0.0	1.0	0.0	260.0	207.0	159.0	0.0	0.0	0.0	29.0	18.0	0.0	0.0	0.0	0.0	0.0	90.0	96.0	49.0	18.0	0.0	0.0	0.0	k__Bacteria; p__Firmicutes; c__Clostridia; o__Clostridiales; f__Ruminococcaceae; g__; s__
OTU_1790	1.0	0.0	0.0	0.0	0.0	0.0	1.0	0.0	0.0	0.0	0.0	0.0	0.0	0.0	0.0	0.0	0.0	0.0	0.0	0.0	7.0	6.0	6.0	0.0	0.0	0.0	0.0	0.0	0.0	0.0	0.0	0.0	1.0	8.0	3.0	0.0	1.0	0.0	0.0	0.0	k__Bacteria; p__Firmicutes; c__Clostridia; o__Clostridiales; f__Lachnospiraceae; g__; s__
OTU_836	6.0	4.0	6.0	0.0	3.0	0.0	4.0	0.0	1.0	1.0	6.0	0.0	3.0	2.0	1.0	11.0	0.0	0.0	0.0	0.0	14.0	16.0	12.0	42.0	55.0	56.0	3.0	8.0	1.0	8.0	4.0	43.0	28.0	20.0	26.0	16.0	7.0	0.0	2.0	5.0	k__Bacteria; p__Firmicutes; c__Clostridia; o__Clostridiales; f__; g__; s__
OTU_1757	1.0	10.0	3.0	5.0	4.0	7.0	3.0	24.0	35.0	35.0	0.0	0.0	0.0	0.0	0.0	0.0	0.0	0.0	0.0	1.0	0.0	0.0	0.0	0.0	0.0	0.0	0.0	1.0	0.0	0.0	0.0	0.0	0.0	0.0	0.0	0.0	2.0	27.0	0.0	0.0	k__Bacteria; p__Proteobacteria; c__Gammaproteobacteria; o__Enterobacteriales; f__Enterobacteriaceae; g__Klebsiella; s__
OTU_3599	2.0	0.0	0.0	0.0	0.0	3.0	0.0	0.0	3.0	0.0	0.0	0.0	0.0	0.0	0.0	0.0	0.0	0.0	0.0	0.0	0.0	0.0	0.0	0.0	0.0	0.0	0.0	0.0	0.0	0.0	0.0	0.0	0.0	0.0	0.0	0.0	1.0	1.0	0.0	0.0	k__Bacteria; p__Bacteroidetes; c__Bacteroidia; o__Bacteroidales; f__Porphyromonadaceae; g__Parabacteroides; s__
OTU_3003	7.0	4.0	2.0	5.0	3.0	4.0	1.0	3.0	6.0	3.0	15.0	2.0	0.0	3.0	3.0	38.0	25.0	27.0	19.0	17.0	0.0	0.0	0.0	0.0	0.0	0.0	0.0	2.0	24.0	21.0	12.0	11.0	6.0	8.0	0.0	1.0	6.0	10.0	8.0	28.0	k__Bacteria; p__Proteobacteria; c__Gammaproteobacteria; o__Enterobacteriales; f__Enterobacteriaceae; g__; s__
OTU_2094	6.0	8.0	6.0	2.0	1.0	2.0	13.0	12.0	19.0	21.0	0.0	0.0	0.0	0.0	0.0	0.0	1.0	0.0	2.0	2.0	0.0	0.0	0.0	0.0	0.0	0.0	3.0	2.0	0.0	0.0	0.0	0.0	0.0	3.0	2.0	1.0	12.0	23.0	0.0	0.0	k__Bacteria; p__Proteobacteria; c__Gammaproteobacteria; o__Enterobacteriales; f__Enterobacteriaceae
OTU_3902	1.0	29.0	33.0	53.0	34.0	0.0	0.0	0.0	0.0	0.0	0.0	13.0	7.0	20.0	24.0	0.0	1.0	4.0	0.0	5.0	0.0	0.0	0.0	2.0	1.0	0.0	1.0	1.0	2.0	6.0	1.0	1.0	1.0	0.0	0.0	0.0	0.0	0.0	0.0	1.0	k__Bacteria; p__Bacteroidetes; c__Bacteroidia; o__Bacteroidales; f__Bacteroidaceae; g__Bacteroides; s__
OTU_3498	17.0	3.0	7.0	9.0	10.0	0.0	22.0	0.0	5.0	0.0	12.0	0.0	0.0	0.0	0.0	17.0	1.0	2.0	0.0	0.0	1054.0	794.0	612.0	722.0	1061.0	1387.0	10.0	16.0	3.0	26.0	22.0	244.0	138.0	44.0	40.0	61.0	28.0	0.0	3.0	13.0	k__Bacteria; p__Firmicutes; c__Clostridia; o__Clostridiales; f__; g__; s__
OTU_3580	6.0	20.0	23.0	12.0	15.0	25.0	20.0	55.0	91.0	70.0	0.0	0.0	0.0	0.0	0.0	0.0	0.0	0.0	0.0	3.0	0.0	0.0	0.0	0.0	0.0	0.0	3.0	3.0	0.0	0.0	0.0	0.0	0.0	7.0	2.0	2.0	11.0	77.0	0.0	0.0	k__Bacteria; p__Proteobacteria; c__Gammaproteobacteria; o__Enterobacteriales; f__Enterobacteriaceae; g__Klebsiella; s__
OTU_212	6.0	20.0	37.0	16.0	19.0	2.0	0.0	3.0	6.0	3.0	0.0	0.0	0.0	0.0	0.0	0.0	0.0	0.0	0.0	0.0	51.0	23.0	33.0	0.0	0.0	0.0	12.0	10.0	0.0	0.0	0.0	0.0	0.0	8.0	17.0	7.0	1.0	12.0	0.0	0.0	k__Bacteria; p__Bacteroidetes; c__Bacteroidia; o__Bacteroidales; f__S24-7; g__; s__
OTU_2824	4.0	1.0	1.0	1.0	0.0	0.0	1.0	2.0	7.0	0.0	2.0	1.0	0.0	1.0	0.0	6.0	5.0	10.0	4.0	2.0	0.0	0.0	0.0	0.0	0.0	0.0	0.0	1.0	2.0	4.0	3.0	2.0	2.0	1.0	0.0	0.0	1.0	1.0	2.0	3.0	k__Bacteria; p__Proteobacteria; c__Gammaproteobacteria; o__Enterobacteriales; f__Enterobacteriaceae; g__; s__
OTU_389	9.0	2.0	2.0	0.0	1.0	0.0	1.0	0.0	0.0	0.0	4.0	0.0	0.0	7.0	0.0	9.0	0.0	0.0	0.0	0.0	145.0	87.0	81.0	44.0	29.0	47.0	3.0	5.0	1.0	13.0	0.0	71.0	56.0	3.0	12.0	25.0	5.0	0.0	5.0	2.0	k__Bacteria; p__Firmicutes; c__Clostridia; o__Clostridiales; f__Lachnospiraceae; g__Blautia; s__
OTU_2735	2.0	1.0	3.0	0.0	1.0	0.0	0.0	0.0	0.0	0.0	0.0	3.0	12.0	5.0	9.0	0.0	3.0	0.0	1.0	1.0	4.0	2.0	1.0	1.0	3.0	1.0	5.0	1.0	0.0	3.0	1.0	3.0	2.0	1.0	0.0	0.0	2.0	2.0	0.0	0.0	k__Bacteria; p__Bacteroidetes; c__Bacteroidia; o__Bacteroidales; f__Bacteroidaceae; g__Bacteroides; s__
OTU_40	1.0	8.0	5.0	4.0	7.0	11.0	15.0	22.0	28.0	28.0	0.0	0.0	0.0	0.0	0.0	1.0	27.0	24.0	9.0	11.0	0.0	0.0	1.0	0.0	0.0	0.0	1.0	10.0	0.0	1.0	0.0	0.0	0.0	23.0	7.0	16.0	3.0	22.0	0.0	5.0	k__Bacteria; p__Proteobacteria; c__Gammaproteobacteria; o__Enterobacteriales; f__Enterobacteriaceae; g__Citrobacter; s__
OTU_2468	1.0	0.0	1.0	0.0	3.0	0.0	3.0	0.0	2.0	0.0	3.0	0.0	0.0	0.0	0.0	0.0	0.0	0.0	0.0	0.0	0.0	0.0	0.0	0.0	0.0	0.0	1.0	3.0	0.0	0.0	0.0	1.0	1.0	2.0	0.0	1.0	1.0	0.0	0.0	0.0	k__Bacteria; p__Proteobacteria; c__Gammaproteobacteria; o__Enterobacteriales; f__Enterobacteriaceae; g__; s__
OTU_372	3.0	0.0	0.0	0.0	0.0	0.0	1.0	0.0	0.0	0.0	1.0	0.0	0.0	0.0	0.0	0.0	0.0	0.0	0.0	0.0	21.0	11.0	9.0	3.0	1.0	1.0	1.0	2.0	0.0	0.0	0.0	1.0	1.0	12.0	11.0	4.0	1.0	0.0	0.0	0.0	k__Bacteria; p__Firmicutes; c__Clostridia; o__Clostridiales; f__Ruminococcaceae; g__Ruminococcus; s__
OTU_918	1.0	0.0	0.0	0.0	0.0	0.0	0.0	0.0	0.0	0.0	0.0	0.0	0.0	0.0	0.0	0.0	0.0	0.0	0.0	0.0	0.0	0.0	0.0	0.0	0.0	0.0	0.0	0.0	0.0	0.0	0.0	0.0	0.0	0.0	0.0	0.0	3.0	0.0	0.0	0.0	k__Bacteria; p__Bacteroidetes; c__Bacteroidia; o__Bacteroidales; f__Bacteroidaceae; g__Bacteroides; s__
OTU_1587	16.0	91.0	66.0	77.0	85.0	93.0	84.0	201.0	300.0	262.0	1.0	0.0	0.0	1.0	0.0	58.0	946.0	693.0	371.0	516.0	0.0	0.0	0.0	1.0	3.0	1.0	35.0	59.0	0.0	4.0	3.0	5.0	3.0	110.0	66.0	112.0	34.0	240.0	0.0	29.0	k__Bacteria; p__Proteobacteria; c__Gammaproteobacteria; o__Enterobacteriales; f__Enterobacteriaceae; g__Citrobacter; s__
OTU_2981	1.0	0.0	0.0	0.0	1.0	0.0	0.0	1.0	0.0	2.0	4.0	2.0	0.0	0.0	0.0	4.0	4.0	2.0	2.0	1.0	0.0	0.0	0.0	1.0	0.0	1.0	0.0	0.0	0.0	2.0	2.0	2.0	2.0	0.0	0.0	0.0	2.0	0.0	0.0	4.0	k__Bacteria; p__Proteobacteria; c__Gammaproteobacteria; o__Enterobacteriales; f__Enterobacteriaceae; g__; s__
OTU_3761	3.0	0.0	0.0	0.0	3.0	0.0	0.0	0.0	1.0	0.0	2.0	0.0	2.0	0.0	1.0	4.0	0.0	0.0	0.0	0.0	314.0	198.0	218.0	325.0	386.0	524.0	1.0	2.0	1.0	25.0	9.0	116.0	51.0	7.0	13.0	17.0	6.0	0.0	3.0	2.0	k__Bacteria; p__Firmicutes; c__Clostridia; o__Clostridiales; f__Lachnospiraceae; g__; s__
OTU_1079	18.0	0.0	0.0	0.0	0.0	0.0	0.0	0.0	0.0	0.0	1.0	0.0	0.0	0.0	0.0	1.0	0.0	0.0	0.0	0.0	0.0	0.0	0.0	0.0	0.0	0.0	2.0	1.0	0.0	1.0	0.0	35.0	31.0	1.0	2.0	4.0	11.0	0.0	1.0	1.0	k__Bacteria; p__Actinobacteria; c__Actinobacteria; o__Bifidobacteriales; f__Bifidobacteriaceae; g__Bifidobacterium; s__adolescentis
OTU_3765	12.0	1.0	0.0	0.0	0.0	0.0	4.0	0.0	0.0	0.0	2.0	0.0	4.0	16.0	3.0	4.0	1.0	0.0	0.0	1.0	138.0	75.0	79.0	30.0	42.0	49.0	5.0	8.0	2.0	6.0	3.0	113.0	77.0	15.0	23.0	45.0	10.0	0.0	1.0	3.0	k__Bacteria; p__Firmicutes; c__Clostridia; o__Clostridiales; f__Lachnospiraceae; g__; s__
OTU_1238	1.0	0.0	0.0	0.0	0.0	0.0	5.0	0.0	0.0	0.0	0.0	0.0	0.0	0.0	0.0	0.0	0.0	0.0	0.0	0.0	0.0	0.0	0.0	0.0	0.0	0.0	2.0	4.0	0.0	0.0	0.0	0.0	0.0	11.0	20.0	12.0	4.0	0.0	0.0	0.0	k__Bacteria; p__Actinobacteria; c__Actinobacteria; o__Bifidobacteriales; f__Bifidobacteriaceae; g__Bifidobacterium; s__
OTU_3859	5.0	2.0	2.0	5.0	4.0	0.0	2.0	0.0	0.0	0.0	11.0	0.0	0.0	0.0	0.0	6.0	1.0	0.0	0.0	0.0	6.0	6.0	7.0	1.0	5.0	8.0	1.0	2.0	0.0	10.0	5.0	30.0	13.0	4.0	7.0	1.0	2.0	0.0	2.0	0.0	k__Bacteria; p__Firmicutes; c__Clostridia; o__Clostridiales; f__Lachnospiraceae
OTU_167	6.0	210.0	198.0	115.0	98.0	0.0	0.0	0.0	0.0	0.0	0.0	0.0	0.0	0.0	0.0	0.0	0.0	0.0	0.0	0.0	52.0	39.0	52.0	0.0	0.0	0.0	57.0	24.0	0.0	0.0	0.0	0.0	0.0	0.0	3.0	1.0	6.0	1.0	0.0	0.0	k__Bacteria; p__Bacteroidetes; c__Bacteroidia; o__Bacteroidales; f__Prevotellaceae; g__Prevotella; s__copri
OTU_1039	6.0	6.0	4.0	10.0	2.0	7.0	7.0	8.0	14.0	8.0	23.0	5.0	3.0	4.0	9.0	32.0	86.0	52.0	34.0	95.0	1.0	0.0	1.0	2.0	0.0	0.0	8.0	11.0	15.0	23.0	25.0	18.0	21.0	4.0	3.0	3.0	7.0	10.0	24.0	36.0	k__Bacteria; p__Proteobacteria; c__Gammaproteobacteria; o__Enterobacteriales; f__Enterobacteriaceae
OTU_2475	36.0	17.0	16.0	15.0	6.0	49.0	8.0	42.0	53.0	31.0	1.0	0.0	0.0	0.0	0.0	0.0	0.0	0.0	0.0	0.0	18.0	11.0	14.0	0.0	0.0	0.0	96.0	68.0	0.0	0.0	0.0	0.0	0.0	11.0	9.0	7.0	49.0	35.0	0.0	0.0	k__Bacteria; p__Bacteroidetes; c__Bacteroidia; o__Bacteroidales; f__Bacteroidaceae; g__Bacteroides; s__
OTU_2187	19.0	14.0	6.0	4.0	2.0	9.0	23.0	19.0	25.0	48.0	0.0	0.0	0.0	0.0	0.0	0.0	0.0	0.0	0.0	0.0	0.0	0.0	0.0	0.0	0.0	0.0	1.0	17.0	0.0	0.0	0.0	0.0	0.0	20.0	15.0	8.0	33.0	41.0	0.0	0.0	k__Bacteria; p__Proteobacteria; c__Gammaproteobacteria; o__Enterobacteriales; f__Enterobacteriaceae
OTU_244	4.0	4.0	2.0	3.0	8.0	4.0	0.0	2.0	4.0	0.0	0.0	0.0	0.0	0.0	0.0	0.0	0.0	0.0	0.0	0.0	58.0	37.0	62.0	0.0	0.0	0.0	5.0	5.0	0.0	0.0	0.0	0.0	0.0	6.0	8.0	12.0	3.0	1.0	0.0	0.0	k__Bacteria; p__Bacteroidetes; c__Bacteroidia; o__Bacteroidales; f__[Barnesiellaceae]; g__; s__
OTU_2464	2.0	0.0	0.0	0.0	0.0	0.0	0.0	0.0	0.0	0.0	1.0	0.0	0.0	0.0	0.0	0.0	0.0	0.0	0.0	0.0	81.0	63.0	41.0	3.0	16.0	13.0	1.0	2.0	0.0	0.0	0.0	27.0	33.0	0.0	4.0	25.0	0.0	0.0	0.0	0.0	k__Bacteria; p__Firmicutes; c__Clostridia; o__Clostridiales; f__Lachnospiraceae; g__; s__
OTU_3538	7.0	0.0	0.0	1.0	0.0	0.0	4.0	0.0	0.0	0.0	3.0	0.0	0.0	0.0	0.0	3.0	0.0	0.0	0.0	0.0	64.0	43.0	37.0	39.0	47.0	90.0	3.0	2.0	0.0	9.0	2.0	18.0	12.0	4.0	2.0	5.0	3.0	0.0	2.0	1.0	k__Bacteria; p__Firmicutes; c__Clostridia; o__Clostridiales; f__Lachnospiraceae
OTU_1331	1.0	4.0	0.0	0.0	0.0	0.0	2.0	0.0	0.0	0.0	0.0	0.0	0.0	0.0	0.0	0.0	0.0	0.0	0.0	0.0	30.0	23.0	22.0	14.0	9.0	22.0	1.0	6.0	0.0	0.0	0.0	2.0	0.0	3.0	0.0	0.0	0.0	0.0	0.0	0.0	k__Bacteria; p__Firmicutes; c__Clostridia; o__Clostridiales; f__Lachnospiraceae; g__; s__
OTU_518	4.0	0.0	0.0	0.0	0.0	0.0	4.0	0.0	0.0	0.0	0.0	0.0	0.0	0.0	0.0	0.0	0.0	0.0	0.0	0.0	0.0	0.0	0.0	0.0	0.0	0.0	2.0	3.0	0.0	0.0	0.0	0.0	0.0	11.0	3.0	0.0	4.0	0.0	0.0	0.0	k__Bacteria; p__Actinobacteria; c__Coriobacteriia; o__Coriobacteriales; f__Coriobacteriaceae; g__; s__
OTU_2625	8.0	0.0	0.0	1.0	2.0	0.0	3.0	2.0	1.0	3.0	12.0	0.0	0.0	0.0	0.0	28.0	2.0	1.0	1.0	1.0	1132.0	778.0	687.0	2433.0	3165.0	4117.0	15.0	8.0	5.0	308.0	168.0	905.0	483.0	8.0	7.0	58.0	19.0	2.0	6.0	27.0	k__Bacteria; p__Firmicutes; c__Clostridia; o__Clostridiales; f__Lachnospiraceae; g__Roseburia; s__
OTU_63	5.0	24.0	24.0	15.0	18.0	34.0	3.0	63.0	72.0	82.0	332.0	148.0	180.0	218.0	266.0	402.0	1076.0	924.0	328.0	489.0	35.0	25.0	16.0	177.0	184.0	264.0	38.0	9.0	34.0	177.0	381.0	1055.0	631.0	6.0	19.0	4.0	2.0	64.0	211.0	237.0	k__Bacteria; p__Proteobacteria; c__Betaproteobacteria; o__Burkholderiales; f__Alcaligenaceae; g__Sutterella; s__
OTU_107	5.0	0.0	1.0	1.0	0.0	0.0	1.0	0.0	1.0	3.0	71.0	0.0	0.0	0.0	0.0	55.0	2.0	0.0	0.0	0.0	227.0	133.0	160.0	258.0	216.0	368.0	11.0	3.0	6.0	74.0	24.0	376.0	172.0	13.0	11.0	23.0	12.0	0.0	50.0	30.0	k__Bacteria; p__Firmicutes; c__Clostridia; o__Clostridiales; f__Ruminococcaceae; g__Ruminococcus; s__
OTU_3108	14.0	0.0	0.0	0.0	0.0	0.0	2.0	0.0	0.0	0.0	4.0	0.0	0.0	0.0	0.0	1.0	0.0	0.0	0.0	0.0	2.0	4.0	4.0	4.0	0.0	2.0	2.0	3.0	0.0	2.0	0.0	31.0	22.0	13.0	20.0	11.0	7.0	0.0	2.0	0.0	k__Bacteria; p__Firmicutes; c__Clostridia; o__Clostridiales; f__Ruminococcaceae; g__; s__
OTU_3957	4.0	21.0	26.0	27.0	13.0	25.0	18.0	52.0	89.0	98.0	0.0	0.0	0.0	1.0	0.0	0.0	0.0	0.0	5.0	6.0	0.0	0.0	0.0	0.0	0.0	0.0	1.0	8.0	0.0	0.0	0.0	0.0	0.0	11.0	5.0	0.0	9.0	78.0	0.0	0.0	k__Bacteria; p__Proteobacteria; c__Gammaproteobacteria; o__Enterobacteriales; f__Enterobacteriaceae; g__Klebsiella; s__
OTU_2237	1.0	0.0	0.0	0.0	0.0	0.0	0.0	1.0	0.0	0.0	0.0	0.0	0.0	0.0	0.0	0.0	0.0	0.0	0.0	0.0	0.0	0.0	0.0	0.0	0.0	0.0	0.0	3.0	0.0	0.0	0.0	0.0	0.0	5.0	7.0	2.0	1.0	0.0	0.0	0.0	k__Bacteria; p__Actinobacteria; c__Actinobacteria; o__Bifidobacteriales; f__Bifidobacteriaceae; g__Bifidobacterium; s__
OTU_2146	10.0	43.0	18.0	14.0	18.0	12.0	8.0	35.0	31.0	29.0	0.0	0.0	0.0	0.0	0.0	0.0	0.0	0.0	1.0	5.0	0.0	0.0	0.0	0.0	0.0	0.0	3.0	14.0	0.0	0.0	0.0	0.0	2.0	2.0	2.0	1.0	8.0	15.0	0.0	0.0	k__Bacteria; p__Proteobacteria; c__Gammaproteobacteria; o__Enterobacteriales; f__Enterobacteriaceae; g__; s__
OTU_3095	14.0	0.0	0.0	0.0	0.0	8.0	98.0	12.0	46.0	53.0	0.0	0.0	0.0	0.0	1.0	1.0	0.0	1.0	2.0	0.0	3.0	5.0	2.0	2.0	0.0	0.0	1.0	13.0	0.0	0.0	0.0	14.0	4.0	626.0	680.0	412.0	13.0	85.0	1.0	1.0	k__Bacteria; p__Actinobacteria; c__Actinobacteria; o__Bifidobacteriales; f__Bifidobacteriaceae; g__Bifidobacterium; s__longum
OTU_1599	13.0	7.0	17.0	13.0	17.0	14.0	13.0	51.0	87.0	45.0	0.0	0.0	0.0	0.0	0.0	0.0	0.0	0.0	2.0	4.0	0.0	0.0	0.0	0.0	0.0	0.0	2.0	2.0	0.0	0.0	0.0	0.0	0.0	9.0	3.0	1.0	5.0	70.0	1.0	0.0	k__Bacteria; p__Proteobacteria; c__Gammaproteobacteria; o__Enterobacteriales; f__Enterobacteriaceae; g__; s__
OTU_3401	16.0	1.0	1.0	4.0	6.0	4.0	3.0	7.0	8.0	6.0	1.0	53.0	62.0	87.0	98.0	4.0	8.0	8.0	1.0	1.0	8.0	8.0	5.0	2.0	5.0	3.0	5.0	10.0	0.0	16.0	14.0	17.0	12.0	6.0	6.0	3.0	12.0	4.0	1.0	1.0	k__Bacteria; p__Bacteroidetes; c__Bacteroidia; o__Bacteroidales; f__Bacteroidaceae; g__Bacteroides; s__uniformis
OTU_748	5.0	0.0	0.0	0.0	0.0	0.0	7.0	1.0	0.0	0.0	0.0	0.0	0.0	0.0	0.0	0.0	0.0	0.0	0.0	0.0	41.0	25.0	13.0	0.0	0.0	0.0	8.0	4.0	1.0	0.0	0.0	0.0	0.0	5.0	6.0	13.0	8.0	1.0	1.0	0.0	k__Bacteria; p__Bacteroidetes; c__Bacteroidia; o__Bacteroidales; f__Rikenellaceae; g__; s__
OTU_3507	4.0	0.0	3.0	0.0	1.0	0.0	1.0	2.0	0.0	4.0	0.0	0.0	0.0	0.0	0.0	0.0	0.0	0.0	0.0	0.0	50.0	20.0	21.0	0.0	1.0	0.0	13.0	9.0	0.0	0.0	0.0	0.0	0.0	3.0	1.0	1.0	6.0	0.0	0.0	0.0	k__Bacteria; p__Bacteroidetes; c__Bacteroidia; o__Bacteroidales; f__Bacteroidaceae; g__Bacteroides; s__
OTU_2026	11.0	0.0	0.0	2.0	0.0	0.0	0.0	0.0	0.0	0.0	0.0	0.0	0.0	0.0	0.0	0.0	0.0	0.0	0.0	0.0	0.0	0.0	0.0	0.0	0.0	0.0	19.0	34.0	0.0	0.0	0.0	0.0	0.0	35.0	61.0	105.0	19.0	0.0	0.0	0.0	k__Bacteria; p__Actinobacteria; c__Actinobacteria; o__Bifidobacteriales; f__Bifidobacteriaceae; g__Bifidobacterium
OTU_1585	11.0	2.0	2.0	2.0	0.0	22.0	29.0	15.0	11.0	11.0	0.0	0.0	0.0	0.0	0.0	0.0	0.0	0.0	0.0	0.0	0.0	0.0	0.0	0.0	0.0	0.0	0.0	6.0	0.0	0.0	0.0	67.0	44.0	82.0	38.0	2.0	19.0	27.0	0.0	0.0	k__Bacteria; p__Proteobacteria; c__Gammaproteobacteria; o__Enterobacteriales; f__Enterobacteriaceae; g__Erwinia; s__
OTU_1892	6.0	0.0	0.0	1.0	1.0	0.0	1.0	0.0	1.0	1.0	0.0	0.0	0.0	0.0	0.0	0.0	2.0	0.0	0.0	0.0	13.0	13.0	7.0	0.0	1.0	2.0	17.0	8.0	0.0	0.0	0.0	5.0	2.0	2.0	7.0	8.0	5.0	0.0	0.0	0.0	k__Bacteria; p__Bacteroidetes; c__Bacteroidia; o__Bacteroidales; f__Bacteroidaceae; g__Bacteroides
OTU_1605	1.0	0.0	0.0	1.0	1.0	2.0	2.0	6.0	1.0	7.0	0.0	0.0	0.0	0.0	0.0	0.0	0.0	0.0	0.0	0.0	0.0	0.0	0.0	0.0	0.0	0.0	0.0	1.0	0.0	0.0	0.0	5.0	3.0	8.0	4.0	0.0	4.0	13.0	0.0	0.0	k__Bacteria; p__Proteobacteria; c__Gammaproteobacteria; o__Enterobacteriales; f__Enterobacteriaceae; g__Erwinia
OTU_1537	3.0	0.0	0.0	0.0	0.0	0.0	5.0	0.0	0.0	0.0	0.0	0.0	0.0	0.0	0.0	1.0	0.0	0.0	0.0	0.0	0.0	0.0	0.0	0.0	0.0	0.0	1.0	0.0	0.0	0.0	0.0	5.0	2.0	4.0	6.0	9.0	5.0	0.0	1.0	3.0	k__Bacteria; p__Firmicutes; c__Clostridia; o__Clostridiales; f__Ruminococcaceae; g__; s__
OTU_323	4.0	0.0	0.0	0.0	0.0	0.0	0.0	0.0	0.0	0.0	7.0	0.0	2.0	0.0	0.0	5.0	0.0	0.0	0.0	0.0	1.0	0.0	0.0	2.0	9.0	10.0	0.0	0.0	1.0	1.0	0.0	15.0	8.0	0.0	0.0	0.0	1.0	0.0	5.0	4.0	k__Bacteria; p__Firmicutes; c__Bacilli; o__Turicibacterales; f__Turicibacteraceae; g__Turicibacter; s__
OTU_2004	6.0	293.0	123.0	60.0	57.0	0.0	1.0	0.0	0.0	0.0	0.0	0.0	0.0	0.0	0.0	0.0	0.0	0.0	0.0	0.0	124.0	88.0	72.0	0.0	0.0	0.0	248.0	32.0	0.0	0.0	0.0	0.0	0.0	3.0	7.0	7.0	15.0	0.0	0.0	0.0	k__Bacteria; p__Bacteroidetes; c__Bacteroidia; o__Bacteroidales; f__Prevotellaceae; g__Prevotella; s__copri
OTU_2537	3.0	1.0	0.0	0.0	0.0	0.0	3.0	0.0	0.0	0.0	2.0	0.0	1.0	1.0	0.0	0.0	0.0	0.0	1.0	0.0	6.0	5.0	5.0	3.0	7.0	4.0	1.0	3.0	0.0	4.0	1.0	28.0	12.0	7.0	9.0	5.0	1.0	0.0	2.0	2.0	k__Bacteria; p__Firmicutes; c__Clostridia; o__Clostridiales; f__Lachnospiraceae; g__Blautia; s__
OTU_838	9.0	5.0	12.0	20.0	7.0	7.0	3.0	5.0	24.0	8.0	0.0	15.0	20.0	35.0	19.0	0.0	1.0	2.0	0.0	3.0	3.0	3.0	3.0	0.0	0.0	0.0	13.0	11.0	0.0	0.0	3.0	0.0	0.0	4.0	6.0	3.0	9.0	5.0	0.0	0.0	k__Bacteria; p__Bacteroidetes; c__Bacteroidia; o__Bacteroidales; f__Porphyromonadaceae; g__Parabacteroides; s__distasonis
OTU_1446	6.0	0.0	0.0	0.0	0.0	0.0	0.0	0.0	0.0	0.0	0.0	0.0	0.0	0.0	0.0	0.0	0.0	0.0	1.0	0.0	64.0	61.0	54.0	42.0	49.0	62.0	0.0	5.0	2.0	8.0	4.0	26.0	22.0	7.0	7.0	3.0	11.0	0.0	0.0	0.0	k__Bacteria; p__Firmicutes; c__Clostridia; o__Clostridiales; f__Ruminococcaceae; g__; s__
OTU_2306	8.0	0.0	4.0	0.0	0.0	0.0	2.0	3.0	0.0	1.0	0.0	0.0	0.0	0.0	0.0	0.0	1.0	0.0	1.0	0.0	244.0	190.0	136.0	0.0	0.0	0.0	12.0	15.0	0.0	0.0	0.0	0.0	0.0	23.0	22.0	8.0	20.0	0.0	0.0	0.0	k__Bacteria; p__Bacteroidetes; c__Bacteroidia; o__Bacteroidales; f__S24-7; g__; s__
OTU_1948	11.0	1.0	0.0	0.0	0.0	0.0	0.0	0.0	0.0	0.0	0.0	0.0	0.0	0.0	1.0	0.0	1.0	0.0	0.0	0.0	0.0	0.0	0.0	0.0	0.0	0.0	0.0	0.0	0.0	0.0	0.0	14.0	22.0	3.0	2.0	3.0	12.0	0.0	1.0	0.0	k__Bacteria; p__Actinobacteria; c__Actinobacteria; o__Bifidobacteriales; f__Bifidobacteriaceae; g__Bifidobacterium; s__
OTU_378	4.0	0.0	0.0	0.0	0.0	0.0	7.0	1.0	0.0	0.0	0.0	0.0	0.0	0.0	0.0	0.0	0.0	0.0	0.0	0.0	9.0	1.0	3.0	0.0	0.0	0.0	5.0	3.0	0.0	0.0	0.0	0.0	0.0	12.0	21.0	7.0	7.0	0.0	0.0	0.0	k__Bacteria; p__Firmicutes; c__Clostridia; o__Clostridiales; f__; g__; s__
OTU_92	1.0	0.0	0.0	0.0	0.0	0.0	0.0	0.0	0.0	0.0	0.0	0.0	0.0	0.0	1.0	0.0	0.0	0.0	0.0	0.0	321.0	237.0	219.0	0.0	0.0	0.0	1.0	3.0	0.0	0.0	0.0	0.0	0.0	0.0	2.0	0.0	1.0	0.0	0.0	0.0	k__Bacteria; p__Firmicutes; c__Clostridia; o__Clostridiales; f__; g__; s__
OTU_2282	19.0	1.0	4.0	1.0	2.0	1.0	1.0	4.0	10.0	4.0	0.0	49.0	53.0	92.0	66.0	1.0	8.0	6.0	2.0	4.0	10.0	8.0	5.0	3.0	6.0	1.0	8.0	4.0	0.0	24.0	21.0	14.0	10.0	9.0	8.0	3.0	9.0	6.0	0.0	2.0	k__Bacteria; p__Bacteroidetes; c__Bacteroidia; o__Bacteroidales; f__Bacteroidaceae; g__Bacteroides; s__uniformis
OTU_1768	2.0	0.0	0.0	0.0	1.0	0.0	2.0	0.0	0.0	0.0	1.0	0.0	2.0	0.0	0.0	1.0	1.0	0.0	0.0	0.0	3.0	1.0	6.0	1.0	0.0	5.0	0.0	1.0	1.0	1.0	0.0	17.0	16.0	4.0	6.0	3.0	6.0	0.0	2.0	0.0	k__Bacteria; p__Firmicutes; c__Clostridia; o__Clostridiales; f__Lachnospiraceae; g__Blautia; s__
OTU_1727	2.0	0.0	0.0	0.0	0.0	0.0	0.0	0.0	0.0	0.0	0.0	0.0	0.0	0.0	0.0	0.0	0.0	0.0	0.0	0.0	0.0	0.0	0.0	0.0	0.0	0.0	0.0	0.0	0.0	0.0	0.0	0.0	0.0	0.0	0.0	0.0	0.0	0.0	0.0	0.0	k__Bacteria; p__Firmicutes; c__Clostridia; o__Clostridiales; f__Clostridiaceae; g__Clostridium; s__
OTU_2920	9.0	18.0	15.0	4.0	5.0	7.0	4.0	6.0	16.0	13.0	0.0	0.0	2.0	0.0	0.0	0.0	0.0	0.0	0.0	0.0	8.0	7.0	3.0	0.0	0.0	0.0	24.0	8.0	0.0	0.0	0.0	0.0	1.0	18.0	16.0	7.0	16.0	14.0	0.0	0.0	k__Bacteria; p__Bacteroidetes; c__Bacteroidia; o__Bacteroidales; f__Porphyromonadaceae; g__Parabacteroides; s__distasonis
OTU_1012	1.0	2.0	1.0	0.0	0.0	0.0	0.0	0.0	0.0	0.0	16.0	0.0	0.0	1.0	0.0	5.0	0.0	0.0	0.0	0.0	3.0	7.0	4.0	8.0	6.0	5.0	7.0	1.0	0.0	9.0	3.0	20.0	20.0	2.0	0.0	3.0	4.0	0.0	0.0	4.0	k__Bacteria; p__Firmicutes; c__Clostridia; o__Clostridiales; f__Lachnospiraceae
OTU_2864	1.0	13.0	25.0	15.0	31.0	0.0	0.0	0.0	1.0	0.0	0.0	9.0	12.0	19.0	7.0	0.0	0.0	0.0	0.0	0.0	0.0	0.0	0.0	0.0	0.0	0.0	0.0	0.0	0.0	0.0	0.0	0.0	0.0	0.0	0.0	0.0	0.0	0.0	0.0	0.0	k__Bacteria; p__Bacteroidetes; c__Bacteroidia; o__Bacteroidales; f__Bacteroidaceae; g__Bacteroides; s__
OTU_2014	9.0	0.0	0.0	0.0	0.0	0.0	0.0	0.0	0.0	0.0	0.0	0.0	0.0	0.0	0.0	1.0	0.0	0.0	0.0	0.0	1.0	0.0	1.0	0.0	2.0	0.0	0.0	0.0	0.0	0.0	0.0	3.0	9.0	3.0	3.0	2.0	4.0	0.0	2.0	0.0	k__Bacteria; p__Firmicutes; c__Clostridia; o__Clostridiales; f__Ruminococcaceae; g__; s__
OTU_2576	1.0	0.0	0.0	0.0	0.0	0.0	0.0	0.0	0.0	0.0	0.0	0.0	0.0	0.0	0.0	0.0	0.0	0.0	0.0	0.0	18.0	11.0	15.0	9.0	21.0	20.0	0.0	0.0	0.0	0.0	0.0	3.0	2.0	0.0	0.0	0.0	0.0	0.0	0.0	0.0	k__Bacteria; p__Firmicutes; c__Clostridia; o__Clostridiales; f__Lachnospiraceae
OTU_2554	3.0	0.0	0.0	0.0	0.0	0.0	0.0	0.0	0.0	0.0	0.0	0.0	0.0	0.0	0.0	0.0	0.0	1.0	0.0	0.0	0.0	0.0	0.0	0.0	0.0	0.0	5.0	2.0	0.0	0.0	0.0	15.0	12.0	2.0	4.0	4.0	7.0	0.0	1.0	0.0	k__Bacteria; p__Actinobacteria; c__Actinobacteria; o__Bifidobacteriales; f__Bifidobacteriaceae; g__Bifidobacterium; s__adolescentis
OTU_3012	4.0	0.0	0.0	0.0	0.0	0.0	0.0	0.0	0.0	0.0	0.0	0.0	0.0	0.0	0.0	1.0	0.0	0.0	0.0	0.0	234.0	156.0	145.0	49.0	87.0	121.0	4.0	2.0	1.0	4.0	2.0	24.0	12.0	4.0	13.0	29.0	5.0	0.0	6.0	0.0	k__Bacteria; p__Firmicutes; c__Clostridia; o__Clostridiales; f__; g__; s__
OTU_2799	3.0	0.0	0.0	0.0	0.0	0.0	2.0	0.0	0.0	0.0	2.0	0.0	0.0	0.0	0.0	1.0	0.0	0.0	0.0	0.0	0.0	0.0	3.0	1.0	1.0	1.0	1.0	2.0	3.0	6.0	0.0	8.0	11.0	2.0	5.0	2.0	2.0	0.0	0.0	1.0	k__Bacteria; p__Firmicutes; c__Clostridia; o__Clostridiales; f__Ruminococcaceae; g__; s__
OTU_2380	2.0	0.0	0.0	0.0	0.0	0.0	5.0	0.0	0.0	0.0	0.0	0.0	0.0	0.0	0.0	0.0	0.0	0.0	0.0	0.0	0.0	0.0	0.0	0.0	0.0	0.0	4.0	3.0	0.0	0.0	0.0	0.0	0.0	23.0	20.0	10.0	5.0	1.0	0.0	0.0	k__Bacteria; p__Actinobacteria; c__Actinobacteria; o__Bifidobacteriales; f__Bifidobacteriaceae; g__Bifidobacterium; s__
OTU_1628	3.0	5.0	2.0	6.0	2.0	2.0	2.0	15.0	22.0	18.0	0.0	0.0	0.0	0.0	0.0	0.0	0.0	0.0	1.0	2.0	0.0	0.0	0.0	0.0	0.0	0.0	0.0	3.0	0.0	0.0	0.0	0.0	0.0	3.0	0.0	0.0	5.0	18.0	0.0	0.0	k__Bacteria; p__Proteobacteria; c__Gammaproteobacteria; o__Enterobacteriales; f__Enterobacteriaceae
OTU_3280	14.0	8.0	7.0	0.0	5.0	1.0	2.0	12.0	27.0	14.0	15.0	0.0	1.0	5.0	0.0	25.0	39.0	5.0	9.0	11.0	0.0	0.0	0.0	0.0	0.0	0.0	6.0	3.0	16.0	13.0	14.0	7.0	26.0	4.0	1.0	0.0	8.0	9.0	10.0	26.0	k__Bacteria; p__Proteobacteria; c__Gammaproteobacteria; o__Enterobacteriales; f__Enterobacteriaceae; g__; s__
OTU_3570	5.0	0.0	0.0	0.0	0.0	0.0	11.0	0.0	0.0	0.0	7.0	0.0	0.0	0.0	0.0	4.0	0.0	0.0	0.0	0.0	3.0	0.0	0.0	0.0	0.0	0.0	1.0	7.0	0.0	6.0	0.0	13.0	6.0	42.0	44.0	27.0	11.0	0.0	3.0	2.0	k__Bacteria; p__Firmicutes; c__Clostridia; o__Clostridiales; f__Ruminococcaceae; g__Ruminococcus; s__
OTU_2720	3.0	17.0	22.0	6.0	6.0	1.0	0.0	2.0	6.0	1.0	1.0	34.0	29.0	32.0	32.0	0.0	5.0	1.0	3.0	1.0	6.0	0.0	6.0	1.0	0.0	0.0	3.0	2.0	1.0	9.0	1.0	2.0	3.0	5.0	1.0	1.0	3.0	0.0	2.0	1.0	k__Bacteria; p__Bacteroidetes; c__Bacteroidia; o__Bacteroidales; f__Bacteroidaceae; g__Bacteroides; s__
OTU_3361	15.0	50.0	68.0	59.0	57.0	70.0	27.0	131.0	180.0	186.0	0.0	0.0	0.0	0.0	0.0	0.0	0.0	1.0	3.0	10.0	1.0	0.0	0.0	0.0	0.0	0.0	6.0	20.0	0.0	0.0	0.0	0.0	0.0	20.0	12.0	4.0	19.0	172.0	0.0	0.0	k__Bacteria; p__Proteobacteria; c__Gammaproteobacteria; o__Enterobacteriales; f__Enterobacteriaceae; g__; s__
OTU_3217	4.0	1.0	1.0	4.0	1.0	1.0	2.0	0.0	8.0	4.0	4.0	0.0	3.0	1.0	0.0	5.0	9.0	5.0	3.0	3.0	0.0	0.0	0.0	0.0	0.0	0.0	6.0	2.0	0.0	7.0	4.0	6.0	8.0	4.0	2.0	1.0	7.0	2.0	8.0	4.0	k__Bacteria; p__Proteobacteria; c__Gammaproteobacteria; o__Enterobacteriales; f__Enterobacteriaceae; g__; s__
OTU_572	1.0	0.0	0.0	0.0	0.0	0.0	1.0	0.0	2.0	0.0	0.0	0.0	0.0	0.0	0.0	0.0	0.0	0.0	0.0	0.0	3.0	0.0	3.0	0.0	0.0	0.0	0.0	0.0	0.0	0.0	0.0	0.0	0.0	2.0	3.0	1.0	3.0	0.0	0.0	0.0	k__Bacteria; p__Firmicutes; c__Clostridia; o__Clostridiales; f__Ruminococcaceae; g__Ruminococcus; s__
OTU_1714	8.0	0.0	0.0	0.0	0.0	0.0	1.0	0.0	0.0	0.0	0.0	0.0	0.0	0.0	0.0	3.0	0.0	0.0	0.0	0.0	1.0	1.0	1.0	2.0	1.0	2.0	1.0	7.0	0.0	2.0	0.0	9.0	4.0	12.0	33.0	21.0	6.0	0.0	1.0	0.0	k__Bacteria; p__Firmicutes; c__Clostridia; o__Clostridiales; f__Lachnospiraceae; g__; s__
OTU_1725	8.0	0.0	0.0	0.0	0.0	0.0	0.0	0.0	0.0	0.0	1.0	0.0	0.0	0.0	0.0	1.0	0.0	0.0	0.0	0.0	5.0	4.0	10.0	0.0	0.0	1.0	0.0	1.0	1.0	2.0	3.0	3.0	6.0	5.0	4.0	3.0	8.0	0.0	0.0	0.0	k__Bacteria; p__Firmicutes; c__Clostridia; o__Clostridiales; f__Ruminococcaceae; g__Oscillospira; s__
OTU_343	3.0	0.0	0.0	0.0	0.0	0.0	0.0	0.0	0.0	0.0	0.0	0.0	0.0	0.0	0.0	0.0	0.0	0.0	0.0	0.0	3.0	2.0	3.0	0.0	2.0	2.0	0.0	0.0	1.0	1.0	1.0	27.0	15.0	9.0	5.0	0.0	4.0	0.0	0.0	1.0	k__Bacteria; p__Firmicutes; c__Clostridia; o__Clostridiales; f__; g__; s__
OTU_1983	2.0	10.0	5.0	0.0	1.0	0.0	0.0	0.0	0.0	0.0	0.0	0.0	0.0	0.0	0.0	0.0	0.0	0.0	0.0	0.0	7.0	5.0	8.0	1.0	0.0	1.0	8.0	0.0	0.0	1.0	0.0	0.0	0.0	0.0	0.0	0.0	0.0	0.0	0.0	0.0	k__Bacteria; p__Bacteroidetes; c__Bacteroidia; o__Bacteroidales; f__Prevotellaceae; g__Prevotella; s__
OTU_625	6.0	3.0	2.0	1.0	2.0	0.0	0.0	3.0	7.0	2.0	22.0	1.0	1.0	1.0	0.0	45.0	26.0	9.0	5.0	3.0	0.0	1.0	0.0	1.0	0.0	0.0	2.0	2.0	21.0	13.0	11.0	25.0	17.0	1.0	0.0	2.0	2.0	3.0	10.0	30.0	k__Bacteria; p__Proteobacteria; c__Gammaproteobacteria; o__Enterobacteriales; f__Enterobacteriaceae; g__; s__
OTU_2924	8.0	0.0	0.0	0.0	0.0	0.0	3.0	0.0	0.0	0.0	6.0	0.0	0.0	0.0	0.0	0.0	0.0	0.0	0.0	0.0	13.0	14.0	5.0	2.0	3.0	2.0	9.0	1.0	2.0	1.0	0.0	12.0	8.0	7.0	15.0	15.0	4.0	0.0	3.0	1.0	k__Bacteria; p__Firmicutes; c__Clostridia; o__Clostridiales; f__Ruminococcaceae; g__; s__
OTU_2139	1.0	2.0	2.0	3.0	4.0	1.0	0.0	5.0	9.0	7.0	0.0	0.0	0.0	0.0	0.0	0.0	0.0	0.0	2.0	1.0	0.0	0.0	0.0	0.0	0.0	0.0	0.0	0.0	0.0	0.0	0.0	0.0	0.0	1.0	0.0	0.0	1.0	3.0	0.0	0.0	k__Bacteria; p__Proteobacteria; c__Gammaproteobacteria; o__Enterobacteriales; f__Enterobacteriaceae; g__; s__
OTU_2093	5.0	0.0	0.0	1.0	0.0	2.0	0.0	3.0	1.0	2.0	0.0	0.0	0.0	0.0	0.0	0.0	0.0	0.0	0.0	0.0	0.0	0.0	0.0	0.0	0.0	0.0	1.0	5.0	0.0	0.0	0.0	0.0	0.0	2.0	0.0	0.0	2.0	1.0	0.0	0.0	k__Bacteria; p__Bacteroidetes; c__Bacteroidia; o__Bacteroidales; f__Porphyromonadaceae; g__Parabacteroides; s__distasonis
OTU_2992	6.0	4.0	9.0	7.0	7.0	11.0	4.0	26.0	59.0	25.0	0.0	0.0	0.0	0.0	0.0	0.0	0.0	0.0	0.0	0.0	0.0	0.0	0.0	0.0	0.0	0.0	1.0	2.0	0.0	0.0	0.0	0.0	0.0	2.0	4.0	0.0	3.0	20.0	0.0	0.0	k__Bacteria; p__Proteobacteria; c__Gammaproteobacteria; o__Enterobacteriales; f__Enterobacteriaceae; g__Klebsiella; s__
OTU_3755	3.0	0.0	1.0	1.0	0.0	0.0	0.0	1.0	1.0	2.0	3.0	0.0	0.0	0.0	0.0	6.0	7.0	7.0	1.0	4.0	0.0	0.0	0.0	0.0	0.0	0.0	0.0	1.0	1.0	4.0	0.0	4.0	2.0	0.0	0.0	1.0	2.0	1.0	2.0	3.0	k__Bacteria; p__Proteobacteria; c__Gammaproteobacteria; o__Enterobacteriales; f__Enterobacteriaceae; g__; s__
OTU_561	9.0	106.0	53.0	47.0	33.0	0.0	0.0	0.0	0.0	0.0	0.0	0.0	0.0	0.0	0.0	0.0	0.0	0.0	0.0	0.0	13.0	19.0	13.0	0.0	0.0	0.0	51.0	11.0	0.0	0.0	0.0	0.0	0.0	0.0	3.0	1.0	9.0	0.0	0.0	0.0	k__Bacteria; p__Bacteroidetes; c__Bacteroidia; o__Bacteroidales; f__Prevotellaceae; g__Prevotella; s__copri
OTU_3406	3.0	2.0	2.0	5.0	0.0	1.0	0.0	3.0	2.0	0.0	0.0	44.0	38.0	66.0	58.0	0.0	2.0	1.0	0.0	3.0	4.0	1.0	2.0	1.0	2.0	1.0	3.0	2.0	2.0	7.0	4.0	3.0	6.0	2.0	4.0	1.0	8.0	2.0	1.0	0.0	k__Bacteria; p__Bacteroidetes; c__Bacteroidia; o__Bacteroidales; f__Bacteroidaceae; g__Bacteroides; s__
OTU_3568	7.0	6.0	5.0	1.0	3.0	3.0	0.0	6.0	8.0	0.0	0.0	0.0	0.0	0.0	0.0	0.0	0.0	1.0	0.0	0.0	0.0	0.0	0.0	0.0	0.0	0.0	12.0	2.0	0.0	1.0	0.0	0.0	0.0	4.0	2.0	1.0	3.0	2.0	0.0	0.0	k__Bacteria; p__Bacteroidetes; c__Bacteroidia; o__Bacteroidales; f__Porphyromonadaceae; g__Parabacteroides; s__distasonis
OTU_1240	11.0	0.0	0.0	0.0	0.0	0.0	68.0	2.0	1.0	2.0	0.0	1.0	0.0	0.0	0.0	0.0	0.0	0.0	0.0	0.0	0.0	0.0	0.0	0.0	0.0	0.0	20.0	24.0	0.0	0.0	0.0	0.0	0.0	395.0	475.0	217.0	16.0	6.0	0.0	0.0	k__Bacteria; p__Actinobacteria; c__Actinobacteria; o__Bifidobacteriales; f__Bifidobacteriaceae; g__Bifidobacterium; s__
OTU_3140	5.0	0.0	1.0	1.0	0.0	7.0	8.0	4.0	4.0	6.0	0.0	0.0	0.0	0.0	0.0	0.0	0.0	0.0	0.0	0.0	0.0	0.0	0.0	0.0	0.0	0.0	0.0	1.0	0.0	0.0	0.0	9.0	2.0	19.0	5.0	2.0	2.0	15.0	0.0	0.0	k__Bacteria; p__Proteobacteria; c__Gammaproteobacteria; o__Enterobacteriales; f__Enterobacteriaceae
OTU_3583	17.0	74.0	103.0	144.0	145.0	0.0	0.0	0.0	3.0	1.0	4.0	31.0	22.0	50.0	53.0	7.0	4.0	7.0	1.0	6.0	32.0	13.0	10.0	6.0	11.0	4.0	2.0	18.0	4.0	11.0	10.0	20.0	31.0	10.0	11.0	6.0	12.0	4.0	2.0	1.0	k__Bacteria; p__Bacteroidetes; c__Bacteroidia; o__Bacteroidales; f__Bacteroidaceae; g__Bacteroides; s__
OTU_3043	9.0	16.0	26.0	25.0	10.0	27.0	15.0	51.0	92.0	83.0	0.0	0.0	0.0	0.0	0.0	1.0	0.0	0.0	2.0	22.0	0.0	1.0	0.0	0.0	0.0	0.0	2.0	2.0	0.0	0.0	0.0	0.0	1.0	3.0	4.0	4.0	8.0	67.0	0.0	0.0	k__Bacteria; p__Proteobacteria; c__Gammaproteobacteria; o__Enterobacteriales; f__Enterobacteriaceae; g__Klebsiella; s__
OTU_2513	3.0	0.0	0.0	0.0	0.0	0.0	7.0	0.0	0.0	0.0	0.0	0.0	0.0	0.0	0.0	0.0	0.0	0.0	0.0	0.0	37.0	22.0	21.0	0.0	0.0	0.0	4.0	4.0	0.0	0.0	0.0	0.0	0.0	18.0	25.0	7.0	5.0	0.0	0.0	0.0	k__Bacteria; p__Firmicutes; c__Clostridia; o__Clostridiales; f__Lachnospiraceae; g__; s__
OTU_301	6.0	0.0	0.0	0.0	0.0	0.0	8.0	0.0	0.0	0.0	4.0	0.0	0.0	0.0	0.0	0.0	0.0	0.0	0.0	0.0	31.0	21.0	17.0	2.0	0.0	1.0	5.0	8.0	0.0	2.0	0.0	16.0	12.0	27.0	49.0	26.0	10.0	0.0	0.0	1.0	k__Bacteria; p__Firmicutes; c__Clostridia; o__Clostridiales; f__Ruminococcaceae; g__; s__
OTU_2011	11.0	0.0	0.0	0.0	0.0	0.0	3.0	0.0	0.0	0.0	0.0	0.0	0.0	0.0	0.0	0.0	0.0	0.0	0.0	0.0	17.0	7.0	10.0	1.0	2.0	5.0	1.0	3.0	0.0	2.0	0.0	23.0	13.0	6.0	9.0	14.0	10.0	0.0	0.0	0.0	k__Bacteria; p__Firmicutes; c__Clostridia; o__Clostridiales; f__Lachnospiraceae; g__; s__
OTU_2790	15.0	1.0	0.0	0.0	0.0	9.0	9.0	13.0	28.0	18.0	0.0	0.0	0.0	0.0	0.0	0.0	0.0	0.0	0.0	0.0	0.0	0.0	0.0	1.0	0.0	0.0	0.0	3.0	0.0	0.0	0.0	11.0	12.0	25.0	7.0	0.0	10.0	26.0	0.0	0.0	k__Bacteria; p__Proteobacteria; c__Gammaproteobacteria; o__Enterobacteriales; f__Enterobacteriaceae
OTU_1064	5.0	4.0	3.0	3.0	6.0	2.0	2.0	6.0	11.0	6.0	14.0	2.0	2.0	1.0	5.0	30.0	31.0	21.0	23.0	25.0	0.0	0.0	0.0	0.0	0.0	0.0	9.0	4.0	13.0	11.0	5.0	10.0	7.0	2.0	4.0	2.0	10.0	3.0	16.0	9.0	k__Bacteria; p__Proteobacteria; c__Gammaproteobacteria; o__Enterobacteriales; f__Enterobacteriaceae; g__; s__
OTU_2776	1.0	0.0	4.0	9.0	3.0	0.0	2.0	0.0	1.0	1.0	0.0	8.0	3.0	11.0	9.0	3.0	6.0	4.0	1.0	4.0	0.0	1.0	0.0	17.0	9.0	23.0	2.0	3.0	0.0	8.0	1.0	15.0	8.0	1.0	0.0	2.0	1.0	0.0	0.0	0.0	k__Bacteria; p__Bacteroidetes; c__Bacteroidia; o__Bacteroidales; f__Bacteroidaceae; g__Bacteroides; s__
OTU_3081	4.0	1.0	1.0	0.0	0.0	0.0	0.0	0.0	0.0	0.0	0.0	0.0	0.0	0.0	0.0	0.0	0.0	0.0	0.0	0.0	0.0	0.0	0.0	0.0	0.0	0.0	5.0	1.0	0.0	0.0	0.0	9.0	7.0	0.0	1.0	1.0	9.0	0.0	0.0	0.0	k__Bacteria; p__Actinobacteria; c__Actinobacteria; o__Bifidobacteriales; f__Bifidobacteriaceae; g__Bifidobacterium; s__adolescentis
OTU_3387	1.0	0.0	0.0	0.0	0.0	0.0	0.0	1.0	0.0	0.0	23.0	0.0	0.0	0.0	0.0	32.0	0.0	0.0	0.0	0.0	15.0	4.0	7.0	46.0	57.0	109.0	0.0	0.0	1.0	13.0	4.0	96.0	78.0	0.0	3.0	3.0	0.0	0.0	13.0	14.0	k__Bacteria; p__Firmicutes; c__Clostridia; o__Clostridiales; f__Lachnospiraceae; g__Lachnospira; s__
OTU_1196	17.0	8.0	16.0	3.0	7.0	9.0	3.0	17.0	13.0	6.0	0.0	98.0	135.0	142.0	99.0	0.0	8.0	4.0	3.0	2.0	9.0	2.0	6.0	0.0	0.0	0.0	7.0	22.0	0.0	6.0	13.0	2.0	0.0	8.0	9.0	4.0	9.0	13.0	0.0	0.0	k__Bacteria; p__Bacteroidetes; c__Bacteroidia; o__Bacteroidales
OTU_3973	2.0	0.0	0.0	0.0	0.0	0.0	2.0	1.0	0.0	1.0	3.0	0.0	2.0	2.0	0.0	7.0	0.0	0.0	0.0	0.0	12.0	4.0	9.0	36.0	66.0	66.0	2.0	4.0	0.0	3.0	2.0	69.0	41.0	0.0	11.0	8.0	3.0	0.0	2.0	3.0	k__Bacteria; p__Firmicutes; c__Clostridia; o__Clostridiales; f__Lachnospiraceae
OTU_1301	13.0	0.0	0.0	0.0	0.0	0.0	33.0	1.0	0.0	0.0	1.0	0.0	1.0	0.0	0.0	0.0	0.0	0.0	0.0	0.0	1.0	0.0	1.0	0.0	0.0	0.0	23.0	31.0	0.0	0.0	0.0	0.0	0.0	158.0	172.0	61.0	19.0	0.0	0.0	0.0	k__Bacteria; p__Actinobacteria; c__Actinobacteria; o__Bifidobacteriales; f__Bifidobacteriaceae; g__Bifidobacterium; s__
OTU_171	1.0	0.0	0.0	0.0	0.0	0.0	1.0	0.0	0.0	0.0	0.0	0.0	0.0	0.0	0.0	0.0	0.0	0.0	0.0	0.0	96.0	72.0	87.0	0.0	0.0	0.0	0.0	0.0	0.0	0.0	0.0	0.0	0.0	2.0	1.0	9.0	2.0	0.0	0.0	0.0	k__Bacteria; p__Firmicutes; c__Clostridia; o__Clostridiales; f__Ruminococcaceae; g__; s__
OTU_1298	2.0	0.0	0.0	0.0	0.0	0.0	0.0	0.0	0.0	0.0	1.0	0.0	0.0	0.0	0.0	0.0	0.0	0.0	0.0	0.0	1.0	0.0	0.0	0.0	0.0	0.0	0.0	1.0	0.0	0.0	0.0	5.0	5.0	2.0	8.0	3.0	9.0	0.0	1.0	0.0	k__Bacteria; p__Firmicutes; c__Clostridia; o__Clostridiales; f__Ruminococcaceae; g__; s__
OTU_178	4.0	0.0	0.0	0.0	0.0	0.0	5.0	0.0	0.0	0.0	0.0	0.0	0.0	0.0	0.0	0.0	0.0	0.0	0.0	0.0	1.0	0.0	0.0	0.0	0.0	0.0	0.0	1.0	0.0	0.0	0.0	0.0	0.0	140.0	179.0	351.0	7.0	0.0	0.0	0.0	k__Bacteria; p__Actinobacteria; c__Actinobacteria; o__Bifidobacteriales; f__Bifidobacteriaceae; g__Bifidobacterium; s__longum
OTU_2105	4.0	1.0	0.0	0.0	0.0	0.0	0.0	0.0	1.0	0.0	0.0	0.0	0.0	0.0	0.0	0.0	0.0	0.0	0.0	0.0	19.0	14.0	18.0	29.0	39.0	46.0	2.0	1.0	0.0	0.0	4.0	6.0	2.0	2.0	1.0	1.0	3.0	0.0	0.0	0.0	k__Bacteria; p__Firmicutes; c__Clostridia; o__Clostridiales; f__; g__; s__
OTU_3645	3.0	0.0	0.0	0.0	0.0	0.0	0.0	1.0	1.0	4.0	1.0	0.0	1.0	2.0	3.0	4.0	3.0	7.0	4.0	10.0	0.0	0.0	0.0	2905.0	3088.0	4867.0	0.0	1.0	12.0	9.0	6.0	1028.0	475.0	1.0	0.0	0.0	2.0	0.0	0.0	2.0	k__Bacteria; p__Bacteroidetes; c__Bacteroidia; o__Bacteroidales; f__Bacteroidaceae; g__Bacteroides; s__
OTU_3764	4.0	0.0	0.0	0.0	0.0	0.0	5.0	0.0	0.0	0.0	6.0	0.0	0.0	0.0	0.0	3.0	0.0	0.0	0.0	0.0	5.0	0.0	0.0	0.0	0.0	0.0	2.0	1.0	3.0	4.0	1.0	12.0	5.0	7.0	15.0	10.0	5.0	0.0	0.0	4.0	k__Bacteria; p__Firmicutes; c__Clostridia; o__Clostridiales; f__Ruminococcaceae; g__; s__
OTU_369	6.0	0.0	0.0	0.0	0.0	0.0	5.0	0.0	0.0	0.0	1.0	0.0	0.0	0.0	0.0	0.0	0.0	0.0	0.0	0.0	36.0	18.0	29.0	0.0	0.0	0.0	2.0	4.0	0.0	0.0	0.0	0.0	0.0	6.0	23.0	11.0	3.0	0.0	0.0	0.0	k__Bacteria; p__Firmicutes; c__Clostridia; o__Clostridiales; f__Lachnospiraceae
OTU_3096	3.0	1.0	4.0	0.0	4.0	3.0	1.0	4.0	8.0	6.0	0.0	0.0	0.0	0.0	0.0	0.0	0.0	0.0	0.0	0.0	2.0	0.0	1.0	0.0	0.0	0.0	4.0	2.0	0.0	0.0	0.0	0.0	0.0	0.0	8.0	2.0	1.0	1.0	0.0	0.0	k__Bacteria; p__Bacteroidetes; c__Bacteroidia; o__Bacteroidales; f__Porphyromonadaceae; g__Parabacteroides; s__distasonis
OTU_3515	20.0	0.0	0.0	0.0	0.0	0.0	15.0	0.0	0.0	0.0	6.0	0.0	0.0	0.0	0.0	2.0	0.0	2.0	0.0	0.0	405.0	236.0	221.0	13.0	12.0	26.0	14.0	10.0	2.0	11.0	1.0	59.0	23.0	141.0	141.0	69.0	22.0	2.0	3.0	4.0	k__Bacteria; p__Firmicutes; c__Clostridia; o__Clostridiales; f__Ruminococcaceae; g__; s__
OTU_1310	1.0	0.0	0.0	0.0	0.0	0.0	0.0	0.0	1.0	2.0	3.0	0.0	1.0	0.0	0.0	0.0	4.0	4.0	1.0	0.0	0.0	0.0	0.0	0.0	0.0	0.0	0.0	0.0	1.0	1.0	0.0	1.0	0.0	1.0	2.0	0.0	0.0	0.0	0.0	0.0	k__Bacteria; p__Proteobacteria; c__Gammaproteobacteria; o__Enterobacteriales; f__Enterobacteriaceae; g__; s__
OTU_3093	3.0	1.0	1.0	0.0	2.0	1.0	2.0	2.0	6.0	4.0	7.0	2.0	0.0	1.0	1.0	17.0	2.0	7.0	4.0	2.0	0.0	0.0	0.0	0.0	0.0	0.0	0.0	1.0	5.0	6.0	2.0	4.0	0.0	2.0	0.0	0.0	0.0	6.0	0.0	4.0	k__Bacteria; p__Proteobacteria; c__Gammaproteobacteria; o__Enterobacteriales; f__Enterobacteriaceae; g__; s__
OTU_3521	11.0	8.0	7.0	9.0	11.0	3.0	0.0	7.0	21.0	22.0	50.0	3.0	6.0	5.0	8.0	99.0	111.0	67.0	49.0	56.0	0.0	0.0	0.0	0.0	4.0	1.0	13.0	20.0	64.0	77.0	27.0	70.0	41.0	18.0	13.0	2.0	32.0	29.0	43.0	92.0	k__Bacteria; p__Proteobacteria; c__Gammaproteobacteria; o__Enterobacteriales; f__Enterobacteriaceae; g__; s__
OTU_3166	12.0	2.0	1.0	0.0	0.0	0.0	5.0	0.0	0.0	0.0	1.0	0.0	0.0	0.0	0.0	0.0	0.0	0.0	0.0	0.0	67.0	22.0	41.0	3.0	3.0	6.0	4.0	11.0	1.0	2.0	0.0	11.0	4.0	48.0	56.0	19.0	28.0	0.0	0.0	0.0	k__Bacteria; p__Firmicutes; c__Clostridia; o__Clostridiales; f__Ruminococcaceae; g__Oscillospira; s__
OTU_2398	6.0	0.0	0.0	0.0	0.0	35.0	130.0	14.0	79.0	126.0	1.0	0.0	0.0	0.0	0.0	0.0	0.0	0.0	0.0	0.0	7.0	2.0	5.0	0.0	0.0	3.0	1.0	11.0	0.0	1.0	1.0	12.0	8.0	534.0	520.0	331.0	20.0	160.0	0.0	4.0	k__Bacteria; p__Actinobacteria; c__Actinobacteria; o__Bifidobacteriales; f__Bifidobacteriaceae; g__Bifidobacterium; s__longum
OTU_2216	5.0	10.0	3.0	4.0	12.0	5.0	5.0	10.0	12.0	17.0	32.0	2.0	4.0	5.0	3.0	57.0	55.0	40.0	30.0	17.0	0.0	0.0	0.0	0.0	0.0	0.0	7.0	9.0	16.0	18.0	15.0	17.0	14.0	11.0	2.0	4.0	6.0	6.0	26.0	47.0	k__Bacteria; p__Proteobacteria; c__Gammaproteobacteria; o__Enterobacteriales; f__Enterobacteriaceae; g__; s__
OTU_676	3.0	0.0	0.0	0.0	0.0	3.0	0.0	0.0	2.0	0.0	0.0	0.0	2.0	1.0	0.0	0.0	1.0	2.0	0.0	0.0	0.0	0.0	0.0	0.0	0.0	0.0	0.0	2.0	0.0	1.0	0.0	1.0	0.0	0.0	1.0	0.0	2.0	1.0	0.0	0.0	k__Bacteria; p__Bacteroidetes; c__Bacteroidia; o__Bacteroidales; f__Bacteroidaceae; g__Bacteroides; s__uniformis
OTU_2381	4.0	0.0	0.0	0.0	0.0	0.0	0.0	0.0	0.0	0.0	0.0	0.0	0.0	0.0	0.0	0.0	0.0	0.0	0.0	0.0	0.0	0.0	0.0	0.0	0.0	0.0	1.0	5.0	0.0	0.0	0.0	0.0	0.0	11.0	27.0	61.0	3.0	0.0	0.0	0.0	k__Bacteria; p__Actinobacteria; c__Actinobacteria; o__Bifidobacteriales; f__Bifidobacteriaceae; g__Bifidobacterium; s__
OTU_2841	10.0	13.0	8.0	13.0	9.0	4.0	1.0	12.0	22.0	25.0	44.0	10.0	2.0	2.0	10.0	67.0	80.0	56.0	36.0	41.0	0.0	0.0	1.0	0.0	0.0	0.0	9.0	8.0	26.0	48.0	25.0	37.0	29.0	7.0	10.0	4.0	24.0	17.0	39.0	97.0	k__Bacteria; p__Proteobacteria; c__Gammaproteobacteria; o__Enterobacteriales; f__Enterobacteriaceae; g__; s__
OTU_2618	1.0	0.0	3.0	2.0	3.0	2.0	0.0	1.0	3.0	3.0	6.0	0.0	1.0	1.0	0.0	7.0	11.0	7.0	5.0	11.0	0.0	0.0	1.0	0.0	0.0	0.0	4.0	2.0	3.0	4.0	3.0	4.0	3.0	0.0	0.0	3.0	6.0	1.0	7.0	4.0	k__Bacteria; p__Proteobacteria; c__Gammaproteobacteria; o__Enterobacteriales; f__Enterobacteriaceae; g__; s__
OTU_2985	13.0	2.0	4.0	4.0	2.0	0.0	24.0	0.0	0.0	0.0	3.0	0.0	0.0	0.0	9.0	6.0	0.0	1.0	0.0	0.0	1088.0	693.0	672.0	547.0	666.0	986.0	13.0	17.0	1.0	9.0	3.0	158.0	74.0	27.0	46.0	44.0	6.0	0.0	5.0	1.0	k__Bacteria; p__Firmicutes; c__Clostridia; o__Clostridiales; f__; g__; s__
OTU_2248	1.0	0.0	0.0	0.0	0.0	0.0	0.0	0.0	0.0	0.0	1.0	1.0	0.0	1.0	1.0	2.0	0.0	0.0	0.0	0.0	27.0	18.0	26.0	5.0	7.0	7.0	0.0	1.0	0.0	0.0	1.0	10.0	8.0	0.0	2.0	9.0	0.0	0.0	0.0	2.0	k__Bacteria; p__Firmicutes; c__Clostridia; o__Clostridiales; f__Lachnospiraceae
OTU_1033	3.0	29.0	17.0	14.0	19.0	0.0	0.0	0.0	0.0	0.0	0.0	0.0	0.0	0.0	0.0	0.0	0.0	0.0	0.0	0.0	4.0	5.0	4.0	0.0	0.0	0.0	11.0	1.0	0.0	0.0	0.0	0.0	0.0	0.0	0.0	0.0	0.0	0.0	0.0	0.0	k__Bacteria; p__Bacteroidetes; c__Bacteroidia; o__Bacteroidales; f__Prevotellaceae; g__Prevotella; s__copri
OTU_41	5.0	2.0	1.0	0.0	1.0	0.0	0.0	3.0	7.0	0.0	0.0	0.0	0.0	0.0	0.0	0.0	6.0	2.0	3.0	0.0	5.0	6.0	2.0	2.0	0.0	2.0	0.0	0.0	0.0	0.0	0.0	3.0	3.0	4.0	0.0	0.0	2.0	1.0	0.0	0.0	k__Bacteria; p__Bacteroidetes; c__Bacteroidia; o__Bacteroidales; f__Bacteroidaceae; g__Bacteroides; s__
OTU_516	3.0	41.0	54.0	24.0	36.0	0.0	0.0	0.0	0.0	0.0	0.0	0.0	0.0	0.0	0.0	0.0	0.0	0.0	0.0	0.0	8.0	7.0	3.0	0.0	1.0	0.0	17.0	5.0	0.0	0.0	0.0	0.0	0.0	1.0	1.0	0.0	6.0	0.0	0.0	0.0	k__Bacteria; p__Bacteroidetes; c__Bacteroidia; o__Bacteroidales; f__Prevotellaceae; g__Prevotella; s__copri
OTU_3885	9.0	11.0	3.0	19.0	9.0	7.0	4.0	12.0	15.0	10.0	25.0	10.0	6.0	4.0	12.0	42.0	80.0	69.0	38.0	71.0	1.0	2.0	1.0	0.0	2.0	0.0	7.0	15.0	24.0	26.0	49.0	15.0	21.0	2.0	2.0	2.0	8.0	7.0	28.0	36.0	k__Bacteria; p__Proteobacteria; c__Gammaproteobacteria; o__Enterobacteriales; f__Enterobacteriaceae; g__; s__
OTU_3045	2.0	1.0	0.0	1.0	1.0	0.0	0.0	4.0	2.0	2.0	1.0	0.0	0.0	0.0	1.0	9.0	7.0	5.0	2.0	6.0	0.0	0.0	0.0	0.0	0.0	0.0	1.0	1.0	1.0	1.0	2.0	4.0	6.0	0.0	0.0	1.0	0.0	3.0	3.0	4.0	k__Bacteria; p__Proteobacteria; c__Gammaproteobacteria; o__Enterobacteriales; f__Enterobacteriaceae; g__; s__
OTU_3880	3.0	0.0	0.0	0.0	0.0	0.0	0.0	1.0	3.0	2.0	6.0	0.0	2.0	0.0	2.0	2.0	7.0	7.0	2.0	4.0	1.0	0.0	0.0	3876.0	4035.0	6221.0	0.0	0.0	15.0	13.0	14.0	1435.0	644.0	4.0	2.0	0.0	0.0	0.0	2.0	3.0	k__Bacteria; p__Bacteroidetes; c__Bacteroidia; o__Bacteroidales; f__Bacteroidaceae; g__Bacteroides; s__
OTU_2887	13.0	14.0	23.0	23.0	21.0	14.0	20.0	44.0	82.0	65.0	0.0	0.0	0.0	0.0	2.0	0.0	0.0	0.0	11.0	2.0	0.0	0.0	0.0	0.0	0.0	0.0	1.0	16.0	0.0	0.0	0.0	0.0	0.0	9.0	7.0	1.0	10.0	94.0	0.0	0.0	k__Bacteria; p__Proteobacteria; c__Gammaproteobacteria; o__Enterobacteriales; f__Enterobacteriaceae
OTU_2542	5.0	12.0	7.0	1.0	2.0	1.0	1.0	1.0	2.0	0.0	0.0	0.0	0.0	0.0	1.0	0.0	3.0	0.0	0.0	0.0	13.0	6.0	5.0	3.0	1.0	0.0	4.0	1.0	0.0	1.0	0.0	1.0	3.0	1.0	2.0	0.0	1.0	2.0	0.0	0.0	k__Bacteria; p__Bacteroidetes; c__Bacteroidia; o__Bacteroidales; f__Bacteroidaceae; g__Bacteroides; s__
OTU_700	3.0	0.0	0.0	0.0	0.0	0.0	3.0	0.0	0.0	0.0	3.0	0.0	0.0	0.0	0.0	0.0	0.0	0.0	0.0	0.0	12.0	10.0	3.0	3.0	7.0	15.0	2.0	1.0	1.0	7.0	0.0	31.0	18.0	10.0	16.0	9.0	7.0	0.0	4.0	0.0	k__Bacteria; p__Firmicutes; c__Clostridia; o__Clostridiales; f__Ruminococcaceae; g__; s__
OTU_398	2.0	0.0	0.0	0.0	0.0	0.0	0.0	0.0	0.0	0.0	0.0	0.0	0.0	0.0	0.0	0.0	0.0	0.0	0.0	0.0	11.0	12.0	12.0	0.0	3.0	0.0	2.0	1.0	0.0	0.0	0.0	3.0	2.0	2.0	5.0	3.0	6.0	0.0	0.0	0.0	k__Bacteria; p__Firmicutes; c__Clostridia; o__Clostridiales; f__Ruminococcaceae; g__Oscillospira; s__
OTU_3157	4.0	0.0	0.0	0.0	0.0	2.0	14.0	3.0	8.0	25.0	0.0	0.0	0.0	0.0	0.0	0.0	0.0	0.0	0.0	0.0	0.0	0.0	0.0	0.0	0.0	1.0	0.0	3.0	0.0	0.0	0.0	3.0	1.0	114.0	112.0	71.0	4.0	29.0	0.0	0.0	k__Bacteria; p__Actinobacteria; c__Actinobacteria; o__Bifidobacteriales; f__Bifidobacteriaceae; g__Bifidobacterium; s__longum
OTU_286	4.0	0.0	0.0	0.0	0.0	0.0	26.0	0.0	0.0	0.0	0.0	0.0	0.0	0.0	0.0	0.0	0.0	0.0	0.0	0.0	0.0	0.0	0.0	0.0	0.0	0.0	0.0	5.0	0.0	0.0	0.0	0.0	0.0	141.0	162.0	100.0	0.0	0.0	0.0	0.0	k__Bacteria; p__Actinobacteria; c__Actinobacteria; o__Bifidobacteriales; f__Bifidobacteriaceae; g__Bifidobacterium; s__longum
OTU_3520	35.0	0.0	0.0	0.0	0.0	0.0	9.0	1.0	1.0	0.0	24.0	0.0	0.0	0.0	0.0	14.0	1.0	0.0	0.0	0.0	26.0	14.0	9.0	21.0	67.0	37.0	5.0	6.0	14.0	28.0	9.0	187.0	181.0	46.0	48.0	25.0	29.0	0.0	10.0	12.0	k__Bacteria; p__Firmicutes; c__Clostridia; o__Clostridiales; f__Ruminococcaceae; g__Faecalibacterium; s__prausnitzii
OTU_3262	13.0	11.0	8.0	13.0	9.0	3.0	5.0	19.0	34.0	26.0	66.0	7.0	3.0	9.0	9.0	104.0	111.0	61.0	52.0	63.0	1.0	0.0	1.0	0.0	1.0	0.0	25.0	24.0	60.0	65.0	43.0	39.0	24.0	13.0	7.0	5.0	23.0	14.0	50.0	53.0	k__Bacteria; p__Proteobacteria; c__Gammaproteobacteria; o__Enterobacteriales; f__Enterobacteriaceae; g__; s__
OTU_3413	22.0	0.0	1.0	0.0	1.0	0.0	43.0	0.0	1.0	2.0	0.0	0.0	0.0	0.0	0.0	0.0	0.0	0.0	2.0	0.0	0.0	0.0	0.0	0.0	0.0	0.0	23.0	26.0	0.0	0.0	0.0	0.0	0.0	218.0	263.0	83.0	19.0	3.0	0.0	0.0	k__Bacteria; p__Actinobacteria; c__Actinobacteria; o__Bifidobacteriales; f__Bifidobacteriaceae; g__Bifidobacterium; s__
OTU_3893	4.0	6.0	3.0	0.0	3.0	2.0	0.0	10.0	3.0	7.0	0.0	7.0	18.0	32.0	16.0	5.0	22.0	28.0	8.0	8.0	0.0	2.0	0.0	1.0	4.0	2.0	8.0	1.0	3.0	6.0	11.0	12.0	10.0	1.0	2.0	0.0	7.0	2.0	2.0	5.0	k__Bacteria; p__Bacteroidetes; c__Bacteroidia; o__Bacteroidales; f__Porphyromonadaceae; g__Parabacteroides; s__distasonis
OTU_3740	11.0	0.0	0.0	0.0	0.0	0.0	3.0	0.0	0.0	0.0	1.0	0.0	0.0	0.0	0.0	1.0	0.0	0.0	0.0	0.0	10.0	8.0	3.0	5.0	11.0	12.0	0.0	9.0	0.0	5.0	0.0	28.0	17.0	13.0	15.0	5.0	13.0	0.0	1.0	1.0	k__Bacteria; p__Firmicutes; c__Clostridia; o__Clostridiales; f__Lachnospiraceae; g__; s__
OTU_3582	5.0	2.0	1.0	4.0	1.0	0.0	4.0	1.0	3.0	6.0	14.0	6.0	2.0	4.0	4.0	18.0	44.0	24.0	16.0	23.0	0.0	0.0	0.0	0.0	0.0	0.0	14.0	11.0	7.0	14.0	14.0	33.0	19.0	12.0	9.0	8.0	12.0	2.0	19.0	18.0	k__Bacteria; p__Proteobacteria; c__Gammaproteobacteria; o__Enterobacteriales; f__Enterobacteriaceae
OTU_1830	20.0	10.0	2.0	1.0	2.0	0.0	5.0	0.0	0.0	0.0	7.0	0.0	0.0	0.0	0.0	11.0	0.0	0.0	0.0	0.0	66.0	28.0	39.0	131.0	142.0	193.0	7.0	14.0	3.0	10.0	1.0	86.0	62.0	61.0	78.0	36.0	16.0	0.0	4.0	5.0	k__Bacteria; p__Firmicutes; c__Clostridia; o__Clostridiales; f__Lachnospiraceae; g__; s__
OTU_270	4.0	0.0	1.0	2.0	0.0	1.0	1.0	0.0	4.0	0.0	0.0	0.0	0.0	0.0	0.0	0.0	0.0	0.0	0.0	0.0	33.0	32.0	34.0	0.0	0.0	0.0	5.0	13.0	0.0	0.0	0.0	0.0	0.0	12.0	23.0	7.0	3.0	2.0	0.0	0.0	k__Bacteria; p__Bacteroidetes; c__Bacteroidia; o__Bacteroidales; f__Bacteroidaceae; g__Bacteroides
OTU_2672	26.0	53.0	51.0	51.0	50.0	55.0	46.0	125.0	227.0	186.0	0.0	0.0	0.0	0.0	0.0	1.0	0.0	2.0	3.0	26.0	0.0	0.0	0.0	1.0	0.0	0.0	2.0	32.0	0.0	1.0	0.0	0.0	0.0	25.0	7.0	5.0	35.0	152.0	1.0	0.0	k__Bacteria; p__Proteobacteria; c__Gammaproteobacteria; o__Enterobacteriales; f__Enterobacteriaceae; g__; s__
OTU_848	1.0	0.0	0.0	0.0	0.0	0.0	0.0	0.0	0.0	0.0	0.0	0.0	0.0	0.0	0.0	0.0	0.0	0.0	0.0	0.0	0.0	2.0	0.0	1.0	1.0	3.0	0.0	1.0	0.0	0.0	0.0	1.0	0.0	0.0	0.0	0.0	0.0	0.0	0.0	0.0	k__Bacteria; p__Firmicutes; c__Clostridia; o__Clostridiales; f__Lachnospiraceae; g__; s__
OTU_1807	1.0	8.0	5.0	1.0	4.0	0.0	0.0	1.0	0.0	0.0	1.0	0.0	0.0	0.0	2.0	1.0	0.0	0.0	0.0	0.0	13.0	11.0	6.0	5.0	10.0	12.0	1.0	1.0	0.0	1.0	1.0	17.0	3.0	0.0	4.0	4.0	1.0	0.0	0.0	0.0	k__Bacteria; p__Firmicutes; c__Clostridia; o__Clostridiales; f__Lachnospiraceae; g__; s__
OTU_356	1.0	0.0	0.0	0.0	0.0	0.0	3.0	0.0	0.0	0.0	0.0	0.0	0.0	0.0	0.0	1.0	0.0	0.0	0.0	0.0	17.0	13.0	9.0	11.0	12.0	13.0	6.0	0.0	0.0	0.0	0.0	4.0	0.0	5.0	10.0	0.0	0.0	0.0	0.0	0.0	k__Bacteria; p__Firmicutes; c__Clostridia; o__Clostridiales; f__Ruminococcaceae; g__; s__
OTU_3335	5.0	487.0	206.0	593.0	615.0	441.0	16.0	689.0	948.0	731.0	28.0	0.0	1.0	2.0	0.0	35.0	0.0	2.0	0.0	0.0	84.0	55.0	56.0	100.0	111.0	150.0	45.0	34.0	6.0	27.0	15.0	220.0	133.0	31.0	55.0	66.0	1.0	703.0	8.0	29.0	k__Bacteria; p__Firmicutes; c__Clostridia; o__Clostridiales; f__; g__; s__
OTU_3227	7.0	0.0	0.0	0.0	0.0	0.0	4.0	0.0	0.0	0.0	4.0	0.0	0.0	0.0	0.0	1.0	0.0	0.0	0.0	0.0	3.0	2.0	0.0	1.0	1.0	1.0	5.0	6.0	0.0	0.0	0.0	29.0	8.0	26.0	19.0	13.0	20.0	0.0	4.0	1.0	k__Bacteria; p__Firmicutes; c__Clostridia; o__Clostridiales; f__Ruminococcaceae; g__; s__
OTU_3553	3.0	128.0	170.0	385.0	385.0	0.0	2.0	2.0	2.0	0.0	4.0	34.0	25.0	42.0	53.0	11.0	25.0	17.0	11.0	9.0	2.0	4.0	0.0	5.0	4.0	13.0	7.0	3.0	41.0	26.0	13.0	27.0	20.0	1.0	0.0	2.0	2.0	0.0	0.0	3.0	k__Bacteria; p__Bacteroidetes; c__Bacteroidia; o__Bacteroidales; f__Bacteroidaceae; g__Bacteroides; s__caccae
OTU_1063	5.0	1.0	2.0	0.0	0.0	1.0	1.0	3.0	2.0	5.0	0.0	11.0	28.0	57.0	54.0	0.0	4.0	3.0	5.0	2.0	3.0	0.0	2.0	1.0	3.0	3.0	0.0	1.0	0.0	7.0	10.0	5.0	10.0	2.0	1.0	1.0	6.0	2.0	0.0	1.0	k__Bacteria; p__Bacteroidetes; c__Bacteroidia; o__Bacteroidales; f__Bacteroidaceae; g__Bacteroides; s__uniformis
OTU_2473	10.0	7.0	6.0	9.0	5.0	13.0	24.0	33.0	47.0	91.0	0.0	0.0	0.0	0.0	0.0	1.0	0.0	0.0	1.0	8.0	0.0	0.0	0.0	0.0	0.0	0.0	2.0	8.0	0.0	0.0	0.0	1.0	0.0	27.0	14.0	10.0	19.0	80.0	0.0	0.0	k__Bacteria; p__Proteobacteria; c__Gammaproteobacteria; o__Enterobacteriales; f__Enterobacteriaceae; g__Klebsiella; s__
OTU_1571	1.0	0.0	0.0	0.0	0.0	0.0	1.0	0.0	0.0	0.0	0.0	0.0	0.0	0.0	0.0	0.0	0.0	0.0	0.0	0.0	0.0	0.0	0.0	0.0	0.0	0.0	0.0	1.0	0.0	0.0	0.0	0.0	0.0	0.0	1.0	0.0	0.0	0.0	0.0	0.0	k__Bacteria; p__Bacteroidetes; c__Bacteroidia; o__Bacteroidales; f__Bacteroidaceae; g__Bacteroides; s__fragilis
OTU_3311	3.0	4.0	0.0	3.0	4.0	1.0	0.0	0.0	3.0	2.0	12.0	3.0	1.0	2.0	3.0	22.0	26.0	16.0	11.0	12.0	0.0	0.0	0.0	1.0	0.0	0.0	6.0	3.0	6.0	13.0	7.0	7.0	7.0	1.0	1.0	0.0	2.0	4.0	5.0	20.0	k__Bacteria; p__Proteobacteria; c__Gammaproteobacteria; o__Enterobacteriales; f__Enterobacteriaceae; g__; s__
OTU_1225	8.0	79.0	31.0	27.0	20.0	29.0	25.0	60.0	79.0	62.0	0.0	0.0	0.0	0.0	0.0	1.0	0.0	1.0	12.0	57.0	0.0	0.0	0.0	0.0	0.0	1.0	4.0	15.0	0.0	0.0	0.0	0.0	0.0	9.0	4.0	2.0	13.0	73.0	0.0	0.0	k__Bacteria; p__Proteobacteria; c__Gammaproteobacteria; o__Enterobacteriales; f__Enterobacteriaceae; g__Enterobacter
OTU_2574	4.0	1.0	0.0	1.0	0.0	0.0	0.0	0.0	1.0	0.0	6.0	0.0	0.0	0.0	0.0	3.0	0.0	0.0	0.0	0.0	5.0	6.0	0.0	2.0	6.0	11.0	1.0	2.0	0.0	4.0	1.0	15.0	12.0	7.0	7.0	3.0	2.0	0.0	2.0	1.0	k__Bacteria; p__Firmicutes; c__Clostridia; o__Clostridiales; f__Lachnospiraceae; g__Blautia; s__
OTU_3836	1.0	4.0	6.0	4.0	0.0	0.0	2.0	1.0	1.0	0.0	2.0	0.0	0.0	0.0	0.0	9.0	0.0	0.0	0.0	0.0	4.0	4.0	2.0	46.0	47.0	81.0	21.0	0.0	18.0	4.0	2.0	9.0	13.0	2.0	7.0	4.0	0.0	0.0	2.0	1.0	k__Bacteria; p__Firmicutes; c__Clostridia; o__Clostridiales; f__Clostridiaceae; g__Clostridium; s__
OTU_3098	3.0	0.0	0.0	0.0	0.0	0.0	0.0	0.0	0.0	0.0	0.0	0.0	0.0	0.0	0.0	3.0	0.0	0.0	0.0	0.0	49.0	30.0	32.0	23.0	26.0	57.0	0.0	3.0	0.0	1.0	0.0	13.0	2.0	2.0	14.0	7.0	1.0	0.0	0.0	0.0	k__Bacteria; p__Firmicutes; c__Clostridia; o__Clostridiales; f__Lachnospiraceae; g__; s__
OTU_1952	5.0	1.0	2.0	0.0	1.0	0.0	0.0	2.0	4.0	1.0	0.0	7.0	18.0	19.0	17.0	0.0	1.0	1.0	0.0	1.0	1.0	1.0	0.0	0.0	1.0	1.0	0.0	0.0	1.0	4.0	6.0	1.0	2.0	0.0	0.0	0.0	2.0	0.0	0.0	1.0	k__Bacteria; p__Bacteroidetes; c__Bacteroidia; o__Bacteroidales; f__Bacteroidaceae; g__Bacteroides; s__uniformis
OTU_3868	3.0	0.0	0.0	1.0	0.0	0.0	0.0	1.0	2.0	0.0	0.0	0.0	0.0	0.0	0.0	0.0	0.0	0.0	0.0	0.0	0.0	1.0	0.0	0.0	0.0	1.0	0.0	3.0	0.0	0.0	0.0	0.0	0.0	0.0	1.0	1.0	0.0	1.0	0.0	0.0	k__Bacteria; p__Bacteroidetes; c__Bacteroidia; o__Bacteroidales; f__Bacteroidaceae; g__Bacteroides; s__
OTU_1252	4.0	0.0	0.0	0.0	0.0	0.0	4.0	0.0	0.0	0.0	0.0	0.0	0.0	0.0	0.0	0.0	0.0	0.0	0.0	0.0	3.0	0.0	7.0	0.0	1.0	0.0	5.0	0.0	0.0	0.0	0.0	5.0	0.0	10.0	3.0	5.0	2.0	0.0	0.0	0.0	k__Bacteria; p__Firmicutes; c__Clostridia; o__Clostridiales; f__Ruminococcaceae; g__; s__
OTU_2020	5.0	0.0	0.0	2.0	0.0	0.0	0.0	0.0	0.0	0.0	2.0	0.0	0.0	0.0	0.0	1.0	0.0	0.0	0.0	0.0	5.0	5.0	2.0	3.0	5.0	11.0	3.0	3.0	0.0	1.0	1.0	20.0	13.0	3.0	5.0	4.0	5.0	0.0	2.0	0.0	k__Bacteria; p__Firmicutes; c__Clostridia; o__Clostridiales; f__Lachnospiraceae; g__Blautia; s__
OTU_3042	16.0	3.0	2.0	0.0	3.0	0.0	0.0	7.0	14.0	6.0	14.0	0.0	0.0	2.0	0.0	30.0	37.0	20.0	8.0	5.0	0.0	0.0	0.0	0.0	0.0	1.0	2.0	6.0	14.0	20.0	10.0	11.0	15.0	1.0	3.0	1.0	7.0	5.0	13.0	19.0	k__Bacteria; p__Proteobacteria; c__Gammaproteobacteria; o__Enterobacteriales; f__Enterobacteriaceae; g__; s__
OTU_2613	6.0	3.0	3.0	3.0	4.0	1.0	14.0	5.0	5.0	6.0	0.0	0.0	0.0	0.0	0.0	0.0	0.0	0.0	0.0	0.0	0.0	0.0	0.0	0.0	0.0	0.0	1.0	9.0	0.0	0.0	0.0	0.0	0.0	9.0	7.0	0.0	9.0	3.0	0.0	0.0	k__Bacteria; p__Proteobacteria; c__Gammaproteobacteria; o__Enterobacteriales; f__Enterobacteriaceae; g__Dickeya; s__
OTU_1752	7.0	0.0	0.0	0.0	0.0	0.0	0.0	0.0	0.0	0.0	0.0	0.0	0.0	0.0	0.0	0.0	0.0	0.0	0.0	0.0	0.0	0.0	0.0	0.0	0.0	0.0	1.0	2.0	0.0	0.0	0.0	0.0	0.0	9.0	11.0	18.0	4.0	0.0	0.0	0.0	k__Bacteria; p__Actinobacteria; c__Actinobacteria; o__Bifidobacteriales; f__Bifidobacteriaceae; g__Bifidobacterium; s__
OTU_1386	10.0	0.0	0.0	0.0	0.0	0.0	4.0	0.0	0.0	0.0	2.0	0.0	0.0	0.0	0.0	1.0	0.0	0.0	0.0	0.0	3.0	0.0	2.0	0.0	0.0	1.0	7.0	3.0	1.0	3.0	1.0	18.0	19.0	6.0	11.0	7.0	10.0	0.0	1.0	0.0	k__Bacteria; p__Firmicutes; c__Clostridia; o__Clostridiales; f__Ruminococcaceae; g__; s__
OTU_2534	1.0	1.0	4.0	0.0	0.0	1.0	1.0	1.0	1.0	1.0	0.0	5.0	10.0	6.0	10.0	1.0	3.0	10.0	2.0	2.0	0.0	0.0	0.0	1.0	0.0	0.0	1.0	1.0	0.0	4.0	1.0	2.0	3.0	0.0	1.0	2.0	6.0	2.0	0.0	0.0	k__Bacteria; p__Bacteroidetes; c__Bacteroidia; o__Bacteroidales; f__Porphyromonadaceae; g__Parabacteroides; s__distasonis
OTU_123	7.0	16.0	22.0	8.0	8.0	50.0	0.0	109.0	129.0	44.0	0.0	0.0	0.0	11.0	1.0	3.0	1.0	1.0	1.0	0.0	58.0	24.0	34.0	30.0	24.0	43.0	8.0	8.0	2.0	0.0	0.0	30.0	6.0	6.0	4.0	5.0	2.0	114.0	0.0	0.0	k__Bacteria; p__Bacteroidetes; c__Bacteroidia; o__Bacteroidales; f__[Barnesiellaceae]; g__; s__
OTU_3238	1.0	0.0	0.0	0.0	0.0	0.0	0.0	0.0	0.0	0.0	1.0	0.0	0.0	0.0	0.0	0.0	0.0	0.0	0.0	0.0	0.0	0.0	0.0	0.0	3.0	5.0	0.0	0.0	0.0	3.0	2.0	3.0	7.0	1.0	0.0	0.0	1.0	0.0	0.0	1.0	k__Bacteria; p__Firmicutes; c__Clostridia; o__Clostridiales; f__Ruminococcaceae; g__; s__
OTU_3136	3.0	1.0	1.0	0.0	0.0	3.0	1.0	12.0	7.0	14.0	0.0	0.0	2.0	1.0	0.0	0.0	3.0	1.0	4.0	1.0	0.0	0.0	0.0	0.0	0.0	0.0	9.0	11.0	0.0	1.0	0.0	0.0	0.0	2.0	4.0	1.0	5.0	5.0	0.0	0.0	k__Bacteria; p__Bacteroidetes; c__Bacteroidia; o__Bacteroidales; f__Bacteroidaceae; g__Bacteroides; s__
OTU_961	11.0	4.0	8.0	4.0	5.0	7.0	2.0	6.0	12.0	8.0	0.0	27.0	30.0	30.0	32.0	2.0	11.0	6.0	5.0	6.0	9.0	3.0	3.0	1.0	2.0	1.0	3.0	8.0	1.0	19.0	17.0	3.0	9.0	7.0	10.0	8.0	16.0	8.0	1.0	0.0	k__Bacteria; p__Bacteroidetes; c__Bacteroidia; o__Bacteroidales; f__Bacteroidaceae; g__Bacteroides; s__
OTU_829	1.0	0.0	0.0	1.0	0.0	0.0	0.0	0.0	0.0	0.0	3.0	0.0	0.0	0.0	0.0	4.0	0.0	0.0	0.0	0.0	13.0	13.0	15.0	12.0	14.0	25.0	0.0	0.0	0.0	3.0	0.0	18.0	16.0	3.0	7.0	6.0	1.0	0.0	1.0	0.0	k__Bacteria; p__Firmicutes; c__Clostridia; o__Clostridiales; f__Lachnospiraceae; g__; s__
OTU_2456	2.0	0.0	0.0	0.0	1.0	0.0	4.0	0.0	0.0	0.0	4.0	0.0	0.0	0.0	0.0	4.0	0.0	0.0	0.0	0.0	38.0	27.0	25.0	6.0	4.0	12.0	7.0	6.0	0.0	15.0	2.0	39.0	26.0	2.0	0.0	8.0	6.0	0.0	1.0	2.0	k__Bacteria; p__Firmicutes; c__Clostridia; o__Clostridiales; f__Ruminococcaceae; g__Oscillospira; s__
OTU_129	8.0	241.0	149.0	59.0	70.0	0.0	0.0	0.0	0.0	0.0	0.0	0.0	0.0	0.0	0.0	0.0	0.0	0.0	1.0	0.0	95.0	68.0	71.0	0.0	0.0	0.0	144.0	25.0	0.0	0.0	0.0	0.0	0.0	1.0	1.0	2.0	10.0	0.0	0.0	0.0	k__Bacteria; p__Bacteroidetes; c__Bacteroidia; o__Bacteroidales; f__Prevotellaceae; g__Prevotella; s__copri
OTU_1822	3.0	5.0	9.0	3.0	3.0	0.0	0.0	0.0	0.0	0.0	0.0	4.0	2.0	2.0	3.0	0.0	1.0	0.0	0.0	0.0	1.0	1.0	1.0	0.0	0.0	0.0	0.0	3.0	0.0	0.0	0.0	0.0	0.0	6.0	0.0	1.0	4.0	0.0	0.0	0.0	k__Bacteria; p__Bacteroidetes; c__Bacteroidia; o__Bacteroidales; f__Bacteroidaceae; g__Bacteroides; s__
OTU_1853	3.0	3.0	7.0	4.0	2.0	8.0	3.0	21.0	28.0	22.0	0.0	0.0	0.0	0.0	0.0	0.0	0.0	0.0	0.0	0.0	0.0	0.0	0.0	0.0	0.0	0.0	0.0	3.0	0.0	0.0	0.0	0.0	0.0	2.0	1.0	0.0	1.0	15.0	0.0	0.0	k__Bacteria; p__Proteobacteria; c__Gammaproteobacteria; o__Enterobacteriales; f__Enterobacteriaceae; g__Klebsiella; s__
OTU_2362	11.0	0.0	1.0	0.0	0.0	0.0	0.0	0.0	0.0	0.0	1.0	0.0	1.0	0.0	0.0	0.0	0.0	0.0	0.0	0.0	0.0	0.0	0.0	0.0	0.0	0.0	1.0	1.0	0.0	0.0	2.0	11.0	22.0	0.0	1.0	6.0	10.0	0.0	1.0	0.0	k__Bacteria; p__Actinobacteria; c__Actinobacteria; o__Bifidobacteriales; f__Bifidobacteriaceae; g__Bifidobacterium; s__
OTU_1051	4.0	0.0	0.0	0.0	1.0	0.0	0.0	0.0	0.0	0.0	0.0	0.0	0.0	0.0	0.0	0.0	0.0	0.0	0.0	0.0	0.0	0.0	0.0	0.0	0.0	0.0	4.0	9.0	0.0	0.0	0.0	0.0	0.0	16.0	30.0	30.0	6.0	2.0	0.0	0.0	k__Bacteria; p__Actinobacteria; c__Actinobacteria; o__Bifidobacteriales; f__Bifidobacteriaceae; g__Bifidobacterium; s__
OTU_632	3.0	0.0	0.0	0.0	0.0	0.0	2.0	0.0	0.0	0.0	0.0	0.0	0.0	0.0	0.0	0.0	0.0	0.0	0.0	0.0	2.0	1.0	6.0	0.0	0.0	0.0	0.0	0.0	0.0	0.0	0.0	0.0	0.0	1.0	1.0	2.0	2.0	0.0	0.0	0.0	k__Bacteria; p__Firmicutes; c__Clostridia; o__Clostridiales; f__; g__; s__
OTU_1222	6.0	0.0	0.0	3.0	0.0	0.0	2.0	0.0	0.0	0.0	1.0	0.0	3.0	5.0	0.0	1.0	0.0	0.0	0.0	0.0	4.0	4.0	7.0	3.0	3.0	5.0	2.0	0.0	0.0	1.0	0.0	18.0	11.0	2.0	9.0	2.0	2.0	0.0	1.0	1.0	k__Bacteria; p__Firmicutes; c__Clostridia; o__Clostridiales; f__Lachnospiraceae; g__Blautia; s__
OTU_1425	8.0	21.0	29.0	34.0	19.0	22.0	9.0	57.0	85.0	95.0	0.0	0.0	0.0	0.0	0.0	0.0	0.0	0.0	14.0	30.0	0.0	0.0	0.0	0.0	0.0	0.0	0.0	9.0	0.0	0.0	0.0	0.0	0.0	4.0	4.0	1.0	11.0	58.0	0.0	0.0	k__Bacteria; p__Proteobacteria; c__Gammaproteobacteria; o__Enterobacteriales; f__Enterobacteriaceae; g__; s__
OTU_1171	4.0	11.0	13.0	13.0	10.0	10.0	3.0	25.0	37.0	29.0	3.0	0.0	1.0	0.0	0.0	0.0	0.0	1.0	14.0	29.0	0.0	1.0	0.0	0.0	0.0	1.0	1.0	8.0	1.0	0.0	3.0	0.0	1.0	1.0	1.0	1.0	11.0	19.0	0.0	0.0	k__Bacteria; p__Proteobacteria; c__Gammaproteobacteria; o__Enterobacteriales; f__Enterobacteriaceae; g__; s__
[truncated: 2,599 more rows]
